# Supplementary material for: Identification and functional analysis of NAD+ metabolism-related gene NT5E in pulmonary hypertension
Source: Front Genet. 2026 Apr 7;17:1787122. doi: 10.3389/fgene.2026.1787122 (PMC13095183; doi:10.3389/fgene.2026.1787122)
Supplement: Supplementary file 1 [file Supplementaryfile7.xls]

## Sheet: Supplementary Material 7
ID	Description	setSize	enrichmentScore	NES	pvalue	p.adjust	qvalue	rank	leading_edge	core_enrichment
KEGG_COMPLEMENT_AND_COAGULATION_CASCADES	KEGG_COMPLEMENT_AND_COAGULATION_CASCADES	67	0.590237	2.30224	3.3203e-07	6.04294e-05	4.57851e-05	2683	tags=37%, list=13%, signal=32%	FGG/FGA/SERPIND1/F5/CFB/CFH/F13A1/C9/SERPINE1/CR2/F11/F8/CR1/C7/C4BPB/PLAT/CFI/BDKRB2/PROS1/PLAU/F2R/C4BPA/C1S/A2M/CPB2
KEGG_HEMATOPOIETIC_CELL_LINEAGE	KEGG_HEMATOPOIETIC_CELL_LINEAGE	80	0.518797	2.09026	4.74774e-06	0.000288029	0.000218229	4626	tags=51%, list=23%, signal=40%	MS4A1/IL2RA/ITGA2/CD38/CD1C/KIT/CR2/ITGB3/IL1B/CR1/FLT3/IL1R1/CSF3/CD1A/CD1B/IL1A/IL7/IL1R2/ITGA6/KITLG/TNF/ITGAM/IL6/IL6R/ITGA4/CSF2/CD14/TFRC/CD19/ANPEP/CD1E/DNTT/IL7R/ITGA5/GYPA/IL4R/CD44/IL5RA/CD59/CD2/CD22
KEGG_FOCAL_ADHESION	KEGG_FOCAL_ADHESION	188	0.405139	1.86232	4.2826e-06	0.000288029	0.000218229	5272	tags=43%, list=26%, signal=32%	ITGA2/COL6A6/BIRC3/HGF/ITGB3/PIK3CG/ITGA8/LAMC2/LAMA2/COL3A1/MYL2/PDGFRA/COL5A2/ITGB8/COL6A3/TNC/FLNC/ITGA11/COL1A1/ITGA6/LAMB3/DIAPH1/IGF1/THBS2/ITGB1/PDGFC/MAPK8/RELN/THBS1/ITGA10/COMP/LAMC1/LAMB1/LAMA3/KDR/PIK3CB/ITGA4/PRKCA/ITGAV/CAPN2/THBS3/RAP1B/FLT1/PIK3CA/PRKCB/BIRC2/VCL/CCND2/PRKCG/COL11A1/EGF/CTNNB1/MET/ACTN2/VTN/PIK3R1/COL6A2/ROCK2/LAMA4/LAMA1/ITGA5/VAV1/GSK3B/ITGA9/LAMB4/MAPK1/JUN/PAK…
KEGG_APOPTOSIS	KEGG_APOPTOSIS	85	0.480036	1.94632	2.63757e-05	0.000960074	0.000727413	2694	tags=33%, list=13%, signal=29%	BIRC3/IRAK2/IL1B/PIK3CG/TNFRSF10B/IL1R1/CASP10/NFKB1/CASP3/IL1RAP/TNFRSF10A/RIPK1/FAS/IL1A/IRAK3/CFLAR/CASP7/PPP3CC/CASP8/TNFRSF10D/TNF/PIK3CB/CAPN2/CHUK/PIK3CA/MAP3K14/IRAK4/BIRC2
KEGG_CYTOKINE_CYTOKINE_RECEPTOR_INTERACTION	KEGG_CYTOKINE_CYTOKINE_RECEPTOR_INTERACTION	238	0.369152	1.74448	2.62904e-05	0.000960074	0.000727413	2835	tags=28%, list=14%, signal=25%	IL2RA/CCL20/IFNE/LIF/KIT/IL20RA/CXCL1/HGF/IL1B/CCL13/EDA2R/CXCL6/CXCL8/TNFRSF10B/CCR7/PDGFRA/TNFRSF9/IL18RAP/FLT3/IL1R1/CSF3/CCL8/TNFRSF17/CXCL13/IL1RAP/TNFRSF10A/IL10/FAS/IL1A/IL7/BMPR1B/IFNAR1/CXCR5/IL24/IL1R2/GH2/IL20/CCL18/CCR2/TSLP/TNFRSF10D/CXCL2/CCL3/ACVR2A/PDGFC/PPBP/CD27/KITLG/TNF/IL6ST/TNFSF4/IL6/CXCR4/TNFRSF19/KDR/IL6R/OSMR/TNFSF14/TNFSF18/OSM/CSF2/FLT1/IFNA13/CD40/IFNGR1/IFNAR2/TGFBR1
KEGG_BASAL_CELL_CARCINOMA	KEGG_BASAL_CELL_CARCINOMA	55	-0.523561	-1.99395	3.38348e-05	0.00102632	0.000777608	3430	tags=44%, list=17%, signal=36%	LEF1/WNT7B/SMO/WNT11/FZD1/AXIN1/TCF7L1/SHH/WNT10B/WNT8B/GLI3/WNT8A/TCF7L2/FZD2/GLI2/TCF7/PTCH1/WNT3A/HHIP/WNT7A/TP53/FZD7/BMP4/FZD8
KEGG_NOD_LIKE_RECEPTOR_SIGNALING_PATHWAY	KEGG_NOD_LIKE_RECEPTOR_SIGNALING_PATHWAY	57	0.529788	1.98288	8.35556e-05	0.00190089	0.00144023	4592	tags=54%, list=23%, signal=42%	BIRC3/CXCL1/IL1B/HSP90AA1/CCL13/CXCL8/CARD6/TNFAIP3/TAB2/NFKB1/CCL8/CASP8/CXCL2/HSP90B1/MAPK8/TNF/IL6/TRAF6/MAP3K7/CHUK/BIRC2/RIPK2/HSP90AB1/TAB3/NOD2/MAPK14/IKBKB/NAIP/ERBIN/MAPK1/XIAP
KEGG_PPAR_SIGNALING_PATHWAY	KEGG_PPAR_SIGNALING_PATHWAY	65	-0.481002	-1.92214	7.64429e-05	0.00190089	0.00144023	1092	tags=34%, list=5%, signal=32%	RXRB/FADS2/SCD5/LPL/DBI/FABP3/SLC27A5/CYP4A11/RXRA/PPARG/SLC27A1/PCK1/RXRG/SLC27A4/PCK2/SLC27A2/FABP6/AQP7/PLIN1/HMGCS2/UCP1/ADIPOQ
KEGG_ECM_RECEPTOR_INTERACTION	KEGG_ECM_RECEPTOR_INTERACTION	78	0.468361	1.87443	0.000148309	0.00299914	0.00227234	2430	tags=36%, list=12%, signal=32%	ITGA2/COL6A6/SV2B/ITGB3/ITGA8/LAMC2/LAMA2/COL3A1/COL5A2/ITGB8/COL6A3/TNC/ITGA11/COL1A1/ITGA6/LAMB3/THBS2/ITGB1/RELN/THBS1/ITGA10/COMP/LAMC1/LAMB1/LAMA3/ITGA4/ITGAV/THBS3
KEGG_MAPK_SIGNALING_PATHWAY	KEGG_MAPK_SIGNALING_PATHWAY	253	0.331741	1.56908	0.000325024	0.00591544	0.00448192	4591	tags=30%, list=23%, signal=24%	HSPA6/NTRK2/DDIT3/IL1B/DUSP10/PDGFRA/CACNA1D/MAP3K8/FGF7/TAB2/IL1R1/RPS6KA5/NFKB1/CASP3/MAP3K1/MAP4K4/RPS6KA3/FAS/FLNC/IL1A/FGF1/DUSP16/PPP3CC/IL1R2/RASA2/RAPGEF2/TAOK3/FGF16/MAPK8/STK4/RASGRP1/TNF/FGF9/TRAF6/MAP3K2/PLA2G4A/MAP3K7/PRKCA/GADD45B/RAP1B/CHUK/MAP3K14/CD14/PRKCB/MAP3K13/MAP2K4/TGFBR1/PRKCG/NF1/EGF/MOS/FGF5/NRAS/PTPN7/HSPA2/HSPA8/TAOK1/GADD45A/CACNA2D1/NFKB2/KRAS/FGFR2/MAP2K3/PTPN5/MAP…
KEGG_HOMOLOGOUS_RECOMBINATION	KEGG_HOMOLOGOUS_RECOMBINATION	25	-0.616588	-1.96921	0.000424325	0.00702066	0.00531929	2759	tags=44%, list=14%, signal=38%	POLD1/XRCC3/RPA3/RAD54L/BRCA2/POLD2/EME1/BLM/RAD51/RAD51C/XRCC2
KEGG_CELL_ADHESION_MOLECULES_CAMS	KEGG_CELL_ADHESION_MOLECULES_CAMS	119	0.397218	1.71433	0.000508127	0.00770659	0.005839	3567	tags=33%, list=18%, signal=27%	VCAM1/CD28/VCAN/NRCAM/SELE/HLA-DQB1/ITGA8/ITGB8/CD86/NLGN4X/ALCAM/CD274/ICOS/CADM3/HLA-DQA1/CLDN1/ITGA6/CNTN1/CD80/CD226/NFASC/ITGB1/SELP/ITGAM/CLDN22/ITGA4/ITGAV/CDH1/GLG1/CD40/SELL/PTPRC/CD40LG/NRXN3/PTPRM/SDC2/CLDN2/CLDN18/ICAM1
KEGG_DNA_REPLICATION	KEGG_DNA_REPLICATION	36	-0.531283	-1.855	0.000818093	0.0114533	0.00867774	3148	tags=42%, list=15%, signal=35%	RFC5/POLD1/MCM5/RPA3/RNASEH2C/RNASEH2A/MCM2/PCNA/PRIM2/RFC3/MCM4/PRIM1/POLD2/POLE4/POLE2
KEGG_PARKINSONS_DISEASE	KEGG_PARKINSONS_DISEASE	94	-0.397137	-1.71764	0.000907113	0.0117925	0.00893472	2735	tags=32%, list=13%, signal=28%	NDUFB8/UBE2J2/SLC18A1/NDUFA6/COX5A/NDUFC1/NDUFB2/NDUFA7/NDUFS3/NDUFB4/NDUFS8/NDUFAB1/COX7A2/UQCR10/NDUFB9/CASP9/COX5B/NDUFB10/NDUFA8/NDUFB6/NDUFA4/UQCR11/NDUFA4L2/COX8A/NDUFS7/CYC1/NDUFA2/COX7A1/NDUFV3/NDUFB3
KEGG_BASE_EXCISION_REPAIR	KEGG_BASE_EXCISION_REPAIR	32	-0.546261	-1.85854	0.00128658	0.0156105	0.0118275	3801	tags=50%, list=19%, signal=41%	APEX2/MUTYH/NTHL1/NEIL2/PARP3/POLL/POLD1/NEIL1/OGG1/SMUG1/NEIL3/PCNA/POLD2/POLE4/POLE2/UNG
KEGG_HUNTINGTONS_DISEASE	KEGG_HUNTINGTONS_DISEASE	154	-0.338006	-1.57315	0.00146643	0.0166806	0.0126383	2735	tags=27%, list=13%, signal=23%	NDUFB8/NDUFA6/COX5A/POLR2F/NDUFC1/AP2S1/NDUFB2/POLR2G/NDUFA7/NDUFS3/NDUFB4/NDUFS8/POLR2I/NDUFAB1/COX7A2/UQCR10/NDUFB9/DNAI2/CASP9/COX5B/DNAL4/BDNF/NDUFB10/NDUFA8/NDUFB6/NDUFA4/UQCR11/NDUFA4L2/POLR2E/PPARG/COX8A/NDUFS7/CREB3L1/CYC1/NDUFA2/POLR2L/COX7A1/NDUFV3/TP53/NDUFB3/UCP1
KEGG_OXIDATIVE_PHOSPHORYLATION	KEGG_OXIDATIVE_PHOSPHORYLATION	95	-0.377569	-1.63566	0.00223544	0.0239324	0.0181327	4624	tags=64%, list=23%, signal=50%	UQCRH/ATP6V0B/NDUFB1/NDUFV2/NDUFS4/NDUFA3/COX7C/SDHB/NDUFB5/ATP6V0C/ATP6V1B1/COX7A2L/UQCRC1/ATP6V0E1/ATP4A/COX4I2/NDUFS6/COX6A1/NDUFV1/ATP6AP1/UQCRQ/COX6C/SDHC/COX7B/COX6B1/ATP6V0D1/NDUFB7/NDUFA1/ATP6V1C2/TCIRG1/ATP12A/NDUFB8/NDUFA6/COX5A/NDUFC1/NDUFA11/NDUFB2/NDUFA7/NDUFS3/NDUFB4/NDUFS8/NDUFAB1/COX7A2/UQCR10/ATP6V1F/NDUFB9/COX5B/NDUFB10/NDUFA8/NDUFB6/NDUFA4/UQCR11/NDUFA4L2/ATP6V0E2/COX8A/NDUFS7/…
KEGG_DILATED_CARDIOMYOPATHY	KEGG_DILATED_CARDIOMYOPATHY	87	0.396482	1.61372	0.00253325	0.025614	0.0194068	2838	tags=23%, list=14%, signal=20%	TTN/ITGA2/ITGB3/ITGA8/LAMA2/MYL2/CACNA1D/ITGB8/ITGA11/ITGA6/IGF1/ITGB1/TNF/ITGA10/ITGA4/RYR2/ITGAV/PLN/SGCD/MYH7
KEGG_GRAFT_VERSUS_HOST_DISEASE	KEGG_GRAFT_VERSUS_HOST_DISEASE	24	0.586531	1.79608	0.00292345	0.0280036	0.0212173	2128	tags=46%, list=10%, signal=41%	CD28/IL1B/HLA-DQB1/KLRC1/CD86/FAS/IL1A/HLA-DQA1/CD80/TNF/IL6
KEGG_HYPERTROPHIC_CARDIOMYOPATHY_HCM	KEGG_HYPERTROPHIC_CARDIOMYOPATHY_HCM	80	0.409176	1.64859	0.00352562	0.0292867	0.0221894	2838	tags=25%, list=14%, signal=22%	TTN/ITGA2/ITGB3/ITGA8/LAMA2/MYL2/CACNA1D/ITGB8/ITGA11/ITGA6/IGF1/ITGB1/TNF/IL6/ITGA10/ITGA4/RYR2/ITGAV/SGCD/MYH7
KEGG_T_CELL_RECEPTOR_SIGNALING_PATHWAY	KEGG_T_CELL_RECEPTOR_SIGNALING_PATHWAY	105	0.372454	1.57338	0.00335207	0.0292867	0.0221894	4794	tags=39%, list=24%, signal=30%	CD28/PIK3CG/MAP3K8/NFKB1/ICOS/TEC/IL10/PPP3CC/ITK/NCK1/NFKBIE/RASGRP1/TNF/NFAT5/MAP3K7/PIK3CB/CHUK/CSF2/GRAP2/PIK3CA/MAP3K14/PRKCQ/MALT1/PTPRC/CD40LG/NRAS/CBLB/KRAS/PIK3R1/DLG1/VAV1/MAPK14/GSK3B/IKBKB/BCL10/PPP3CA/MAPK1/JUN/PAK1/LCP2/VAV3
KEGG_REGULATION_OF_ACTIN_CYTOSKELETON	KEGG_REGULATION_OF_ACTIN_CYTOSKELETON	199	0.32823	1.51903	0.00354015	0.0292867	0.0221894	4794	tags=35%, list=24%, signal=27%	ITGA2/ITGB3/PIK3CG/ITGA8/IQGAP2/MYL2/PDGFRA/FGF7/ITGB8/MSN/FGF1/NCKAP1L/MYH10/PIKFYVE/SCIN/DIAPH2/ITGA11/ITGA6/BDKRB2/DIAPH1/ITGB1/ARHGEF12/F2R/PDGFC/FGF16/FGF9/ITGAM/TIAM1/ITGA10/PIP5K1B/PIK3CB/ITGA4/ITGAV/CYFIP1/IQGAP1/PIK3CA/CD14/VCL/GSN/NCKAP1/EGF/PIP5K1A/MOS/SSH1/SSH2/FGF5/NRAS/ITGAE/MYH14/ACTN2/KRAS/PIK3R1/FGFR2/ROCK2/CYFIP2/ITGA5/VAV1/BDKRB1/ITGA9/FGF2/APC/MAPK1/PAK1/MYH9/MYLK/ARPC5/ROCK1/…
KEGG_LEISHMANIA_INFECTION	KEGG_LEISHMANIA_INFECTION	62	0.438666	1.67985	0.00401548	0.0304507	0.0230714	2970	tags=35%, list=15%, signal=30%	IL1B/HLA-DQB1/CR1/TAB2/NFKB1/TLR2/PTGS2/JAK1/IL10/IL1A/TLR4/HLA-DQA1/ITGB1/TNF/ITGAM/TRAF6/MAP3K7/ITGA4/PRKCB/IRAK4/IFNGR1/C3
KEGG_ARRHYTHMOGENIC_RIGHT_VENTRICULAR_CARDIOMYOPATHY_ARVC	KEGG_ARRHYTHMOGENIC_RIGHT_VENTRICULAR_CARDIOMYOPATHY_ARVC	72	0.417682	1.65685	0.00390373	0.0304507	0.0230714	3749	tags=31%, list=18%, signal=25%	ITGA2/DSP/DSG2/ITGB3/ITGA8/LAMA2/CACNA1D/DSC2/ITGB8/CTNNA1/ITGA11/ITGA6/ITGB1/ITGA10/ITGA4/RYR2/ITGAV/SGCD/CTNNB1/GJA1/ACTN2/CACNA2D1
KEGG_CELL_CYCLE	KEGG_CELL_CYCLE	122	-0.336091	-1.50762	0.00437515	0.0318511	0.0241324	2393	tags=24%, list=12%, signal=21%	ORC6/TFDP1/BUB1B/CDKN2C/ANAPC13/MCM5/RBX1/E2F1/CDK1/E2F4/E2F2/MCM2/CCND1/PCNA/CDC25C/SKP2/BUB1/MCM4/PLK1/CCNA2/ANAPC11/CDK4/CDC20/CDC45/TP53/CDC25A/ORC1/MAD2L1/TTK
KEGG_ENDOCYTOSIS	KEGG_ENDOCYTOSIS	167	0.329136	1.48601	0.00467524	0.0327267	0.0247958	4903	tags=37%, list=24%, signal=28%	HSPA6/IL2RA/KIT/PSD3/PDGFRA/ARFGAP3/ARAP2/PIKFYVE/CLTC/CHMP1B/LDLR/ERBB3/VPS4B/F2R/SMAP2/PARD3/SMURF1/MDM2/CXCR4/TRAF6/KDR/PIP5K1B/RABEP1/SH3GLB1/CHMP2B/FLT1/EPS15/NEDD4L/USP8/EGF/PIP5K1A/RAB11FIP1/ASAP1/DNM1L/TFRC/RAB31/EEA1/MET/DAB2/HSPA2/HSPA8/CLTCL1/CBLB/PARD6B/CXCR1/VPS36/FGFR2/STAM/VTA1/CHMP5/RUFY1/PRKCZ/STAMBP/PRKCI/ACAP2/EHD1/ERBB4/RAB11FIP4/STAM2/GRK3/RAB22A
KEGG_B_CELL_RECEPTOR_SIGNALING_PATHWAY	KEGG_B_CELL_RECEPTOR_SIGNALING_PATHWAY	73	0.409895	1.63267	0.00512541	0.034549	0.0261765	5353	tags=48%, list=26%, signal=35%	CR2/PIK3CG/FCGR2B/DAPP1/NFKB1/CD79A/PPP3CC/NFKBIE/NFAT5/PIK3CB/INPP5D/BLNK/CHUK/BTK/PIK3CA/PRKCB/MALT1/CD19/NRAS/CD79B/KRAS/PIK3R1/VAV1/GSK3B/IKBKB/BCL10/PPP3CA/MAPK1/JUN/CD22/VAV3/SYK/RASGRP3/NFATC1/PIK3AP1
KEGG_LEUKOCYTE_TRANSENDOTHELIAL_MIGRATION	KEGG_LEUKOCYTE_TRANSENDOTHELIAL_MIGRATION	109	0.364195	1.54027	0.00633495	0.0411772	0.0311984	4794	tags=37%, list=24%, signal=28%	VCAM1/PIK3CG/MYL2/RHOH/TXK/THY1/CTNNA1/MSN/CLDN1/ITK/ITGB1/ITGAM/CXCR4/CLDN22/AFDN/PIK3CB/ITGA4/PRKCA/PTPN11/RAPGEF4/RAP1B/PIK3CA/PRKCB/VCL/PRKCG/CTNNB1/RASSF5/CLDN2/CLDN18/ICAM1/ACTN2/NCF2/PIK3R1/ROCK2/VAV1/MAPK14/GNAI3/ROCK1/MMP2/VAV3
KEGG_INTESTINAL_IMMUNE_NETWORK_FOR_IGA_PRODUCTION	KEGG_INTESTINAL_IMMUNE_NETWORK_FOR_IGA_PRODUCTION	41	0.46372	1.62883	0.00767887	0.0465918	0.0353009	2662	tags=32%, list=13%, signal=28%	CD28/HLA-DQB1/CD86/TNFRSF17/ICOS/IL10/HLA-DQA1/CD80/IL6/CXCR4/ITGA4/CD40/MAP3K14
KEGG_SMALL_CELL_LUNG_CANCER	KEGG_SMALL_CELL_LUNG_CANCER	84	0.382223	1.54982	0.00767996	0.0465918	0.0353009	2694	tags=27%, list=13%, signal=24%	ITGA2/BIRC3/PIK3CG/LAMC2/LAMA2/NFKB1/PTGS2/TRAF1/TRAF5/TRAF3/ITGA6/LAMB3/ITGB1/TRAF6/LAMC1/LAMB1/LAMA3/PIK3CB/ITGAV/CHUK/RARB/PIK3CA/BIRC2
KEGG_TASTE_TRANSDUCTION	KEGG_TASTE_TRANSDUCTION	51	0.446937	1.64419	0.00824837	0.0469126	0.0355439	1297	tags=22%, list=6%, signal=20%	TAS2R31/TAS2R50/TAS2R19/PDE1A/TAS2R20/SCNN1G/TAS2R8/TAS2R13/TAS2R14/TAS2R43/TAS2R46
KEGG_TYPE_I_DIABETES_MELLITUS	KEGG_TYPE_I_DIABETES_MELLITUS	31	0.490762	1.61785	0.00823164	0.0469126	0.0355439	2001	tags=32%, list=10%, signal=29%	CD28/IL1B/HLA-DQB1/CD86/HSPD1/FAS/IL1A/HLA-DQA1/CD80/TNF
KEGG_RENIN_ANGIOTENSIN_SYSTEM	KEGG_RENIN_ANGIOTENSIN_SYSTEM	17	0.608314	1.70122	0.00896393	0.0471441	0.0357194	621	tags=29%, list=3%, signal=29%	CPA3/CMA1/AGTR2/ENPEP/MAS1
KEGG_GLUTATHIONE_METABOLISM	KEGG_GLUTATHIONE_METABOLISM	44	-0.43764	-1.60524	0.00902016	0.0471441	0.0357194	3586	tags=39%, list=18%, signal=32%	MGST1/GPX7/GSTA3/GPX1/GSTA5/GGT6/GGT5/GSTA1/MGST2/GSTZ1/GSTM4/GPX5/SRM/GSTM5/RRM2/GGCT/GSTM1
KEGG_GLYCEROPHOSPHOLIPID_METABOLISM	KEGG_GLYCEROPHOSPHOLIPID_METABOLISM	69	-0.384596	-1.55851	0.00932521	0.0471441	0.0357194	4508	tags=33%, list=22%, signal=26%	PCYT1B/LCLAT1/GPAT3/PLA2G2D/PLA2G6/DGKZ/CDIPT/AGPAT3/PLD2/PTDSS2/CRLS1/PCYT2/ETNK2/LPCAT4/DGKE/CHAT/LYPLA2/AGPAT2/PHOSPHO1/GPAM/PLA2G5/PEMT/GPD1
KEGG_OLFACTORY_TRANSDUCTION	KEGG_OLFACTORY_TRANSDUCTION	360	-0.247716	-1.27457	0.00915417	0.0471441	0.0357194	2920	tags=19%, list=14%, signal=17%	OR4B1/OR56A4/OR9K2/OR52E2/OR56B4/OR2C3/OR5B3/OR52E8/CLCA2/OR1G1/OR10H1/OR11L1/OR1B1/OR7E24/OR8G1/OR5D14/OR6N1/OR6C68/OR2T11/OR52N2/OR8K5/OR14C36/OR2F2/OR4M2/OR4C16/OR2M3/OR4A47/OR10P1/OR1F1/OR2AG1/OR5D18/OR1L3/CALML6/OR10Z1/OR6C74/OR7A17/OR5AC2/OR11H6/CLCA1/OR4D1/OR5P3/OR7A10/OR10A6/OR6C4/OR10C1/OR8K1/OR52N5/OR12D3/OR5K1/OR52A1/OR2W1/OR4N4/OR2B3/OR5F1/OR6C3/OR51B6/OR2T6/OR4D10/OR52J3/OR5T3/OR5M10…
KEGG_SYSTEMIC_LUPUS_ERYTHEMATOSUS	KEGG_SYSTEMIC_LUPUS_ERYTHEMATOSUS	47	0.42791	1.55038	0.00962422	0.0473407	0.0358684	4096	tags=43%, list=20%, signal=34%	CD28/C9/HLA-DQB1/FCGR2B/CD86/C7/IL10/HLA-DQA1/GRIN2A/CD80/TNF/C1S/TRIM21/CD40/C3/CD40LG/SNRPD3/ACTN2/C2/C1R
KEGG_PATHOGENIC_ESCHERICHIA_COLI_INFECTION	KEGG_PATHOGENIC_ESCHERICHIA_COLI_INFECTION	50	0.440185	1.61599	0.00999189	0.0478559	0.0362587	5269	tags=42%, list=26%, signal=31%	TLR4/CLDN1/KRT18/NCK1/ITGB1/NCL/HCLS1/PRKCA/CDH1/TUBA1C/CD14/TUBB8/CTNNB1/TUBB1/YWHAZ/ROCK2/CTTN/ARPC5/ROCK1/TLR5/FYN
KEGG_RIG_I_LIKE_RECEPTOR_SIGNALING_PATHWAY	KEGG_RIG_I_LIKE_RECEPTOR_SIGNALING_PATHWAY	64	0.411593	1.58865	0.0118057	0.053716	0.0406987	2621	tags=30%, list=13%, signal=26%	DDX3Y/IFNE/CYLD/CXCL8/CASP10/NFKB1/MAP3K1/RIPK1/TBK1/TRAF3/DDX3X/CASP8/MAPK8/TNF/TANK/TRAF6/MAP3K7/CHUK/IFNA13
KEGG_PYRIMIDINE_METABOLISM	KEGG_PYRIMIDINE_METABOLISM	90	-0.348913	-1.48777	0.0116577	0.053716	0.0406987	3604	tags=33%, list=18%, signal=28%	NT5C/POLR3K/POLR3G/NUDT2/POLR2K/CMPK2/ENTPD6/NME5/TXNRD2/POLD1/POLR2F/POLR2G/DHODH/DCK/POLR2I/UPP2/NT5M/POLR3H/DUT/POLR2E/PRIM2/PRIM1/POLD2/NME4/POLR2L/POLE4/RRM2/TK1/DTYMK/POLE2
KEGG_GLYCOSYLPHOSPHATIDYLINOSITOL_GPI_ANCHOR_BIOSYNTHESIS	KEGG_GLYCOSYLPHOSPHATIDYLINOSITOL_GPI_ANCHOR_BIOSYNTHESIS	23	-0.520345	-1.6313	0.01518	0.0673844	0.0510547	2052	tags=48%, list=10%, signal=43%	PIGS/PIGM/DPM2/GPLD1/PIGO/PIGQ/PIGW/PIGP/PIGF/PIGZ/GPAA1
KEGG_EPITHELIAL_CELL_SIGNALING_IN_HELICOBACTER_PYLORI_INFECTION	KEGG_EPITHELIAL_CELL_SIGNALING_IN_HELICOBACTER_PYLORI_INFECTION	66	0.401592	1.56057	0.015884	0.0688307	0.0521505	4582	tags=38%, list=23%, signal=29%	CXCL1/ATP6V0D2/CXCL8/ATP6V1D/NFKB1/ADAM17/CASP3/ATP6V1A/MAPK8/ATP6V1G3/PTPN11/CHUK/MAP3K14/ATP6V0A2/MAP2K4/ATP6V1B2/ATP6V1E1/MET/CXCR1/ADAM10/ATP6V1H/MAPK14/IKBKB/JUN/PAK1
KEGG_ASCORBATE_AND_ALDARATE_METABOLISM	KEGG_ASCORBATE_AND_ALDARATE_METABOLISM	13	-0.606993	-1.64058	0.0173346	0.0701088	0.0531189	431	tags=31%, list=2%, signal=30%	UGT2B17/UGT2A3/UGT2B28/UGT2B4
KEGG_ASTHMA	KEGG_ASTHMA	24	0.530889	1.62569	0.0168309	0.0701088	0.0531189	3224	tags=33%, list=16%, signal=28%	MS4A2/FCER1A/HLA-DQB1/IL10/HLA-DQA1/TNF/CD40/CD40LG
KEGG_O_GLYCAN_BIOSYNTHESIS	KEGG_O_GLYCAN_BIOSYNTHESIS	27	0.505786	1.60483	0.0172625	0.0701088	0.0531189	4019	tags=48%, list=20%, signal=39%	GCNT4/GALNTL5/GALNT3/GALNT15/GCNT1/GALNT7/ST3GAL1/GALNT1/GCNT3/GALNT6/GALNT16/GALNT11/B4GALT5
KEGG_VALINE_LEUCINE_AND_ISOLEUCINE_DEGRADATION	KEGG_VALINE_LEUCINE_AND_ISOLEUCINE_DEGRADATION	41	0.426186	1.49699	0.0221074	0.0874685	0.0662717	1259	tags=20%, list=6%, signal=18%	HMGCS1/AOX1/ACAT2/BCAT1/MCCC1/ACADSB/DBT/HADHA
KEGG_CALCIUM_SIGNALING_PATHWAY	KEGG_CALCIUM_SIGNALING_PATHWAY	171	0.302087	1.36868	0.0243173	0.094165	0.0713453	6180	tags=39%, list=30%, signal=27%	CD38/LHCGR/HRH1/CYSLTR2/PDGFRA/CACNA1D/PDE1A/ITPR1/HTR2B/ATP2B4/ATP2B1/PPP3CC/GRIN2A/BDKRB2/CAMK4/ITPR2/ERBB3/PHKG1/F2R/ITPR3/SLC25A31/PRKCA/RYR2/HTR2C/PRKCB/PLCZ1/PLN/PDE1C/PLCE1/PLCB4/EDNRB/VDAC1/PRKCG/PPID/ADORA2B/ADRA1A/TRHR/BDKRB1/PHKB/PPP3CA/PLCB1/ERBB4/CHRNA7/MYLK/CAMK2A/DRD1/AVPR1A/HRH2/PTK2B/SLC8A2/HTR7/CAMK2D/PHKG2/P2RX1/TRPC1/CCKBR/HTR2A/PLCB2/GNAL/EGFR/CALML5/CHRM5/P2RX3/NOS2/CHRM2/AT…
KEGG_VIRAL_MYOCARDITIS	KEGG_VIRAL_MYOCARDITIS	59	0.395675	1.49492	0.0249795	0.0947141	0.0717614	3697	tags=36%, list=18%, signal=29%	CD28/HLA-DQB1/LAMA2/ABL2/CD86/CASP3/MYH4/MYH10/HLA-DQA1/CASP8/CD80/MYH11/CD40/SGCD/MYH7/EIF4G2/MYH15/CD40LG/ICAM1/MYH14/MYH2
KEGG_METABOLISM_OF_XENOBIOTICS_BY_CYTOCHROME_P450	KEGG_METABOLISM_OF_XENOBIOTICS_BY_CYTOCHROME_P450	51	-0.385502	-1.46552	0.0272774	0.101316	0.0767635	1960	tags=25%, list=10%, signal=23%	CYP1A2/GSTA1/MGST2/GSTZ1/ADH7/CYP2F1/GSTM4/GSTM5/UGT2B17/UGT2A3/UGT2B28/GSTM1/UGT2B4
KEGG_TIGHT_JUNCTION	KEGG_TIGHT_JUNCTION	126	0.319021	1.388	0.0307698	0.112002	0.0848599	4616	tags=38%, list=23%, signal=30%	MYL2/PATJ/MYH4/EPB41/CTNNA1/MYH10/CLDN1/MYH11/CGN/PARD3/CLDN22/AFDN/PRKCE/TJP2/HCLS1/EXOC4/PPP2R2B/PRKCA/EPB41L3/PRKCB/SPTAN1/PPP2CA/PRKCQ/MYH7/MPDZ/PRKCG/EPB41L2/MYH15/MAGI1/YES1/AMOTL1/CTNNB1/NRAS/PRKCD/MAGI3/CLDN2/CLDN18/MYH14/MYH2/ACTN2/PARD6B/ASH1L/KRAS/PRKCZ/GNAI3/CTTN/PRKCI/MYH9
KEGG_THYROID_CANCER	KEGG_THYROID_CANCER	25	-0.464461	-1.48336	0.0420842	0.150183	0.113788	2413	tags=52%, list=12%, signal=46%	RXRB/LEF1/HRAS/TCF7L1/TCF7L2/TCF7/RXRA/CCND1/MAPK3/PPARG/PAX8/RXRG/TP53
KEGG_TERPENOID_BACKBONE_BIOSYNTHESIS	KEGG_TERPENOID_BACKBONE_BIOSYNTHESIS	15	0.555418	1.51054	0.0513308	0.179658	0.13612	608	tags=27%, list=3%, signal=26%	HMGCS1/HMGCR/ACAT2/IDI1
KEGG_PATHWAYS_IN_CANCER	KEGG_PATHWAYS_IN_CANCER	312	0.256202	1.24916	0.0529595	0.181861	0.137789	4592	tags=30%, list=23%, signal=24%	ITGA2/KIT/BIRC3/HGF/HSP90AA1/PIK3CG/LAMC2/CXCL8/LAMA2/PDGFRA/FGF7/FLT3/NFKB1/ETS1/CASP3/SLC2A1/MSH6/PTGS2/JAK1/TRAF1/TRAF5/FAS/HIF1A/CTNNA1/TRAF3/FGF1/NCOA4/TPR/CASP8/WNT2B/ITGA6/LAMB3/IGF1/ITGB1/HSP90B1/FGF16/MAPK8/STK4/KITLG/FGF9/MDM2/IL6/TRAF6/LAMC1/LAMB1/LAMA3/PIK3CB/PRKCA/EGLN3/ITGAV/CDH1/CHUK/RARB/CCNA1/PIK3CA/PRKCB/BIRC2/TGFBR1/PRKCG/HSP90AB1/EGF/CTNNB1/FGF5/NRAS/WNT2/RASSF5/SMAD2/FH/NKX3-…
KEGG_PENTOSE_AND_GLUCURONATE_INTERCONVERSIONS	KEGG_PENTOSE_AND_GLUCURONATE_INTERCONVERSIONS	16	-0.515214	-1.47597	0.0564854	0.185911	0.140858	2605	tags=44%, list=13%, signal=38%	RPEL1/XYLB/DCXR/UGT2B17/UGT2A3/UGT2B28/UGT2B4
KEGG_ONE_CARBON_POOL_BY_FOLATE	KEGG_ONE_CARBON_POOL_BY_FOLATE	15	-0.526486	-1.46992	0.0567227	0.185911	0.140858	1655	tags=33%, list=8%, signal=31%	MTHFD1/SHMT1/SHMT2/ALDH1L1/DHFR
KEGG_STEROID_HORMONE_BIOSYNTHESIS	KEGG_STEROID_HORMONE_BIOSYNTHESIS	39	-0.402498	-1.42523	0.0572034	0.185911	0.140858	3966	tags=41%, list=20%, signal=33%	CYP3A43/SRD5A3/CYP17A1/COMT/HSD17B1/SRD5A1/HSD17B8/HSD17B3/SULT1E1/STS/UGT2B17/CYP11A1/UGT2A3/HSD11B2/UGT2B28/UGT2B4
KEGG_HEDGEHOG_SIGNALING_PATHWAY	KEGG_HEDGEHOG_SIGNALING_PATHWAY	53	-0.36527	-1.38246	0.0594966	0.189971	0.143934	3977	tags=38%, list=20%, signal=30%	CSNK1G2/DHH/IHH/WNT7B/SMO/WNT11/RAB23/SHH/WNT10B/WNT8B/GLI3/WNT8A/GLI2/PTCH1/WNT3A/HHIP/WNT7A/BMP8A/GAS1/BMP4
KEGG_TOLL_LIKE_RECEPTOR_SIGNALING_PATHWAY	KEGG_TOLL_LIKE_RECEPTOR_SIGNALING_PATHWAY	95	0.316478	1.30714	0.0677362	0.212551	0.161042	2815	tags=36%, list=14%, signal=31%	IL1B/PIK3CG/CXCL8/MAP3K8/TAB2/CD86/NFKB1/TLR2/RIPK1/TBK1/TRAF3/CTSK/TLR1/IFNAR1/TLR4/CASP8/TLR6/CD80/TLR8/CCL3/MAPK8/TNF/IL6/TRAF6/MAP3K7/PIK3CB/CHUK/IFNA13/PIK3CA/CD40/CD14/IRAK4/MAP2K4/IFNAR2
KEGG_GLYCINE_SERINE_AND_THREONINE_METABOLISM	KEGG_GLYCINE_SERINE_AND_THREONINE_METABOLISM	28	-0.435752	-1.43518	0.0714286	0.216667	0.16416	4484	tags=50%, list=22%, signal=39%	GAMT/GLYCTK/AOC3/SARDH/GCAT/AGXT2/CTH/CHDH/SHMT1/DMGDH/SHMT2/PSPH/PSAT1/PHGDH
KEGG_JAK_STAT_SIGNALING_PATHWAY	KEGG_JAK_STAT_SIGNALING_PATHWAY	145	0.291214	1.29877	0.0713128	0.216667	0.16416	2834	tags=22%, list=14%, signal=19%	IL2RA/IFNE/LIF/IL20RA/IL13RA2/PIK3CG/CSF3/SPRY1/JAK1/STAT4/IL10/IL7/IFNAR1/IL24/GH2/IL20/TSLP/SOCS5/IL6ST/IL6/IL6R/SOCS4/OSMR/PIK3CB/PTPN11/OSM/CSF2/IFNA13/PIK3CA/IFNGR1/IFNAR2/CCND2
KEGG_SPLICEOSOME	KEGG_SPLICEOSOME	116	0.306915	1.30636	0.0727903	0.217178	0.164548	4338	tags=32%, list=21%, signal=25%	HSPA6/HNRNPA1/SLU7/HNRNPA1L2/SNW1/PRPF18/DHX8/RBM17/SNRPA1/DDX5/DHX15/RBM22/PRPF40A/EIF4A3/SRSF7/ZMAT2/U2SURP/THOC2/SF3B1/CDC5L/RBM25/DDX42/HNRNPU/SRSF5/AQR/SNRNP200/PRPF4/SRSF3/SNRPD3/NCBP2/HSPA2/HSPA8/CRNKL1/SRSF6/DHX16/CTNNBL1/DDX23
KEGG_SULFUR_METABOLISM	KEGG_SULFUR_METABOLISM	11	-0.557125	-1.441	0.0781893	0.229523	0.173902	4103	tags=45%, list=20%, signal=36%	CHST13/SULT1A2/SUOX/SULT1E1/SULT1A1
KEGG_NICOTINATE_AND_NICOTINAMIDE_METABOLISM	KEGG_NICOTINATE_AND_NICOTINAMIDE_METABOLISM	22	0.467844	1.40582	0.0809249	0.230574	0.174698	554	tags=14%, list=3%, signal=13%	AOX1/CD38/PNP
KEGG_FC_EPSILON_RI_SIGNALING_PATHWAY	KEGG_FC_EPSILON_RI_SIGNALING_PATHWAY	74	0.332127	1.32161	0.0810811	0.230574	0.174698	5269	tags=38%, list=26%, signal=28%	MS4A2/FCER1A/PIK3CG/MAPK8/TNF/PLA2G4A/PRKCE/PIK3CB/PRKCA/INPP5D/BTK/CSF2/PIK3CA/PRKCB/MAP2K4/NRAS/PRKCD/KRAS/PIK3R1/MAP2K3/VAV1/MAPK14/MAPK1/LCP2/VAV3/SYK/MAPK13/FYN
KEGG_AMINO_SUGAR_AND_NUCLEOTIDE_SUGAR_METABOLISM	KEGG_AMINO_SUGAR_AND_NUCLEOTIDE_SUGAR_METABOLISM	39	0.396009	1.37463	0.090566	0.252602	0.191388	1495	tags=21%, list=7%, signal=19%	CHIT1/PGM3/UGDH/UAP1/UGP2/GFPT2/NPL/HK1
KEGG_ALZHEIMERS_DISEASE	KEGG_ALZHEIMERS_DISEASE	141	-0.270132	-1.23956	0.0916031	0.252602	0.191388	4352	tags=33%, list=21%, signal=26%	SDHC/COX7B/CAPN1/COX6B1/NDUFB7/CHP2/HSD17B10/NDUFA1/PSENEN/LPL/PSEN2/NOS1/BACE1/NDUFB8/NDUFA6/COX5A/BAD/NDUFC1/NDUFB2/NDUFA7/NDUFS3/NDUFB4/NDUFS8/APH1A/NDUFAB1/COX7A2/UQCR10/NDUFB9/CASP9/COX5B/NDUFB10/NDUFA8/NDUFB6/NDUFA4/CDK5/MME/CALML6/UQCR11/NDUFA4L2/MAPK3/COX8A/NDUFS7/CYC1/NDUFA2/COX7A1/NDUFV3/NDUFB3
KEGG_RETINOL_METABOLISM	KEGG_RETINOL_METABOLISM	43	-0.368307	-1.34199	0.1	0.271642	0.205813	979	tags=26%, list=5%, signal=24%	CYP1A2/CYP4A11/ADH7/RPE65/DGAT2/DGAT1/UGT2B17/UGT2A3/PNPLA4/UGT2B28/UGT2B4
KEGG_GLYCOSAMINOGLYCAN_DEGRADATION	KEGG_GLYCOSAMINOGLYCAN_DEGRADATION	20	-0.451007	-1.3674	0.102459	0.274229	0.207773	4591	tags=35%, list=23%, signal=27%	SGSH/HYAL1/NAGLU/HPSE/HS3ST3A1/IDUA/HYAL2
KEGG_P53_SIGNALING_PATHWAY	KEGG_P53_SIGNALING_PATHWAY	66	0.332307	1.29134	0.107078	0.282438	0.213993	4201	tags=35%, list=21%, signal=28%	SERPINE1/TNFRSF10B/ZMAT3/CASP3/PMAIP1/FAS/SESN3/CASP8/IGF1/SERPINB5/THBS1/MDM2/ATR/GADD45B/CCND2/RRM2B/ATM/CCNG1/GADD45A/DDB2/CHEK2/CCNB2/CDKN1A
KEGG_STEROID_BIOSYNTHESIS	KEGG_STEROID_BIOSYNTHESIS	15	0.508219	1.38218	0.119772	0.311407	0.235942	603	tags=20%, list=3%, signal=19%	MSMO1/SQLE/CYP51A1
KEGG_TRYPTOPHAN_METABOLISM	KEGG_TRYPTOPHAN_METABOLISM	36	0.375524	1.29588	0.132841	0.322362	0.244242	2516	tags=25%, list=12%, signal=22%	AOX1/ACAT2/CYP1B1/KYNU/TDO2/HADHA/MAOA/TPH2/CAT
KEGG_N_GLYCAN_BIOSYNTHESIS	KEGG_N_GLYCAN_BIOSYNTHESIS	42	-0.35777	-1.29248	0.130152	0.322362	0.244242	4333	tags=43%, list=21%, signal=34%	ALG13/DPM2/DPAGT1/MGAT3/MAN1B1/DPM3/MGAT5B/MOGS/RFT1/MAN1C1/ALG1/ALG14/TUSC3/DOLPP1/B4GALT2/ALG6/ALG8/ALG3
KEGG_DRUG_METABOLISM_OTHER_ENZYMES	KEGG_DRUG_METABOLISM_OTHER_ENZYMES	34	-0.373369	-1.2831	0.131749	0.322362	0.244242	431	tags=15%, list=2%, signal=14%	UGT2B17/UGT2A3/TK1/UGT2B28/UGT2B4
KEGG_RENAL_CELL_CARCINOMA	KEGG_RENAL_CELL_CARCINOMA	63	0.328723	1.26381	0.128571	0.322362	0.244242	4755	tags=33%, list=23%, signal=26%	HGF/PIK3CG/ETS1/SLC2A1/HIF1A/PIK3CB/EGLN3/PTPN11/RAP1B/PIK3CA/NRAS/FH/MET/TGFA/KRAS/PIK3R1/EP300/MAPK1/JUN/PAK1/FLCN
KEGG_FC_GAMMA_R_MEDIATED_PHAGOCYTOSIS	KEGG_FC_GAMMA_R_MEDIATED_PHAGOCYTOSIS	90	0.299702	1.2333	0.129597	0.322362	0.244242	7082	tags=51%, list=35%, signal=33%	PIK3CG/FCGR2B/PLA2G4F/DOCK2/PIKFYVE/SCIN/PLA2G4A/PRKCE/PIP5K1B/PIK3CB/PRKCA/INPP5D/PIK3CA/PRKCB/PRKCG/GSN/PIP5K1A/PTPRC/ASAP1/DNM1L/PRKCD/PIK3R1/VAV1/RPS6KB1/MAPK1/PAK1/ARPC5/VAV3/SYK/WASF1/LIMK2/FCGR2A/PIK3CD/AKT3/MYO10/DNM1/LYN/PLD1/PLCG1/PIK3R3/MAP2K1/CRK/CRKL/PLCG2/GAB2/CDC42
KEGG_NUCLEOTIDE_EXCISION_REPAIR	KEGG_NUCLEOTIDE_EXCISION_REPAIR	41	-0.360878	-1.29149	0.144397	0.344074	0.260692	3148	tags=32%, list=15%, signal=27%	RFC5/RAD23A/POLD1/RBX1/RPA3/ERCC2/ERCC8/GTF2H5/PCNA/RFC3/POLD2/POLE4/POLE2
KEGG_GLYCOSAMINOGLYCAN_BIOSYNTHESIS_HEPARAN_SULFATE	KEGG_GLYCOSAMINOGLYCAN_BIOSYNTHESIS_HEPARAN_SULFATE	26	-0.396866	-1.2833	0.14557	0.344074	0.260692	7479	tags=58%, list=37%, signal=37%	EXTL1/B3GAT2/HS3ST3B1/HS6ST3/HS3ST1/NDST1/NDST3/EXTL3/XYLT2/B3GAT1/HS3ST3A1/B3GALT6/B4GALT7/HS6ST1/B3GAT3
KEGG_ALLOGRAFT_REJECTION	KEGG_ALLOGRAFT_REJECTION	26	0.410883	1.28056	0.157197	0.357623	0.270958	3224	tags=38%, list=16%, signal=32%	CD28/HLA-DQB1/CD86/IL10/FAS/HLA-DQA1/CD80/TNF/CD40/CD40LG
KEGG_ANTIGEN_PROCESSING_AND_PRESENTATION	KEGG_ANTIGEN_PROCESSING_AND_PRESENTATION	55	0.33293	1.24601	0.157143	0.357623	0.270958	3686	tags=27%, list=18%, signal=22%	HSPA6/HSP90AA1/HLA-DQB1/KLRC2/KLRC1/CTSS/HSPA4/HLA-DQA1/RFX5/IFNA13/HSP90AB1/HSPA5/IFNA5/HSPA2/HSPA8
KEGG_PHOSPHATIDYLINOSITOL_SIGNALING_SYSTEM	KEGG_PHOSPHATIDYLINOSITOL_SIGNALING_SYSTEM	75	0.301503	1.20787	0.153571	0.357623	0.270958	3346	tags=29%, list=16%, signal=25%	PIK3CG/SYNJ2/ITPR1/DGKA/PIKFYVE/ITPR2/ITPR3/PIP5K1B/PIK3CB/PRKCA/DGKH/INPP5D/PIK3C3/PIK3CA/PRKCB/PLCZ1/PLCE1/PLCB4/PRKCG/PIP5K1A/PI4KA/PIK3C2A
KEGG_BIOSYNTHESIS_OF_UNSATURATED_FATTY_ACIDS	KEGG_BIOSYNTHESIS_OF_UNSATURATED_FATTY_ACIDS	21	-0.415724	-1.27298	0.162218	0.364489	0.27616	3803	tags=43%, list=19%, signal=35%	HACD1/FADS2/SCD5/ACOT7/TECR/PECR/ACOT1/ACOT2/ACOT4
KEGG_ADHERENS_JUNCTION	KEGG_ADHERENS_JUNCTION	71	0.307807	1.21895	0.166071	0.368598	0.279273	4112	tags=30%, list=20%, signal=24%	CTNNA1/FER/PARD3/AFDN/MAP3K7/CDH1/IQGAP1/LMO7/VCL/TGFBR1/PTPN1/YES1/CTNNB1/PTPRM/SMAD2/PTPRJ/MET/ACTN2/FARP2/ACP1/EP300
KEGG_AMINOACYL_TRNA_BIOSYNTHESIS	KEGG_AMINOACYL_TRNA_BIOSYNTHESIS	21	-0.408242	-1.25007	0.172485	0.375751	0.284693	2185	tags=38%, list=11%, signal=34%	PARS2/VARS2/SARS2/TARS2/AARS2/FARSA/NARS2/MARS2
KEGG_ADIPOCYTOKINE_SIGNALING_PATHWAY	KEGG_ADIPOCYTOKINE_SIGNALING_PATHWAY	64	-0.300415	-1.18914	0.173423	0.375751	0.284693	2319	tags=28%, list=11%, signal=25%	RXRB/SLC2A4/TRADD/IRS2/IKBKG/STK11/IRS1/SOCS3/CAMKK1/RXRA/AKT2/ACACB/AGRP/PCK1/RXRG/LEP/PCK2/ADIPOQ
KEGG_PANTOTHENATE_AND_COA_BIOSYNTHESIS	KEGG_PANTOTHENATE_AND_COA_BIOSYNTHESIS	16	0.464916	1.29369	0.181298	0.38819	0.294118	3219	tags=38%, list=16%, signal=32%	VNN1/BCAT1/UPB1/ENPP3/DPYD/PANK2
KEGG_NITROGEN_METABOLISM	KEGG_NITROGEN_METABOLISM	21	0.417617	1.24535	0.184466	0.390382	0.295778	2221	tags=19%, list=11%, signal=17%	CA12/CA13/GLUD2/CA8
KEGG_LINOLEIC_ACID_METABOLISM	KEGG_LINOLEIC_ACID_METABOLISM	23	0.408558	1.24504	0.190751	0.399043	0.30234	391	tags=13%, list=2%, signal=13%	CYP3A5/CYP2C8/ALOX15
KEGG_GLYCEROLIPID_METABOLISM	KEGG_GLYCEROLIPID_METABOLISM	46	-0.32793	-1.20679	0.196429	0.40625	0.307801	4348	tags=30%, list=21%, signal=24%	LCLAT1/GPAT3/GLYCTK/ALDH1B1/DGKZ/LPL/AGPAT3/PNPLA3/DGKE/TKFC/AGPAT2/DGAT2/GPAM/DGAT1
KEGG_GLYCOSAMINOGLYCAN_BIOSYNTHESIS_KERATAN_SULFATE	KEGG_GLYCOSAMINOGLYCAN_BIOSYNTHESIS_KERATAN_SULFATE	15	-0.438397	-1.22398	0.19958	0.407354	0.308637	2527	tags=40%, list=12%, signal=35%	ST3GAL2/ST3GAL3/B3GNT7/CHST1/B4GALT2/B4GAT1
KEGG_LONG_TERM_POTENTIATION	KEGG_LONG_TERM_POTENTIATION	67	0.303802	1.18499	0.201439	0.407354	0.308637	6007	tags=40%, list=30%, signal=28%	ITPR1/GRIA1/RPS6KA3/PPP3CC/GRIN2A/CAMK4/ITPR2/ITPR3/PRKCA/RAP1B/PRKCB/PLCB4/PRKCG/NRAS/KRAS/EP300/RPS6KA6/PPP3CA/PLCB1/MAPK1/CAMK2A/PPP1CB/CAMK2D/GRIA2/PLCB2/CALML5/PPP1R12A
KEGG_TGF_BETA_SIGNALING_PATHWAY	KEGG_TGF_BETA_SIGNALING_PATHWAY	81	-0.274846	-1.15034	0.204955	0.409408	0.310194	2684	tags=21%, list=13%, signal=18%	INHBE/GDF5/TFDP1/RBX1/E2F4/THBS4/RPS6KB2/MAPK3/ID1/ID4/SMAD9/SMAD6/BMP8A/ACVR1C/NOG/SMAD7/BMP4
KEGG_NEUROTROPHIN_SIGNALING_PATHWAY	KEGG_NEUROTROPHIN_SIGNALING_PATHWAY	122	0.261948	1.13859	0.206954	0.409408	0.310194	4671	tags=30%, list=23%, signal=23%	NTRK2/IRAK2/PIK3CG/RPS6KA5/NFKB1/MAP3K1/RPS6KA3/KIDINS220/IRAK3/CAMK4/MAPK8/NFKBIE/TRAF6/FRS2/PIK3CB/PTPN11/RAP1B/PIK3CA/IRAK4/RIPK2/PSEN1/NRAS/PRKCD/YWHAZ/KRAS/PIK3R1/MAPK14/GSK3B/ZNF274/RPS6KA6/IKBKB/SORT1/MAPK1/JUN/MAP3K5/CAMK2A
KEGG_GLYCOSPHINGOLIPID_BIOSYNTHESIS_GLOBO_SERIES	KEGG_GLYCOSPHINGOLIPID_BIOSYNTHESIS_GLOBO_SERIES	13	-0.450248	-1.21693	0.210856	0.412643	0.312644	3238	tags=46%, list=16%, signal=39%	B3GALNT1/ST3GAL2/B3GALT5/FUT1/FUT2/FUT9
KEGG_NEUROACTIVE_LIGAND_RECEPTOR_INTERACTION	KEGG_NEUROACTIVE_LIGAND_RECEPTOR_INTERACTION	257	-0.217547	-1.08872	0.215938	0.418093	0.316774	5451	tags=47%, list=27%, signal=35%	TACR2/CYSLTR1/VIPR1/HTR1B/DRD5/VIPR2/NTSR1/GRM5/ADRB3/MC3R/FPR1/CHRNB4/GABRG3/PTGER2/P2RY4/GABRB3/MC5R/HTR6/NPFFR1/GRIK3/GABRA5/GRIN3A/CHRNB2/AGTR1/GRIN2B/OPRK1/GABRG2/NPY2R/CHRNA9/HTR1D/GRM4/TAAR1/GRM2/GRIN2C/ADORA1/GALR1/CHRNB3/CHRNA10/PTAFR/GRIN2D/CRHR2/HCRTR1/GRM6/HTR5A/HTR1E/GRIA4/P2RY1/GPR35/CGA/GABRA6/GALR2/GLRB/GABBR1/AVPR1B/MLNR/MTNR1B/CHRNA4/GRIK4/SCTR/CALCRL/GHRHR/GALR3/GLRA3/NTSR2/C5A…
KEGG_CIRCADIAN_RHYTHM_MAMMAL	KEGG_CIRCADIAN_RHYTHM_MAMMAL	11	0.495182	1.23281	0.224806	0.427312	0.323759	2822	tags=45%, list=14%, signal=39%	CRY1/NPAS2/CLOCK/BHLHE40/NR1D1
KEGG_MATURITY_ONSET_DIABETES_OF_THE_YOUNG	KEGG_MATURITY_ONSET_DIABETES_OF_THE_YOUNG	23	-0.379814	-1.19073	0.227743	0.427312	0.323759	9625	tags=78%, list=47%, signal=41%	ONECUT1/HES1/HHEX/PDX1/PAX4/HNF4A/PAX6/HNF1A/MNX1/MAFA/NEUROG3/GCK/HNF1B/NKX6-1/NKX2-2/HNF4G/NR5A2/FOXA2
KEGG_GLYCOSPHINGOLIPID_BIOSYNTHESIS_LACTO_AND_NEOLACTO_SERIES	KEGG_GLYCOSPHINGOLIPID_BIOSYNTHESIS_LACTO_AND_NEOLACTO_SERIES	26	-0.36683	-1.18617	0.225738	0.427312	0.323759	2421	tags=31%, list=12%, signal=27%	B3GALT5/ST3GAL3/FUT1/FUT2/FUT4/B4GALT2/FUT9/B4GAT1
KEGG_PROPANOATE_METABOLISM	KEGG_PROPANOATE_METABOLISM	31	0.349054	1.1507	0.240076	0.441351	0.334396	1259	tags=13%, list=6%, signal=12%	LDHC/ACAT2/ACACA/HADHA
KEGG_ERBB_SIGNALING_PATHWAY	KEGG_ERBB_SIGNALING_PATHWAY	84	0.277885	1.12675	0.238095	0.441351	0.334396	7026	tags=55%, list=35%, signal=36%	PIK3CG/EREG/ABL2/NRG4/NCK1/ERBB3/MAPK8/PIK3CB/PRKCA/PIK3CA/PRKCB/MAP2K4/PRKCG/EGF/NRAS/CBLB/TGFA/KRAS/PIK3R1/CDKN1A/GSK3B/MTOR/RPS6KB1/MAPK1/ERBB4/JUN/PAK1/CAMK2A/SHC4/CAMK2D/PIK3CD/EGFR/PAK2/AKT3/STAT5A/STAT5B/SOS2/CDKN1B/PLCG1/CAMK2B/SOS1/PIK3R3/MAP2K1/CRK/CRKL/PLCG2
KEGG_NON_SMALL_CELL_LUNG_CANCER	KEGG_NON_SMALL_CELL_LUNG_CANCER	52	-0.30104	-1.14624	0.246085	0.447875	0.339338	3818	tags=31%, list=19%, signal=25%	RXRB/PIK3R2/ARAF/BAD/HRAS/E2F1/CASP9/E2F2/RXRA/CCND1/AKT2/MAPK3/FOXO3/RXRG/CDK4/TP53
KEGG_VIBRIO_CHOLERAE_INFECTION	KEGG_VIBRIO_CHOLERAE_INFECTION	53	0.31079	1.15425	0.253097	0.452072	0.342518	3348	tags=23%, list=16%, signal=19%	ATP6V0D2/CFTR/ATP6V1D/ATP6V1A/TJP2/PRKCA/ATP6V1G3/PRKCB/ATP6V0A2/PRKCG/ATP6V1B2/ATP6V1E1
KEGG_STARCH_AND_SUCROSE_METABOLISM	KEGG_STARCH_AND_SUCROSE_METABOLISM	32	0.345637	1.1436	0.253359	0.452072	0.342518	1856	tags=31%, list=9%, signal=28%	MGAM/PGM2L1/UGDH/G6PC2/UGP2/AGL/UGT2B10/HK1/UGT2B7/ENPP3
KEGG_GAP_JUNCTION	KEGG_GAP_JUNCTION	83	0.271905	1.09919	0.263717	0.465985	0.35306	4681	tags=30%, list=23%, signal=23%	PDGFRA/ITPR1/HTR2B/LPAR1/ITPR2/PDGFC/MAP3K2/ITPR3/PRKCA/HTR2C/TUBA1C/PRKCB/PLCB4/PRKCG/TUBB8/EGF/GJA1/NRAS/TUBB1/PRKG1/KRAS/GNAI3/PLCB1/MAPK1/DRD1
KEGG_DRUG_METABOLISM_CYTOCHROME_P450	KEGG_DRUG_METABOLISM_CYTOCHROME_P450	50	0.31091	1.1414	0.266667	0.466368	0.35335	2222	tags=26%, list=11%, signal=23%	AOX1/CYP3A5/FMO5/CYP2C8/FMO1/ALDH1A3/UGT2B10/FMO3/UGT2B7/MAOA/FMO2/CYP2B6/GSTO1
KEGG_COLORECTAL_CANCER	KEGG_COLORECTAL_CANCER	60	-0.286429	-1.12328	0.269058	0.466368	0.35335	3701	tags=28%, list=18%, signal=23%	PIK3R2/LEF1/ARAF/BAD/AXIN1/BCL2/TCF7L1/RAC3/TCF7L2/CASP9/TCF7/CCND1/AKT2/MAPK3/BIRC5/TP53/DCC
KEGG_ABC_TRANSPORTERS	KEGG_ABC_TRANSPORTERS	43	0.323274	1.14653	0.276753	0.475179	0.360026	3124	tags=28%, list=15%, signal=24%	ABCB1/CFTR/ABCA6/ABCA1/ABCA9/ABCA8/ABCB7/ABCC9/ABCB5/ABCD3/ABCA5/ABCA10
KEGG_PURINE_METABOLISM	KEGG_PURINE_METABOLISM	146	-0.232779	-1.07459	0.284615	0.484112	0.366794	3860	tags=26%, list=19%, signal=21%	ADCY4/IMPDH1/PDE4A/ADCY8/PDE11A/AMPD2/NT5C/POLR3K/POLR3G/NUDT2/URAD/POLR2K/ENTPD6/PDE6A/NME5/POLD1/POLR2F/DGUOK/POLR2G/DCK/POLR2I/APRT/PFAS/PDE6B/NT5M/POLR3H/POLR2E/PRIM2/PRIM1/POLD2/PDE1B/NME4/PDE6H/POLR2L/POLE4/AK5/RRM2/POLE2
KEGG_ARACHIDONIC_ACID_METABOLISM	KEGG_ARACHIDONIC_ACID_METABOLISM	51	0.303377	1.11606	0.291892	0.491892	0.372688	3288	tags=24%, list=16%, signal=20%	CYP2C8/ALOX15/HPGDS/ALOX15B/CYP4F2/PTGS2/PTGIS/CYP2B6/PLA2G4A/AKR1C3/CYP4A22/CYP4F3
KEGG_ETHER_LIPID_METABOLISM	KEGG_ETHER_LIPID_METABOLISM	29	-0.335014	-1.11372	0.303419	0.506626	0.383852	3849	tags=24%, list=19%, signal=20%	CHPT1/PLA2G2D/PLA2G6/PLD2/LPCAT4/PAFAH1B3/PLA2G5
KEGG_ENDOMETRIAL_CANCER	KEGG_ENDOMETRIAL_CANCER	50	-0.292824	-1.10396	0.308725	0.510799	0.387014	3701	tags=32%, list=18%, signal=26%	PIK3R2/LEF1/ARAF/BAD/ELK1/AXIN1/HRAS/TCF7L1/TCF7L2/CASP9/TCF7/CCND1/AKT2/MAPK3/FOXO3/TP53
KEGG_GALACTOSE_METABOLISM	KEGG_GALACTOSE_METABOLISM	24	0.363671	1.11363	0.315385	0.514706	0.389974	1495	tags=21%, list=7%, signal=19%	MGAM/G6PC2/UGP2/GLA/HK1
KEGG_PEROXISOME	KEGG_PEROXISOME	73	-0.265959	-1.08561	0.316742	0.514706	0.389974	2689	tags=18%, list=13%, signal=16%	PEX14/PMVK/MPV17/PEX11B/PXMP4/PECR/DECR2/ABCD2/PXMP2/MPV17L/SLC27A2/PEX10/ABCD1
KEGG_ALDOSTERONE_REGULATED_SODIUM_REABSORPTION	KEGG_ALDOSTERONE_REGULATED_SODIUM_REABSORPTION	39	0.311097	1.07988	0.328302	0.528769	0.400629	4573	tags=41%, list=22%, signal=32%	PIK3CG/SCNN1G/HSD11B1/IGF1/PIK3CB/PRKCA/PIK3CA/PRKCB/NEDD4L/PRKCG/SCNN1A/KRAS/PIK3R1/ATP1A1/ATP1B1/MAPK1
KEGG_PRION_DISEASES	KEGG_PRION_DISEASES	34	0.31497	1.06762	0.333952	0.533151	0.403949	2151	tags=21%, list=11%, signal=18%	C9/IL1B/C7/IL1A/STIP1/IL6/LAMC1
KEGG_RNA_POLYMERASE	KEGG_RNA_POLYMERASE	25	-0.347698	-1.11045	0.34188	0.541063	0.409943	3498	tags=36%, list=17%, signal=30%	POLR3K/POLR3G/POLR2K/POLR2F/POLR2G/POLR2I/POLR3H/POLR2E/POLR2L
KEGG_CYSTEINE_AND_METHIONINE_METABOLISM	KEGG_CYSTEINE_AND_METHIONINE_METABOLISM	32	0.324425	1.07342	0.347409	0.545072	0.412981	3030	tags=22%, list=15%, signal=19%	LDHC/AMD1/MTR/AHCYL1/BHMT/MAT2A/AHCYL2
KEGG_ALPHA_LINOLENIC_ACID_METABOLISM	KEGG_ALPHA_LINOLENIC_ACID_METABOLISM	15	-0.378711	-1.05734	0.355042	0.549301	0.416185	3849	tags=27%, list=19%, signal=22%	PLA2G2D/FADS2/PLA2G6/PLA2G5
KEGG_NATURAL_KILLER_CELL_MEDIATED_CYTOTOXICITY	KEGG_NATURAL_KILLER_CELL_MEDIATED_CYTOTOXICITY	110	0.24506	1.03727	0.35614	0.549301	0.416185	5272	tags=38%, list=26%, signal=28%	PIK3CG/TNFRSF10B/KLRC2/KLRC1/CASP3/TNFRSF10A/FAS/IFNAR1/PPP3CC/TNFRSF10D/TNF/NFAT5/PIK3CB/PRKCA/PTPN11/CSF2/IFNA13/PIK3CA/PRKCB/IFNGR1/IFNAR2/PRKCG/NRAS/ICAM1/IFNA5/IFNGR2/KRAS/PIK3R1/VAV1/MICB/PPP3CA/MAPK1/PAK1/IFNA6/LCP2/CD48/VAV3/SYK/PTK2B/NFATC1/FYN/SHC4
KEGG_PROXIMAL_TUBULE_BICARBONATE_RECLAMATION	KEGG_PROXIMAL_TUBULE_BICARBONATE_RECLAMATION	20	-0.351834	-1.06672	0.360656	0.551591	0.41792	1623	tags=20%, list=8%, signal=18%	ATP1B2/PCK1/SLC25A10/PCK2
KEGG_PORPHYRIN_AND_CHLOROPHYLL_METABOLISM	KEGG_PORPHYRIN_AND_CHLOROPHYLL_METABOLISM	27	-0.326871	-1.065	0.366738	0.553089	0.419055	2347	tags=26%, list=12%, signal=23%	UROS/HMBS/CPOX/UGT2B17/UGT2A3/UGT2B28/UGT2B4
KEGG_PANCREATIC_CANCER	KEGG_PANCREATIC_CANCER	67	-0.26088	-1.04479	0.367713	0.553089	0.419055	2082	tags=24%, list=10%, signal=22%	ARAF/IKBKG/BAD/VEGFC/E2F1/RAC3/CASP9/E2F2/RALA/CCND1/AKT2/BRCA2/MAPK3/CDK4/RAD51/TP53
KEGG_MELANOMA	KEGG_MELANOMA	67	0.267826	1.04467	0.375899	0.560768	0.424873	4573	tags=33%, list=22%, signal=26%	HGF/PIK3CG/PDGFRA/FGF7/FGF1/IGF1/PDGFC/FGF16/FGF9/MDM2/PIK3CB/CDH1/PIK3CA/EGF/FGF5/NRAS/MET/KRAS/PIK3R1/CDKN1A/FGF2/MAPK1
KEGG_GLYCOLYSIS_GLUCONEOGENESIS	KEGG_GLYCOLYSIS_GLUCONEOGENESIS	57	0.275596	1.0315	0.406934	0.60213	0.456212	6071	tags=35%, list=30%, signal=25%	LDHC/BPGM/G6PC2/ALDH1A3/HK1/ENO2/GALM/PFKM/PGK1/FBP2/PKM/ENO3/PDHB/PGM2/PFKP/ALDH3A2/LDHA/ADH1B/ENO1/HK2
KEGG_NOTCH_SIGNALING_PATHWAY	KEGG_NOTCH_SIGNALING_PATHWAY	45	-0.27787	-1.0258	0.423913	0.617217	0.467643	6175	tags=47%, list=30%, signal=33%	NCSTN/NOTCH1/DVL3/PTCRA/NOTCH3/DLL4/DTX4/DVL1/DTX2/CTBP1/PSENEN/LFNG/PSEN2/NCOR2/APH1A/RFNG/JAG2/MFNG/KAT2A/NOTCH4/DLL1
KEGG_AXON_GUIDANCE	KEGG_AXON_GUIDANCE	126	-0.224321	-1.01578	0.421446	0.617217	0.467643	2944	tags=17%, list=14%, signal=14%	UNC5B/SEMA6A/EFNA4/SEMA4C/HRAS/LIMK1/RHOD/RAC3/SEMA4G/CDK5/MAPK3/SEMA6C/EPHB3/SEMA3E/SEMA3F/EPHA4/EPHB4/EPHA6/EPHA7/DCC/SEMA3G
KEGG_MELANOGENESIS	KEGG_MELANOGENESIS	99	-0.229621	-1.00067	0.448276	0.64751	0.490594	3860	tags=31%, list=19%, signal=25%	WNT3/ASIP/GNAI2/WNT6/WNT9B/POMC/FZD10/WNT5B/DVL1/ADCY4/ADCY8/LEF1/WNT7B/WNT11/FZD1/HRAS/TCF7L1/WNT10B/WNT8B/WNT8A/TCF7L2/TYR/FZD2/TCF7/WNT3A/CALML6/MAPK3/CREB3L1/WNT7A/FZD7/FZD8
KEGG_FATTY_ACID_METABOLISM	KEGG_FATTY_ACID_METABOLISM	40	0.281182	0.97686	0.471591	0.675823	0.512046	1259	tags=12%, list=6%, signal=12%	ACAT2/ACSL4/ACSL1/ACADSB/HADHA
KEGG_CARDIAC_MUSCLE_CONTRACTION	KEGG_CARDIAC_MUSCLE_CONTRACTION	70	-0.240267	-0.975427	0.47651	0.677538	0.513346	7376	tags=49%, list=36%, signal=31%	ATP1A2/SLC9A6/UQCRH/ATP1A3/SLC9A1/COX7C/CACNG2/CACNG3/MYH6/TPM2/COX7A2L/UQCRC1/ATP1B3/COX4I2/COX6A1/CACNG5/UQCRQ/COX6C/TNNC1/COX7B/COX6B1/CACNG4/ATP1B4/CACNG6/COX5A/COX7A2/UQCR10/COX5B/ATP1B2/UQCR11/COX8A/CYC1/COX7A1/ACTC1
KEGG_AUTOIMMUNE_THYROID_DISEASE	KEGG_AUTOIMMUNE_THYROID_DISEASE	35	-0.281183	-0.97915	0.49359	0.691026	0.523565	1005	tags=17%, list=5%, signal=16%	IL4/PRF1/TPO/IFNA21/HLA-DRB5/IFNA10
KEGG_HISTIDINE_METABOLISM	KEGG_HISTIDINE_METABOLISM	28	0.303164	0.97141	0.490494	0.691026	0.523565	2308	tags=14%, list=11%, signal=13%	HDC/ALDH1A3/MAOA/CNDP1
KEGG_MISMATCH_REPAIR	KEGG_MISMATCH_REPAIR	23	-0.312838	-0.980758	0.505176	0.699427	0.52993	3148	tags=30%, list=15%, signal=26%	RFC5/POLD1/RPA3/PCNA/RFC3/POLD2/EXO1
KEGG_BUTANOATE_METABOLISM	KEGG_BUTANOATE_METABOLISM	32	-0.28381	-0.965605	0.507277	0.699427	0.52993	1020	tags=16%, list=5%, signal=15%	ACADS/BDH1/AKR1B10/ECHS1/HMGCS2
KEGG_GLYOXYLATE_AND_DICARBOXYLATE_METABOLISM	KEGG_GLYOXYLATE_AND_DICARBOXYLATE_METABOLISM	16	-0.335649	-0.961557	0.516736	0.70639	0.535206	4772	tags=50%, list=23%, signal=38%	MTHFD2L/MDH2/CS/GLYCTK/PGP/GRHPR/HYI/MTHFD1
KEGG_CYTOSOLIC_DNA_SENSING_PATHWAY	KEGG_CYTOSOLIC_DNA_SENSING_PATHWAY	46	-0.259217	-0.95392	0.520089	0.70639	0.535206	1452	tags=13%, list=7%, signal=12%	POLR3H/PYCARD/IFNA21/IFNB1/IFNA10/CXCL10
KEGG_PROSTATE_CANCER	KEGG_PROSTATE_CANCER	84	0.239504	0.971126	0.527337	0.706492	0.535283	4573	tags=31%, list=22%, signal=24%	HSP90AA1/PIK3CG/PDGFRA/NFKB1/IGF1/HSP90B1/PDGFC/MDM2/PIK3CB/CHUK/PIK3CA/HSP90AB1/EGF/CTNNB1/NRAS/NKX3-1/TGFA/KRAS/PIK3R1/FGFR2/EP300/CDKN1A/GSK3B/MTOR/IKBKB/MAPK1
KEGG_RIBOSOME	KEGG_RIBOSOME	72	0.239765	0.951096	0.527928	0.706492	0.535283	2	tags=1%, list=0%, signal=1%	RPS4Y1
KEGG_GLYCOSAMINOGLYCAN_BIOSYNTHESIS_CHONDROITIN_SULFATE	KEGG_GLYCOSAMINOGLYCAN_BIOSYNTHESIS_CHONDROITIN_SULFATE	22	-0.304333	-0.944318	0.538302	0.707834	0.5363	4633	tags=41%, list=23%, signal=32%	UST/CHST13/CHST14/XYLT2/B3GAT1/CHST7/B3GALT6/B4GALT7/B3GAT3
KEGG_CITRATE_CYCLE_TCA_CYCLE	KEGG_CITRATE_CYCLE_TCA_CYCLE	30	-0.279661	-0.933563	0.540598	0.707834	0.5363	6764	tags=40%, list=33%, signal=27%	SDHB/MDH2/PDHA1/IDH2/CS/IDH3B/DLAT/SDHC/IDH3G/PC/PCK1/PCK2
KEGG_NON_HOMOLOGOUS_END_JOINING	KEGG_NON_HOMOLOGOUS_END_JOINING	12	0.353108	0.916061	0.539623	0.707834	0.5363	4977	tags=50%, list=24%, signal=38%	RAD50/LIG4/DNTT/XRCC6/DCLRE1C/XRCC5
KEGG_CHEMOKINE_SIGNALING_PATHWAY	KEGG_CHEMOKINE_SIGNALING_PATHWAY	176	0.207932	0.949334	0.552674	0.713381	0.540503	4696	tags=28%, list=23%, signal=22%	CCL20/CXCL1/PIK3CG/CCL13/CXCL6/CXCL8/CCR7/NFKB1/CCL8/CXCL13/CXCR5/DOCK2/ITK/CCL18/CCR2/CXCL2/CCL3/PPBP/PARD3/GNG2/TIAM1/CXCR4/PIK3CB/GNB5/RAP1B/CHUK/PIK3CA/PRKCB/PLCB4/CCR4/STAT2/NRAS/PRKCD/PREX1/XCR1/CXCR1/KRAS/PIK3R1/ROCK2/VAV1/GSK3B/PRKCZ/GNAI3/IKBKB/PLCB1/MAPK1/PAK1/STAT3/ROCK1
KEGG_ARGININE_AND_PROLINE_METABOLISM	KEGG_ARGININE_AND_PROLINE_METABOLISM	48	0.255821	0.92993	0.552102	0.713381	0.540503	1933	tags=15%, list=10%, signal=13%	ARG1/GLUD2/AMD1/DAO/ARG2/SAT1/MAOA
KEGG_SPHINGOLIPID_METABOLISM	KEGG_SPHINGOLIPID_METABOLISM	37	0.266516	0.928312	0.575926	0.738159	0.559276	2094	tags=19%, list=10%, signal=17%	SGMS2/SPTLC1/SGPP2/GLA/ACER2/UGCG/GALC
KEGG_PHENYLALANINE_METABOLISM	KEGG_PHENYLALANINE_METABOLISM	15	0.328942	0.894606	0.585551	0.745247	0.564646	3626	tags=33%, list=18%, signal=27%	ALDH1A3/MAOA/HPD/MAOB/AOC2
KEGG_SNARE_INTERACTIONS_IN_VESICULAR_TRANSPORT	KEGG_SNARE_INTERACTIONS_IN_VESICULAR_TRANSPORT	37	0.262404	0.913991	0.596296	0.753652	0.571015	6862	tags=49%, list=34%, signal=32%	STX1B/SEC22B/VAMP1/SNAP23/STX6/SNAP25/STX19/STX17/GOSR2/STX12/STX3/VTI1A/STX7/BET1/STX18/STX2/VAMP3/USE1
KEGG_BLADDER_CANCER	KEGG_BLADDER_CANCER	39	-0.252317	-0.893448	0.608051	0.763209	0.578255	4094	tags=31%, list=20%, signal=25%	TYMP/VEGFB/ARAF/FGFR3/HRAS/VEGFC/E2F1/E2F2/CCND1/MAPK3/CDK4/TP53
KEGG_MTOR_SIGNALING_PATHWAY	KEGG_MTOR_SIGNALING_PATHWAY	49	0.241723	0.883227	0.629032	0.784136	0.594111	4829	tags=37%, list=24%, signal=28%	PIK3CG/RPS6KA3/HIF1A/IGF1/CAB39/RICTOR/PIK3CB/TSC1/PIK3CA/EIF4B/CAB39L/PRKAA2/PIK3R1/RPS6KA6/MTOR/RPS6KB1/MAPK1/RPS6
KEGG_GLYCOSPHINGOLIPID_BIOSYNTHESIS_GANGLIO_SERIES	KEGG_GLYCOSPHINGOLIPID_BIOSYNTHESIS_GANGLIO_SERIES	15	-0.316069	-0.882448	0.640756	0.793317	0.601067	2983	tags=27%, list=15%, signal=23%	B3GALT4/ST3GAL2/ST6GALNAC4/B4GALNT1
KEGG_INOSITOL_PHOSPHATE_METABOLISM	KEGG_INOSITOL_PHOSPHATE_METABOLISM	54	0.232687	0.867184	0.666071	0.819088	0.620593	3346	tags=24%, list=16%, signal=20%	PIK3CG/SYNJ2/PIKFYVE/PIP5K1B/PIK3CB/PIK3C3/PIK3CA/PLCZ1/PLCE1/PLCB4/PIP5K1A/PI4KA/PIK3C2A
KEGG_LONG_TERM_DEPRESSION	KEGG_LONG_TERM_DEPRESSION	60	0.225562	0.856133	0.672662	0.821641	0.622527	4573	tags=28%, list=22%, signal=22%	ITPR1/GRIA1/IGF1/ITPR2/PLA2G4A/ITPR3/PRKCA/PRKCB/PPP2CA/PLCB4/PRKCG/NRAS/PRKG1/KRAS/GNAI3/PLCB1/MAPK1
KEGG_OTHER_GLYCAN_DEGRADATION	KEGG_OTHER_GLYCAN_DEGRADATION	15	0.298378	0.811484	0.709125	0.860406	0.651898	3095	tags=20%, list=15%, signal=17%	MANBA/FUCA1/NEU3
KEGG_ALANINE_ASPARTATE_AND_GLUTAMATE_METABOLISM	KEGG_ALANINE_ASPARTATE_AND_GLUTAMATE_METABOLISM	28	-0.253418	-0.834652	0.716387	0.863459	0.654211	6397	tags=43%, list=31%, signal=29%	ALDH5A1/GOT2/GLS2/CAD/ASL/ASNS/GPT/AGXT2/ACY3/ALDH4A1/NIT2/GPT2
KEGG_PROTEASOME	KEGG_PROTEASOME	42	-0.230969	-0.834399	0.722343	0.86491	0.655311	4012	tags=26%, list=20%, signal=21%	PSMB8/PSMB6/PSMB10/PSMF1/PSMD8/PSME3/PSMB5/PSMB2/PSME2/PSMB11/PSMA8
KEGG_WNT_SIGNALING_PATHWAY	KEGG_WNT_SIGNALING_PATHWAY	145	0.192918	0.860381	0.78282	0.894262	0.67755	4696	tags=26%, list=23%, signal=20%	SFRP2/DKK1/SFRP4/PPP3CC/WNT2B/FOSL1/MAPK8/CHD8/NFAT5/MAP3K7/PRKCA/TBL1Y/CSNK1A1/PRKCB/PPP2CA/CCND2/PLCB4/PRKCG/CUL1/PSEN1/CTNNB1/DKK2/WNT2/SMAD2/FBXW11/WNT16/ROCK2/PRICKLE2/EP300/GSK3B/LRP6/PPP3CA/APC/MMP7/PLCB1/JUN/CAMK2A/ROCK1
KEGG_OOCYTE_MEIOSIS	KEGG_OOCYTE_MEIOSIS	110	-0.192839	-0.855789	0.770833	0.894262	0.67755	1296	tags=18%, list=6%, signal=17%	CHP2/ADCY4/CDC26/ADCY8/ANAPC2/ESPL1/PKMYT1/ANAPC13/RBX1/CDK1/CALML6/AURKA/MAPK3/CDC25C/BUB1/PLK1/ANAPC11/CDC20/MAD2L1/SGO1
KEGG_PROGESTERONE_MEDIATED_OOCYTE_MATURATION	KEGG_PROGESTERONE_MEDIATED_OOCYTE_MATURATION	81	-0.199309	-0.834185	0.781532	0.894262	0.67755	3860	tags=22%, list=19%, signal=18%	ADCY4/CDC26/PIK3R2/ADCY8/ANAPC2/ARAF/PKMYT1/ANAPC13/CDK1/AKT2/MAPK3/CDC25C/BUB1/PLK1/CCNA2/ANAPC11/CDC25A/MAD2L1
KEGG_ACUTE_MYELOID_LEUKEMIA	KEGG_ACUTE_MYELOID_LEUKEMIA	54	-0.214224	-0.817498	0.800905	0.894262	0.67755	3701	tags=30%, list=18%, signal=24%	PIK3R2/LEF1/ARAF/JUP/IKBKG/BAD/HRAS/TCF7L1/TCF7L2/TCF7/CCND1/AKT2/RPS6KB2/MAPK3/CEBPA/EIF4EBP1
KEGG_TYPE_II_DIABETES_MELLITUS	KEGG_TYPE_II_DIABETES_MELLITUS	46	0.226142	0.817451	0.768953	0.894262	0.67755	4646	tags=35%, list=23%, signal=27%	PIK3CG/CACNA1D/HK1/MAPK8/TNF/PRKCE/SOCS4/PIK3CB/PIK3CA/PRKCD/PIK3R1/PRKCZ/MTOR/IKBKB/MAPK1/PKM
KEGG_VASOPRESSIN_REGULATED_WATER_REABSORPTION	KEGG_VASOPRESSIN_REGULATED_WATER_REABSORPTION	44	0.229565	0.814235	0.773897	0.894262	0.67755	3271	tags=18%, list=16%, signal=15%	NSF/DYNC1LI2/DYNC1I2/DYNC1H1/DCTN5/DCTN4/AQP4/DCTN1
KEGG_GLIOMA	KEGG_GLIOMA	61	0.212888	0.809921	0.771171	0.894262	0.67755	6637	tags=48%, list=33%, signal=32%	PIK3CG/PDGFRA/IGF1/MDM2/PIK3CB/PRKCA/PIK3CA/PRKCB/PRKCG/EGF/NRAS/TGFA/KRAS/PIK3R1/CDKN1A/MTOR/MAPK1/CAMK2A/SHC4/CAMK2D/PIK3CD/EGFR/CALML5/AKT3/SOS2/PLCG1/CAMK2B/SOS1/PIK3R3
KEGG_BETA_ALANINE_METABOLISM	KEGG_BETA_ALANINE_METABOLISM	22	0.265004	0.796308	0.759152	0.894262	0.67755	3626	tags=27%, list=18%, signal=22%	UPB1/HADHA/DPYD/CNDP1/HIBCH/AOC2
KEGG_PRIMARY_IMMUNODEFICIENCY	KEGG_PRIMARY_IMMUNODEFICIENCY	35	0.232288	0.793373	0.78839	0.894262	0.67755	4388	tags=31%, list=22%, signal=25%	ICOS/CD79A/RFX5/BLNK/BTK/CD40/PTPRC/CD40LG/CD19/IL7R/DCLRE1C
KEGG_LYSINE_DEGRADATION	KEGG_LYSINE_DEGRADATION	42	-0.219021	-0.791235	0.793926	0.894262	0.67755	2388	tags=17%, list=12%, signal=15%	GCDH/EHMT2/KMT5A/PLOD3/SUV39H1/ECHS1/AADAT
KEGG_TYROSINE_METABOLISM	KEGG_TYROSINE_METABOLISM	37	-0.221239	-0.773458	0.800866	0.894262	0.67755	3700	tags=24%, list=18%, signal=20%	AOC3/COMT/ALDH3B2/HGD/TYR/GSTZ1/ADH7/FAH/TPO
KEGG_RNA_DEGRADATION	KEGG_RNA_DEGRADATION	52	0.21562	0.795611	0.810811	0.894349	0.677615	5292	tags=35%, list=26%, signal=26%	HSPD1/DIS3/CNOT8/XRN2/ENO2/CNOT6L/CNOT1/HSPA9/XRN1/CNOT2/EXOSC3/DCP1A/DDX6/DCP2/CNOT4/ENO3/PARN/LSM8
KEGG_REGULATION_OF_AUTOPHAGY	KEGG_REGULATION_OF_AUTOPHAGY	28	-0.230969	-0.760712	0.808824	0.894349	0.677615	1438	tags=11%, list=7%, signal=10%	ULK3/IFNA21/IFNA10
KEGG_UBIQUITIN_MEDIATED_PROTEOLYSIS	KEGG_UBIQUITIN_MEDIATED_PROTEOLYSIS	126	0.190672	0.829579	0.825291	0.899023	0.681157	5621	tags=32%, list=28%, signal=23%	BIRC3/UBR5/MAP3K1/TRIP12/TRIM32/HERC1/DDB1/SMURF1/MDM2/TRAF6/HERC3/CUL4A/CUL3/BIRC2/NEDD4L/FBXW7/CUL1/UBE2H/UBE2Q2/UBE4A/FBXW11/BIRC6/UBA3/CBLB/HUWE1/DDB2/CUL4B/CDC27/CDC23/XIAP/KLHL9/UBE2W/MID1/RHOBTB2/RCHY1/ANAPC1/HERC4/CUL7/NEDD4/FBXO2
KEGG_BASAL_TRANSCRIPTION_FACTORS	KEGG_BASAL_TRANSCRIPTION_FACTORS	31	0.230751	0.760696	0.829868	0.899023	0.681157	7086	tags=55%, list=35%, signal=36%	TAF7/TAF4B/GTF2I/GTF2E2/TBPL2/TAF1/TBPL1/GTF2B/TAF2/GTF2H1/TAF5/GTF2H3/GTF2E1/TAF12/TAF11/GTF2F1/TAF13
KEGG_PROTEIN_EXPORT	KEGG_PROTEIN_EXPORT	21	0.246624	0.735442	0.827184	0.899023	0.681157	5743	tags=43%, list=28%, signal=31%	SRP72/SRP68/HSPA5/SRP14/SRPRB/SEC63/SRP54/SEC62/SPCS3
KEGG_PYRUVATE_METABOLISM	KEGG_PYRUVATE_METABOLISM	40	0.22082	0.767155	0.844697	0.904323	0.685172	1212	tags=8%, list=6%, signal=7%	LDHC/ACAT2/ACACA
KEGG_DORSO_VENTRAL_AXIS_FORMATION	KEGG_DORSO_VENTRAL_AXIS_FORMATION	23	-0.235637	-0.738729	0.84265	0.904323	0.685172	1120	tags=30%, list=6%, signal=29%	ETV7/NOTCH3/SPIRE2/PIWIL1/MAPK3/FMN2/NOTCH4
KEGG_GNRH_SIGNALING_PATHWAY	KEGG_GNRH_SIGNALING_PATHWAY	95	0.190807	0.788086	0.875223	0.929946	0.704586	6634	tags=39%, list=33%, signal=26%	CACNA1D/ITPR1/MAP3K1/ITPR2/MAPK8/MAP3K2/PLA2G4A/ITPR3/PRKCA/PRKCB/MAP2K4/PLCB4/NRAS/PRKCD/KRAS/MAP2K3/MAPK14/PLCB1/MAPK1/JUN/CAMK2A/MMP2/GNRHR/PTK2B/MAP3K4/MAPK13/CAMK2D/PLCB2/EGFR/CALML5/PLA2G1B/SOS2/PLD1/GNRH1/MMP14/CAMK2B/SOS1
KEGG_SELENOAMINO_ACID_METABOLISM	KEGG_SELENOAMINO_ACID_METABOLISM	21	-0.233477	-0.714929	0.87885	0.929946	0.704586	2550	tags=19%, list=13%, signal=17%	CTH/GGT6/GGT5/MARS2
KEGG_VASCULAR_SMOOTH_MUSCLE_CONTRACTION	KEGG_VASCULAR_SMOOTH_MUSCLE_CONTRACTION	103	0.18348	0.773178	0.896309	0.942938	0.71443	4726	tags=26%, list=23%, signal=20%	CACNA1D/ITPR1/KCNMB2/MYH11/ITPR2/ARHGEF12/PLA2G4A/ITPR3/PRKCE/PRKCA/PRKCB/PTGIR/PRKCQ/PLCB4/PRKCG/CYP4A22/PRKCD/ADORA2B/PRKG1/ADRA1A/ROCK2/ACTG2/PLCB1/MAPK1/MYLK/ROCK1/AVPR1A
KEGG_INSULIN_SIGNALING_PATHWAY	KEGG_INSULIN_SIGNALING_PATHWAY	132	-0.177699	-0.809544	0.902985	0.944502	0.715614	3928	tags=19%, list=19%, signal=15%	PRKAR2B/SLC2A4/PIK3R2/IRS2/SHC2/ARAF/PRKAR1B/GYS1/BAD/ELK1/HRAS/IRS1/SOCS3/CALML6/AKT2/SREBF1/RPS6KB2/MAPK3/ACACB/PCK1/PPP1R3A/PCK2/GYS2/LIPE/EIF4EBP1
KEGG_PRIMARY_BILE_ACID_BIOSYNTHESIS	KEGG_PRIMARY_BILE_ACID_BIOSYNTHESIS	15	0.242013	0.65819	0.914449	0.951027	0.720558	2295	tags=20%, list=11%, signal=18%	CYP39A1/AKR1D1/HSD17B4
KEGG_LYSOSOME	KEGG_LYSOSOME	118	0.174267	0.749719	0.933219	0.965033	0.731171	4785	tags=25%, list=24%, signal=20%	ATP6V0D2/NPC1/CTSS/IGF2R/CTSK/GLA/CLTC/AP4E1/MANBA/GALC/FUCA1/ENTPD4/ATP6V0A2/SLC11A2/AP1G1/AP4B1/GGA2/GNPTAB/SCARB2/PPT1/CLTCL1/AP3M2/ATP6V1H/CTSV/CTSG/SORT1/ASAH1/AP3B1/LGMN/LAMP2
KEGG_RIBOFLAVIN_METABOLISM	KEGG_RIBOFLAVIN_METABOLISM	14	0.230854	0.620546	0.941065	0.967648	0.733152	6783	tags=57%, list=33%, signal=38%	MTMR6/ENPP3/MTMR2/ACP1/MTMR1/ENPP1/ACP5/MTMR7
KEGG_CHRONIC_MYELOID_LEUKEMIA	KEGG_CHRONIC_MYELOID_LEUKEMIA	71	-0.171502	-0.69489	0.968326	0.973676	0.737718	3868	tags=20%, list=19%, signal=16%	CTBP1/PIK3R2/SHC2/ARAF/IKBKG/BAD/HRAS/E2F1/E2F2/CCND1/AKT2/MAPK3/CDK4/TP53
KEGG_VEGF_SIGNALING_PATHWAY	KEGG_VEGF_SIGNALING_PATHWAY	70	0.175027	0.686749	0.967568	0.973676	0.737718	4573	tags=24%, list=22%, signal=19%	PIK3CG/PTGS2/PPP3CC/PLA2G4A/NFAT5/KDR/PIK3CB/PRKCA/PIK3CA/PRKCB/PRKCG/NRAS/KRAS/PIK3R1/MAPK14/PPP3CA/MAPK1
KEGG_AMYOTROPHIC_LATERAL_SCLEROSIS_ALS	KEGG_AMYOTROPHIC_LATERAL_SCLEROSIS_ALS	53	0.180188	0.669203	0.966372	0.973676	0.737718	2516	tags=13%, list=12%, signal=12%	CASP3/GRIA1/ALS2/PPP3CC/GRIN2A/TNF/CAT
KEGG_FRUCTOSE_AND_MANNOSE_METABOLISM	KEGG_FRUCTOSE_AND_MANNOSE_METABOLISM	31	0.18464	0.608686	0.967864	0.973676	0.737718	3417	tags=19%, list=17%, signal=16%	PFKFB2/HK1/MTMR6/PFKM/FBP2/MTMR2
KEGG_PENTOSE_PHOSPHATE_PATHWAY	KEGG_PENTOSE_PHOSPHATE_PATHWAY	26	-0.163837	-0.529781	0.981013	0.981013	0.743277	2605	tags=38%, list=13%, signal=34%	ALDOC/TALDO1/ALDOA/TKTL1/G6PD/PFKL/H6PD/RPEL1/RPIA/PGLS
