# Supplementary material for: Identification and functional analysis of NAD+ metabolism-related gene NT5E in pulmonary hypertension
Source: Front Genet. 2026 Apr 7;17:1787122. doi: 10.3389/fgene.2026.1787122 (PMC13095183; doi:10.3389/fgene.2026.1787122)
Supplement: Supplementary file 3 [file Supplementaryfile4.xls]

## Sheet: Supplementary Material 4
ID	Description	setSize	enrichmentScore	NES	pvalue	p.adjust	qvalue	rank	leading_edge	core_enrichment
GOBP_CELL_CYCLE_CHECKPOINT_SIGNALING	GOBP_CELL_CYCLE_CHECKPOINT_SIGNALING	186	-0.531336	-2.33044	1e-10	5.15443e-08	4.48471e-08	4237	tags=45%, list=21%, signal=36%	CUL4A/BRCA1/CUL1/FBXO4/NUF2/SETMAR/CDT1/DTX3L/BIRC5/EME1/FANCD2/TAOK3/FEM1B/DYNC1LI1/ZNF207/USP44/CCNB1/ATF2/ZWILCH/RFWD3/AURKB/ZWINT/WAC/CENPF/PTPN11/TAOK1/GIGYF2/CEP63/NAE1/LYN/KNTC1/SKA3/CDC45/PLK3/KNL1/RAD51/TRIP13/DYNLRB2/PPP1R10/CDC5L/PLK1/ATR/SPC25/APC/DONSON/RAD50/PRKDC/EIF2AK4/CDC20/CHMP4C/TIPIN/STK33/BUB1/DBF4/ORC1/CHEK1/CRY1/UFL1/CLOCK/SPDL1/TICRR/BLM/DNA2/CLSPN/RFC3/NABP1/CDK1/TPR/WDR…
GOBP_CILIUM_MOVEMENT	GOBP_CILIUM_MOVEMENT	237	-0.506348	-2.27884	1e-10	5.15443e-08	4.48471e-08	3539	tags=35%, list=17%, signal=29%	CFAP157/TSSK6/ASH1L/CELF3/DYDC1/TEKT2/TTLL5/BBOF1/OFD1/CFAP44/SLC9C1/NME7/RIBC2/DAW1/CFAP52/DNAH2/LRRC23/CFAP45/PACRG/DNHD1/CYB5D1/DNAAF1/CATSPER4/SPEF2/ING2/EFHC1/CATSPERB/IQCG/DNAH9/ADAM7/CCDC181/TTC21A/SPA17/DNAH17/CFAP58/CFAP61/CABS1/GK2/SLC22A14/CCDC65/CFAP70/CFAP221/CWH43/SEMG2/DYNC2H1/VPS13A/CEP70/AQP4/FSIP2/RFX3/CFAP57/DNAI1/TMF1/RSPH1/LDHC/NEK10/DNAH10/CFAP69/SLC22A16/CFAP53/TMEM232/DNAH…
GOBP_MITOTIC_SISTER_CHROMATID_SEGREGATION	GOBP_MITOTIC_SISTER_CHROMATID_SEGREGATION	187	-0.51778	-2.27005	1e-10	5.15443e-08	4.48471e-08	4260	tags=45%, list=21%, signal=36%	PINX1/CLASP2/CENPC/NUF2/CLASP1/MAP9/CDT1/MAPRE1/BIRC5/RB1/NUSAP1/DYNC1LI1/ZNF207/STAG1/PIBF1/MYBL2/OFD1/KIFC1/USP44/CCNB1/ZWILCH/CENPK/ESPL1/SMARCA5/PDCD6IP/NCAPD3/AURKB/CEP192/ZWINT/CENPF/CEP97/KIF2A/CHMP2B/HNRNPU/WAPL/FBXO5/NCAPG/KNTC1/SMC1A/KPNB1/CEP55/SEH1L/SMC2/SKA3/NCAPG2/DLGAP5/KNL1/KIF15/TRIP13/DYNLRB2/PLK1/CUL3/SPC25/APC/RAD21/KIF23/STAG2/CDC20/CHMP4C/SMC3/BUB1/KIF2C/SPICE1/PRC1/SPDL1/RA…
GOBP_SISTER_CHROMATID_SEGREGATION	GOBP_SISTER_CHROMATID_SEGREGATION	226	-0.507617	-2.26879	1e-10	5.15443e-08	4.48471e-08	3398	tags=37%, list=17%, signal=31%	NUSAP1/DYNC1LI1/ZNF207/STAG1/PIBF1/MYBL2/OFD1/KIFC1/ANAPC1/ACTL6A/USP44/CCNB1/ZWILCH/CENPK/ESPL1/SMARCA5/PDCD6IP/NCAPD3/AURKB/CEP192/PBRM1/ZWINT/CENPF/CEP97/KIF2A/CHMP2B/HNRNPU/WAPL/FBXO5/NCAPG/KNTC1/SMC1A/KPNB1/CEP55/SEH1L/SMC2/SKA3/NCAPG2/CDC27/DLGAP5/KNL1/KIF15/TRIP13/DYNLRB2/PLK1/CUL3/SPC25/ARID2/APC/HECW2/TOP2B/RAD21/KIF23/STAG2/CDC20/CHMP4C/SMC3/TOP2A/RIOK2/BUB1/KIF2C/SPICE1/PRC1/SPDL1/RACG…
GOBP_DNA_TEMPLATED_DNA_REPLICATION	GOBP_DNA_TEMPLATED_DNA_REPLICATION	161	-0.5302	-2.26417	1e-10	5.15443e-08	4.48471e-08	4237	tags=42%, list=21%, signal=34%	CUL4A/BRCA1/TK1/MCM9/SETMAR/POLE3/TRAIP/CDT1/LRR1/ZMPSTE24/POLB/EME1/POLA1/MCM7/SLFN11/EXO1/ATAD5/RECQL/METTL4/RFWD3/MCM4/RFC1/MCMBP/BCL6/PARP1/CCNE1/FBXO5/CUL2/POLD3/ORC3/CDC45/REV3L/WRN/POLG2/RAD51/ATRX/ATR/PHIP/DONSON/BOD1L1/RRM1/RAD50/TIPIN/FAM111B/MCM6/GMNN/WDHD1/DBF4/ORC1/RRM2B/TICRR/MCM8/BLM/DNA2/POLQ/RFC3/TOPBP1/ZRANB3/NOC3L/DTL/RBBP8/CDC7/NBN/CDC6/BRCA2/BAZ1A/GEN1/CCNE2
GOBP_CHROMOSOME_SEGREGATION	GOBP_CHROMOSOME_SEGREGATION	404	-0.448512	-2.14257	1e-10	5.15443e-08	4.48471e-08	4290	tags=37%, list=21%, signal=30%	NCOR1/PINX1/CLASP2/BRCA1/MAP1S/SLC25A5/CENPC/CENPO/NUF2/CLASP1/AURKA/CSNK2A2/MAP9/ARL8A/SGO1/CDT1/MAPRE1/BIRC5/SMARCAD1/RB1/TNKS/FANCD2/MKI67/HAUS8/NUSAP1/DDX3X/DYNC1LI1/ZNF207/STAG1/PIBF1/MYBL2/HJURP/OFD1/KIFC1/ANAPC1/ACTL6A/USP44/UVRAG/PPP2R2A/CCNB1/ZWILCH/CENPK/ESPL1/SMARCA5/PDCD6IP/SASS6/CENPP/NCAPD3/AURKB/CEP192/GPSM2/RAD18/PBRM1/ZWINT/CENPF/TUBB1/CEP63/CEP97/KIF2A/CHMP2B/HNRNPU/MND1/WAPL/PU…
GOBP_NUCLEAR_CHROMOSOME_SEGREGATION	GOBP_NUCLEAR_CHROMOSOME_SEGREGATION	307	-0.459185	-2.13132	1e-10	5.15443e-08	4.48471e-08	3398	tags=33%, list=17%, signal=28%	NUSAP1/DYNC1LI1/ZNF207/STAG1/PIBF1/MYBL2/OFD1/KIFC1/ANAPC1/ACTL6A/USP44/CCNB1/ZWILCH/CENPK/ESPL1/SMARCA5/PDCD6IP/NCAPD3/AURKB/CEP192/PBRM1/ZWINT/CENPF/CEP97/KIF2A/CHMP2B/HNRNPU/MND1/WAPL/CCNE1/FBXO5/NCAPG/KNTC1/SMC1A/KPNB1/CEP55/SEH1L/SMC2/SKA3/NDC1/NCAPG2/CDC27/DLGAP5/KNL1/KIF15/TRIP13/DYNLRB2/CENPQ/PLK1/CUL3/SYCP2/ANKRD31/ACTR2/SPC25/ARID2/DSN1/APC/HECW2/TOP2B/RAD21/KIF23/STAG2/CDC20/CHMP4C/SMC…
GOBP_MICROTUBULE_BASED_MOVEMENT	GOBP_MICROTUBULE_BASED_MOVEMENT	446	-0.425502	-2.05354	1e-10	5.15443e-08	4.48471e-08	3490	tags=29%, list=17%, signal=25%	TSSK6/AP3M1/AGTPBP1/ASH1L/CELF3/DYDC1/TEKT2/DYNC1LI1/IFT74/TTLL5/BBOF1/OFD1/CFAP44/SLC9C1/KIFC1/IFT57/NME7/RIBC2/DAW1/WDR35/CFAP52/DNAH2/LRRC23/CFAP45/AP3M2/KIF1B/KIF16B/PACRG/RAB1A/DNHD1/CYB5D1/DNAAF1/CATSPER4/DST/KIF2A/SPEF2/ING2/SYBU/HNRNPU/EFHC1/FBXW11/AP3B1/CATSPERB/KPNB1/ARHGAP21/KIF21A/IQCG/KIF5C/DNAH9/ADAM7/WDR19/CCDC181/LRPPRC/DLGAP5/TTC21A/SPA17/KIF13B/DNAH17/KIF15/CFAP58/DYNLRB2/CFAP61…
GOBP_REGULATION_OF_CELL_CYCLE_PHASE_TRANSITION	GOBP_REGULATION_OF_CELL_CYCLE_PHASE_TRANSITION	448	-0.39385	-1.89845	1.01585e-10	5.15443e-08	4.48471e-08	3853	tags=30%, list=19%, signal=25%	JADE1/GPR132/CDT1/DTX3L/BIRC5/RB1/APBB2/EME1/FANCD2/TAOK3/DYRK3/FEM1B/CDK4/EGFR/DDX3X/DYNC1LI1/SLFN11/ZNF207/ANXA1/TAF1/ATAD5/RGCC/MNAT1/CPSF3/ACTL6A/USP44/CCNB1/ATF2/ZWILCH/ESPL1/RFWD3/GTPBP4/SASS6/MDM2/AURKB/PLRG1/FAM107A/PBRM1/ZWINT/WAC/CENPF/PTPN11/TAOK1/GIGYF2/CEP63/UBD/CDC73/ECD/NAE1/LYN/CDK17/CCNE1/FBXO5/KNTC1/MIR26A1/CDC25C/MIR503/SKA3/CDC45/DLGAP5/PLK3/CYP1A1/KNL1/RAD51/TRIP13/DYNLRB2/PP…
GOBP_MITOTIC_CELL_CYCLE_PHASE_TRANSITION	GOBP_MITOTIC_CELL_CYCLE_PHASE_TRANSITION	442	-0.39073	-1.88313	1e-10	5.15443e-08	4.48471e-08	4260	tags=31%, list=21%, signal=25%	PINX1/CUL4A/CLASP2/BRCA1/SKP2/CUL1/ITGB1/WEE1/NUF2/CLASP1/AURKA/JADE1/ARPP19/GPR132/CCNJ/BIRC5/RB1/TAOK3/CDK4/EGFR/CALM2/DDX3X/DYNC1LI1/SLFN11/ZNF207/ANXA1/PPP3CA/ATAD5/RGCC/MNAT1/ANAPC1/CPSF3/ACTL6A/CACUL1/USP44/CCNB1/RPS6KB1/MELK/ZWILCH/ESPL1/RFWD3/E2F3/GTPBP4/SASS6/PIAS1/MDM2/AURKB/PLRG1/EPS8/FAM107A/PBRM1/ZWINT/WAC/CENPF/TAOK1/GIGYF2/UBD/CDC73/ECD/NAE1/CCNE1/FBXO5/KNTC1/CUL2/MIR26A1/CKS2/CDC2…
GOBP_DNA_REPLICATION	GOBP_DNA_REPLICATION	295	-0.443902	-2.05535	1.12365e-10	5.18308e-08	4.50965e-08	5313	tags=44%, list=26%, signal=33%	SDE2/FAM111A/MSH2/ATF1/HLTF/ACTR8/E2F7/POLD1/RCHY1/MCM3/MMS22L/NAP1L1/RNASEH1/AGER/PRIM1/FAF1/POLE/UBE2A/PRIM2/AICDA/E2F8/INO80D/SPRTN/CUL4A/VCP/BRCA1/RBMS1/WEE1/TK1/MCM9/SETMAR/POLE3/TRAIP/JADE1/CDT1/LRR1/ZMPSTE24/POLB/EME1/EGFR/POLA1/HCRT/MCM7/SLFN11/EXO1/MEAF6/ATAD5/ACTL6A/RECQL/SUPT16H/METTL4/SMARCA5/RFWD3/JADE3/GTPBP4/MCM4/RAD18/RFC1/CHAF1B/UCHL5/MCMBP/PDS5A/BCL6/PARP1/WAPL/CCNE1/FBXO5/GINS2…
GOBP_NEGATIVE_REGULATION_OF_CELL_CYCLE_PROCESS	GOBP_NEGATIVE_REGULATION_OF_CELL_CYCLE_PROCESS	301	-0.437574	-2.02833	2.33297e-10	9.86456e-08	8.58286e-08	4260	tags=38%, list=21%, signal=30%	PINX1/CUL4A/BRCA1/CUL1/FBXO4/WEE1/NUF2/SETMAR/JADE1/GPR132/CDT1/DTX3L/BIRC5/RB1/APBB2/TNKS/EME1/FANCD2/TAOK3/FEM1B/NANOS2/DYNC1LI1/SLFN11/ZNF207/RGCC/USP44/CCNB1/ATF2/ZWILCH/ESPL1/SMARCA5/RFWD3/GTPBP4/AURKB/FAM107A/ZWINT/WAC/CENPF/PTPN11/TAOK1/GIGYF2/CEP63/CDC73/BCL6/NAE1/LYN/WAPL/FBXO5/RPS6KA2/KNTC1/MIR26A1/MIR503/SKA3/CDC45/PLK3/KNL1/RAD51/TRIP13/DYNLRB2/PPP1R10/CDC5L/PLK1/ATRX/ATR/MIR29A/SPC25…
GOBP_DOUBLE_STRAND_BREAK_REPAIR	GOBP_DOUBLE_STRAND_BREAK_REPAIR	288	-0.43101	-1.99032	2.84578e-10	1.11073e-07	9.66412e-08	4222	tags=35%, list=21%, signal=28%	VCP/SFR1/BRCA1/XRCC6/TDP2/SKP2/POT1/SFPQ/MCM9/SETMAR/MORF4L2/WDR48/CSNK2A2/HELQ/DTX3L/PPP5C/SMARCAD1/POLB/EME1/FANCD2/POLA1/PPP4R3B/MCM7/MEAF6/SETD2/HMGB2/EYA3/ACTL6A/EPC2/UVRAG/RECQL/RFWD3/PPP4R2/ERCC4/SPIDR/MCM4/PBRM1/RAD54L/RIF1/FIGNL1/RNF169/EYA1/PALB2/PARP1/GINS2/ERCC6L2/ZGRF1/PDS5B/XRCC4/SETX/CDC45/REV3L/RMI1/WRN/RAD51/TRIP13/LIG4/FOXM1/PLK1/ATR/ACTR2/KLHL15/ARID2/SMC6/SMCHD1/TOP2B/PARPBP/E…
GOBP_AXONEME_ASSEMBLY	GOBP_AXONEME_ASSEMBLY	83	-0.622378	-2.40811	3.71976e-10	1.25827e-07	1.09478e-07	3185	tags=41%, list=16%, signal=35%	TTLL5/BBOF1/OFD1/CFAP44/DAW1/DNAH2/LRRC23/DNAAF1/SPEF2/IQCG/DNAH17/CFAP58/LRGUK/CCDC65/RP1/FSIP2/CFAP57/DNAI1/RSPH1/CFAP69/SPAG1/RSPH4A/DNAH3/DNAH7/DNAH12/HYDIN/DNAH5/CCDC39/CFAP206/MNS1/CFAP47/SPAG6/SPAG17/CFAP43
GOBP_CILIUM_OR_FLAGELLUM_DEPENDENT_CELL_MOTILITY	GOBP_CILIUM_OR_FLAGELLUM_DEPENDENT_CELL_MOTILITY	208	-0.488761	-2.15782	3.71904e-10	1.25827e-07	1.09478e-07	3539	tags=34%, list=17%, signal=28%	CFAP157/TSSK6/ASH1L/CELF3/DYDC1/TEKT2/TTLL5/BBOF1/CFAP44/SLC9C1/NME7/RIBC2/CFAP52/DNAH2/LRRC23/CFAP45/PACRG/DNHD1/CYB5D1/CATSPER4/SPEF2/ING2/EFHC1/CATSPERB/IQCG/DNAH9/ADAM7/CCDC181/TTC21A/DNAH17/CFAP58/CFAP61/CABS1/GK2/SLC22A14/CCDC65/SEMG2/DYNC2H1/VPS13A/CEP70/FSIP2/RFX3/CFAP57/DNAI1/TMF1/RSPH1/LDHC/DNAH10/CFAP69/SLC22A16/CFAP53/TMEM232/DNAH6/ROPN1L/RSPH4A/DNAH3/DNAH7/PSME4/DNAH12/DNAH5/CCDC39/D…
GOBP_REGULATION_OF_CHROMOSOME_SEGREGATION	GOBP_REGULATION_OF_CHROMOSOME_SEGREGATION	134	-0.544697	-2.26964	4.46994e-10	1.41753e-07	1.23335e-07	3349	tags=40%, list=16%, signal=34%	DYNC1LI1/ZNF207/ANAPC1/ACTL6A/USP44/PPP2R2A/CCNB1/ZWILCH/ESPL1/NCAPD3/AURKB/RAD18/PBRM1/ZWINT/CENPF/HNRNPU/WAPL/PUM2/FBXO5/NCAPG/KNTC1/SMC2/SKA3/NCAPG2/CDC27/DLGAP5/KNL1/TRIP13/DYNLRB2/PLK1/CUL3/SPC25/ARID2/APC/HECW2/SMC6/RAD21/CDC20/RIOK2/BUB1/KIF2C/SPDL1/NCAPH/CDK1/TPR/SMC5/TTK/CENPE/NDC80/BUB1B/CDC6/SMC4/TEX14/GEN1
GOBP_MITOTIC_CELL_CYCLE_CHECKPOINT_SIGNALING	GOBP_MITOTIC_CELL_CYCLE_CHECKPOINT_SIGNALING	134	-0.543725	-2.26559	4.89564e-10	1.42351e-07	1.23855e-07	3725	tags=44%, list=18%, signal=36%	BIRC5/EME1/FANCD2/TAOK3/DYNC1LI1/ZNF207/USP44/CCNB1/ATF2/ZWILCH/RFWD3/AURKB/ZWINT/WAC/CENPF/TAOK1/GIGYF2/NAE1/KNTC1/SKA3/PLK3/KNL1/TRIP13/DYNLRB2/PPP1R10/PLK1/ATR/SPC25/APC/DONSON/RAD50/PRKDC/CDC20/CHMP4C/TIPIN/STK33/BUB1/DBF4/ORC1/CHEK1/SPDL1/TICRR/BLM/CLSPN/NABP1/CDK1/TPR/TOPBP1/DTL/TTK/RBBP8/NDC80/BUB1B/CDC7/NBN/CDC6/BRCC3/TEX14/GEN1
GOBP_REGULATION_OF_CHROMOSOME_ORGANIZATION	GOBP_REGULATION_OF_CHROMOSOME_ORGANIZATION	235	-0.460288	-2.06018	5.1255e-10	1.42351e-07	1.23855e-07	3069	tags=33%, list=15%, signal=29%	ANAPC1/ACTL6A/USP44/CCNB1/ZWILCH/ESPL1/SMARCA5/ERCC4/NAF1/NCAPD3/AURKB/PBRM1/ZWINT/CCT5/CENPF/UCHL5/MAP3K4/PARP1/HNRNPU/WAPL/FBXO5/CTNNB1/NCAPG/KNTC1/CCT2/PRKCQ/CCT6A/SMC2/USP7/SKA3/NCAPG2/CDC27/DLGAP5/KNL1/GNL3/TRIP13/LIG4/DHX36/TNKS2/DYNLRB2/PPP1R10/PLK1/CUL3/ATRX/ATR/TCP1/SPC25/ARID2/APC/HECW2/SMC6/RAD21/XRCC5/RAD50/CDC20/CTPS1/RIOK2/BUB1/HSP90AA1/DKC1/HNRNPA1/SMG1/SPDL1/XRN1/NCAPH/CDK1/TPR/SM…
GOBP_CILIUM_ORGANIZATION	GOBP_CILIUM_ORGANIZATION	407	-0.395313	-1.88972	5.33044e-10	1.42351e-07	1.23855e-07	3576	tags=28%, list=18%, signal=23%	CEP135/CFAP157/ASAP1/CEP290/ALPK1/LUZP1/TEKT2/KCNJ10/AVIL/TTC17/PIBF1/IFT74/TTLL5/BBOF1/OFD1/CFAP44/EXOC5/IFT57/NME7/DAW1/WDR35/TBC1D2/ATG3/DNAH2/LRRC23/RAB1A/CEP97/DNHD1/PTPDC1/DNAAF1/SPEF2/SYNE1/TBC1D8/CNTROB/NEDD9/SDCCAG8/IQCG/RTTN/RAB8B/WDR19/CCDC181/TTC21A/DNAH17/CFAP58/DYNLRB2/KIAA0586/ARL13B/CCDC88A/CFAP61/CEP350/LRGUK/USP6NL/ACTR2/DCDC2/CEP83/GK2/USP9X/CCDC65/CCP110/CFAP70/TBC1D15/CDKL1/A…
GOBP_EXTRACELLULAR_TRANSPORT	GOBP_EXTRACELLULAR_TRANSPORT	42	-0.740204	-2.5729	7.4833e-10	1.82032e-07	1.5838e-07	3121	tags=57%, list=15%, signal=48%	OFD1/NME7/DAW1/CFAP45/DNAAF1/SPEF2/DNAH9/SPA17/CFAP221/CWH43/AQP4/RFX3/DNAI1/NEK10/CFAP53/ROPN1L/RSPH4A/DNAH5/CCDC39/DNAH11/CFAP54/SPAG6/SPAG17/CFAP43
GOBP_NEGATIVE_REGULATION_OF_CELL_CYCLE	GOBP_NEGATIVE_REGULATION_OF_CELL_CYCLE	375	-0.403213	-1.92144	7.53383e-10	1.82032e-07	1.5838e-07	3853	tags=33%, list=19%, signal=27%	JADE1/GPR132/CDT1/YTHDC2/DTX3L/BIRC5/RB1/APBB2/TNKS/EME1/FANCD2/BMP2/TAOK3/FEM1B/NANOS2/DYNC1LI1/SLFN11/ZNF207/NLE1/RGCC/USP44/CCNB1/TSC22D2/ATF2/ZWILCH/ESPL1/SMARCA5/RFWD3/GTPBP4/AURKB/FAM107A/ZWINT/WAC/CENPF/PTPN11/TAOK1/GIGYF2/CEP63/CDC73/BCL6/NAE1/LYN/WAPL/PTPRK/FBXO5/CTNNB1/RPS6KA2/KNTC1/MIR26A1/MIR503/SKA3/CDC45/PLK3/KNL1/RAD51/CASP3/TRIP13/DYNLRB2/PPP1R10/CDC5L/PLK1/ATRX/TSPYL2/ATR/MIR29A/…
GOBP_MITOTIC_NUCLEAR_DIVISION	GOBP_MITOTIC_NUCLEAR_DIVISION	271	-0.43111	-1.97193	1.84125e-09	4.2466e-07	3.69484e-07	3398	tags=34%, list=17%, signal=28%	NUSAP1/DYNC1LI1/ZNF207/STAG1/PIBF1/MYBL2/OFD1/RGCC/KIFC1/USP44/CCNB1/ZWILCH/CENPK/ESPL1/SMARCA5/PDCD6IP/EGF/NCAPD3/AURKB/CEP192/EPS8/SPHK1/EDN3/ZWINT/CENPF/CEP97/KIF2A/CHMP2B/HNRNPU/WAPL/FBXO5/NCAPG/KNTC1/REEP3/SMC1A/KPNB1/CEP55/CDC25C/SEH1L/SMC2/SKA3/NCAPG2/DLGAP5/KNL1/KIF15/TRIP13/DYNLRB2/PLK1/CUL3/PHIP/UBXN2B/SPC25/ANLN/TOM1L1/APC/RAD21/KIF23/STAG2/CDC20/CHMP4C/SMC3/BUB1/KIF2C/SPICE1/USP16/CHE…
GOBP_MICROTUBULE_BUNDLE_FORMATION	GOBP_MICROTUBULE_BUNDLE_FORMATION	114	-0.549118	-2.23779	3.70842e-09	7.5266e-07	6.54867e-07	4169	tags=43%, list=21%, signal=34%	MAP1S/KIF20A/CFAP46/LRRC46/CLASP1/MAPRE1/DRC1/CFAP157/TEKT2/ZNF207/CAPN6/TTLL5/BBOF1/OFD1/CFAP44/DAW1/DNAH2/CCSER2/LRRC23/DNAAF1/SPEF2/CLIP1/IQCG/DNAH17/CFAP58/PLK1/LRGUK/CCDC65/NCKAP5/RP1/FSIP2/CFAP57/DNAI1/RSPH1/CFAP69/SPAG1/RSPH4A/DNAH3/DNAH7/DNAH12/HYDIN/DNAH5/CCDC39/CFAP206/MNS1/CFAP47/SPAG6/SPAG17/CFAP43
GOBP_NEGATIVE_REGULATION_OF_MITOTIC_CELL_CYCLE	GOBP_NEGATIVE_REGULATION_OF_MITOTIC_CELL_CYCLE	232	-0.444694	-1.98775	3.50797e-09	7.5266e-07	6.54867e-07	3853	tags=37%, list=19%, signal=30%	JADE1/GPR132/YTHDC2/BIRC5/RB1/EME1/FANCD2/TAOK3/DYNC1LI1/SLFN11/ZNF207/NLE1/RGCC/USP44/CCNB1/ATF2/ZWILCH/RFWD3/GTPBP4/AURKB/FAM107A/ZWINT/WAC/CENPF/TAOK1/GIGYF2/CDC73/BCL6/NAE1/FBXO5/CTNNB1/KNTC1/MIR26A1/SKA3/PLK3/KNL1/TRIP13/DYNLRB2/PPP1R10/PLK1/ATR/MIR29A/SPC25/TOM1L1/APC/DONSON/RAD21/RAD50/PRKDC/CDC20/CHMP4C/TIPIN/STK33/BUB1/GMNN/DBF4/RBM46/ORC1/CHEK1/PTPN3/SPDL1/TICRR/BLM/DCUN1D3/CLSPN/NABP1/…
GOBP_REGULATION_OF_MITOTIC_CELL_CYCLE_PHASE_TRANSITION	GOBP_REGULATION_OF_MITOTIC_CELL_CYCLE_PHASE_TRANSITION	344	-0.401522	-1.88785	3.56755e-09	7.5266e-07	6.54867e-07	3498	tags=28%, list=17%, signal=24%	CDK4/EGFR/DDX3X/DYNC1LI1/SLFN11/ZNF207/ANXA1/ATAD5/RGCC/MNAT1/CPSF3/ACTL6A/USP44/CCNB1/ZWILCH/ESPL1/RFWD3/GTPBP4/SASS6/MDM2/AURKB/PLRG1/FAM107A/PBRM1/ZWINT/WAC/CENPF/TAOK1/GIGYF2/UBD/CDC73/ECD/NAE1/CCNE1/FBXO5/KNTC1/MIR26A1/CDC25C/SKA3/DLGAP5/PLK3/CYP1A1/KNL1/TRIP13/DYNLRB2/PLK1/CUL3/ATR/MIR29A/KMT2E/SPC25/ANLN/ANKRD17/ARID2/APC/HECW2/DONSON/RRM1/RAD21/RAD50/PRKDC/CDC20/CHMP4C/CCNH/RIOK2/BUB1/DBF…
GOBP_ORGANELLE_FISSION	GOBP_ORGANELLE_FISSION	472	-0.369623	-1.78653	5.79119e-09	1.13017e-06	9.83329e-07	4260	tags=32%, list=21%, signal=26%	PINX1/MROH1/SFR1/CLASP2/UBR2/ASZ1/CENPC/FOXJ3/NUF2/SLC25A46/CLASP1/AURKA/MAP9/MTFP1/SGO1/CDT1/MAPRE1/BIRC5/RB1/EME1/FANCD2/MKI67/NANOS2/NUSAP1/DYNC1LI1/ZNF207/STAG1/PIBF1/MYBL2/MCU/OFD1/RGCC/KIFC1/USP44/CCNB1/ZWILCH/CENPK/ESPL1/SMARCA5/PDCD6IP/VPS35/ERCC4/EGF/NCAPD3/AURKB/CEP192/EPS8/MTCH2/SPHK1/EDN3/ZWINT/CENPF/RAD54L/FIGNL1/MYO19/GPR3/CEP97/KIF2A/CHMP2B/ING2/HNRNPU/MND1/WAPL/CCNE1/FBXO5/RPS6KA2…
GOBP_POSITIVE_REGULATION_OF_CYTOKINE_PRODUCTION	GOBP_POSITIVE_REGULATION_OF_CYTOKINE_PRODUCTION	488	-0.361826	-1.74955	1.22167e-08	2.29584e-06	1.99754e-06	3411	tags=26%, list=17%, signal=22%	KPNA6/DDX3X/MAPK13/LILRA2/PRKCZ/PIBF1/SETD2/SAA1/ANXA1/HMGB2/IL6/TLR4/PRG2/RGCC/SLC11A1/LACC1/IL9/CD226/PSEN1/ATF2/LILRB2/ARFGEF2/HDAC2/PTPN22/TLR8/NRDC/SPHK1/FZD5/CD46/NLRP10/PTPN11/CXCL17/CADM1/RAB1A/FCN1/PTPRC/DUOX1/EBI3/NOS2/IDO1/IL32/TNFSF4/PIK3R1/PDE4D/PRKCQ/POLR3C/KPNA2/TLR1/JAK2/MAP3K7/HMOX1/CHUK/POLR3G/IL6ST/IFI16/ADAM10/F3/DHX36/BCL3/NLRC4/IL20RB/RIOK3/DENND1B/STAT1/THBS1/CD86/DDIT3/CX3…
GOBP_DNA_INTEGRITY_CHECKPOINT_SIGNALING	GOBP_DNA_INTEGRITY_CHECKPOINT_SIGNALING	119	-0.534526	-2.19709	1.52823e-08	2.76938e-06	2.40955e-06	4451	tags=45%, list=22%, signal=36%	INTS7/TP53BP1/CUL4A/BRCA1/CUL1/FBXO4/SETMAR/CDT1/DTX3L/EME1/FANCD2/TAOK3/FEM1B/ATF2/RFWD3/WAC/PTPN11/TAOK1/GIGYF2/CEP63/NAE1/LYN/CDC45/RAD51/PPP1R10/CDC5L/PLK1/ATR/DONSON/PRKDC/EIF2AK4/TIPIN/STK33/DBF4/ORC1/CHEK1/CRY1/UFL1/CLOCK/TICRR/BLM/DNA2/CLSPN/RFC3/CDK1/WDR76/TOPBP1/DTL/CDC7/NBN/CDC6/BRCA2/BRCC3/BRIP1
GOBP_RECOMBINATIONAL_REPAIR	GOBP_RECOMBINATIONAL_REPAIR	169	-0.477486	-2.04918	1.95075e-08	3.41315e-06	2.96968e-06	4220	tags=38%, list=21%, signal=30%	SFR1/BRCA1/XRCC6/SKP2/SFPQ/MCM9/MORF4L2/WDR48/HELQ/MCM7/MEAF6/SETD2/ACTL6A/EPC2/RECQL/RFWD3/PPP4R2/ERCC4/SPIDR/MCM4/RAD54L/RIF1/FIGNL1/RNF169/PALB2/PARP1/GINS2/ZGRF1/PDS5B/CDC45/REV3L/RMI1/WRN/RAD51/PLK1/ACTR2/KLHL15/ARID2/SMC6/SMCHD1/PARPBP/RAD21/XRCC5/RAD50/RAD51AP1/MCM6/PSMD14/CHEK1/MCM8/NIPBL/BLM/PELI1/POLQ/XRCC2/NABP1/TOPBP1/SMC5/RBBP8/CDC7/NBN/BRCA2/HELLS/EID3/GEN1
GOBP_NEGATIVE_REGULATION_OF_MITOTIC_CELL_CYCLE_PHASE_TRANSITION	GOBP_NEGATIVE_REGULATION_OF_MITOTIC_CELL_CYCLE_PHASE_TRANSITION	181	-0.469329	-2.0411	2.77249e-08	4.54108e-06	3.95106e-06	3349	tags=35%, list=16%, signal=29%	DYNC1LI1/SLFN11/ZNF207/RGCC/USP44/CCNB1/ZWILCH/RFWD3/GTPBP4/AURKB/FAM107A/ZWINT/WAC/CENPF/TAOK1/GIGYF2/CDC73/NAE1/FBXO5/KNTC1/MIR26A1/SKA3/PLK3/KNL1/TRIP13/DYNLRB2/PLK1/ATR/MIR29A/SPC25/APC/DONSON/RAD21/RAD50/PRKDC/CDC20/CHMP4C/BUB1/DBF4/ORC1/CHEK1/SPDL1/TICRR/BLM/DCUN1D3/CLSPN/NABP1/CDK1/TPR/TOPBP1/DTL/TTK/RBBP8/NDC80/BUB1B/CDC7/NBN/CDC6/MIR29B1/EZH2/BRCC3/TEX14/GEN1
GOBP_REGULATION_OF_DNA_METABOLIC_PROCESS	GOBP_REGULATION_OF_DNA_METABOLIC_PROCESS	447	-0.367015	-1.77119	2.77441e-08	4.54108e-06	3.95106e-06	4260	tags=33%, list=21%, signal=27%	PINX1/CUL4A/BRCA1/SKP2/POT1/FBXO4/WEE1/SETMAR/MORF4L2/WDR48/POLE3/CCT3/JADE1/CDT1/LRR1/HELQ/SMARCAD1/ZMPSTE24/POLB/TNKS/SUPT6H/HNRNPA2B1/NPAS2/EGFR/HCRT/PPP4R3B/MCM7/SLFN11/MEAF6/SETD2/CCT8/IL6/ATAD5/EYA3/ACTL6A/EPC2/IL7R/ATXN7/METTL4/SMARCA5/PPP4R2/JADE3/GTPBP4/ERCC4/SPIDR/SUPT20H/NAF1/AURKB/MCM4/APAF1/PBRM1/CCT5/UCHL5/RIF1/MAP3K4/FIGNL1/RNF169/EYA1/PDS5A/PTPRC/BCL6/PARP1/HNRNPU/WAPL/FBXO5/CTNNB…
GOBP_POSITIVE_REGULATION_OF_CELL_CYCLE_PROCESS	GOBP_POSITIVE_REGULATION_OF_CELL_CYCLE_PROCESS	256	-0.426267	-1.93993	3.35742e-08	5.32361e-06	4.63192e-06	3532	tags=32%, list=17%, signal=27%	DYRK3/CDK4/EGFR/NUSAP1/DDX3X/DYNC1LI1/ANXA1/ATAD5/RGCC/CPSF3/CCNB1/WNK1/ESPL1/SASS6/MDM2/EGF/NCAPD3/AURKB/PLRG1/SPHK1/GPSM2/EDN3/RAD18/CDC73/HNRNPU/CCNE1/FBXO5/NCAPG/CDC25C/SMC2/SKA3/NCAPG2/DLGAP5/OR1A2/CYP1A1/KNL1/DYNLRB2/PPP1R10/PLK1/CUL3/ATRX/ANKRD31/MIR29A/PHIP/KMT2E/UBXN2B/ANKRD17/SMC6/RRM1/RAD21/KIF23/CDC20/ECT2/RAD51AP1/BUB1/CEP295/DBF4/RRM2B/EREG/RACGAP1/NCAPH/CDK1/STIL/TPR/KIF14/SPAG5/DT…
GOBP_DNA_RECOMBINATION	GOBP_DNA_RECOMBINATION	299	-0.404228	-1.87256	5.08299e-08	7.81548e-06	6.80001e-06	4533	tags=36%, list=22%, signal=29%	AICDA/LEF1/SWAP70/MCMDC2/INO80D/TP53BP1/HFM1/RAG2/SFR1/BRCA1/UBR2/XRCC6/SKP2/SFPQ/MCM9/MORF4L2/WDR48/NFKBIZ/THAP9/HELQ/SMARCAD1/POLB/SUPT6H/EME1/FANCD2/SUPV3L1/MCM7/EXO1/MEAF6/SETD2/HMGB2/ATAD5/ACTL6A/EPC2/IL7R/RECQL/RFWD3/PPP4R2/ERCC4/SPIDR/MCM4/UCHL5/RAD54L/RIF1/FIGNL1/RNF169/PALB2/PTPRC/BCL6/PARP1/MND1/GINS2/TNFSF4/ZGRF1/PDS5B/KPNA2/DCAF1/XRCC4/SETX/CDC45/REV3L/RMI1/WRN/RAD51/TRIP13/LIG4/PLK1/…
GOBP_MITOTIC_G2_M_TRANSITION_CHECKPOINT	GOBP_MITOTIC_G2_M_TRANSITION_CHECKPOINT	47	-0.685762	-2.43913	7.48362e-08	1.11682e-05	9.71712e-06	1519	tags=45%, list=7%, signal=41%	TAOK1/NAE1/PLK1/ATR/DONSON/RAD50/DBF4/ORC1/CHEK1/TICRR/BLM/CLSPN/NABP1/CDK1/TOPBP1/DTL/RBBP8/CDC7/NBN/CDC6/BRCC3
GOBP_MOTILE_CILIUM_ASSEMBLY	GOBP_MOTILE_CILIUM_ASSEMBLY	83	-0.566126	-2.19046	1.45854e-07	2.11447e-05	1.83974e-05	2336	tags=31%, list=11%, signal=28%	DNHD1/DNAAF1/SPEF2/IQCG/CCDC181/CFAP58/CFAP61/GK2/CFAP221/CEP70/FSIP2/LRRK2/CFAP57/AHI1/CFAP69/CFAP53/DNAH3/DNAH12/CCDC39/CFAP206/MNS1/CFAP54/CFAP47/SPAG6/SPAG17/CFAP43
GOBP_POSITIVE_REGULATION_OF_CELL_CYCLE	GOBP_POSITIVE_REGULATION_OF_CELL_CYCLE	321	-0.385625	-1.79622	1.53269e-07	2.16024e-05	1.87956e-05	3532	tags=30%, list=17%, signal=25%	DYRK3/CDK4/FGFR2/EGFR/NUSAP1/DDX3X/DYNC1LI1/ANXA1/ATAD5/RGCC/CPSF3/CCNB1/WNK1/RPS6KB1/ESPL1/PRKCA/SASS6/MDM2/EGF/NCAPD3/AURKB/PLRG1/SPHK1/GPSM2/EDN3/MAGEA4/RAD18/PTPN11/CDC73/HNRNPU/CCNE1/FBXO5/NCAPG/CDC25C/PSMD10/SMC2/MAP3K7/SKA3/NCAPG2/DLGAP5/OR1A2/CYP1A1/KNL1/DYNLRB2/PPP1R10/PLK1/CUL3/ATRX/ANKRD31/MIR29A/PHIP/KMT2E/UBXN2B/ANKRD17/SMC6/RRM1/RAD21/KIF23/CDC20/ASNS/ECT2/RAD51AP1/BUB1/CEP295/DBF4/…
GOBP_CHROMOSOME_LOCALIZATION	GOBP_CHROMOSOME_LOCALIZATION	120	-0.505807	-2.07735	1.89349e-07	2.59663e-05	2.25925e-05	4260	tags=44%, list=21%, signal=35%	PINX1/MAP1S/CENPC/NUF2/SGO1/CDT1/MAPRE1/BIRC5/RB1/ZNF207/PIBF1/KIFC1/CCNB1/ZWILCH/PDCD6IP/AURKB/ZWINT/CENPF/CHMP2B/HNRNPU/WAPL/KNTC1/KPNB1/CEP55/SEH1L/XRCC4/SKA3/DLGAP5/KNL1/CENPQ/CUL3/NUP98/ACTR2/SPC25/DSN1/APC/CHMP4C/ECT2/KIF2C/SPICE1/SPDL1/RACGAP1/MEIOC/CDK1/KIF14/KNSTRN/SPAG5/TTK/CENPE/NDC80/KIF18A/SPDYA/TEX14
GOBP_SPERMATID_DIFFERENTIATION	GOBP_SPERMATID_DIFFERENTIATION	230	-0.43331	-1.93893	2.02369e-07	2.70216e-05	2.35107e-05	2609	tags=26%, list=13%, signal=23%	UBE2J1/ADGRG2/ADAD1/PACRG/DNHD1/CATSPER4/SPEF2/ING2/CEP57/STRBP/CATSPERB/KDM3A/IQCG/ADAM7/CCDC181/TTC21A/KNL1/SPACA1/TRIP13/GALNTL5/CFAP58/FXR1/CFAP61/MAMLD1/GK2/AFF4/NUP210L/SLC22A14/VPS13B/ZPBP/SEMG2/AGFG1/STK33/CEP70/RBM46/FSIP2/CFAP57/TMF1/RSPH1/MEIOC/CFAP69/SRPK1/SPINK1/CFAP53/CFTR/ROPN1L/DNAH3/PSME4/DNAH12/BRIP1/ADGB/CFAP206/MNS1/HOOK1/CFAP54/CFAP47/ARMC3/SPAG6/SPAG17/CFAP43
GOBP_NEGATIVE_REGULATION_OF_CELL_CYCLE_G2_M_PHASE_TRANSITION	GOBP_NEGATIVE_REGULATION_OF_CELL_CYCLE_G2_M_PHASE_TRANSITION	65	-0.589843	-2.20017	4.12038e-07	5.22671e-05	4.5476e-05	2794	tags=38%, list=14%, signal=33%	GTPBP4/AURKB/TAOK1/NAE1/PLK1/ATR/DONSON/RAD21/RAD50/CHMP4C/DBF4/ORC1/CHEK1/TICRR/BLM/CLSPN/NABP1/CDK1/TOPBP1/DTL/RBBP8/CDC7/NBN/CDC6/BRCC3
GOBP_REGULATION_OF_SISTER_CHROMATID_SEGREGATION	GOBP_REGULATION_OF_SISTER_CHROMATID_SEGREGATION	111	-0.512594	-2.07454	4.09135e-07	5.22671e-05	4.5476e-05	3349	tags=37%, list=16%, signal=31%	DYNC1LI1/ZNF207/ANAPC1/ACTL6A/USP44/CCNB1/ZWILCH/ESPL1/AURKB/PBRM1/ZWINT/CENPF/HNRNPU/FBXO5/KNTC1/SKA3/CDC27/DLGAP5/KNL1/TRIP13/DYNLRB2/PLK1/CUL3/SPC25/ARID2/APC/HECW2/RAD21/CDC20/RIOK2/BUB1/SPDL1/CDK1/TPR/TTK/CENPE/NDC80/BUB1B/CDC6/TEX14/GEN1
GOBP_CHROMOSOME_SEPARATION	GOBP_CHROMOSOME_SEPARATION	88	-0.548782	-2.14058	4.65845e-07	5.76512e-05	5.01606e-05	4037	tags=48%, list=20%, signal=38%	NUF2/CSNK2A2/BIRC5/SMARCAD1/RB1/DYNC1LI1/ZNF207/USP44/CCNB1/ZWILCH/ESPL1/NCAPD3/AURKB/ZWINT/CENPF/WAPL/FBXO5/NCAPG/KNTC1/SMC2/SKA3/NCAPG2/DLGAP5/KNL1/TRIP13/DYNLRB2/PLK1/CUL3/SPC25/APC/RAD21/CDC20/BUB1/SPDL1/NCAPH/TPR/TTK/NDC80/BUB1B/SMC4/TEX14/GEN1
GOBP_METAPHASE_CHROMOSOME_ALIGNMENT	GOBP_METAPHASE_CHROMOSOME_ALIGNMENT	100	-0.529737	-2.10266	5.0228e-07	6.06802e-05	5.27961e-05	4260	tags=48%, list=21%, signal=38%	PINX1/MAP1S/CENPC/NUF2/SGO1/CDT1/MAPRE1/BIRC5/RB1/ZNF207/PIBF1/KIFC1/CCNB1/ZWILCH/PDCD6IP/AURKB/ZWINT/CENPF/CHMP2B/HNRNPU/WAPL/KNTC1/KPNB1/CEP55/SEH1L/SKA3/KNL1/CENPQ/CUL3/SPC25/DSN1/APC/CHMP4C/ECT2/KIF2C/SPICE1/SPDL1/RACGAP1/MEIOC/CDK1/KIF14/KNSTRN/SPAG5/TTK/CENPE/NDC80/KIF18A/TEX14
GOBP_SIGNAL_TRANSDUCTION_IN_RESPONSE_TO_DNA_DAMAGE	GOBP_SIGNAL_TRANSDUCTION_IN_RESPONSE_TO_DNA_DAMAGE	183	-0.444014	-1.94091	5.88456e-07	6.94378e-05	6.04158e-05	3744	tags=33%, list=18%, signal=27%	DTX3L/ZMPSTE24/EME1/FANCD2/TAOK3/DYRK3/FEM1B/PYHIN1/ATAD5/SPRED2/ATF2/RFWD3/MDM2/WAC/PTPN11/TAOK1/GIGYF2/CEP63/SESN2/LYN/RPS6KA6/SP100/PSMD10/MAP3K7/COPS3/PLK3/RAD51/FOXM1/BCL3/PPP1R10/CDC5L/PLK1/ATRX/ATR/DONSON/PRKDC/EIF2AK4/TIPIN/STK33/PLK2/DBF4/CHEK1/CRY1/UFL1/CLOCK/TICRR/BLM/MYO6/CLSPN/CDK1/WDR76/TOPBP1/DTL/CDC7/NBN/BRCA2/BRCC3/BRIP1/PMAIP1/ANKRD1
GOBP_SPERM_FLAGELLUM_ASSEMBLY	GOBP_SPERM_FLAGELLUM_ASSEMBLY	58	-0.607605	-2.2292	1.05648e-06	0.000121831	0.000106002	2336	tags=34%, list=11%, signal=31%	DNHD1/SPEF2/IQCG/CCDC181/CFAP58/CFAP61/GK2/CEP70/FSIP2/CFAP57/CFAP69/CFAP53/DNAH3/DNAH12/CFAP206/MNS1/CFAP54/CFAP47/SPAG6/CFAP43
GOBP_MICROTUBULE_ORGANIZING_CENTER_ORGANIZATION	GOBP_MICROTUBULE_ORGANIZING_CENTER_ORGANIZATION	156	-0.453453	-1.93616	1.18475e-06	0.000133587	0.00011623	4274	tags=37%, list=21%, signal=29%	CETN2/HEPACAM2/CLASP2/BBS4/BRCA1/CCDC15/CUL1/CLASP1/AURKA/MAP9/SGO1/CEP76/NIN/PAFAH1B1/CEP135/HAUS8/OFD1/UVRAG/PARD6B/PDCD6IP/SASS6/CEP192/CCNL1/CEP63/CHMP2B/FBXW11/CTNNB1/CNTROB/SDCCAG8/PDE4DIP/RTTN/CKAP5/KIF15/PLK1/UBXN2B/CCDC102B/CCP110/PCM1/CHMP4C/PPP1R12A/GCC2/SPICE1/DEUP1/CEP295/PLK2/ALMS1/CHEK1/CHORDC1/XRCC2/CDK1/STIL/PLK4/ROCK2/NDC80/BRCA2/KIF11/GEN1
GOBP_MITOTIC_SPINDLE_ORGANIZATION	GOBP_MITOTIC_SPINDLE_ORGANIZATION	124	-0.489931	-2.02365	1.27301e-06	0.000140418	0.000122174	4222	tags=44%, list=21%, signal=35%	VCP/CLASP2/MAP1S/NUF2/CLASP1/AURKA/MAP9/BIRC5/TNKS/TACC1/ZNF207/STAG1/PIBF1/MYBL2/OFD1/KIFC1/CCNB1/PDCD6IP/SASS6/AURKB/CEP192/GPSM2/CEP97/KIF2A/CHMP2B/HNRNPU/EFHC1/SMC1A/KPNB1/DLGAP5/PLK3/CKAP5/KIF15/PLK1/SBDS/SPC25/CLTC/KIF23/STAG2/CDC20/CHMP4C/SMC3/SPICE1/PLK2/PRC1/RACGAP1/STIL/TPR/TTK/CENPE/TPX2/NDC80/KIF11/TACC2
GOBP_MICROTUBULE_BASED_TRANSPORT	GOBP_MICROTUBULE_BASED_TRANSPORT	213	-0.411813	-1.82781	1.30234e-06	0.000140598	0.00012233	2509	tags=24%, list=12%, signal=21%	CFAP45/AP3M2/KIF1B/KIF16B/RAB1A/DNAAF1/DST/SPEF2/SYBU/HNRNPU/FBXW11/AP3B1/ARHGAP21/KIF21A/GJA1/KIF5C/DNAH9/WDR19/LRPPRC/TTC21A/SPA17/DYNLRB2/RASGRP1/HIF1A/CFAP221/CWH43/RUFY3/PCM1/DYNC2H1/OPA1/IFT88/AQP4/RFX3/DNAI1/NEK10/RAB27B/TTC21B/CFAP53/ROPN1L/RSPH4A/IFT80/MAP2/DNAH5/CCDC39/RPGR/DNAH11/HOOK1/CFAP54/SPAG6/SPAG17/CFAP43
GOBP_MICROTUBULE_CYTOSKELETON_ORGANIZATION_INVOLVED_IN_MITOSIS	GOBP_MICROTUBULE_CYTOSKELETON_ORGANIZATION_INVOLVED_IN_MITOSIS	155	-0.449432	-1.92054	1.53044e-06	0.00016178	0.00014076	4222	tags=42%, list=21%, signal=33%	VCP/CLASP2/MAP1S/ITGB1/NUF2/CLASP1/AURKA/MAP9/MAPRE1/BIRC5/TNKS/PAFAH1B1/TACC1/NUSAP1/ZNF207/STAG1/PIBF1/SETD2/MYBL2/OFD1/KIFC1/CCNB1/ESPL1/PDCD6IP/SASS6/AURKB/CEP192/GPSM2/CEP97/KIF2A/CHMP2B/HNRNPU/EFHC1/FBXW11/SMC1A/KPNB1/GJA1/DLGAP5/PLK3/CKAP5/KIF15/PLK1/SBDS/UBXN2B/SPC25/CLTC/KIF23/STAG2/CDC20/CHMP4C/SMC3/SPICE1/PLK2/PRC1/SPDL1/RACGAP1/CDK1/STIL/TPR/TTK/CENPE/TPX2/NDC80/KIF11/TACC2
GOBP_NEGATIVE_REGULATION_OF_CHROMOSOME_ORGANIZATION	GOBP_NEGATIVE_REGULATION_OF_CHROMOSOME_ORGANIZATION	96	-0.509515	-2.02428	1.63834e-06	0.000169652	0.000147609	4260	tags=48%, list=21%, signal=38%	PINX1/POT1/NUF2/SETMAR/BIRC5/TNKS/DYNC1LI1/ZNF207/USP44/CCNB1/ZWILCH/ESPL1/SMARCA5/ERCC4/AURKB/ZWINT/CENPF/PARP1/HNRNPU/WAPL/FBXO5/KNTC1/SKA3/KNL1/TRIP13/TNKS2/DYNLRB2/PLK1/ATRX/SPC25/APC/RAD21/RAD50/CDC20/CTPS1/BUB1/HNRNPA1/SPDL1/XRN1/TPR/TTK/NDC80/BUB1B/NBN/TEX14/GEN1
GOBP_ATP_SYNTHESIS_COUPLED_ELECTRON_TRANSPORT	GOBP_ATP_SYNTHESIS_COUPLED_ELECTRON_TRANSPORT	83	0.551095	2.12161	1.73319e-06	0.000175884	0.000153031	4690	tags=55%, list=23%, signal=43%	COX7B/NDUFAF1/NDUFAB1/COX6C/NDUFA8/NDUFA4/COX7C/NDUFA3/NDUFB6/PINK1/CHCHD2/UQCRH/NDUFV1/NDUFC1/ISCU/NDUFB7/NDUFA1/NDUFB4/COX7A1/NDUFA5/UQCC3/UQCR11/COX6B1/NDUFB2/UQCR10/NDUFS7/NDUFA11/UQCRFS1/COX4I2/UQCRQ/COX7A2/NDUFB10/COX5B/NDUFS4/NDUFB5/COQ9/SDHD/NDUFV3/NDUFA7/COX7A2L/COX4I1/NDUFB9/SDHAF2/NDUFS8/UQCRC1/COX6A2
GOBP_ANTERIOR_POSTERIOR_PATTERN_SPECIFICATION	GOBP_ANTERIOR_POSTERIOR_PATTERN_SPECIFICATION	209	0.426023	1.89446	1.9628e-06	0.000194234	0.000168998	2550	tags=21%, list=13%, signal=19%	SFRP2/TBX18/HEY2/SFRP1/HOXA4/HOXA2/ALDH1A2/OSR1/HOXA5/HOXC5/HHEX/WT1/HOXB2/GLI3/BMP4/HEY1/SEMA3C/HOXD8/LFNG/HOXA6/VANGL2/CDON/HOXB3/HOXA3/HOXB5/NR2F2/WNT2B/ALX1/WNT5A/HOXB6/HOXA7/HOXC9/LRP5/MEOX1/MSX2/HOXA11/EMX2/PBX1/RIPPLY2/NRARP/TSHZ1/HOXB9/CER1/DMRT2
GOBP_MEMBRANELESS_ORGANELLE_ASSEMBLY	GOBP_MEMBRANELESS_ORGANELLE_ASSEMBLY	422	-0.343138	-1.64717	1.99058e-06	0.000194234	0.000168998	4300	tags=33%, list=21%, signal=27%	MOSPD2/NCOR1/BMP10/CETN2/RC3H1/CLASP2/BRCA1/CCDC15/CNOT7/ATG5/CENPC/ITGB1/TPM1/CLASP1/ACTA1/AURKA/MAP9/MAPRE1/CEP76/KIF9/MYPN/BIRC5/G3BP2/TNKS/EIF5/CEP135/PSPC1/OGFOD1/FITM1/HAUS8/NIP7/DDX3X/AGO2/ZNF207/STAG1/ACTN2/PIBF1/MYBL2/YTHDF3/HJURP/OFD1/KIFC1/WNK1/CFLAR/NOP2/CENPK/FHOD3/JMJD6/PDCD6IP/GTPBP10/SASS6/CENPP/AURKB/CEP192/MIR1-1/PRKAA1/GPSM2/CNOT2/CENPF/TUBB1/CSDE1/CEP63/CEP97/KIF2A/CHMP2B/MDN1…
GOBP_SPINDLE_ORGANIZATION	GOBP_SPINDLE_ORGANIZATION	194	-0.421826	-1.85304	2.12309e-06	0.000203256	0.000176847	4290	tags=36%, list=21%, signal=29%	NCOR1/VCP/CLASP2/MAP1S/NUF2/CLASP1/AURKA/MAP9/MAPRE1/BIRC5/TNKS/HAUS8/TACC1/ZNF207/STAG1/PIBF1/MYBL2/OFD1/KIFC1/UVRAG/CCNB1/ESPL1/PDCD6IP/SASS6/AURKB/CEP192/GPSM2/TUBB1/CEP63/CEP97/KIF2A/CHMP2B/HNRNPU/WAPL/EFHC1/FBXO5/SMC1A/KPNB1/PDE4DIP/SKA3/DLGAP5/PLK3/CKAP5/KIF15/PLK1/ATRX/SBDS/GTF2B/SPC25/CLTC/KIF23/STAG2/CDC20/CHMP4C/SMC3/SPICE1/PLK2/PRC1/RACGAP1/STIL/TPR/KNSTRN/SPAG5/TTK/CENPE/TPX2/NDC80/KI…
GOBP_FEMALE_MEIOTIC_NUCLEAR_DIVISION	GOBP_FEMALE_MEIOTIC_NUCLEAR_DIVISION	38	-0.671725	-2.27303	2.91532e-06	0.000273932	0.00023834	2247	tags=42%, list=11%, signal=38%	WAPL/FBXO5/SKA3/TRIP13/PLK1/SYCP2/SPIRE1/TOP2A/RBM46/MLH3/EREG/NCAPH/MEIOC/MASTL/TTK/NDC80
GOBP_OXIDATIVE_PHOSPHORYLATION	GOBP_OXIDATIVE_PHOSPHORYLATION	110	0.508447	2.05894	3.1934e-06	0.000294606	0.000256328	4690	tags=48%, list=23%, signal=37%	COX7B/NDUFAF1/NDUFAB1/COX6C/NDUFA8/NDUFA4/COX7C/NDUFA3/NDUFB6/PINK1/CHCHD2/UQCC2/UQCRH/AK4/NDUFV1/DNAJC30/NDUFC1/ISCU/NDUFB7/MLXIPL/NDUFA1/NDUFB4/COX7A1/NDUFA5/UQCC3/UQCR11/COX6B1/NDUFB2/UQCR10/NDUFS7/NDUFB11/NDUFA11/UQCRFS1/COX4I2/UQCRQ/COX7A2/NDUFB10/COX5B/NDUFS4/TEFM/NDUFB5/COQ9/SDHD/NDUFV3/NDUFA7/COX7A2L/COX4I1/NDUFB9/SDHAF2/NDUFS8/UQCRC1/SLC25A23/COX6A2
GOBP_PROTEIN_MODIFICATION_BY_SMALL_PROTEIN_REMOVAL	GOBP_PROTEIN_MODIFICATION_BY_SMALL_PROTEIN_REMOVAL	110	-0.495895	-2.00606	3.77354e-06	0.00034191	0.000297485	3454	tags=38%, list=17%, signal=32%	DESI1/OTUD6A/OTUD3/USPL1/COPS2/USP44/USP3/USP13/UCHL5/VCPIP1/USP24/SENP5/COPS3/USP7/USP25/USP54/SENP1/COPS4/ZC3H12A/USP37/USP1/USP9X/ZRANB1/USP32/TNFAIP3/USP34/USP53/PSMD14/OTUD6B/USP15/USP16/JOSD1/TANK/CDK1/USP8/USP38/USP47/CYLD/USP27X/YOD1/USP9Y/BRCC3
GOBP_MEIOTIC_CELL_CYCLE	GOBP_MEIOTIC_CELL_CYCLE	288	-0.369912	-1.70818	4.13291e-06	0.000367902	0.0003201	2885	tags=23%, list=14%, signal=20%	ESPL1/TDRD1/ERCC4/NCAPD3/ZWINT/RAD54L/FIGNL1/GPR3/ING2/MND1/WAPL/CCNE1/FBXO5/RPS6KA2/SMC1A/CKS2/CDC25C/SMC2/SKA3/NDC1/CDC27/RMI1/PIWIL4/KNL1/RAD51/TRIP13/PLK1/ATRX/SYCP2/ANKRD31/ACTR2/SLC26A8/TOP2B/RAD21/RAD50/STAG2/CDC20/SPIRE1/SMC3/TOP2A/RAD51AP1/C14orf39/RBM46/MLH3/MSH6/CDCA2/OSGIN2/EREG/RSPH1/XRCC2/NCAPH/MEIOC/MASTL/TTK/OVOL1/RBBP8/NDC80/NBN/KIF18A/BRCA2/BRIP1/ASPM/SPDYA/SMC4/TEX14/MNS1/CCNE2
GOBP_CELLULAR_PROCESS_INVOLVED_IN_REPRODUCTION_IN_MULTICELLULAR_ORGANISM	GOBP_CELLULAR_PROCESS_INVOLVED_IN_REPRODUCTION_IN_MULTICELLULAR_ORGANISM	391	-0.34662	-1.65453	4.5833e-06	0.00040096	0.000348863	3282	tags=25%, list=16%, signal=21%	PABPC1L/ARID4B/FNDC3A/TTLL5/BBOF1/HMGB2/CFAP44/CCNB1/RPS6KB1/TDRD1/ABHD2/CFAP52/ZBTB16/ZFY/UBE2J1/ADGRG2/ADAD1/PACRG/DNHD1/CATSPER4/SPEF2/ING2/CEP57/FBXW11/FBXO5/CTNNB1/RPS6KA2/LYZL4/STRBP/CATSPERB/KDM3A/IQCG/ADAM7/FER/CCDC181/TTC21A/KNL1/DIAPH2/SPACA1/TRIP13/GALNTL5/CFAP58/LIN28A/FXR1/CFAP61/ARID4A/MAMLD1/GK2/AFF4/NUP210L/SLC22A14/VPS13B/ZPBP/TAF4B/SEMG2/DDX20/PANX1/AGFG1/GDF9/STK33/ANGPT2/C14or…
GOBP_CELLULAR_RESPONSE_TO_BIOTIC_STIMULUS	GOBP_CELLULAR_RESPONSE_TO_BIOTIC_STIMULUS	242	-0.386426	-1.74998	5.16085e-06	0.000443833	0.000386166	4467	tags=35%, list=22%, signal=27%	DEFB124/MEF2C/IRAK1/PPARD/CASP1/TBXA2R/GHSR/CCDC47/MIR128-1/TLR9/CD55/NFKBIZ/MAPK8/MAP2K3/ZMPSTE24/EME1/MTDH/CDK4/ZFP36/LILRA2/ADAM9/HMGB2/IL6/TLR4/CAPN2/LILRB2/PRKCA/PTPN22/CTR9/FZD5/APAF1/PPP1R15B/PTPN11/HSPA5/CDC73/PLAA/LYN/NOS2/TNIP3/NFKB1/TNFSF4/SMC1A/CXCL13/TLR1/LTF/MIR146A/JAK2/TRIB1/ZC3H12A/MRC1/IRAK2/CD86/DDIT3/MMP9/CX3CL1/BPI/CSF3/EIF2AK3/TNFAIP3/MALT1/GBP2/CXCL10/TLR2/HAVCR2/RIPK2/NLRP…
GOBP_CELL_CYCLE_G2_M_PHASE_TRANSITION	GOBP_CELL_CYCLE_G2_M_PHASE_TRANSITION	147	-0.452615	-1.90667	7.47959e-06	0.000632524	0.00055034	4260	tags=36%, list=21%, signal=29%	PINX1/BRCA1/SKP2/WEE1/AURKA/ARPP19/GPR132/BIRC5/TAOK3/DYRK3/CDK4/CALM2/ATAD5/CCNB1/MELK/GTPBP4/AURKB/CENPF/TAOK1/NAE1/FBXO5/CDC25C/PLK3/CCNA2/FOXM1/PLK1/ATR/DONSON/RRM1/RAD21/RAD50/TAF2/CHMP4C/DBF4/ORC1/CHEK1/RRM2B/TICRR/BLM/CLSPN/NABP1/CDK1/NEK10/TOPBP1/KIF14/MASTL/DTL/RBBP8/NDC80/CDC7/NBN/CDC6/BRCC3
GOBP_ATTACHMENT_OF_SPINDLE_MICROTUBULES_TO_KINETOCHORE	GOBP_ATTACHMENT_OF_SPINDLE_MICROTUBULES_TO_KINETOCHORE	53	-0.592134	-2.14867	8.51133e-06	0.000707976	0.000615989	4132	tags=55%, list=20%, signal=44%	CENPC/NUF2/SGO1/CDT1/MAPRE1/BIRC5/RB1/ZNF207/CCNB1/ZWILCH/AURKB/HNRNPU/WAPL/KNTC1/SEH1L/SKA3/KNL1/SPC25/DSN1/APC/ECT2/KIF2C/RACGAP1/CDK1/KNSTRN/SPAG5/CENPE/NDC80/TEX14
GOBP_MITOTIC_DNA_REPLICATION_CHECKPOINT_SIGNALING	GOBP_MITOTIC_DNA_REPLICATION_CHECKPOINT_SIGNALING	13	-0.836732	-2.13256	9.61469e-06	0.000786854	0.000684618	2294	tags=69%, list=11%, signal=61%	NAE1/DONSON/DBF4/ORC1/TICRR/CLSPN/TOPBP1/CDC7/CDC6
GOBP_CYTOKINESIS	GOBP_CYTOKINESIS	168	-0.425747	-1.82931	1.07218e-05	0.000863533	0.000751335	4857	tags=40%, list=24%, signal=31%	GIPC1/KLHL9/TTC19/MTMR4/BCL2L1/E2F8/CECR2/CIT/CETN2/CUL4A/BBS4/PKN2/KIF20A/EXOC6/AURKA/MAP9/BIRC5/EXOC6B/LUZP1/CALM2/NUSAP1/SETD2/EXOC5/EXOC4/UVRAG/WNK1/ESPL1/EXOC1/PDCD6IP/AURKB/SON/MYO19/PIK3C3/CHMP2B/CKAP2/EFHC1/IQGAP2/CNTROB/CEP55/RASA1/PLK3/OR1A2/PLK1/CUL3/ACTR2/IQGAP1/ROCK1/ANLN/PIK3R4/APC/CCP110/KIF23/CHMP4C/BIRC6/SPIRE1/ECT2/PRC1/RACGAP1/KIF14/USP8/ROCK2/PRPF40A/ANK3/CDC6/BRCA2/KIF20B/DCD…
GOBP_DNA_TEMPLATED_DNA_REPLICATION_MAINTENANCE_OF_FIDELITY	GOBP_DNA_TEMPLATED_DNA_REPLICATION_MAINTENANCE_OF_FIDELITY	61	-0.562552	-2.07955	1.25484e-05	0.000994852	0.000865591	4237	tags=49%, list=21%, signal=39%	CUL4A/BRCA1/MCM9/SETMAR/TRAIP/EME1/SLFN11/EXO1/RECQL/RFWD3/PARP1/WRN/RAD51/ATRX/ATR/PHIP/DONSON/BOD1L1/RAD50/TIPIN/FAM111B/MCM8/BLM/DNA2/POLQ/ZRANB3/RBBP8/NBN/BRCA2/GEN1
GOBP_L_AMINO_ACID_TRANSPORT	GOBP_L_AMINO_ACID_TRANSPORT	88	-0.508498	-1.98345	1.30012e-05	0.00101489	0.000883026	4108	tags=34%, list=20%, signal=27%	ITGB1/CLN8/SFXN1/SLC36A1/SLC7A3/SLC1A1/KCNJ10/SLC11A1/PSEN1/PER2/LLGL2/ARL6IP1/SLC25A13/SLC7A8/SLC1A5/SLC38A11/ACE2/ABCC8/SLC38A2/SLC6A20/NF1/SLC36A4/SLC7A13/SLC38A1/SLC7A1/SLC7A5/SLC16A10/KMO/SLC1A3/SLC7A11
GOBP_MITOTIC_SISTER_CHROMATID_SEPARATION	GOBP_MITOTIC_SISTER_CHROMATID_SEPARATION	70	-0.546263	-2.0689	1.34316e-05	0.00103261	0.00089844	3725	tags=46%, list=18%, signal=37%	BIRC5/RB1/DYNC1LI1/ZNF207/USP44/CCNB1/ZWILCH/ESPL1/AURKB/ZWINT/CENPF/FBXO5/KNTC1/SKA3/DLGAP5/KNL1/TRIP13/DYNLRB2/PLK1/CUL3/SPC25/APC/RAD21/CDC20/BUB1/SPDL1/TPR/TTK/NDC80/BUB1B/TEX14/GEN1
GOBP_REGULATION_OF_MICROTUBULE_BASED_PROCESS	GOBP_REGULATION_OF_MICROTUBULE_BASED_PROCESS	253	-0.3684	-1.67063	1.37659e-05	0.00104251	0.000907055	4217	tags=32%, list=21%, signal=25%	CLASP2/BBS4/BRCA1/CCDC15/MAP1S/CUL1/CLASP1/AURKA/MAP9/RUFY4/MAPRE1/CEP76/KIF9/DRC1/PAFAH1B1/HAUS8/BBOF1/SNCA/NME7/NAV3/ATXN7/PDCD6IP/SASS6/AURKB/PRKAA1/GPSM2/FAM107A/CCNL1/CFAP45/TAOK1/STMN2/CEP97/CYB5D1/DNAAF1/CHMP2B/HNRNPU/CKAP2/DIAPH1/SLAIN1/DIAPH3/PDE4DIP/KIF21A/CLIP1/ADAM7/SKA3/CKAP5/MACF1/PLK1/ROCK1/CCDC65/CLTC/APC/CAMSAP2/RUFY3/SEMG2/CHMP4C/SPICE1/CEP295/PLK2/ALMS1/CEP70/CHORDC1/AKAP9/STIL…
GOBP_MEIOTIC_CELL_CYCLE_PROCESS	GOBP_MEIOTIC_CELL_CYCLE_PROCESS	211	-0.397699	-1.75884	1.41174e-05	0.00105341	0.000916541	2885	tags=25%, list=14%, signal=22%	ESPL1/ERCC4/NCAPD3/ZWINT/RAD54L/FIGNL1/GPR3/ING2/MND1/WAPL/CCNE1/FBXO5/RPS6KA2/CKS2/CDC25C/SMC2/SKA3/NDC1/RMI1/KNL1/RAD51/TRIP13/PLK1/ATRX/SYCP2/ANKRD31/ACTR2/TOP2B/RAD21/RAD50/CDC20/SPIRE1/TOP2A/RAD51AP1/C14orf39/RBM46/MLH3/MSH6/EREG/NCAPH/MEIOC/MASTL/TTK/OVOL1/NDC80/KIF18A/BRCA2/BRIP1/ASPM/SPDYA/SMC4/TEX14/CCNE2
GOBP_POSITIVE_REGULATION_OF_CELL_CYCLE_PHASE_TRANSITION	GOBP_POSITIVE_REGULATION_OF_CELL_CYCLE_PHASE_TRANSITION	112	-0.46562	-1.89169	1.52436e-05	0.00112096	0.000975311	3725	tags=37%, list=18%, signal=30%	BIRC5/RB1/DYRK3/CDK4/EGFR/DDX3X/ANXA1/ATAD5/RGCC/CPSF3/CCNB1/ESPL1/SASS6/MDM2/PLRG1/CDC73/CCNE1/FBXO5/CDC25C/SKA3/DLGAP5/CYP1A1/PPP1R10/PLK1/CUL3/MIR29A/KMT2E/ANKRD17/RRM1/CDC20/RRM2B/CDK1/STIL/DTL/STXBP4/CDC7/CDC6/EZH2/MIR221/MIR222/CCNE2
GOBP_DNA_REPLICATION_CHECKPOINT_SIGNALING	GOBP_DNA_REPLICATION_CHECKPOINT_SIGNALING	26	-0.722233	-2.22154	1.56608e-05	0.00113519	0.000987691	2294	tags=50%, list=11%, signal=44%	NAE1/CDC45/DONSON/TIPIN/DBF4/ORC1/TICRR/DNA2/CLSPN/RFC3/TOPBP1/CDC7/CDC6
GOBP_POSITIVE_REGULATION_OF_RESPONSE_TO_BIOTIC_STIMULUS	GOBP_POSITIVE_REGULATION_OF_RESPONSE_TO_BIOTIC_STIMULUS	402	-0.332927	-1.58894	1.59912e-05	0.00114281	0.000994324	3448	tags=25%, list=17%, signal=21%	ALPK1/MATR3/PYHIN1/DDX3X/LILRA2/PJA2/ZNFX1/OGT/HMGB2/TLR4/LACC1/CD226/PVR/PRKCA/PTPN22/TLR8/AURKB/MNDA/PRKAA1/NLRP10/RNF39/PTPN11/NLRP6/CADM1/AP1G1/PIK3C3/FOSL1/FCN1/S100A8/UBE2K/PARP1/LYN/DUOX1/TNIP3/PRKD1/PUM2/TAX1BP1/AP3B1/PIK3R1/RAB11FIP2/POLR3C/TLR1/LTF/MIR146A/RPS6KA3/LRRC19/MAP3K7/CHUK/POLR3G/ZDHHC9/IFI16/NLRC4/IRAK2/RIOK3/KLRC3/RASGRP1/GKN2/AIM2/HSP90B1/FBXO38/ANKRD17/SLAMF6/XRCC5/PRKDC/M…
GOBP_ELECTRON_TRANSPORT_CHAIN	GOBP_ELECTRON_TRANSPORT_CHAIN	106	0.492573	1.98384	1.67484e-05	0.00116413	0.00101288	4690	tags=48%, list=23%, signal=37%	COX7B/NDUFAF1/NDUFAB1/COX6C/NDUFA8/NDUFA4/COX7C/NDUFA3/NDUFB6/PINK1/CHCHD2/UQCRH/NDUFV1/NDUFC1/ISCU/NDUFB7/NDUFA1/NDUFB4/COX7A1/ETFB/NDUFA5/ETFA/UQCC3/UQCR11/COX6B1/NDUFB2/UQCR10/NDUFS7/NDUFA11/UQCRFS1/COX4I2/UQCRQ/COX7A2/NDUFB10/COX5B/NDUFS4/PDIA5/CYB561/NDUFB5/COQ9/SDHD/NDUFV3/NDUFA7/COX7A2L/COX4I1/NDUFB9/SDHAF2/NDUFS8/HCCS/UQCRC1/COX6A2
GOBP_REGULATION_OF_CELL_CYCLE_G2_M_PHASE_TRANSITION	GOBP_REGULATION_OF_CELL_CYCLE_G2_M_PHASE_TRANSITION	106	-0.482971	-1.94478	1.65571e-05	0.00116413	0.00101288	4260	tags=40%, list=21%, signal=31%	PINX1/BRCA1/WEE1/AURKA/GPR132/TAOK3/DYRK3/CDK4/ATAD5/CCNB1/GTPBP4/AURKB/CENPF/TAOK1/NAE1/FBXO5/CDC25C/PLK1/ATR/DONSON/RRM1/RAD21/RAD50/CHMP4C/DBF4/ORC1/CHEK1/RRM2B/TICRR/BLM/CLSPN/NABP1/CDK1/NEK10/TOPBP1/KIF14/DTL/RBBP8/CDC7/NBN/CDC6/BRCC3
GOBP_CELLULAR_RESPONSE_TO_MOLECULE_OF_BACTERIAL_ORIGIN	GOBP_CELLULAR_RESPONSE_TO_MOLECULE_OF_BACTERIAL_ORIGIN	216	-0.393738	-1.74606	1.81471e-05	0.0012443	0.00108263	3522	tags=29%, list=17%, signal=24%	MTDH/CDK4/ZFP36/LILRA2/ADAM9/HMGB2/IL6/TLR4/CAPN2/LILRB2/PRKCA/PTPN22/CTR9/FZD5/PTPN11/CDC73/PLAA/LYN/NOS2/TNIP3/NFKB1/TNFSF4/CXCL13/TLR1/LTF/MIR146A/JAK2/TRIB1/ZC3H12A/MRC1/IRAK2/CD86/MMP9/CX3CL1/BPI/CSF3/TNFAIP3/MALT1/GBP2/CXCL10/TLR2/HAVCR2/RIPK2/NLRP3/CXCL8/PDCD1LG2/MIR21/SERPINE1/IL1A/IRAK3/FCAR/SLC7A5/CD80/KLRC4-KLRK1/GBP5/KMO/MIR223/CXCL9/CD274/IL18RAP/ANKRD1/MMP8
GOBP_REGULATION_OF_MITOTIC_SISTER_CHROMATID_SEGREGATION	GOBP_REGULATION_OF_MITOTIC_SISTER_CHROMATID_SEGREGATION	63	-0.554394	-2.0504	1.88997e-05	0.00127863	0.0011125	3349	tags=46%, list=16%, signal=39%	DYNC1LI1/ZNF207/USP44/CCNB1/ZWILCH/AURKB/ZWINT/CENPF/HNRNPU/FBXO5/KNTC1/SKA3/KNL1/TRIP13/DYNLRB2/PLK1/SPC25/APC/RAD21/CDC20/BUB1/SPDL1/CDK1/TPR/TTK/NDC80/BUB1B/TEX14/GEN1
GOBP_EMBRYONIC_SKELETAL_SYSTEM_DEVELOPMENT	GOBP_EMBRYONIC_SKELETAL_SYSTEM_DEVELOPMENT	129	0.45743	1.9049	1.93309e-05	0.00129059	0.00112291	3448	tags=33%, list=17%, signal=28%	HOXA4/FGF9/HOXA2/RBP4/SULF1/OSR1/HOXA5/HOXC5/MMP16/HOXB2/SULF2/GLI3/BMP4/OSR2/HOXA6/HOXB3/HOXA3/HOXB5/ALX1/WNT5A/HOXB6/HOXA7/HOXC9/WNT11/WNT9A/IHH/HOXA11/BMP7/PBX1/DEAF1/EDNRA/HOXB9/DLX3/DMRT2/HOXD10/SLC2A10/HOXD11/HOXB4/MKS1/HOXA1/PRRX1/GSC/MEGF8
GOBP_POSITIVE_REGULATION_OF_CHROMOSOME_ORGANIZATION	GOBP_POSITIVE_REGULATION_OF_CHROMOSOME_ORGANIZATION	95	-0.496032	-1.9664	2.18513e-05	0.00142901	0.00124334	4145	tags=44%, list=20%, signal=35%	POT1/SFPQ/FBXO4/CCT3/TNKS/HNRNPA2B1/CCT8/ACTL6A/NAF1/NCAPD3/AURKB/CCT5/UCHL5/MAP3K4/CTNNB1/NCAPG/CCT2/PRKCQ/CCT6A/SMC2/SKA3/NCAPG2/GNL3/LIG4/DHX36/TNKS2/PPP1R10/ATRX/ATR/TCP1/RAD21/RAD50/BUB1/HSP90AA1/DKC1/HNRNPA1/NCAPH/CDK1/TPR/SMC5/NBN/SMC4
GOBP_REGULATION_OF_DNA_REPLICATION	GOBP_REGULATION_OF_DNA_REPLICATION	119	-0.460902	-1.89447	2.19674e-05	0.00142901	0.00124334	4533	tags=45%, list=22%, signal=35%	AICDA/E2F8/INO80D/CUL4A/WEE1/POLE3/JADE1/CDT1/LRR1/ZMPSTE24/EGFR/HCRT/MCM7/SLFN11/MEAF6/ATAD5/ACTL6A/METTL4/SMARCA5/JADE3/GTPBP4/MCM4/UCHL5/PDS5A/BCL6/WAPL/FBXO5/CUL2/ORC3/CCNA2/ATRX/TSPYL2/ATR/USP37/ANKRD17/ESCO2/ZBTB38/TIPIN/SMC3/MCM6/GMNN/RBBP6/DBF4/EREG/TICRR/DNA2/CDK1/DTL/DHX9/CDC7/NBN/CDC6/BAZ1A
GOBP_POSITIVE_REGULATION_OF_MITOTIC_CELL_CYCLE_PHASE_TRANSITION	GOBP_POSITIVE_REGULATION_OF_MITOTIC_CELL_CYCLE_PHASE_TRANSITION	93	-0.488165	-1.92739	2.25795e-05	0.0014321	0.00124603	3725	tags=38%, list=18%, signal=31%	BIRC5/RB1/CDK4/EGFR/DDX3X/ANXA1/RGCC/CPSF3/CCNB1/ESPL1/SASS6/MDM2/PLRG1/CCNE1/FBXO5/CDC25C/SKA3/DLGAP5/CYP1A1/PLK1/CUL3/MIR29A/KMT2E/ANKRD17/RRM1/CDC20/RRM2B/CDK1/STIL/DTL/CDC7/CDC6/MIR221/MIR222/CCNE2
GOBP_TELOMERE_ORGANIZATION	GOBP_TELOMERE_ORGANIZATION	154	-0.421783	-1.79654	2.23305e-05	0.0014321	0.00124603	2783	tags=30%, list=14%, signal=26%	ERCC4/NAF1/AURKB/RFC1/CCT5/UCHL5/RIF1/MAP3K4/PARP1/HNRNPU/HSP90AB1/CCNE1/CTNNB1/CCT2/PRKCQ/SP100/CCT6A/USP7/WRN/GNL3/RAD51/DHX36/TNKS2/PPP1R10/ATRX/ATR/TCP1/HSP90AB3P/SMC6/XRCC5/RAD50/PRKDC/HSP90AA1/DKC1/HNRNPA1/SMG1/XRN1/BLM/DNA2/SMC5/LRRC34/NBN/BRCA2/EID3/SPDYA/CCNE2
GOBP_AROMATIC_AMINO_ACID_TRANSPORT	GOBP_AROMATIC_AMINO_ACID_TRANSPORT	12	-0.844119	-2.08954	2.28988e-05	0.00143442	0.00124805	2212	tags=58%, list=11%, signal=52%	SLC7A8/ACE2/SLC36A4/SLC7A1/SLC7A5/SLC16A10/SLC6A14
GOBP_MODIFIED_AMINO_ACID_TRANSPORT	GOBP_MODIFIED_AMINO_ACID_TRANSPORT	41	-0.618101	-2.12367	3.16173e-05	0.00195642	0.00170222	2439	tags=37%, list=12%, signal=32%	MGST1/ABCC2/GJA1/SLC25A32/ABCC4/SLC38A2/SLC6A20/SLC16A9/SLC16A12/SLC22A15/SLC22A16/SLC7A13/SLC19A2/SLC6A14/SLC7A11
GOBP_SPINDLE_ASSEMBLY	GOBP_SPINDLE_ASSEMBLY	126	-0.446187	-1.83742	3.85875e-05	0.00235895	0.00205245	3956	tags=37%, list=19%, signal=30%	CLASP1/AURKA/MAP9/MAPRE1/BIRC5/TNKS/HAUS8/ZNF207/STAG1/PIBF1/MYBL2/OFD1/KIFC1/PDCD6IP/SASS6/AURKB/CEP192/GPSM2/TUBB1/CEP63/CEP97/KIF2A/CHMP2B/HNRNPU/WAPL/FBXO5/SMC1A/KPNB1/SKA3/KIF15/PLK1/GTF2B/KIF23/STAG2/CDC20/CHMP4C/SMC3/SPICE1/PRC1/RACGAP1/STIL/TPR/SPAG5/TPX2/NDC80/KIF11/ASPM
GOBP_CELL_CYCLE_DNA_REPLICATION	GOBP_CELL_CYCLE_DNA_REPLICATION	44	-0.605792	-2.13173	4.15287e-05	0.00250853	0.0021826	4533	tags=57%, list=22%, signal=44%	E2F7/MCM3/AICDA/E2F8/TK1/CDT1/ZMPSTE24/POLA1/ATAD5/MCM4/BCL6/FBXO5/CDC45/WRN/RAD51/ATRX/DONSON/TIPIN/MCM6/GMNN/DBF4/BLM/DNA2/CDC7/BRCA2
GOBP_MITOCHONDRIAL_RESPIRATORY_CHAIN_COMPLEX_ASSEMBLY	GOBP_MITOCHONDRIAL_RESPIRATORY_CHAIN_COMPLEX_ASSEMBLY	76	0.519283	1.9752	4.38639e-05	0.00261842	0.00227821	5549	tags=49%, list=27%, signal=36%	NDUFAF1/SDHAF4/LYRM7/COX14/HIGD1B/UQCC2/COA3/TMEM186/HIGD2A/TMEM242/COX7A1/UQCC3/SMIM20/TACO1/NDUFS7/CMC1/COA6/ATPAF1/UQCRFS1/COA5/CEP89/COA4/ATPAF2/FOXRED1/NDUFS4/SURF1/ECSIT/COX7A2L/SDHAF2/NDUFS8/BCS1L/UQCC1/TIMM21/NDUFA13/IMMP2L/NDUFAF2/OCIAD2
GOBP_MUSCLE_SYSTEM_PROCESS	GOBP_MUSCLE_SYSTEM_PROCESS	487	0.317788	1.52313	4.67625e-05	0.00275899	0.00240051	3499	tags=23%, list=17%, signal=20%	SLN/MYOC/PLN/UTS2/RGS4/CASQ2/DES/TRDN/HEY2/CNN1/MYOCD/TACR1/IGFBP5/SULF1/KCNIP2/PI16/MYH11/PTGER3/TACR3/CRYAB/LMOD1/MYOZ1/ACTC1/RPLP2/CKMT2/SPX/APLNR/SULF2/PVALB/FXYD1/GNAO1/COL14A1/MIR15B/CTNNA3/ACTA2/GATM/LEP/ATP1A2/VEGFB/GJA5/TMOD1/SCN3A/MYL9/GPER1/CASQ1/GSN/RPL13/AGT/SCN4B/EHD3/KCND2/CACNB3/NMUR2/P2RX1/SSPN/RPL23/COL6A1/MAP2K6/CYBA/IGF1/ADRA2A/KCNE2/NOS1/RPL17/P2RX4/SYNM/ASB2/RYR3/KCNMA1/STAC…
GOBP_MITOTIC_DNA_INTEGRITY_CHECKPOINT_SIGNALING	GOBP_MITOTIC_DNA_INTEGRITY_CHECKPOINT_SIGNALING	68	-0.529503	-1.99182	4.79277e-05	0.00279523	0.00243205	3611	tags=41%, list=18%, signal=34%	EME1/FANCD2/TAOK3/ATF2/RFWD3/WAC/TAOK1/GIGYF2/NAE1/PPP1R10/PLK1/DONSON/PRKDC/TIPIN/STK33/DBF4/ORC1/CHEK1/TICRR/BLM/CLSPN/CDK1/TOPBP1/DTL/CDC7/NBN/CDC6/BRCC3
GOBP_NEGATIVE_REGULATION_OF_NUCLEAR_DIVISION	GOBP_NEGATIVE_REGULATION_OF_NUCLEAR_DIVISION	71	-0.525059	-1.99458	4.88749e-05	0.00281808	0.00245193	3446	tags=44%, list=17%, signal=36%	NANOS2/DYNC1LI1/ZNF207/USP44/CCNB1/ZWILCH/AURKB/ZWINT/CENPF/FBXO5/RPS6KA2/KNTC1/SKA3/KNL1/TRIP13/DYNLRB2/PLK1/SPC25/TOM1L1/APC/RAD21/CDC20/BUB1/CHEK1/SPDL1/TPR/TTK/NDC80/BUB1B/TEX14/GEN1
GOBP_CENTROSOME_DUPLICATION	GOBP_CENTROSOME_DUPLICATION	80	-0.504545	-1.93558	6.14677e-05	0.00346541	0.00301515	5973	tags=50%, list=29%, signal=35%	WDR62/PKHD1/SKP1/POC1A/VPS4B/CEP72/FBXL13/TMEM67/C2CD3/CEP120/POC1B/CETN2/BRCA1/CCDC15/CUL1/CEP76/CEP135/OFD1/PDCD6IP/SASS6/CEP192/CEP63/CHMP2B/CNTROB/RTTN/CKAP5/CCP110/CHMP4C/SPICE1/DEUP1/CEP295/PLK2/ALMS1/CHORDC1/STIL/PLK4/ROCK2/NDC80/BRCA2/GEN1
GOBP_NEGATIVE_REGULATION_OF_DNA_METABOLIC_PROCESS	GOBP_NEGATIVE_REGULATION_OF_DNA_METABOLIC_PROCESS	105	-0.458144	-1.84351	6.10681e-05	0.00346541	0.00301515	2794	tags=30%, list=14%, signal=26%	GTPBP4/ERCC4/RIF1/RNF169/PDS5A/BCL6/PARP1/HNRNPU/WAPL/FBXO5/CUL2/TNKS2/PLK1/TSPYL2/ATR/KLHL15/SMCHD1/PARPBP/XRCC5/RAD50/DNAJC2/TIPIN/GMNN/HNRNPA1/MSH6/XRN1/BLM/POLQ/NBN/CDC6/MIR221/ANKRD1
GOBP_DNA_REPLICATION_INITIATION	GOBP_DNA_REPLICATION_INITIATION	41	-0.60492	-2.07839	6.59225e-05	0.00367572	0.00319814	5031	tags=51%, list=25%, signal=39%	MCM3/PRIM1/PRIM2/CUL4A/CDT1/POLA1/MCM7/MCM4/CCNE1/ORC3/CDC45/MCM6/GMNN/ORC1/TICRR/TOPBP1/NOC3L/DTL/NBN/CDC6/CCNE2
GOBP_CYTOKINE_PRODUCTION_INVOLVED_IN_INFLAMMATORY_RESPONSE	GOBP_CYTOKINE_PRODUCTION_INVOLVED_IN_INFLAMMATORY_RESPONSE	85	-0.479611	-1.8614	6.68024e-05	0.0036843	0.0032056	3435	tags=32%, list=17%, signal=27%	ZFP36/KPNA6/SPINK7/IL6/TLR4/PSG9/F2/NOS2/NFKB1/MIR129-1/MIR26A1/MIR146A/JAK2/CHRNA7/HMOX1/MIR197/MIR203A/ZC3H12A/HIF1A/IL1RL2/TLR3/MIR21/IL1RAP/MIR221/GBP5/MIR222/IL1R2
GOBP_SPERM_AXONEME_ASSEMBLY	GOBP_SPERM_AXONEME_ASSEMBLY	33	-0.657397	-2.15421	7.18341e-05	0.00388559	0.00338074	3539	tags=48%, list=17%, signal=40%	CFAP157/TTLL5/BBOF1/CFAP44/SPEF2/IQCG/CFAP58/FSIP2/CFAP69/DNAH3/DNAH12/CFAP206/MNS1/CFAP47/SPAG6/CFAP43
GOBP_IMPORT_ACROSS_PLASMA_MEMBRANE	GOBP_IMPORT_ACROSS_PLASMA_MEMBRANE	218	-0.376408	-1.67124	7.19837e-05	0.00388559	0.00338074	4108	tags=29%, list=20%, signal=23%	ITGB1/SLC12A6/KCNJ9/CLN8/PPP3R2/CACNA1C/SLC36A1/SLC24A2/SLC6A19/HCN2/IRS2/SLC7A3/SLC1A1/KCNJ10/SCNN1G/PPP3CA/SLC9C1/SLC22A4/PSEN1/SLC39A8/SLC9C2/ATP1B1/PER2/SCNN1A/ARL6IP1/ATP1A1/KCNJ11/SLC6A9/LRRC8A/ATP4A/SLC7A8/SLC12A2/MIR26A1/ACSL5/SLC5A3/SLC1A5/SLC39A6/KCNJ2/CACNA1D/ACE2/THBS1/MIR103A1/SHOC2/ATP12A/ABCC8/SLC38A2/SLC6A20/ATP1B3/SLC30A1/MIR200C/SLC15A2/KCNJ16/SLC36A4/SLC39A14/LRRC8B/NEDD4L/ACSL…
GOBP_KERATINOCYTE_DIFFERENTIATION	GOBP_KERATINOCYTE_DIFFERENTIATION	167	-0.404927	-1.73919	7.31479e-05	0.00390687	0.00339925	6071	tags=50%, list=30%, signal=35%	MIR125B1/SPRR4/PAX6/SPRR1A/KRT75/OVOL2/CDKN1A/KRT78/KRT82/REG3A/LCE1F/LCE2B/LCE1B/IRF6/LCE5A/MED1/LCE1A/KRT3/KRT2/REG3G/KRT74/GRHL1/LCE3D/ZBED2/PIP5K1A/LCE1D/DNASE1L2/KRT17/KRT80/LCE1E/FOXN1/POU3F1/KLK5/ASAH1/SPRR2B/NFKBIZ/KRT76/CDSN/KRTAP6-3/SLC39A2/ZFP36/VDR/LCE4A/KRT85/ADAM9/IFT74/ANXA1/ST14/KRT16/PPP3CA/PRKCH/LCE2D/CDH3/FOSL2/CERS3/SPRR2E/KRT83/RBPJ/LCE3E/UGCG/PPHLN1/ABCA12/CYP27B1/NCOA3/SFN/…
GOBP_REGULATION_OF_MRNA_METABOLIC_PROCESS	GOBP_REGULATION_OF_MRNA_METABOLIC_PROCESS	371	-0.32222	-1.53645	7.62475e-05	0.00403	0.00350638	4340	tags=30%, list=21%, signal=24%	CAPRIN1/PKP3/MIR26B/CELF2/RC3H1/DDX5/IREB2/RBM47/GTPBP1/MIR128-1/CNOT7/DCP1A/SRPK2/NBAS/SNIP1/LARP1B/CLP1/HNRNPK/MIR326/CWC22/AGO3/PCF11/STH/NCBP2/RBM7/MIR204/CNOT10/CNOT9/NANOS2/CELF3/ZFP36/SNRNP200/IGF2BP3/AGO2/WTAP/MIR106A/NCBP1/TARDBP/YTHDF3/MIR181C/SLC11A1/RC3H2/CCNB1/RBM25/ZC3H14/JMJD6/PRKCA/MIR9-1/FASTKD3/MIR1-1/EIF4A3/SERBP1/CNOT2/AHCYL1/CCNL1/CSDE1/SON/GIGYF2/CSTF3/CDC73/SRSF10/HNRNPU/PU…
GOBP_RESPONSE_TO_MOLECULE_OF_BACTERIAL_ORIGIN	GOBP_RESPONSE_TO_MOLECULE_OF_BACTERIAL_ORIGIN	332	-0.339771	-1.59185	8.11917e-05	0.00424708	0.00369526	4585	tags=35%, list=23%, signal=28%	AHR/NOCT/NFKB2/AICDA/GPR31/ADAM17/DEFB124/MEF2C/IRAK1/PPARD/S100A14/CASP1/TBXA2R/GHSR/MIR128-1/TLR9/CD55/SRR/NFKBIZ/TAB2/MAPK8/PTGFR/MAP2K3/PTGIR/GCH1/MTDH/EPO/CDK4/FGFR2/ZFP36/IL18BP/LILRA2/ADAM9/HMGB2/IL6/TLR4/FBXO3/SLC11A1/SNCA/SLC22A4/CAPN2/LILRB2/PRKCA/HDAC2/PTPN22/REN/CTR9/FZD5/FOSL2/PTPN11/CDC73/S100A8/PLAA/GSTCD/LYN/NOS2/TNIP3/IDO1/NFKB1/MPO/TNFSF4/CXCL13/CYP27B1/PTGER2/TLR1/LTF/MIR146A/J…
GOBP_REGULATION_OF_MITOTIC_NUCLEAR_DIVISION	GOBP_REGULATION_OF_MITOTIC_NUCLEAR_DIVISION	119	-0.443335	-1.82227	8.75644e-05	0.00453369	0.00394463	3725	tags=38%, list=18%, signal=31%	BIRC5/RB1/MKI67/NUSAP1/DYNC1LI1/ZNF207/USP44/CCNB1/ZWILCH/ESPL1/EGF/AURKB/SPHK1/EDN3/ZWINT/CENPF/FBXO5/KNTC1/CDC25C/SKA3/DLGAP5/KNL1/TRIP13/DYNLRB2/PLK1/CUL3/PHIP/SPC25/TOM1L1/APC/RAD21/CDC20/BUB1/CHEK1/CDCA2/EREG/SPDL1/TPR/TTK/NDC80/BUB1B/KIF20B/IL1A/TEX14/GEN1
GOBP_REGULATION_OF_CELLULAR_RESPONSE_TO_STRESS	GOBP_REGULATION_OF_CELLULAR_RESPONSE_TO_STRESS	499	-0.305285	-1.47807	9.05969e-05	0.00464332	0.00404001	4240	tags=27%, list=21%, signal=22%	DDX5/CUL4A/BRCA1/NFE2L2/DNAJA1/SKP2/CUL1/POT1/DDAH1/FBXO4/TMX1/PTPN1/SETMAR/MORF4L2/WDR48/UBQLN1/INSIG1/HNRNPK/HELQ/ZMPSTE24/POLB/GCH1/TAOK3/NPAS2/DYRK3/FEM1B/EPO/EGFR/PYHIN1/PPP4R3B/TMEM33/MEAF6/SETD2/TLR4/ATAD5/EYA3/ACTL6A/EPC2/SPRED2/ATXN7/RFWD3/PPP4R2/USP13/ERCC4/DDIAS/MDM2/ERN1/SPIDR/DNAJC7/SUPT20H/KIAA0319/MTCH2/PBRM1/PPP1R15B/UCHL5/TAOK1/HSPA5/RIF1/FIGNL1/RNF169/EYA1/OXR1/INSIG2/PARP1/ING2…
GOBP_POSITIVE_REGULATION_OF_TELOMERE_MAINTENANCE_VIA_TELOMERE_LENGTHENING	GOBP_POSITIVE_REGULATION_OF_TELOMERE_MAINTENANCE_VIA_TELOMERE_LENGTHENING	25	-0.696438	-2.13494	9.32555e-05	0.00473179	0.00411699	4145	tags=72%, list=20%, signal=57%	POT1/FBXO4/CCT3/TNKS/HNRNPA2B1/CCT8/NAF1/CCT5/CTNNB1/CCT2/CCT6A/DHX36/TNKS2/ATR/TCP1/HSP90AA1/DKC1/HNRNPA1
GOBP_MITOCHONDRIAL_ELECTRON_TRANSPORT_NADH_TO_UBIQUINONE	GOBP_MITOCHONDRIAL_ELECTRON_TRANSPORT_NADH_TO_UBIQUINONE	43	0.615646	2.05437	9.60144e-05	0.00482353	0.00419681	4450	tags=58%, list=22%, signal=46%	NDUFAF1/NDUFAB1/NDUFA8/NDUFA4/NDUFA3/NDUFB6/PINK1/NDUFV1/NDUFC1/ISCU/NDUFB7/NDUFA1/NDUFB4/NDUFA5/NDUFB2/NDUFS7/NDUFA11/NDUFB10/NDUFS4/NDUFB5/COQ9/NDUFV3/NDUFA7/NDUFB9/NDUFS8
GOBP_LIPID_CATABOLIC_PROCESS	GOBP_LIPID_CATABOLIC_PROCESS	325	0.340973	1.58086	0.000102198	0.00508384	0.0044233	4186	tags=30%, list=21%, signal=24%	PLA2G2A/ABHD12B/SMPD3/FABP4/CYP4F12/AADAC/ADIPOQ/PLA2G4C/PLIN1/HINT2/RARRES2/GDPD1/SCARB1/CIDEC/HCAR1/ABCD2/PLCXD3/MGST2/PLA2G4A/FUCA1/LEP/BCO2/AIG1/DPEP2/ACACB/PLA2G5/ETFBKMT/CYP39A1/LPIN3/CYP26B1/CIDEA/ADHFE1/MCEE/PLCD1/BCO1/ACOT8/PNLIPRP3/ACAD10/CYP27A1/GLYATL2/CYP1B1/LIPE/PDE3B/ECHS1/LIPJ/PNPLA3/ETFB/PLA2G6/CPT1A/ETFA/ADRA2A/ACADS/GDPD3/PLA2G1B/ADTRP/PLCB3/SIRT2/PNPLA6/ECI1/ACER2/ACOX2/HCAR2/…
GOBP_REGULATION_OF_CHROMOSOME_CONDENSATION	GOBP_REGULATION_OF_CHROMOSOME_CONDENSATION	15	-0.792165	-2.10061	0.000110194	0.00536803	0.00467057	3007	tags=67%, list=15%, signal=57%	CCNB1/SMARCA5/NCAPD3/WAPL/NCAPG/SMC2/NCAPG2/CTPS1/NCAPH/SMC4
GOBP_PROTON_MOTIVE_FORCE_DRIVEN_ATP_SYNTHESIS	GOBP_PROTON_MOTIVE_FORCE_DRIVEN_ATP_SYNTHESIS	43	0.613855	2.04839	0.000110279	0.00536803	0.00467057	4450	tags=53%, list=22%, signal=42%	NDUFAB1/NDUFA8/NDUFA3/NDUFB6/NDUFV1/DNAJC30/NDUFC1/NDUFB7/NDUFA1/NDUFB4/NDUFA5/NDUFB2/NDUFS7/NDUFB11/NDUFA11/NDUFB10/NDUFS4/NDUFB5/SDHD/NDUFV3/NDUFA7/NDUFB9/NDUFS8
GOBP_ACTIVATION_OF_INNATE_IMMUNE_RESPONSE	GOBP_ACTIVATION_OF_INNATE_IMMUNE_RESPONSE	310	-0.341766	-1.58871	0.000111085	0.00536803	0.00467057	4885	tags=35%, list=24%, signal=27%	CTSS/REG3G/MFHAS1/TNIP1/CD300A/HSPA8/HCFC2/FCN2/IRAK4/DDX41/MASP2/DDX60/EPG5/PAK2/ENPP3/IRAK1/PPP2CA/S100A14/CASP1/CSNK1A1/BPIFB1/IFIH1/XRCC6/SFPQ/TLR9/OTUD4/ITCH/UBQLN1/NFKBIZ/MAPK8/SEC14L1/F2RL1/PSPC1/ALPK1/MATR3/PYHIN1/DDX3X/LILRA2/PJA2/ZNFX1/OGT/TLR4/LACC1/PTPN22/TLR8/AURKB/MNDA/NLRP10/RNF39/NLRP6/FOSL1/FCN1/S100A8/PARP1/LYN/TNIP3/PRKD1/PUM2/TAX1BP1/AP3B1/PIK3R1/RAB11FIP2/TLR1/LTF/MIR146A/RPS…
GOBP_CEREBROSPINAL_FLUID_CIRCULATION	GOBP_CEREBROSPINAL_FLUID_CIRCULATION	11	-0.823107	-1.99343	0.000119042	0.00565503	0.00492028	3026	tags=82%, list=15%, signal=70%	DAW1/CFAP45/DNAH9/CFAP221/CWH43/AQP4/CCDC39/CFAP54/CFAP43
GOBP_MITOTIC_SPINDLE_ASSEMBLY	GOBP_MITOTIC_SPINDLE_ASSEMBLY	67	-0.510849	-1.91674	0.000121482	0.00565503	0.00492028	4527	tags=51%, list=22%, signal=40%	NEK2/BCCIP/CLASP2/CLASP1/MAP9/BIRC5/ZNF207/STAG1/PIBF1/MYBL2/OFD1/KIFC1/PDCD6IP/AURKB/CEP192/CEP97/KIF2A/CHMP2B/HNRNPU/SMC1A/KPNB1/KIF15/PLK1/KIF23/STAG2/CDC20/CHMP4C/SMC3/SPICE1/PRC1/RACGAP1/TPR/TPX2/KIF11
GOBP_REGULATION_OF_CYTOKINESIS	GOBP_REGULATION_OF_CYTOKINESIS	90	-0.482596	-1.89065	0.00012074	0.00565503	0.00492028	4857	tags=43%, list=24%, signal=33%	GIPC1/KLHL9/BCL2L1/E2F8/CIT/CETN2/CUL4A/BBS4/PKN2/KIF20A/AURKA/MAP9/BIRC5/CALM2/SETD2/UVRAG/WNK1/AURKB/MYO19/PIK3C3/PLK3/OR1A2/PLK1/CUL3/PIK3R4/CCP110/KIF23/CHMP4C/BIRC6/ECT2/PRC1/RACGAP1/KIF14/PRPF40A/CDC6/BRCA2/KIF20B/DCDC1/TEX14
GOBP_MEIOTIC_CHROMOSOME_SEGREGATION	GOBP_MEIOTIC_CHROMOSOME_SEGREGATION	91	-0.461534	-1.81778	0.000121067	0.00565503	0.00492028	2248	tags=26%, list=11%, signal=24%	MND1/WAPL/CCNE1/FBXO5/SMC2/SKA3/NDC1/KNL1/TRIP13/PLK1/SYCP2/ANKRD31/ACTR2/C14orf39/MLH3/NCAPH/MEIOC/TTK/NDC80/BRIP1/ASPM/SPDYA/SMC4/CCNE2
GOBP_AMINO_ACID_IMPORT_ACROSS_PLASMA_MEMBRANE	GOBP_AMINO_ACID_IMPORT_ACROSS_PLASMA_MEMBRANE	54	-0.54959	-1.99585	0.000124075	0.00572326	0.00497964	4108	tags=44%, list=20%, signal=36%	ITGB1/CLN8/SLC36A1/SLC6A19/SLC7A3/SLC1A1/KCNJ10/SLC22A4/PSEN1/PER2/ARL6IP1/SLC6A9/SLC7A8/SLC1A5/ACE2/SLC38A2/SLC6A20/SLC36A4/SLC38A1/SLC7A1/SLC7A5/SLC6A14/SLC1A3/SLC7A11
GOBP_AXONEMAL_DYNEIN_COMPLEX_ASSEMBLY	GOBP_AXONEMAL_DYNEIN_COMPLEX_ASSEMBLY	28	-0.672759	-2.12898	0.000137397	0.00628067	0.00546462	3748	tags=54%, list=18%, signal=44%	DRC1/TEKT2/DAW1/DNAH2/DNAAF1/DNAH17/CCDC65/CFAP57/DNAI1/SPAG1/DNAH3/DNAH7/DNAH12/DNAH5/CCDC39
GOBP_REGULATION_OF_ANIMAL_ORGAN_MORPHOGENESIS	GOBP_REGULATION_OF_ANIMAL_ORGAN_MORPHOGENESIS	81	0.493225	1.89344	0.000138654	0.00628151	0.00546536	2160	tags=27%, list=11%, signal=24%	SFRP2/SFRP1/FGF1/SULF1/GREM1/WT1/FGF10/BMP4/SPRY1/AJAP1/VANGL2/FGF7/WNT2B/WNT5A/AGT/PDGFA/CD34/PHB2/AR/DMRT3/HOXA11/BMP7
GOBP_AMINO_ACID_TRANSMEMBRANE_TRANSPORT	GOBP_AMINO_ACID_TRANSMEMBRANE_TRANSPORT	105	-0.444513	-1.78866	0.000141442	0.00635112	0.00552592	4108	tags=30%, list=20%, signal=24%	ITGB1/CLN8/SFXN1/SLC36A1/SLC6A19/SLC7A3/SLC1A1/KCNJ10/SLC11A1/SLC22A4/PSEN1/PER2/ARL6IP1/SLC25A13/SLC6A9/LRRC8A/SLC7A8/SLC1A5/SLC38A11/ACE2/SLC38A2/SLC6A20/SLC36A4/LRRC8B/SLC7A13/SLC38A1/SLC7A1/SLC7A5/SLC16A10/SLC6A14/SLC1A3/SLC7A11
GOBP_CHROMOSOME_CONDENSATION	GOBP_CHROMOSOME_CONDENSATION	36	-0.616984	-2.0492	0.000158421	0.00705112	0.00613497	3398	tags=50%, list=17%, signal=42%	NUSAP1/CCNB1/SMARCA5/NCAPD3/WAPL/NCAPG/SMC2/NCAPG2/PLK1/CBX5/CTPS1/TOP2A/NCAPH/CDK1/SMC5/TTN/FBXO30/SMC4
GOBP_NUCLEIC_ACID_CATABOLIC_PROCESS	GOBP_NUCLEIC_ACID_CATABOLIC_PROCESS	416	-0.308209	-1.47011	0.000161138	0.00710969	0.00618593	4714	tags=31%, list=23%, signal=25%	SMG7/MIR130A/ZCCHC8/DNASE1L2/CNOT6/CNOT4/NOCT/INTS7/CECR2/PPP2CA/CAPRIN1/PKP3/MIR26B/RC3H1/DDX5/IREB2/RBM47/GTPBP1/MIR128-1/CNOT7/DCP1A/NBAS/SNIP1/SETMAR/LARP1B/EXOSC7/MIR326/AGO3/NCBP2/RBM7/SSB/MIR204/SUPV3L1/ETF1/CNOT10/LIN28B/CNOT9/NANOS2/ZFP36/IGF2BP3/AGO2/MIR106A/NCBP1/UPF2/TARDBP/YTHDF3/IL6/MIR181C/XRN2/SLC11A1/RC3H2/CPSF3/NME7/ZC3H14/METTL4/PRKCA/PNRC2/MIR9-1/ERN1/POP1/FASTKD3/NAF1/MIR1-1/…
GOBP_DETOXIFICATION_OF_INORGANIC_COMPOUND	GOBP_DETOXIFICATION_OF_INORGANIC_COMPOUND	24	-0.700864	-2.11428	0.00016733	0.00731925	0.00636826	4511	tags=71%, list=22%, signal=55%	MT2A/MT1HL1/SLC30A10/SLC11A1/MT4/SLC39A8/MT1DP/ABCC2/MT1A/MT1F/ATP7A/MT1B/MT1X/MT1G/SLC30A1/MT1H/MT1M
GOBP_CELLULAR_RESPIRATION	GOBP_CELLULAR_RESPIRATION	281	0.3491	1.59157	0.000174472	0.00756642	0.00658332	4624	tags=34%, list=23%, signal=26%	COX7B/NDUFAF1/PFKFB1/GPD1/SDHAF4/LYRM7/PDK2/NDUFAB1/COX6C/NDUFA8/OAS1/NDUFA4/COX7C/NDUFA3/NDUFB6/MTTP/PINK1/MTFR1L/CHCHD2/UQCC2/PGM1/UQCRH/AK4/NDUFV1/DNAJC30/NDUFC1/ISCU/NDUFB7/MLXIPL/NDUFA1/NDUFB4/COX7A1/ETFB/NDUFA5/COL6A1/ETFA/UQCC3/IGF1/UQCR11/IFNG/BCKDK/COX6B1/NDUFB2/ACO2/UQCR10/NDUFS7/NDUFB11/NDUFA11/MPC2/UQCRFS1/CISD1/COX4I2/COQ10A/UQCRQ/IDH2/FBP1/COX7A2/NDUFB10/COX5B/PRKACA/UCHL1/NDUFS4/HT…
GOBP_SISTER_CHROMATID_COHESION	GOBP_SISTER_CHROMATID_COHESION	56	-0.535157	-1.94972	0.000176145	0.00757423	0.00659011	4110	tags=48%, list=20%, signal=39%	SFPQ/SMC1B/SGO1/RB1/TNKS/STAG1/ESPL1/MCMBP/PDS5A/WAPL/CTNNB1/SMC1A/PDS5B/PLK1/ATRX/GTF2B/NAA50/ESCO2/RAD21/STAG2/CDC20/SMC3/BUB1/NIPBL/FBXW7/SMC5/BUB1B
GOBP_REGULATION_OF_INNATE_IMMUNE_RESPONSE	GOBP_REGULATION_OF_INNATE_IMMUNE_RESPONSE	457	-0.305964	-1.47226	0.000178359	0.00760497	0.00661686	2548	tags=25%, list=13%, signal=22%	ALPK1/MATR3/PYHIN1/DDX3X/LILRA2/PJA2/ZNFX1/OGT/HMGB2/YTHDF3/TLR4/LACC1/CD226/PVR/PTPN22/TLR8/AURKB/MNDA/NLRP10/RNF39/PTPN11/NLRP6/GIGYF2/CADM1/AP1G1/PIK3C3/CEP63/FOSL1/FCN1/CD300E/S100A8/UBE2K/PARP1/LYN/TNIP3/PRKD1/PUM2/TAX1BP1/AP3B1/PIK3R1/RAB11FIP2/SLAMF8/POLR3C/TLR1/LTF/MIR146A/RPS6KA3/LRRC19/MAP3K7/SERPINB9/SFN/CHUK/POLR3G/ZDHHC9/IFI16/NLRC4/MIR181B1/CD96/MICA/IRAK2/RIOK3/KLRC3/RASGRP1/GKN2/A…
GOBP_CENTRIOLE_ASSEMBLY	GOBP_CENTRIOLE_ASSEMBLY	49	-0.567196	-2.02593	0.000180067	0.00761382	0.00662456	4937	tags=45%, list=24%, signal=34%	C2CD3/CEP120/POC1B/CETN2/BRCA1/CCDC15/CEP76/CEP135/OFD1/SASS6/CEP192/CEP63/CNTROB/RTTN/CCP110/SPICE1/DEUP1/CEP295/PLK2/ALMS1/STIL/PLK4
GOBP_CELLULAR_RESPONSE_TO_ABIOTIC_STIMULUS	GOBP_CELLULAR_RESPONSE_TO_ABIOTIC_STIMULUS	327	-0.32643	-1.52395	0.000201301	0.00844133	0.00734455	3525	tags=25%, list=17%, signal=21%	CASP5/EPO/POLA1/DDX3X/MAPK13/SCNN1G/OXSR1/TAF1/TLR4/WNK1/CRB1/SCNN1A/ERCC4/TLR8/MDM2/MME/SPIDR/AURKB/MTCH2/GOT1/ATP1A1/PTPN11/TEK/NEDD4/FIGNL1/GCLC/PARP1/PTPRK/NFKB1/GNAT1/KCNK3/PIK3R1/MAP3K2/POLD3/GPR4/WRN/IFI16/RAD51/CASP3/LIG4/KCNJ2/DHX36/ATR/MMP9/PBK/RRH/XRCC5/EIF2AK4/FAS/ECT2/SLC38A2/RAD51AP1/RP1/TMEM87A/VPS13A/NFAT5/PIK3CA/USP15/CHEK1/CRY1/SCN7A/PIEZO2/CLOCK/NIPBL/TANK/BLM/ZBTB1/EIF2S1/PTGS…
GOBP_INTRACELLULAR_ZINC_ION_HOMEOSTASIS	GOBP_INTRACELLULAR_ZINC_ION_HOMEOSTASIS	37	-0.613133	-2.06548	0.000209066	0.00869056	0.0075614	4511	tags=59%, list=22%, signal=46%	MT2A/MT1HL1/TMEM163/SLC39A9/SLC30A10/SLC1A1/MT4/SLC39A8/MT1DP/AP3B1/MT1A/SLC30A7/MT1F/SLC39A6/SLC30A9/MT1B/MT1X/MT1G/SLC30A1/MT1H/SLC39A14/MT1M
GOBP_REGULATION_OF_RESPONSE_TO_CYTOKINE_STIMULUS	GOBP_REGULATION_OF_RESPONSE_TO_CYTOKINE_STIMULUS	190	-0.369602	-1.6207	0.00021067	0.00869056	0.0075614	2708	tags=21%, list=13%, signal=18%	NRDC/SPHK1/PTPN11/NLRP6/GIGYF2/PTPRC/UBE2K/TAX1BP1/MIR26A1/MIR146A/USP7/USP25/IL6ST/ADAM10/ROBO1/IRAK2/HIF1A/CREBRF/TNFAIP3/VRK2/HPX/TLR2/TBK1/RIPK2/PARP14/TANK/DICER1/CYLD/DHX9/USP27X/CASP4/MIR29B1/MIR21/IL1RAP/IL1A/IRAK3/ARG1/IL1R2/MMP8
GOBP_L_ALPHA_AMINO_ACID_TRANSMEMBRANE_TRANSPORT	GOBP_L_ALPHA_AMINO_ACID_TRANSMEMBRANE_TRANSPORT	68	-0.503192	-1.89285	0.000240005	0.00975337	0.00848612	3602	tags=31%, list=18%, signal=25%	SLC7A3/SLC1A1/KCNJ10/SLC11A1/PSEN1/PER2/ARL6IP1/SLC25A13/SLC7A8/SLC1A5/SLC38A11/ACE2/SLC38A2/SLC6A20/SLC36A4/SLC7A13/SLC38A1/SLC7A1/SLC7A5/SLC1A3/SLC7A11
GOBP_REGULATION_OF_TRANSLATION	GOBP_REGULATION_OF_TRANSLATION	391	-0.312688	-1.49257	0.000240278	0.00975337	0.00848612	3701	tags=28%, list=18%, signal=23%	AGO3/RPL10/NCBP2/EIF5/SSB/MIR204/ETF1/CNOT10/OGFOD1/EIF4G2/MIR107/CNOT9/KLHL25/NANOS2/ZFP36/IGF2BP3/DDX3X/PURB/AGO2/DNAJC3/PABPC1L/MIR106A/OGT/NCBP1/PTCD3/EIF4H/YTHDF3/IL6/NGDN/MIR181C/RPS6KB1/PRKCH/PRKCA/MIR9-1/NOLC1/FASTKD3/NCL/MIR1-1/EIF4A3/SERBP1/CNOT2/GEMIN5/PPP1R15B/CSDE1/GIGYF2/SESN2/MIR218-1/HNRNPU/WAPL/PUM2/SYNCRIP/METTL14/MIR146A/HELZ/RPS6KA3/LARP4/BZW1/MIR503/METAP1/LRPPRC/PIWIL4/PATL2…
GOBP_MITOTIC_G2_DNA_DAMAGE_CHECKPOINT_SIGNALING	GOBP_MITOTIC_G2_DNA_DAMAGE_CHECKPOINT_SIGNALING	28	-0.661685	-2.09394	0.000248305	0.00999921	0.00870001	1519	tags=39%, list=7%, signal=36%	PLK1/DONSON/CHEK1/TICRR/BLM/CLSPN/CDK1/TOPBP1/DTL/NBN/BRCC3
GOBP_SCHWANN_CELL_PROLIFERATION	GOBP_SCHWANN_CELL_PROLIFERATION	10	-0.822174	-1.94355	0.000281946	0.0112645	0.00980092	596	tags=30%, list=3%, signal=29%	DICER1/MIR221/MIR222
GOBP_POSITIVE_REGULATION_OF_MITOTIC_CELL_CYCLE	GOBP_POSITIVE_REGULATION_OF_MITOTIC_CELL_CYCLE	125	-0.424236	-1.75149	0.000319688	0.0126726	0.0110261	3725	tags=34%, list=18%, signal=28%	BIRC5/RB1/PAFAH1B1/CDK4/EGFR/DDX3X/ANXA1/RGCC/CPSF3/CCNB1/RPS6KB1/ESPL1/PRKCA/SASS6/MDM2/PLRG1/SPHK1/PTPN11/CCNE1/FBXO5/CDC25C/SKA3/DLGAP5/CYP1A1/PPP1R10/PLK1/CUL3/MIR29A/KMT2E/ANKRD17/RRM1/CDC20/ASNS/RRM2B/CDK1/STIL/DTL/CDC7/CDC6/BRCA2/MIR221/MIR222/CCNE2
GOBP_MRNA_CATABOLIC_PROCESS	GOBP_MRNA_CATABOLIC_PROCESS	314	-0.327086	-1.51577	0.000330774	0.0130104	0.01132	4340	tags=31%, list=21%, signal=25%	CAPRIN1/PKP3/MIR26B/RC3H1/DDX5/IREB2/RBM47/GTPBP1/MIR128-1/CNOT7/DCP1A/NBAS/SNIP1/LARP1B/EXOSC7/MIR326/AGO3/NCBP2/SSB/MIR204/SUPV3L1/ETF1/CNOT10/CNOT9/NANOS2/ZFP36/IGF2BP3/AGO2/MIR106A/NCBP1/UPF2/TARDBP/YTHDF3/MIR181C/XRN2/SLC11A1/RC3H2/CPSF3/ZC3H14/PRKCA/PNRC2/MIR9-1/ERN1/FASTKD3/MIR1-1/EIF4A3/SERBP1/CNOT2/CSDE1/GIGYF2/HNRNPU/PUM2/FASTKD2/SYNCRIP/PATL1/METTL14/MIR146A/HELZ/PNN/LRPPRC/PATL2/SENP1…
GOBP_RNA_LOCALIZATION	GOBP_RNA_LOCALIZATION	189	-0.36923	-1.62188	0.000333474	0.0130157	0.0113246	3883	tags=32%, list=19%, signal=26%	CCT3/NXT2/G3BP2/TNKS/NCBP2/SUPT6H/SSB/HNRNPA2B1/NUP160/ZFP36/IGF2BP3/XPO5/NCBP1/UPF2/SETD2/CCT8/WNK1/NAF1/HNRNPA1L2/EIF4A3/RANBP17/CCT5/NUP205/HNRNPU/THOC1/SIDT1/PUM2/XPOT/CCT2/KPNB1/CCT6A/SEH1L/KIF5C/NDC1/GLE1/LRPPRC/CKAP5/DHX36/FXR1/ATR/TCP1/NUP88/IWS1/NUP50/NUP98/NUP58/AGFG1/RANBP2/NOP58/DKC1/NUP155/HNRNPA1/IGF2BP2/SMG1/UPF3B/TPR/NUP153/DHX9/THOC2/PEG10
GOBP_NEGATIVE_REGULATION_OF_CANONICAL_WNT_SIGNALING_PATHWAY	GOBP_NEGATIVE_REGULATION_OF_CANONICAL_WNT_SIGNALING_PATHWAY	135	0.411484	1.73189	0.000344185	0.0133313	0.0115991	1155	tags=13%, list=6%, signal=13%	SFRP2/TBX18/SFRP4/SFRP1/SOSTDC1/FRZB/CDH2/GREM1/GLI3/IGFBP2/CDON/TLE1/PFDN5/CBY1/SFRP5/IGFBP4/WNT5A/SHISA3
GOBP_MITOTIC_CYTOKINESIS	GOBP_MITOTIC_CYTOKINESIS	94	-0.447724	-1.76868	0.00037224	0.0142011	0.012356	4407	tags=40%, list=22%, signal=32%	CIT/CUL4A/BBS4/KIF20A/EXOC6/MAP9/BIRC5/EXOC6B/NUSAP1/EXOC5/EXOC4/WNK1/ESPL1/EXOC1/PDCD6IP/AURKB/SON/CHMP2B/CKAP2/EFHC1/IQGAP2/CNTROB/CEP55/RASA1/PLK1/IQGAP1/ROCK1/ANLN/APC/KIF23/CHMP4C/ECT2/RACGAP1/USP8/ROCK2/ANK3/KIF20B/DCDC1
GOBP_POSITIVE_REGULATION_OF_DNA_METABOLIC_PROCESS	GOBP_POSITIVE_REGULATION_OF_DNA_METABOLIC_PROCESS	254	-0.340168	-1.54263	0.000370191	0.0142011	0.012356	5269	tags=38%, list=26%, signal=29%	MSH2/CEBPG/ATF1/MAPK1/KDM4D/ACTR8/E2F7/KMT5B/DMAP1/WAS/NABP2/AGER/FAF1/IL4/NEK2/E2F8/INO80D/TP53BP1/BRCA1/SKP2/POT1/FBXO4/WEE1/SETMAR/MORF4L2/WDR48/CCT3/CDT1/HELQ/TNKS/HNRNPA2B1/NPAS2/EGFR/MEAF6/CCT8/IL6/ATAD5/EYA3/ACTL6A/EPC2/SMARCA5/SPIDR/NAF1/AURKB/PBRM1/CCT5/UCHL5/RIF1/MAP3K4/EYA1/PTPRC/PARP1/CTNNB1/TNFSF4/CCT2/PRKCQ/CCT6A/PRKCG/WRN/POLG2/GNL3/CASP3/CCNA2/FOXM1/DHX36/TNKS2/PPP1R10/ATRX/ATR/TC…
GOBP_SULFUR_COMPOUND_TRANSPORT	GOBP_SULFUR_COMPOUND_TRANSPORT	66	-0.493626	-1.84516	0.000438432	0.0166015	0.0144445	2591	tags=24%, list=13%, signal=21%	ABCG2/MGST1/LRRC8A/SLC26A4/ABCC2/GJA1/SLC26A8/ABCC4/RACGAP1/SLC7A13/SLC19A2/SLC16A6/SLC26A2/SLC7A5/SLC26A9/SLC7A11
GOBP_DEFENSE_RESPONSE_TO_BACTERIUM	GOBP_DEFENSE_RESPONSE_TO_BACTERIUM	294	-0.332417	-1.53754	0.000452485	0.0170067	0.0147971	3316	tags=28%, list=16%, signal=23%	CRP/ZNFX1/GBP4/ADM/WFDC5/HMGB2/IL6/TLR4/STATH/PRG2/SLC11A1/IL7R/LYST/DEFB127/F2/PGLYRP4/NLRP10/NLRP6/RAB1A/TAB3/RBPJ/S100A8/DUOX1/NOS2/NFKB1/PRKD1/DHX15/MPO/LYZL4/SLAMF8/ADAMTS4/CXCL13/ANXA3/DEFB133/SEH1L/LTF/MAP3K7/DEFB125/PI3/BCL3/NLRC4/MIR181B1/MICA/TNFSF8/ANKRD17/BPI/IL6R/MBL2/SEMG2/C5AR1/S100A9/GBP2/RNASE13/TLR2/MMP7/HAVCR2/TBK1/EPHA2/KRT6A/RIPK2/SLC30A1/DEFA4/TMF1/ARG2/WFDC12/SLC15A2/TLR3/C…
GOBP_REGULATION_OF_LIPID_CATABOLIC_PROCESS	GOBP_REGULATION_OF_LIPID_CATABOLIC_PROCESS	61	0.513856	1.87035	0.000482218	0.017991	0.0156534	3004	tags=31%, list=15%, signal=27%	AADAC/PLIN1/RARRES2/SCARB1/CIDEC/HCAR1/ABCD2/ACACB/ETFBKMT/CIDEA/PDE3B/CPT1A/ADRA2A/HCAR2/MLYCD/APOC1/PRKACA/PNPLA2/ADRB3
GOBP_REGULATION_OF_DNA_TEMPLATED_DNA_REPLICATION	GOBP_REGULATION_OF_DNA_TEMPLATED_DNA_REPLICATION	47	-0.556963	-1.98101	0.000489061	0.0179948	0.0156568	5122	tags=53%, list=25%, signal=40%	E2F7/MCM3/AGER/AICDA/E2F8/CUL4A/CDT1/LRR1/ZMPSTE24/MCM7/SLFN11/METTL4/MCM4/BCL6/FBXO5/CUL2/ATRX/TIPIN/MCM6/GMNN/DBF4/TICRR/DTL/CDC7/NBN
GOBP_REGULATION_OF_CENTROSOME_CYCLE	GOBP_REGULATION_OF_CENTROSOME_CYCLE	58	-0.514438	-1.88739	0.000489414	0.0179948	0.0156568	5973	tags=50%, list=29%, signal=35%	WDR62/PKHD1/SKP1/POC1A/VPS4B/FBXL13/TMEM67/CEP120/POC1B/CDK11A/BRCA1/CCDC15/CUL1/AURKA/CEP76/PDCD6IP/SASS6/CCNL1/CHMP2B/CHMP4C/SPICE1/CEP295/PLK2/ALMS1/CHORDC1/STIL/PLK4/ROCK2/GEN1
GOBP_PROTEIN_LOCALIZATION_TO_CHROMOSOME	GOBP_PROTEIN_LOCALIZATION_TO_CHROMOSOME	90	-0.463812	-1.81706	0.00049703	0.0181434	0.015786	2301	tags=31%, list=11%, signal=28%	PARP1/VCPIP1/WAPL/PPHLN1/KNTC1/JAK2/XRCC4/KNL1/GNL3/TNKS2/CENPQ/PLK1/ATRX/ATR/CBX5/ESCO2/RAD21/XRCC5/SPDL1/MCM8/CDK1/TOPBP1/SMC5/TTK/INTS6/BUB1B/NBN/EZH2
GOBP_CORTICAL_ACTIN_CYTOSKELETON_ORGANIZATION	GOBP_CORTICAL_ACTIN_CYTOSKELETON_ORGANIZATION	39	-0.581644	-1.96924	0.000512806	0.0184537	0.016056	2856	tags=36%, list=14%, signal=31%	PDCD6IP/LLGL2/NCKAP1/IQGAP2/AKAP11/LCP1/IQGAP1/FMNL2/ROCK1/ANLN/ECT2/RACGAP1/ROCK2/PLS1
GOBP_DNA_DOUBLE_STRAND_BREAK_PROCESSING	GOBP_DNA_DOUBLE_STRAND_BREAK_PROCESSING	19	-0.688249	-1.9415	0.000509481	0.0184537	0.016056	1092	tags=53%, list=5%, signal=50%	SETMAR/HELQ/SMARCAD1/RAD50/C14orf39/BLM/DNA2/RBBP8/NBN/BRIP1
GOBP_MEIOSIS_I_CELL_CYCLE_PROCESS	GOBP_MEIOSIS_I_CELL_CYCLE_PROCESS	131	-0.403294	-1.67637	0.000521456	0.0186329	0.0162119	2885	tags=26%, list=14%, signal=22%	ESPL1/ERCC4/ZWINT/RAD54L/ING2/MND1/WAPL/CCNE1/FBXO5/CKS2/CDC25C/NDC1/RMI1/KNL1/RAD51/TRIP13/PLK1/SYCP2/ANKRD31/TOP2B/RAD21/RAD50/CDC20/TOP2A/RAD51AP1/C14orf39/MLH3/MSH6/MEIOC/NDC80/BRCA2/BRIP1/SPDYA/CCNE2
GOBP_INTERLEUKIN_1_MEDIATED_SIGNALING_PATHWAY	GOBP_INTERLEUKIN_1_MEDIATED_SIGNALING_PATHWAY	36	-0.594695	-1.97517	0.000534102	0.0186899	0.0162615	2099	tags=31%, list=10%, signal=27%	TAX1BP1/MIR146A/MAP3K7/IRAK2/VRK2/IL1RL2/MIR21/IL1RAP/IL1A/IRAK3/IL1R2
GOBP_CHROMOSOME_ORGANIZATION_INVOLVED_IN_MEIOTIC_CELL_CYCLE	GOBP_CHROMOSOME_ORGANIZATION_INVOLVED_IN_MEIOTIC_CELL_CYCLE	60	-0.515334	-1.90137	0.000532978	0.0186899	0.0162615	2248	tags=32%, list=11%, signal=28%	MND1/WAPL/CCNE1/SMC2/NDC1/RAD51/TRIP13/ATRX/SYCP2/ANKRD31/RAD50/C14orf39/MLH3/NCAPH/MEIOC/BRIP1/SPDYA/SMC4/CCNE2
GOBP_POSITIVE_REGULATION_OF_CELL_CELL_ADHESION	GOBP_POSITIVE_REGULATION_OF_CELL_CELL_ADHESION	314	-0.322895	-1.49636	0.000528942	0.0186899	0.0162615	3205	tags=25%, list=16%, signal=22%	SOCS5/ANXA1/IL6/PPP3CA/ACTL6A/NFKBID/IL7R/LILRB2/GP6/ZBTB16/PRKAA1/CD46/VNN1/PBRM1/GCNT2/PTPN11/ITGA4/PTPRC/BCL6/LYN/EBI3/LGALS8/CTNNB1/AP3B1/TNFSF4/PRKCQ/CXCL13/TJP1/JAK2/IL6ST/HAS2/PLAUR/TNFSF9/IL2RA/TFRC/CD86/AFDN/RASGRP1/FSTL3/JAK1/CX3CL1/FBXO38/ARID2/IL6R/MALT1/YES1/PKP1/NODAL/HAVCR2/OPA1/NFAT5/RIPK2/MMRN1/ICOS/ZP4/HSPD1/HSPH1/NR5A2/ZBTB1/IL1RL2/CYLD/NLRP3/PDCD1LG2/EPHA4/FUT3/PNP/ANK3/MIR21/…
GOBP_MRNA_TRANSPORT	GOBP_MRNA_TRANSPORT	119	-0.415143	-1.70639	0.000558261	0.0194015	0.0168806	3699	tags=34%, list=18%, signal=28%	G3BP2/TNKS/NCBP2/SUPT6H/HNRNPA2B1/NUP160/ZFP36/IGF2BP3/NCBP1/UPF2/SETD2/WNK1/HNRNPA1L2/EIF4A3/RANBP17/NUP205/THOC1/SEH1L/KIF5C/NDC1/GLE1/LRPPRC/FXR1/NUP88/IWS1/NUP50/NUP98/NUP58/AGFG1/RANBP2/NUP155/HNRNPA1/IGF2BP2/SMG1/UPF3B/TPR/NUP153/DHX9/THOC2/PEG10
GOBP_CARDIAC_LEFT_VENTRICLE_MORPHOGENESIS	GOBP_CARDIAC_LEFT_VENTRICLE_MORPHOGENESIS	18	0.710016	1.94619	0.000569085	0.0195104	0.0169754	138	tags=22%, list=1%, signal=22%	SFRP2/HEY2/NPY5R/CPE
GOBP_EOSINOPHIL_CHEMOTAXIS	GOBP_EOSINOPHIL_CHEMOTAXIS	18	0.709991	1.94613	0.000569085	0.0195104	0.0169754	2058	tags=44%, list=10%, signal=40%	CCL8/CCL13/CCL19/CCL24/CCL5/CCL3/CCL21/CCL22
GOBP_POSITIVE_REGULATION_OF_PROTEIN_LOCALIZATION	GOBP_POSITIVE_REGULATION_OF_PROTEIN_LOCALIZATION	416	-0.297403	-1.41857	0.000591307	0.0201362	0.0175199	3180	tags=23%, list=16%, signal=19%	CCT8/TARDBP/TLR4/MCU/SNCA/PRKG2/PRKCH/PRKCA/SEC24D/VPS35/F2/SEC24B/PIAS1/EGF/ASPH/PRKAA1/GPSM2/SEC31A/TMEM30A/CCT5/GCK/AP2B1/CTDSPL2/SESN2/LRRC8A/PARP1/HSP90AB1/PRKD1/SEC24A/ABCA12/LAMC1/CCT2/RFX6/PIK3R1/NEDD9/CCT6A/JAK2/ICE1/SLC5A3/SFN/CNST/RAB38/NMD3/PLK3/GNL3/CENPQ/CCDC88A/ZC3H12A/PLK1/CDH1/AGR2/UBR5/TCP1/LAMB1/ATP2C1/TFRC/JAK1/IPO7/HIF1A/XPO4/APC/PFKFB2/EIF2AK3/RUFY3/PCM1/ABCC8/STX3/PKP1/ECT2…
GOBP_CYTOSKELETON_DEPENDENT_CYTOKINESIS	GOBP_CYTOSKELETON_DEPENDENT_CYTOKINESIS	108	-0.425291	-1.71647	0.000622455	0.0210556	0.0183198	4435	tags=39%, list=22%, signal=31%	CECR2/CIT/CUL4A/BBS4/KIF20A/EXOC6/MAP9/BIRC5/EXOC6B/LUZP1/NUSAP1/EXOC5/EXOC4/WNK1/ESPL1/EXOC1/PDCD6IP/AURKB/SON/CHMP2B/CKAP2/EFHC1/IQGAP2/CNTROB/CEP55/RASA1/PLK1/ACTR2/IQGAP1/ROCK1/ANLN/APC/KIF23/CHMP4C/SPIRE1/ECT2/RACGAP1/USP8/ROCK2/ANK3/KIF20B/DCDC1
GOBP_MITOTIC_SISTER_CHROMATID_COHESION	GOBP_MITOTIC_SISTER_CHROMATID_COHESION	31	-0.626227	-2.02496	0.000661846	0.0222398	0.0193502	3837	tags=55%, list=19%, signal=45%	SGO1/RB1/TNKS/STAG1/PDS5A/SMC1A/PDS5B/ATRX/NAA50/ESCO2/RAD21/STAG2/CDC20/SMC3/BUB1/NIPBL/SMC5
GOBP_NON_CANONICAL_WNT_SIGNALING_PATHWAY	GOBP_NON_CANONICAL_WNT_SIGNALING_PATHWAY	67	0.491187	1.81591	0.000670025	0.0223665	0.0194604	1125	tags=13%, list=6%, signal=13%	MYOC/SFRP2/SFRP4/SFRP1/FRZB/RSPO3/VANGL2/SFRP5/WNT5A
GOBP_RESPONSE_TO_OSMOTIC_STRESS	GOBP_RESPONSE_TO_OSMOTIC_STRESS	82	-0.459625	-1.77174	0.00068283	0.022645	0.0197027	3514	tags=32%, list=17%, signal=26%	SST/EPO/DDX3X/MAPK13/OXSR1/WNK1/TSC22D2/ATF2/ATP1A1/LRRC8A/SLC12A2/PLK3/CASP3/HSP90AA1/VPS13A/NFAT5/USP15/SCN7A/MAP7/PTGS2/ERRFI1/NLRP3/TLR3/WNK3/ITGA2/KMO
GOBP_POSITIVE_REGULATION_OF_GLIAL_CELL_PROLIFERATION	GOBP_POSITIVE_REGULATION_OF_GLIAL_CELL_PROLIFERATION	18	-0.697414	-1.9317	0.000691278	0.0227763	0.0198169	3155	tags=44%, list=16%, signal=38%	IL6/PRKCH/LYN/UFL1/PLAG1/MIR221/SLC7A5/MIR222
GOBP_NEGATIVE_REGULATION_OF_FERROPTOSIS	GOBP_NEGATIVE_REGULATION_OF_FERROPTOSIS	18	-0.696739	-1.92983	0.000700683	0.0227902	0.019829	1752	tags=39%, list=9%, signal=36%	PRKAA1/HMOX1/SC5D/ADGRG1/NQO1/PSAT1/SLC7A11
GOBP_MITOTIC_METAPHASE_CHROMOSOME_ALIGNMENT	GOBP_MITOTIC_METAPHASE_CHROMOSOME_ALIGNMENT	60	-0.510208	-1.88245	0.000696228	0.0227902	0.019829	4260	tags=45%, list=21%, signal=36%	PINX1/CENPC/NUF2/CDT1/MAPRE1/BIRC5/PIBF1/KIFC1/CCNB1/PDCD6IP/AURKB/CHMP2B/HNRNPU/KPNB1/CEP55/SEH1L/SKA3/CUL3/CHMP4C/KIF2C/SPDL1/CDK1/KIF14/TTK/CENPE/NDC80/KIF18A
GOBP_NEGATIVE_REGULATION_OF_WNT_SIGNALING_PATHWAY	GOBP_NEGATIVE_REGULATION_OF_WNT_SIGNALING_PATHWAY	168	0.375044	1.6278	0.000721332	0.0231648	0.020155	1155	tags=12%, list=6%, signal=11%	SFRP2/TBX18/SFRP4/SFRP1/FGF9/SOSTDC1/FRZB/CDH2/GREM1/GLI3/TRABD2A/IGFBP2/CDON/TLE1/PFDN5/CBY1/SFRP5/IGFBP4/WNT5A/SHISA3
GOBP_HETEROCHROMATIN_ORGANIZATION	GOBP_HETEROCHROMATIN_ORGANIZATION	164	-0.368078	-1.5754	0.000716806	0.0231648	0.020155	4610	tags=31%, list=23%, signal=24%	DDX4/MTHFR/MGA/LCOR/BRCA1/UBR2/SPTY2D1/CSNK2A2/POLE3/SPEN/HNRNPK/SMARCAD1/RB1/BAHD1/PHC2/ZNFX1/KMT2A/YAF2/SMARCA5/TDRD1/HDAC2/SUZ12/RIF1/KDM5A/BCL6/HNRNPU/PPHLN1/PCGF6/RBBP7/PIWIL4/TRIP12/PCGF5/ATRX/MTF2/UBR5/HAT1/MECOM/CBX5/SMARCA1/SMCHD1/E2F6/ERI1/ERI2/CDK1/TPR/MBD3L1/RYBP/EZH2/MIS18BP1/BAZ1A/HELLS
GOBP_CELLULAR_RESPONSE_TO_INTERLEUKIN_1	GOBP_CELLULAR_RESPONSE_TO_INTERLEUKIN_1	84	-0.446705	-1.72818	0.000732264	0.023368	0.0203318	2099	tags=24%, list=10%, signal=21%	TAX1BP1/MIR146A/MAP3K7/HAS2/ZC3H12A/IRAK2/HIF1A/GBP2/VRK2/TANK/IL1RL2/CXCL8/RORA/MIR21/IL1RAP/IL1A/IRAK3/KMO/IL1R2/ANKRD1
GOBP_RESPONSE_TO_MANGANESE_ION	GOBP_RESPONSE_TO_MANGANESE_ION	14	-0.754213	-1.9496	0.000753926	0.023806	0.0207129	1380	tags=50%, list=7%, signal=47%	TFRC/SOD2/HSP90B1/EIF2AK3/LRRK2/EIF2S1/SLFN14
GOBP_NEGATIVE_REGULATION_OF_RESPONSE_TO_EXTERNAL_STIMULUS	GOBP_NEGATIVE_REGULATION_OF_RESPONSE_TO_EXTERNAL_STIMULUS	412	-0.302136	-1.44191	0.000755375	0.023806	0.0207129	2505	tags=20%, list=12%, signal=18%	NLRP6/EPPK1/GIGYF2/CXCL17/TEK/CEP63/ALOX12/PTPRC/PARP1/LYN/NFKB1/SLC12A2/LDLR/SLAMF8/ROBO2/UBASH3B/CXCL13/MIR26A1/LTF/MIR146A/SERPINB9/SFN/MIRLET7G/IFI16/TRIB1/FXR1/ROBO1/MIR181B1/CD96/PLAUR/MICA/IL2RA/IL20RB/THBS1/TFPI/MIR199A1/PPM1B/PBK/CX3CL1/SIGLEC10/CD109/TNFAIP3/YES1/MIR181A2/ANGPT2/HAVCR2/PLK2/USP15/MMRN1/PARP14/FAP/DSG2/C5/ARG2/NR5A2/IL1RL2/USP38/CYLD/NLRP3/RORA/PDGFRA/EPHA4/SPINK5/MIR21/…
GOBP_REGULATION_OF_CENTRIOLE_REPLICATION	GOBP_REGULATION_OF_CENTRIOLE_REPLICATION	23	-0.660567	-1.96836	0.000769576	0.0240693	0.020942	4869	tags=52%, list=24%, signal=40%	CEP120/POC1B/BRCA1/CCDC15/CEP76/SASS6/SPICE1/CEP295/PLK2/ALMS1/STIL/PLK4
GOBP_REGULATION_OF_NUCLEAR_DIVISION	GOBP_REGULATION_OF_NUCLEAR_DIVISION	145	-0.385576	-1.62507	0.000773216	0.0240693	0.020942	3725	tags=34%, list=18%, signal=28%	BIRC5/RB1/MKI67/NANOS2/NUSAP1/DYNC1LI1/ZNF207/USP44/CCNB1/ZWILCH/ESPL1/EGF/AURKB/SPHK1/EDN3/ZWINT/CENPF/GPR3/FBXO5/RPS6KA2/KNTC1/CDC25C/SKA3/DLGAP5/KNL1/TRIP13/DYNLRB2/PLK1/CUL3/PHIP/SPC25/TOM1L1/APC/RAD21/CDC20/RAD51AP1/BUB1/CHEK1/CDCA2/EREG/SPDL1/TPR/TTK/NDC80/BUB1B/KIF20B/IL1A/TEX14/GEN1
GOBP_VENTRICULAR_SYSTEM_DEVELOPMENT	GOBP_VENTRICULAR_SYSTEM_DEVELOPMENT	30	-0.606375	-1.93656	0.000795165	0.0246016	0.0214051	1093	tags=30%, list=5%, signal=28%	MNAT1/CENPF/UCHL5/RAPGEF2/RPGRIP1L/TTC21B/HYDIN/DNAH5/SLC7A11
GOBP_MESENCHYME_DEVELOPMENT	GOBP_MESENCHYME_DEVELOPMENT	311	0.322625	1.48419	0.000805744	0.0247779	0.0215585	2161	tags=17%, list=11%, signal=15%	SFRP2/HEY2/SFRP1/FGF9/ALDH1A2/MIR142/ACTG2/FRZB/CDH2/OSR1/TGFB3/HOXA5/GREM1/WT1/ACTC1/FGF10/APLNR/S100A4/RBM24/OLFM1/BMP4/HEY1/PDPN/SPRY1/TMEM100/MARK1/SEMA3C/ACTA2/IL17RD/CRELD1/APLF/ZFP64/ALX1/WNT5A/AGT/TBX2/SOX4/DPPA4/LOXL3/SEMA3G/IGF1/NCAM1/WNT11/MEOX1/SEMA4C/HTR2B/SEMA3B/MSX2/EPHA3/SPRY2/BMP7/SEMA6C
GOBP_UNSATURATED_FATTY_ACID_BIOSYNTHETIC_PROCESS	GOBP_UNSATURATED_FATTY_ACID_BIOSYNTHETIC_PROCESS	49	0.531849	1.84105	0.000835387	0.0255347	0.022217	676	tags=20%, list=3%, signal=20%	ALOX15/ELOVL2/PTGIS/HPGDS/ELOVL4/PTGDS/ABCD2/AVPR1A/PLA2G4A/PTGS1
GOBP_MYELOID_CELL_DIFFERENTIATION	GOBP_MYELOID_CELL_DIFFERENTIATION	433	-0.294748	-1.4177	0.000862051	0.0261919	0.0227888	3732	tags=23%, list=18%, signal=19%	DCSTAMP/F2RL1/RB1/PAFAH1B1/BMP2/SP3/DYRK3/CD101/EPO/GLUL/ZFP36/PURB/EVI2B/HMGB2/TLR4/PPP3CA/PSEN1/ALAS2/CFLAR/JMJD6/PRKCA/ZBTB16/CTR9/MB/CCSER1/FOSL2/KAT6A/TUBB1/PTPN11/ARID3C/GP9/UBD/CDC73/PTBP3/RBPJ/MITF/BCL6/RCOR1/PARP1/LYN/HNRNPU/BPGM/CTNNB1/UBA5/AP3B1/DIAPH3/PIK3R1/UBASH3B/NEDD9/OCSTAMP/LTF/JAK2/CSF3R/SLC1A5/IL6ST/IFI16/CASP3/TRIB1/SENP1/SLC11A2/ARID4A/IL20RB/STAT1/TFRC/AHSP/FSTL3/KMT2E/MMP9…
GOBP_NEGATIVE_REGULATION_OF_STEM_CELL_PROLIFERATION	GOBP_NEGATIVE_REGULATION_OF_STEM_CELL_PROLIFERATION	12	-0.771105	-1.9088	0.000870828	0.0263011	0.0228838	885	tags=42%, list=4%, signal=40%	MIR181A2/OVOL1/MIR29B1/MIR221/MIR222
GOBP_RIBOSE_PHOSPHATE_BIOSYNTHETIC_PROCESS	GOBP_RIBOSE_PHOSPHATE_BIOSYNTHETIC_PROCESS	141	0.398099	1.68031	0.000877617	0.0263493	0.0229257	4783	tags=37%, list=24%, signal=28%	AK5/NDUFAB1/NDUFA8/AMPD1/PRPSAP1/NDUFA3/NDUFB6/ADCYAP1R1/ADCY4/NME3/PINK1/AK4/NDUFV1/DNAJC30/TREM2/ADCY5/NDUFC1/NDUFB7/NDUFA1/NDUFB4/NDUFA5/UQCC3/NDUFB2/NDUFS7/NME2/NPR2/NDUFB11/NDUFA11/UCK1/AK1/ADCY6/NDUFB10/PRPSAP2/NDUFS4/DHODH/NPR1/ADCY1/NDUFB5/APRT/SDHD/NDUFV3/NDUFA7/NME4/CDA/NDUFB9/NPPA/NDUFS8/RFK/UCK2/UMPS/NUDT2/PID1
GOBP_PRODUCTION_OF_MOLECULAR_MEDIATOR_INVOLVED_IN_INFLAMMATORY_RESPONSE	GOBP_PRODUCTION_OF_MOLECULAR_MEDIATOR_INVOLVED_IN_INFLAMMATORY_RESPONSE	116	-0.405312	-1.64992	0.000897891	0.026586	0.0231317	3583	tags=29%, list=18%, signal=24%	SNAP23/ZFP36/VAMP7/KPNA6/SPINK7/IL6/TLR4/PSG9/F2/LYN/NOS2/SNX4/NFKB1/MIR129-1/SLAMF8/MIR26A1/MIR146A/JAK2/CHRNA7/HMOX1/MIR197/MIR203A/ZC3H12A/HIF1A/S100A9/IL1RL2/TLR3/MIR21/SERPINE1/IL1RAP/MIR221/GBP5/MIR222/IL1R2
GOBP_MYELOID_CELL_HOMEOSTASIS	GOBP_MYELOID_CELL_HOMEOSTASIS	175	-0.365099	-1.57183	0.00090122	0.026586	0.0231317	5372	tags=38%, list=26%, signal=28%	HIPK2/HBM/PTPN2/CEBPG/L3MBTL3/MED1/TSPO2/MFHAS1/PIK3CB/ETS1/ETV2/NCKAP1L/SH2B3/TCEA1/ADAM17/SMAD5/IREB2/SMAP1/BBS4/SLC25A5/SFXN1/HBE1/RB1/SP3/DYRK3/EPO/GLUL/ZFP36/ANXA1/HMGB2/IL6/ALAS2/JMJD6/MB/PTBP3/MERTK/BCL6/RCOR1/LYN/HNRNPU/BPGM/UBA5/DIAPH3/JAK2/HMOX1/SLC1A5/CASP3/SENP1/SLC11A2/ARID4A/STAT1/AHSP/KMT2E/HSPA9/HIF1A/PRKDC/HBB/VPS13A/ADGRF5/UFL1/SLC4A1/RACGAP1/HBD/MIR221/FCAR/MIR222/SLC7A11
GOBP_GENERATION_OF_PRECURSOR_METABOLITES_AND_ENERGY	GOBP_GENERATION_OF_PRECURSOR_METABOLITES_AND_ENERGY	420	0.307488	1.46196	0.000896697	0.026586	0.0231317	4831	tags=31%, list=24%, signal=24%	COX7B/PPP1R3C/ADIPOQ/NDUFAF1/PFKFB1/GPD1/SDHAF4/LYRM7/GYG2/PDK2/NDUFAB1/COX6C/NDUFA8/AKR1E2/AVPR1A/MIR15B/PPP1R1A/OAS1/NDUFA4/COX7C/LEP/NDUFA3/NDUFB6/MTTP/PINK1/MTFR1L/CHCHD2/UQCC2/PGM1/ADHFE1/UQCRH/AK4/NDUFV1/DNAJC30/NDUFC1/ASIP/ISCU/NDUFB7/PYGM/MLXIPL/NDUFA1/NDUFB4/COX7A1/ETFB/NDUFA5/COL6A1/ETFA/UQCC3/IGF1/UQCR11/IFNG/BCKDK/COX6B1/NDUFB2/ACO2/UQCR10/NDUFS7/NDUFB11/TP53/NDUFA11/MPC2/COMT/UQCRFS1…
GOBP_REGULATION_OF_CELL_CELL_ADHESION	GOBP_REGULATION_OF_CELL_CELL_ADHESION	495	-0.289816	-1.40121	0.000907391	0.0266133	0.0231555	3205	tags=23%, list=16%, signal=20%	SOCS5/ANXA1/IL6/PPP3CA/MIR181C/RGCC/RC3H2/ACTL6A/NFKBID/IL7R/WNK1/LILRB2/PRKCA/PTPN22/GTPBP4/GP6/ZBTB16/PRKAA1/CD46/VNN1/PTPRG/PBRM1/PAG1/GCNT2/PTPN11/ITGA4/ALOX12/PTPRC/BCL6/LYN/EBI3/IDO1/LGALS8/ABCA12/CTNNB1/AP3B1/TNFSF4/UBASH3B/PRKCQ/CXCL13/ZDHHC21/TJP1/MIR146A/JAK2/SFN/IL6ST/MIRLET7G/HAS2/CASP3/ZC3H12A/CDH1/PLAUR/TNFSF9/IL2RA/IL20RB/TFRC/CD86/EPCAM/AFDN/RASGRP1/FSTL3/JAK1/CX3CL1/FBXO38/ARID2/…
GOBP_TRIPEPTIDE_TRANSPORT	GOBP_TRIPEPTIDE_TRANSPORT	12	-0.768901	-1.90334	0.000926118	0.0270065	0.0234975	2439	tags=50%, list=12%, signal=44%	MGST1/ABCC2/GJA1/ABCC4/SLC15A2/SLC7A11
GOBP_HOMOTYPIC_CELL_CELL_ADHESION	GOBP_HOMOTYPIC_CELL_CELL_ADHESION	103	-0.413596	-1.65755	0.000949127	0.0275193	0.0239437	2852	tags=27%, list=14%, signal=23%	PRKCA/GP6/DSC2/TUBB1/ALOX12/LYN/CTNNB1/UBASH3B/PRKCQ/JAK2/METAP1/IL6ST/PLAUR/JAK1/PKP2/IL6R/VCL/HBB/CXADR/ADGRG1/MMRN1/DSG2/PDGFRA/ANK3/F2RL3/FGA/FGG/SLC7A11
GOBP_POSITIVE_REGULATION_OF_CHROMOSOME_SEGREGATION	GOBP_POSITIVE_REGULATION_OF_CHROMOSOME_SEGREGATION	29	-0.604838	-1.92604	0.000955785	0.0275548	0.0239747	3007	tags=52%, list=15%, signal=44%	CCNB1/NCAPD3/AURKB/RAD18/HNRNPU/NCAPG/SMC2/SKA3/NCAPG2/SMC6/NCAPH/CDK1/SMC5/CDC6/SMC4
GOBP_NEGATIVE_REGULATION_OF_APOPTOTIC_SIGNALING_PATHWAY	GOBP_NEGATIVE_REGULATION_OF_APOPTOTIC_SIGNALING_PATHWAY	218	-0.346289	-1.53751	0.000964562	0.0276508	0.0240581	3170	tags=24%, list=16%, signal=21%	HMGB2/ATAD5/EYA3/PSEN1/RPS6KB1/CFLAR/DDIAS/MDM2/SH3RF1/FIGNL1/EYA1/MCL1/GCLC/ING2/CTNNB1/ENO1/ICAM1/MIR146A/PSMD10/HMOX1/PLAUR/THBS1/GFRAL/SOD2/IVNS1ABP/PHIP/MIR199A1/MMP9/CX3CL1/ITGAV/HIF1A/ITPRIP/TNFAIP3/BIRC6/OPA1/RB1CC1/RRM2B/LRRK2/PTGS2/USP47/NRG1/GCLM/MIR29B1/EYA4/MIR21/SERPINE1/IL1A/MIR221/HELLS/CTH/FGA/MIR222/FGG
GOBP_PATTERN_SPECIFICATION_PROCESS	GOBP_PATTERN_SPECIFICATION_PROCESS	436	0.303948	1.44296	0.00097986	0.0279315	0.0243024	3859	tags=24%, list=19%, signal=20%	SFRP2/TBX18/HEY2/SFRP1/HOXA4/HOXA2/ALDH1A2/SOSTDC1/FGF1/OSR1/HOXA5/HOXC5/HHEX/GREM1/WT1/HOXB2/FGF10/APLNR/GLI3/BMP4/HEY1/SPRY1/OSR2/SEMA3C/HOXD8/SMAD6/LFNG/HOXA6/VANGL2/CDON/HOXB3/HOXA3/MFNG/MEIS1/HOXB5/CYP26B1/NR2F2/ARL6/WNT2B/ALX1/EGR2/WNT5A/C1QA/CHRDL1/HOXB6/BBS5/TBX2/DISP1/FST/GREM2/HOXA7/TLL1/HOXC9/TCTN1/LRP5/WNT11/ASB2/MEOX1/AR/IHH/DMRT3/MSX2/HOXA11/BMP7/EMX2/PBX1/SOX18/RIPPLY2/NRARP/TSHZ1/…
GOBP_REGULATION_OF_ORGANELLE_ASSEMBLY	GOBP_REGULATION_OF_ORGANELLE_ASSEMBLY	233	-0.341563	-1.52678	0.00100907	0.0284445	0.0247487	2882	tags=23%, list=14%, signal=20%	MTM1/PDCD6IP/SDCBP/TBC1D2/SASS6/ATG3/PRKAA1/GPSM2/CNOT2/WIPI1/CEP97/CHMP2B/HNRNPU/SNX4/PIP4K2C/SYNE1/TBC1D8/CNTROB/SDCCAG8/PATL2/SNX30/CCDC88A/PLK1/CNOT6L/USP6NL/DCDC2/CNOT1/PIKFYVE/CCP110/RAB3GAP2/TBC1D15/CDKL1/CHMP4C/PTPRD/CDKL5/C9orf72/SPICE1/CEP295/RP1/PLK2/ALMS1/IFT88/LRRK2/TBC1D30/ODF2L/STIL/TPR/SPAG5/CYLD/PLK4/IL1RAP/LRRTM2/MNS1
GOBP_VIRAL_PROCESS	GOBP_VIRAL_PROCESS	345	-0.305189	-1.43407	0.00100459	0.0284445	0.0247487	2697	tags=21%, list=13%, signal=18%	CANX/GYPA/CD46/HACD3/CSDE1/ISG20/NEDD4/RAB1A/CHMP2B/HSP90AB1/IL32/LDLR/ICAM1/SP100/KPNA2/HAVCR1/TMPRSS4/KPNA3/LTF/CCNT2/SLC1A5/MGAT4A/IFI16/LIG4/MAN2A1/ZC3H12A/MRC1/APOBEC3B/USP6NL/ACE2/STAT1/TFRC/CD86/GTF2B/XPR1/CDHR3/ITGAV/EIF3A/CCDC65/SMC6/PIKFYVE/TOP2B/EIF2AK4/MBL2/IDE/CHMP4C/CXADR/TOP2A/GALNT1/EPHA2/IFNB1/IFIT1B/CTSL/NPC1/NR5A2/CDK1/SRPK1/NUP153/DHX9/SMC5/CXCL8/ST6GALNAC3/PEG10/SLC7A1/CLEC5A…
GOBP_REGULATION_OF_BLOOD_PRESSURE	GOBP_REGULATION_OF_BLOOD_PRESSURE	191	0.360232	1.58645	0.00103483	0.0290095	0.0252403	2316	tags=20%, list=11%, signal=18%	UTS2/BDKRB1/CYP4F12/ADIPOQ/TACR1/TACR3/RARRES2/SPX/AVPR1A/RAMP2/NCALD/ACTA2/PTGS1/CMA1/LEP/ATP1A2/ENPEP/GJA5/NR2F2/NPFF/CORO2B/FSHR/AGT/P2RX1/GAS6/CYBA/LRP5/NOS1/CPA3/P2RX4/CTSG/AR/NPR2/PRCP/PLCB3/COMT/EDNRA/MAS1
GOBP_SYMBIONT_ENTRY_INTO_HOST	GOBP_SYMBIONT_ENTRY_INTO_HOST	122	-0.398425	-1.6391	0.00104583	0.0291568	0.0253684	4108	tags=34%, list=20%, signal=28%	ITGB1/FURIN/CD55/ITCH/WWP1/HYAL2/NECTIN4/LAMP3/EGFR/UVRAG/PVR/GYPA/CD46/LDLR/ICAM1/HAVCR1/TMPRSS4/KPNA3/SLC1A5/MRC1/ACE2/TFRC/CD86/XPR1/CDHR3/ITGAV/PIKFYVE/IDE/CXADR/EPHA2/KRT6A/CTSL/NPC1/CDK1/NUP153/CXCL8/SLC7A1/CLEC5A/CH25H/CD80/DPP4/ITGA2
GOBP_EMBRYONIC_ORGAN_DEVELOPMENT	GOBP_EMBRYONIC_ORGAN_DEVELOPMENT	440	0.298139	1.4154	0.0010539	0.0292212	0.0254245	4307	tags=27%, list=21%, signal=21%	TBX18/MFAP5/HEY2/HOXA4/FGF9/HOXA2/ALDH1A2/RBP4/ID3/FRZB/OSR1/HOXA5/RARRES2/MMP16/HOXB2/FGF10/RSPO3/APLNR/GLI3/HLX/BMP4/HEY1/OSR2/TTPA/ZNF568/VANGL2/TPO/HOXB3/HOXA3/GJA5/HOXB5/NR2F2/PLXNA4/ALDH1A3/ALX1/WNT5A/HOXB6/BBS5/GATA2/ATP6V1B1/TBX2/PDGFA/HOXA7/HOXC9/CSF2/WNT11/NTN1/ASB2/PCDHA10/GRB2/PROX1/IHH/HOXA11/SPRY2/BMP7/PBX1/SOX18/EDNRA/TSHZ1/TCF21/TUBB2B/HOXB9/GREB1L/PCDH12/GLI1/ADA/TTC39C/TBX4/FOXF…
GOBP_NEGATIVE_REGULATION_OF_DNA_REPLICATION	GOBP_NEGATIVE_REGULATION_OF_DNA_REPLICATION	26	-0.640349	-1.96967	0.00107024	0.0293535	0.0255396	3821	tags=58%, list=19%, signal=47%	CDT1/LRR1/HCRT/SLFN11/GTPBP4/PDS5A/BCL6/WAPL/FBXO5/CUL2/TSPYL2/ATR/TIPIN/GMNN/CDC6
GOBP_MESENCHYME_MORPHOGENESIS	GOBP_MESENCHYME_MORPHOGENESIS	60	0.495123	1.79974	0.0010699	0.0293535	0.0255396	2851	tags=30%, list=14%, signal=26%	HEY2/ACTG2/OSR1/TGFB3/ACTC1/APLNR/BMP4/HEY1/TMEM100/ACTA2/WNT5A/TBX2/WNT11/MSX2/BMP7/ADAMTS5/FOXC1/TGFB2
GOBP_REGULATION_OF_TELOMERE_MAINTENANCE	GOBP_REGULATION_OF_TELOMERE_MAINTENANCE	101	-0.423228	-1.69081	0.00111504	0.0304095	0.0264584	4527	tags=41%, list=22%, signal=32%	NEK2/INO80D/PINX1/POT1/FBXO4/CCT3/TNKS/HNRNPA2B1/CCT8/ACTL6A/ERCC4/NAF1/AURKB/CCT5/UCHL5/MAP3K4/PARP1/HNRNPU/CTNNB1/CCT2/PRKCQ/CCT6A/USP7/GNL3/DHX36/TNKS2/PPP1R10/ATRX/ATR/TCP1/SMC6/XRCC5/RAD50/HSP90AA1/DKC1/HNRNPA1/SMG1/XRN1/SMC5/NBN/EID3
GOBP_OLEFINIC_COMPOUND_METABOLIC_PROCESS	GOBP_OLEFINIC_COMPOUND_METABOLIC_PROCESS	147	0.390637	1.65707	0.00112073	0.0304095	0.0264584	3675	tags=25%, list=18%, signal=21%	ALOX15/ELOVL2/PTGIS/ALDH1A2/CYP4F12/HPGDS/RBP4/PLA2G4C/PTGDS/EPHX2/PLA2G4A/PTGS1/BCO2/CYP2F1/ALDH1A3/BCO1/ACOT8/RETSAT/CYP1B1/LIPE/DHRS3/CYP2C19/ALDH8A1/SRD5A2/PLA2G10/ACAA1/PNPLA2/CYP4Z1/CYP2U1/GPX4/CYP2S1/CYP11B1/DHRS7/WNT4/ELOVL1/DGAT1/EDNRB
GOBP_DETOXIFICATION_OF_COPPER_ION	GOBP_DETOXIFICATION_OF_COPPER_ION	16	-0.711149	-1.89948	0.00115076	0.0305966	0.0266212	4511	tags=75%, list=22%, signal=58%	MT2A/MT1HL1/MT4/MT1DP/MT1A/MT1F/ATP7A/MT1B/MT1X/MT1G/MT1H/MT1M
GOBP_NEGATIVE_REGULATION_OF_LIPID_CATABOLIC_PROCESS	GOBP_NEGATIVE_REGULATION_OF_LIPID_CATABOLIC_PROCESS	23	0.652749	1.89778	0.00115271	0.0305966	0.0266212	2789	tags=43%, list=14%, signal=38%	PLIN1/CIDEC/HCAR1/ACACB/ETFBKMT/CIDEA/PDE3B/ADRA2A/HCAR2/APOC1
GOBP_OLIGOPEPTIDE_TRANSPORT	GOBP_OLIGOPEPTIDE_TRANSPORT	19	-0.667246	-1.88225	0.00113883	0.0305966	0.0266212	2439	tags=37%, list=12%, signal=32%	MGST1/ABCC2/GJA1/ABCC4/CA2/SLC15A2/SLC7A11
GOBP_TRIPEPTIDE_TRANSMEMBRANE_TRANSPORT	GOBP_TRIPEPTIDE_TRANSMEMBRANE_TRANSPORT	10	-0.78054	-1.84513	0.00115777	0.0305966	0.0266212	1920	tags=40%, list=9%, signal=36%	GJA1/ABCC4/SLC15A2/SLC7A11
GOBP_REGULATION_OF_MRNA_CATABOLIC_PROCESS	GOBP_REGULATION_OF_MRNA_CATABOLIC_PROCESS	253	-0.325681	-1.4769	0.00114113	0.0305966	0.0266212	4340	tags=31%, list=21%, signal=25%	CAPRIN1/PKP3/MIR26B/RC3H1/IREB2/RBM47/GTPBP1/MIR128-1/CNOT7/DCP1A/NBAS/SNIP1/LARP1B/MIR326/AGO3/MIR204/CNOT10/CNOT9/NANOS2/ZFP36/IGF2BP3/AGO2/MIR106A/TARDBP/YTHDF3/MIR181C/SLC11A1/RC3H2/ZC3H14/PRKCA/MIR9-1/FASTKD3/MIR1-1/EIF4A3/SERBP1/CNOT2/CSDE1/GIGYF2/HNRNPU/PUM2/FASTKD2/SYNCRIP/PATL1/METTL14/MIR146A/HELZ/PNN/LRPPRC/PATL2/SENP1/DHX36/FXR1/MIR203A/ZC3H12A/CRYZ/CNOT6L/MIR181B1/ROCK1/CNOT1/PKP1/ZC…
GOBP_ESTABLISHMENT_OF_RNA_LOCALIZATION	GOBP_ESTABLISHMENT_OF_RNA_LOCALIZATION	149	-0.371509	-1.57661	0.00117819	0.030815	0.0268113	3699	tags=32%, list=18%, signal=26%	G3BP2/TNKS/NCBP2/SUPT6H/SSB/HNRNPA2B1/NUP160/ZFP36/IGF2BP3/XPO5/NCBP1/UPF2/SETD2/WNK1/HNRNPA1L2/EIF4A3/RANBP17/NUP205/THOC1/SIDT1/XPOT/KPNB1/SEH1L/KIF5C/NDC1/GLE1/LRPPRC/CKAP5/FXR1/ATR/NUP88/IWS1/NUP50/NUP98/NUP58/AGFG1/RANBP2/NUP155/HNRNPA1/IGF2BP2/SMG1/UPF3B/TPR/NUP153/DHX9/THOC2/PEG10
GOBP_NEGATIVE_REGULATION_OF_GENE_EXPRESSION_EPIGENETIC	GOBP_NEGATIVE_REGULATION_OF_GENE_EXPRESSION_EPIGENETIC	181	-0.358328	-1.55836	0.00117565	0.030815	0.0268113	4202	tags=30%, list=21%, signal=24%	BRCA1/UBR2/SPTY2D1/SAMD7/CSNK2A2/POLE3/SPEN/HNRNPK/SMARCAD1/RB1/BAHD1/PHC2/ZNFX1/ZNF445/KMT2A/YAF2/METTL4/SMARCA5/TDRD1/HDAC2/CTR9/SUZ12/RIF1/KDM5A/BCL6/ING2/HNRNPU/PPHLN1/USP7/PCGF6/RBBP7/PIWIL4/IFI16/TRIP12/PCGF5/ATRX/MTF2/UBR5/HAT1/SDR16C5/CBX5/SMARCA1/SMCHD1/SUV39H2/E2F6/CHEK1/ERI1/ERI2/TPR/MBD3L1/RYBP/EZH2/MIS18BP1/BAZ1A/HELLS
GOBP_NEGATIVE_REGULATION_OF_CALCIUM_ION_TRANSMEMBRANE_TRANSPORTER_ACTIVITY	GOBP_NEGATIVE_REGULATION_OF_CALCIUM_ION_TRANSMEMBRANE_TRANSPORTER_ACTIVITY	10	0.786679	1.82808	0.00120164	0.0312672	0.0272047	17	tags=20%, list=0%, signal=20%	SLN/PLN
GOBP_AXIS_ELONGATION	GOBP_AXIS_ELONGATION	30	0.602044	1.87997	0.00121832	0.0315395	0.0274415	2159	tags=37%, list=11%, signal=33%	SFRP2/SFRP1/FGF1/FGF10/BMP4/SPRY1/VANGL2/WNT5A/WNT11/ESR1/SPRY2
GOBP_MUSCLE_CONTRACTION	GOBP_MUSCLE_CONTRACTION	387	0.298654	1.39973	0.00133591	0.0344082	0.0299376	3499	tags=24%, list=17%, signal=20%	PLN/UTS2/CASQ2/DES/TRDN/CNN1/MYOCD/TACR1/SULF1/KCNIP2/MYH11/PTGER3/TACR3/CRYAB/LMOD1/ACTC1/RPLP2/CKMT2/SPX/SULF2/FXYD1/GNAO1/CTNNA3/ACTA2/ATP1A2/VEGFB/GJA5/TMOD1/SCN3A/MYL9/GPER1/CASQ1/GSN/RPL13/SCN4B/EHD3/KCND2/CACNB3/NMUR2/P2RX1/SSPN/RPL23/MAP2K6/ADRA2A/KCNE2/NOS1/RPL17/P2RX4/SYNM/RYR3/KCNMA1/STAC/HTR2B/RPL35/REM1/SUMO1/CACNA2D1/ANK2/FGF13/NMUR1/GPD1L/KCNJ5/RPL11/EDNRA/FKBP1B/STUB1/KCNA5/GRK2/R…
GOBP_CELL_CYCLE_G1_S_PHASE_TRANSITION	GOBP_CELL_CYCLE_G1_S_PHASE_TRANSITION	257	-0.323969	-1.47625	0.00134937	0.0345792	0.0300864	3498	tags=25%, list=17%, signal=21%	CDK4/EGFR/DDX3X/SLFN11/ANXA1/TAF1/PPP3CA/RGCC/MNAT1/CPSF3/ACTL6A/CACUL1/CCNB1/RPS6KB1/RFWD3/E2F3/SASS6/PIAS1/MDM2/PLRG1/FAM107A/PBRM1/WAC/GIGYF2/CDC73/ECD/CCNE1/CUL2/MIR26A1/MIR503/PLK3/CYP1A1/CCNA2/NPAT/CUL3/USP37/MIR29A/KMT2E/ANKRD17/ARID2/APC/GSPT1/RRM1/PRKDC/CCNH/PLK2/DBF4/BCAT1/DCUN1D3/CDK1/STIL/KIF14/FBXW7/RBBP8/STXBP4/CDC7/CDC6/MIR29B1/EZH2/MIR221/SPDYA/MIR222/CCNE2
GOBP_DOUBLE_STRAND_BREAK_REPAIR_VIA_NONHOMOLOGOUS_END_JOINING	GOBP_DOUBLE_STRAND_BREAK_REPAIR_VIA_NONHOMOLOGOUS_END_JOINING	67	-0.466017	-1.74853	0.00136206	0.034729	0.0302167	5355	tags=46%, list=26%, signal=34%	DCLRE1B/KDM4D/KMT5B/WAS/ATP23/TP53BP1/XRCC6/POT1/SETMAR/HELQ/POLB/POLA1/HMGB2/UVRAG/ERCC4/RIF1/ERCC6L2/XRCC4/LIG4/PLK1/ACTR2/SMCHD1/TOP2B/XRCC5/PRKDC/DCLRE1A/PSMD14/POLQ/TOPBP1/SMC5/NBN
GOBP_GLUTATHIONE_TRANSPORT	GOBP_GLUTATHIONE_TRANSPORT	10	-0.775207	-1.83252	0.0014025	0.0355815	0.0309584	2439	tags=50%, list=12%, signal=44%	MGST1/ABCC2/GJA1/ABCC4/SLC7A11
GOBP_POSITIVE_REGULATION_OF_VASCULAR_ENDOTHELIAL_GROWTH_FACTOR_RECEPTOR_SIGNALING_PATHWAY	GOBP_POSITIVE_REGULATION_OF_VASCULAR_ENDOTHELIAL_GROWTH_FACTOR_RECEPTOR_SIGNALING_PATHWAY	18	0.683685	1.87402	0.00146298	0.0368012	0.0320197	1400	tags=39%, list=7%, signal=36%	MIR10A/FGF9/FGF10/FGF18/VEGFB/VTN/ITGB3
GOBP_CONVERGENT_EXTENSION	GOBP_CONVERGENT_EXTENSION	15	0.714753	1.83413	0.00146509	0.0368012	0.0320197	1752	tags=40%, list=9%, signal=37%	SFRP2/SFRP1/FRZB/VANGL2/WNT5A/WNT11
GOBP_REGULATION_OF_HETEROCHROMATIN_ORGANIZATION	GOBP_REGULATION_OF_HETEROCHROMATIN_ORGANIZATION	13	-0.72808	-1.85564	0.00147841	0.0369531	0.0321518	676	tags=46%, list=3%, signal=45%	KMT2A/ERI1/ERI2/CDK1/TPR/BAZ1A
GOBP_KINETOCHORE_ORGANIZATION	GOBP_KINETOCHORE_ORGANIZATION	29	-0.590077	-1.87903	0.00151254	0.0376207	0.0327326	4132	tags=52%, list=20%, signal=41%	CENPC/NUF2/HJURP/CENPK/CENPP/CENPF/KNTC1/SMC2/DLGAP5/CENPN/NASP/CENPE/NDC80/MIS18BP1/SMC4
GOBP_NUCLEOSOME_ORGANIZATION	GOBP_NUCLEOSOME_ORGANIZATION	68	-0.462801	-1.74091	0.0015531	0.0384412	0.0334466	4154	tags=35%, list=20%, signal=28%	SPTY2D1/POLE3/DNAJC9/SUPT6H/LIN54/SETD2/HMGB2/SUPT16H/SMARCA5/KAT6B/KAT6A/CHAF1B/SHPRH/HMGA1/ATRX/TSPYL2/HAT1/PADI4/ARID2/NASP/CHD2/CHD1/BAZ1A/ATAD2
GOBP_EOSINOPHIL_MIGRATION	GOBP_EOSINOPHIL_MIGRATION	22	0.655532	1.89157	0.00157796	0.0388667	0.0338168	2058	tags=36%, list=10%, signal=33%	CCL8/CCL13/CCL19/CCL24/CCL5/CCL3/CCL21/CCL22
GOBP_MANGANESE_ION_TRANSPORT	GOBP_MANGANESE_ION_TRANSPORT	12	-0.751449	-1.86014	0.00162061	0.0397245	0.0345631	4316	tags=75%, list=21%, signal=59%	ATP2C2/TRPM2/SLC30A10/SLC11A1/SLC39A8/SLC11A2/ATP2C1/SLC39A14/SLC41A2
GOBP_NLS_BEARING_PROTEIN_IMPORT_INTO_NUCLEUS	GOBP_NLS_BEARING_PROTEIN_IMPORT_INTO_NUCLEUS	13	-0.725387	-1.84878	0.00168297	0.0410548	0.0357206	3762	tags=77%, list=19%, signal=63%	CBLB/KPNA6/KPNA4/KPNB1/KPNA2/KPNA3/IPO5/RANBP2/KPNA7/KPNA1
GOBP_REGULATION_OF_APOPTOTIC_SIGNALING_PATHWAY	GOBP_REGULATION_OF_APOPTOTIC_SIGNALING_PATHWAY	360	-0.305542	-1.44348	0.00171537	0.0416449	0.036234	3170	tags=22%, list=16%, signal=19%	HMGB2/TLR4/ATAD5/EYA3/PSEN1/RPS6KB1/CFLAR/DDIAS/MDM2/SH3RF1/MTCH2/APAF1/VNN1/FIGNL1/EYA1/MCL1/PLAGL2/S100A8/GCLC/PTPRC/PARP1/ING2/CTNNB1/ENO1/TNFRSF12A/ICAM1/SP100/MIR146A/ACSL5/PSMD10/JAK2/HMOX1/PLAUR/THBS1/GFRAL/SOD2/IVNS1ABP/PHIP/MIR199A1/DDIT3/MMP9/CX3CL1/ITGAV/HIF1A/MIR186/EIF2AK3/ITPRIP/TNFAIP3/S100A9/BIRC6/AGTR2/FAS/SKIL/OPA1/USP15/RB1CC1/IFNB1/RRM2B/BCLAF1/NF1/LRRK2/PTGS2/USP47/CYLD/FBXW7…
GOBP_RESPONSE_TO_UV_C	GOBP_RESPONSE_TO_UV_C	10	-0.76767	-1.8147	0.00174136	0.0420745	0.0366078	2449	tags=50%, list=12%, signal=44%	MAP3K4/WRN/BCL3/DCUN1D3/BRCA2
GOBP_REGULATION_OF_DOUBLE_STRAND_BREAK_REPAIR_VIA_HOMOLOGOUS_RECOMBINATION	GOBP_REGULATION_OF_DOUBLE_STRAND_BREAK_REPAIR_VIA_HOMOLOGOUS_RECOMBINATION	67	-0.460186	-1.72665	0.00175658	0.0422411	0.0367527	4394	tags=39%, list=22%, signal=31%	TP53BP1/SKP2/MORF4L2/WDR48/HELQ/MEAF6/SETD2/ACTL6A/EPC2/PPP4R2/SPIDR/RIF1/FIGNL1/PARP1/RAD51/PLK1/ACTR2/KLHL15/ARID2/SMCHD1/PARPBP/RAD51AP1/CHEK1/PELI1/POLQ/NBN
GOBP_MUCOCILIARY_CLEARANCE	GOBP_MUCOCILIARY_CLEARANCE	10	-0.765919	-1.81057	0.00179783	0.0430293	0.0374385	1846	tags=50%, list=9%, signal=45%	DNAH9/CFAP221/NEK10/CFAP54/CFAP43
GOBP_EPIDERMAL_CELL_DIFFERENTIATION	GOBP_EPIDERMAL_CELL_DIFFERENTIATION	235	-0.334425	-1.49683	0.00181228	0.0431714	0.0375622	5820	tags=43%, list=29%, signal=31%	CLRN2/KRT75/OVOL2/CDKN1A/KRT78/USH1C/KRT82/REG3A/MAFF/LCE1F/LCE2B/LCE1B/MAFG/IRF6/LCE5A/MED1/TMC1/LCE1A/KRT3/KRT2/SLC44A4/REG3G/KRT74/GRHL1/LCE3D/WHRN/ZBED2/PIP5K1A/LCE1D/DNASE1L2/KRT17/KRT80/LCE1E/FOXN1/POU3F1/KLK5/ASAH1/TECTA/SPRR2B/NFKBIZ/KRT76/CDSN/KRTAP6-3/PAFAH1B1/SLC39A2/ZFP36/VDR/LCE4A/KRT85/ADAM9/IFT74/ANXA1/ST14/KRT16/PPP3CA/PRKCH/HDAC2/SEC24B/LCE2D/CDH3/FOSL2/CERS3/SPRR2E/KRT83/RBPJ/LC…
GOBP_AMINO_ACID_BETAINE_TRANSPORT	GOBP_AMINO_ACID_BETAINE_TRANSPORT	13	-0.72286	-1.84234	0.00183174	0.0432924	0.0376674	938	tags=46%, list=5%, signal=44%	SLC38A2/SLC6A20/SLC16A9/SLC22A15/SLC22A16/SLC6A14
GOBP_POSITIVE_REGULATION_OF_CHROMOSOME_SEPARATION	GOBP_POSITIVE_REGULATION_OF_CHROMOSOME_SEPARATION	32	-0.561598	-1.82915	0.00183932	0.0432924	0.0376674	4600	tags=53%, list=23%, signal=41%	PLSCR1/UBE2C/BIRC5/RB1/ESPL1/NCAPD3/AURKB/NCAPG/SMC2/SKA3/NCAPG2/DLGAP5/PLK1/CUL3/CDC20/NCAPH/SMC4
GOBP_NEUTRAL_AMINO_ACID_TRANSPORT	GOBP_NEUTRAL_AMINO_ACID_TRANSPORT	55	-0.483741	-1.75567	0.00184296	0.0432924	0.0376674	2845	tags=27%, list=14%, signal=24%	LLGL2/SLC25A13/SLC6A9/SLC7A8/SLC1A5/ACE2/SLC38A2/SLC6A20/SLC36A4/SLC7A13/SLC38A1/SLC7A5/SLC6A14/SLC1A3/SLC7A11
GOBP_URETER_DEVELOPMENT	GOBP_URETER_DEVELOPMENT	16	0.705803	1.8755	0.00186039	0.0435006	0.0378486	479	tags=25%, list=2%, signal=24%	TBX18/ALDH1A2/OSR1/BMP4
GOBP_REGULATION_OF_CELLULAR_RESPONSE_TO_GROWTH_FACTOR_STIMULUS	GOBP_REGULATION_OF_CELLULAR_RESPONSE_TO_GROWTH_FACTOR_STIMULUS	346	0.307011	1.43222	0.0018742	0.0436225	0.0379547	2064	tags=15%, list=10%, signal=14%	SFRP2/SFRP4/MIR10A/SMOC2/SFRP1/FGF9/SOSTDC1/MYOCD/MIR142/FGF1/DOK5/CILP/MIR376C/SULF1/IL12A/ZNF423/HHEX/GREM1/FGF10/SULF2/FGF18/BMP4/MIR15B/MIR15A/SPRY1/FSTL4/SMAD6/VEGFB/IL17RD/VTN/NR2F2/LTBP4/CIDEA/PBLD/WNT5A/CHRDL1/SAP30L/MIR323A/AGT/HIF1AN/ITGB3/MMRN2/FST/ILK/MIR140/GREM2/HTRA1/ASPN/TFAP2B/IL12B/HTRA4/PROX1/MSX2
GOBP_OLIGOPEPTIDE_TRANSMEMBRANE_TRANSPORT	GOBP_OLIGOPEPTIDE_TRANSMEMBRANE_TRANSPORT	16	-0.694318	-1.85452	0.00193061	0.0447301	0.0389184	1920	tags=31%, list=9%, signal=28%	GJA1/ABCC4/CA2/SLC15A2/SLC7A11
GOBP_REGULATION_OF_DNA_RECOMBINATION	GOBP_REGULATION_OF_DNA_RECOMBINATION	112	-0.397557	-1.61517	0.0019427	0.0448057	0.0389841	3974	tags=34%, list=20%, signal=27%	MORF4L2/WDR48/HELQ/SMARCAD1/SUPT6H/MEAF6/SETD2/ATAD5/ACTL6A/EPC2/IL7R/PPP4R2/SPIDR/RIF1/FIGNL1/PTPRC/BCL6/PARP1/TNFSF4/KPNA2/RAD51/PLK1/TFRC/ACTR2/KLHL15/ARID2/SMCHD1/PARPBP/CLCF1/RAD50/RAD51AP1/CHEK1/MSH6/BLM/PELI1/KPNA1/POLQ/NBN
GOBP_NEGATIVE_REGULATION_OF_TYPE_II_INTERFERON_PRODUCTION	GOBP_NEGATIVE_REGULATION_OF_TYPE_II_INTERFERON_PRODUCTION	36	-0.561691	-1.86555	0.00200206	0.045966	0.0399936	2505	tags=33%, list=12%, signal=29%	NLRP6/TNFSF4/ZC3H12A/CD96/IL20RB/DDIT3/HAVCR2/IL1RL1/PDCD1LG2/SCGB1A1/IL20RA/CD274
GOBP_PROTEIN_LOCALIZATION_TO_MICROTUBULE_ORGANIZING_CENTER	GOBP_PROTEIN_LOCALIZATION_TO_MICROTUBULE_ORGANIZING_CENTER	35	-0.575847	-1.9128	0.00206213	0.0471317	0.0410079	5220	tags=51%, list=26%, signal=38%	HOOK3/C2CD3/BICD1/BBS4/STK3/AURKA/MAPRE1/PIBF1/CEP192/CEP350/CEP83/UBXN2B/APC/PCM1/GOLGB1/CCDC14/STIL/SPAG5
GOBP_CD4_POSITIVE_ALPHA_BETA_T_CELL_ACTIVATION	GOBP_CD4_POSITIVE_ALPHA_BETA_T_CELL_ACTIVATION	130	-0.383909	-1.5921	0.00211099	0.0480321	0.0417913	4997	tags=39%, list=25%, signal=30%	CBFB/NCKAP1L/AGER/PSMA1/BATF/IL23R/LEF1/IL23A/STOML2/IL27/RC3H1/CD55/GPR65/NFKBIZ/KLHL25/PRKCZ/SOCS5/ANXA1/IL6/RC3H2/KMT2A/NFKBID/SH3RF1/BCL6/TNFSF4/PIK3R1/PRKCQ/ENTPD7/IL6ST/ATP7A/BCL3/ZC3H12A/SEMA4A/CD86/JAK1/SLAMF6/IL6R/MALT1/TBK1/OPA1/RIPK2/CTSL/ICOS/ARG2/NLRP3/RORA/STAT4/MIR21/CD80/CD274/IL18RAP
GOBP_ACTOMYOSIN_CONTRACTILE_RING_ORGANIZATION	GOBP_ACTOMYOSIN_CONTRACTILE_RING_ORGANIZATION	10	-0.758155	-1.79221	0.00221347	0.0501392	0.0436246	2856	tags=60%, list=14%, signal=52%	PDCD6IP/IQGAP2/IQGAP1/ANLN/ECT2/RACGAP1
GOBP_REGULATION_OF_BMP_SIGNALING_PATHWAY	GOBP_REGULATION_OF_BMP_SIGNALING_PATHWAY	114	0.401455	1.63476	0.00223727	0.050453	0.0438976	5183	tags=34%, list=25%, signal=26%	SFRP2/SFRP4/SFRP1/SOSTDC1/SULF1/ZNF423/GREM1/BMP4/FSTL4/SMAD6/WNT5A/CHRDL1/FST/ILK/MIR140/GREM2/HTRA1/TFAP2B/MSX2/CER1/GDF5/NUMA1/RBPMS2/GPR155/RGMA/TOB1/NOG/FZD1/SMAD7/SKOR2/FOXD1/HTRA3/MIR98/SKOR1/PELO/SCUBE3/NOTCH1/FKBP8/PRMT1
GOBP_POSITIVE_REGULATION_OF_NF_KAPPAB_TRANSCRIPTION_FACTOR_ACTIVITY	GOBP_POSITIVE_REGULATION_OF_NF_KAPPAB_TRANSCRIPTION_FACTOR_ACTIVITY	70	-0.450732	-1.70709	0.00230334	0.051585	0.0448826	3522	tags=30%, list=17%, signal=25%	MTDH/PRKCZ/TLR4/PRKCH/ROR1/ERC1/SPHK1/MAP3K13/PRKD1/PRKCQ/LTF/FER/CHUK/NLRC4/AIM2/TLR2/CLOCK/NLRP3/DHX9/S100A12/IL18RAP
GOBP_REGULATION_OF_MORPHOGENESIS_OF_AN_EPITHELIUM	GOBP_REGULATION_OF_MORPHOGENESIS_OF_AN_EPITHELIUM	68	0.449656	1.66917	0.00230781	0.051585	0.0448826	4014	tags=38%, list=20%, signal=31%	SFRP1/FGF1/SULF1/GREM1/FGF10/BMP4/FGF7/WNT2B/WNT5A/AGT/MMRN2/TBX2/PDGFA/PHB2/AR/ESR1/BMP7/MAGED1/WNT4/GATA3/VEGFA/PIK3CD/MDK/HOXB7/NOG/STOX1
GOBP_MITOTIC_CHROMOSOME_CONDENSATION	GOBP_MITOTIC_CHROMOSOME_CONDENSATION	17	-0.679922	-1.85374	0.00237948	0.0522661	0.0454752	3398	tags=53%, list=17%, signal=44%	NUSAP1/SMARCA5/NCAPD3/NCAPG/SMC2/PLK1/NCAPH/TTN/SMC4
GOBP_INNER_DYNEIN_ARM_ASSEMBLY	GOBP_INNER_DYNEIN_ARM_ASSEMBLY	13	-0.717157	-1.8278	0.00237341	0.0522661	0.0454752	3382	tags=46%, list=17%, signal=39%	TEKT2/DNAH2/DNAAF1/DNAH3/DNAH7/CCDC39
GOBP_CALCIUM_DEPENDENT_CELL_CELL_ADHESION	GOBP_CALCIUM_DEPENDENT_CELL_CELL_ADHESION	47	0.517588	1.77108	0.00236286	0.0522661	0.0454752	2694	tags=36%, list=13%, signal=31%	PCDHB6/CDH2/PCDHB5/PCDHB3/PCDHB2/PCDHB10/PCDHB11/PCDHB13/PCDHB14/PCDHB9/PCDHB16/CDH20/CDH24/CDH6/SELP/PCDH12/PCDHB4
GOBP_STEROID_METABOLIC_PROCESS	GOBP_STEROID_METABOLIC_PROCESS	306	-0.309351	-1.43451	0.00235193	0.0522661	0.0454752	2737	tags=19%, list=13%, signal=17%	PLEKHA1/PRKAA1/EBP/ATP1A1/IDI1/SRD5A3/INSIG2/OSBPL9/NFKB1/LDLR/ACBD3/ABCC2/PAQR3/KPNB1/CYP2B6/CYP27B1/ABCD3/OSBPL3/TIPARP/SULT4A1/CYP1A1/IDI2/HSD17B4/AKR1C2/ATP8B1/SDR42E1/SERPINA6/OSBPL6/SC5D/DDX20/SQLE/STARD4/BAAT/CYP51A1/MSMO1/NPC1/CYP2C8/NR5A2/HSD17B3/TTC39B/ERRFI1/HMGCR/RORA/PDGFRA/ACADL/CFTR/MIR33A/PON1/CYP7B1/HMGCS1/SPP1/SLC27A2/CH25H/UGT2B28/FMO5/MIR96/SULT1E1/UGT2B4
GOBP_PROXIMAL_DISTAL_PATTERN_FORMATION	GOBP_PROXIMAL_DISTAL_PATTERN_FORMATION	31	0.592664	1.87162	0.00241343	0.0527834	0.0459253	2893	tags=39%, list=14%, signal=33%	ALDH1A2/OSR1/GREM1/FGF10/GLI3/CYP26B1/HOXC9/HOXA11/PBX1/HOXB9/GLI1/HOXD10
GOBP_FIBRINOLYSIS	GOBP_FIBRINOLYSIS	27	-0.599563	-1.87207	0.00250404	0.05453	0.0474449	1444	tags=26%, list=7%, signal=24%	PLAUR/THBS1/FAP/SERPINE1/F11/FGA/FGG
GOBP_REGULATION_OF_GLIAL_CELL_PROLIFERATION	GOBP_REGULATION_OF_GLIAL_CELL_PROLIFERATION	33	-0.569042	-1.86468	0.00258586	0.0553614	0.0481683	3155	tags=33%, list=16%, signal=28%	IL6/PRKCH/LYN/MIR146A/ABCC8/UFL1/DICER1/PLAG1/MIR221/SLC7A5/MIR222
GOBP_ATRIOVENTRICULAR_VALVE_DEVELOPMENT	GOBP_ATRIOVENTRICULAR_VALVE_DEVELOPMENT	30	0.580854	1.8138	0.00255436	0.0553614	0.0481683	1510	tags=27%, list=7%, signal=25%	HEY2/APLNR/OLFM1/HEY1/SMAD6/GJA5/SOX4/SLIT3
GOBP_PROTEIN_LOCALIZATION_TO_CYTOSKELETON	GOBP_PROTEIN_LOCALIZATION_TO_CYTOSKELETON	63	-0.458846	-1.69702	0.0025805	0.0553614	0.0481683	5277	tags=43%, list=26%, signal=32%	ABHD17B/MID1/HOOK3/C2CD3/BICD1/BBS4/STK3/AURKA/MAPRE1/CTTNBP2NL/LUZP1/PIBF1/CEP192/HNRNPU/DIAPH1/CEP350/CEP83/UBXN2B/APC/FILIP1/PCM1/GOLGB1/CCDC14/STIL/SPAG5/TTK/KIF20B
GOBP_NUCLEAR_TRANSPORT	GOBP_NUCLEAR_TRANSPORT	318	-0.308067	-1.4323	0.00258517	0.0553614	0.0481683	3786	tags=27%, list=19%, signal=22%	HYAL2/CBLB/XPO6/NCBP2/SSB/GCKR/HNRNPA2B1/NUP160/DESI1/KPNA6/XPO5/LTV1/GPN3/NCBP1/UPF2/SETD2/TARDBP/PPP3CA/GPN1/WNK1/ATF2/LSG1/E2F3/EIF4A3/AHCYL1/RANBP17/PTPN11/KPNA4/NEDD4/CTDSPL2/NUP205/THOC1/PRKD1/TNPO1/XPOT/PIK3R1/KPNB1/SP100/KPNA2/BACH2/SEH1L/KPNA3/JAK2/IPO11/SFN/NDC1/GLE1/NMD3/BCL3/PPP1R10/ZC3H12A/CDH1/UBR5/NUP88/IWS1/NUP50/NUP98/HSPA9/IPO7/XPO4/CWH43/NUP58/RANBP6/KCNQ3/MALT1/PPP1R12A/AGFG1/…
GOBP_FERROPTOSIS	GOBP_FERROPTOSIS	30	-0.578401	-1.84722	0.00263513	0.0555862	0.0483639	2673	tags=30%, list=13%, signal=26%	PRKAA1/SMURF2/HMOX1/SC5D/ADGRG1/NQO1/ACSL4/PSAT1/SLC7A11
GOBP_RESPONSE_TO_COPPER_ION	GOBP_RESPONSE_TO_COPPER_ION	36	-0.552405	-1.83471	0.00262405	0.0555862	0.0483639	3063	tags=42%, list=15%, signal=35%	SNCA/MT4/MT1DP/MT1A/MT1F/CYP1A1/ATP7A/MT1B/TFRC/MT1X/MT1G/MT1H/CDK1/MT1M/IL1A
GOBP_POSITIVE_REGULATION_OF_TUMOR_NECROSIS_FACTOR_MEDIATED_SIGNALING_PATHWAY	GOBP_POSITIVE_REGULATION_OF_TUMOR_NECROSIS_FACTOR_MEDIATED_SIGNALING_PATHWAY	12	-0.730514	-1.80832	0.0026244	0.0555862	0.0483639	2708	tags=42%, list=13%, signal=36%	NRDC/UBE2K/ADAM10/CASP4/MMP8
GOBP_NEGATIVE_REGULATION_OF_EXTRINSIC_APOPTOTIC_SIGNALING_PATHWAY	GOBP_NEGATIVE_REGULATION_OF_EXTRINSIC_APOPTOTIC_SIGNALING_PATHWAY	95	-0.412743	-1.63622	0.00264018	0.0555862	0.0483639	3170	tags=31%, list=16%, signal=26%	HMGB2/EYA3/RPS6KB1/CFLAR/SH3RF1/EYA1/MCL1/GCLC/ICAM1/HMOX1/THBS1/GFRAL/PHIP/MIR199A1/CX3CL1/ITGAV/ITPRIP/TNFAIP3/BIRC6/RB1CC1/NRG1/GCLM/EYA4/SERPINE1/IL1A/MIR221/FGA/MIR222/FGG
GOBP_L_GLUTAMATE_IMPORT	GOBP_L_GLUTAMATE_IMPORT	43	-0.531928	-1.86573	0.00268878	0.0563756	0.0490507	3355	tags=30%, list=17%, signal=25%	SLC1A1/KCNJ10/PSEN1/PER2/ARL6IP1/SLC25A13/ABCC8/SLC38A2/NF1/SLC7A13/KMO/SLC1A3/SLC7A11
GOBP_MORPHOGENESIS_OF_A_BRANCHING_STRUCTURE	GOBP_MORPHOGENESIS_OF_A_BRANCHING_STRUCTURE	206	0.337964	1.49794	0.00270045	0.0563872	0.0490608	2419	tags=19%, list=12%, signal=17%	SFRP2/SFRP1/FGF1/SULF1/HOXA5/GREM1/WT1/FGF10/RSPO3/GLI3/BMP4/MIR15B/SPRY1/SEMA3C/VANGL2/FGF7/WNT2B/WNT5A/AGT/TBX2/ILK/PDGFA/PGR/IGF1/LRP5/PHB2/AR/GRB2/PROX1/IHH/MSX2/HOXA11/FGF13/ESR1/SPRY2/BMP7/PBX1/EDNRA/NRARP/TCF21
GOBP_CANONICAL_NF_KAPPAB_SIGNAL_TRANSDUCTION	GOBP_CANONICAL_NF_KAPPAB_SIGNAL_TRANSDUCTION	320	-0.308918	-1.43766	0.00279132	0.0580458	0.0505039	2993	tags=22%, list=15%, signal=19%	SBNO1/SLC39A8/CFLAR/HUWE1/TLR8/ROR1/ERC1/HACD3/NLRP6/UBD/TAB3/PARP1/TNIP3/NFKB1/PRKD1/FBXW11/DHX15/TAX1BP1/GJA1/LTF/MIR146A/LRRC19/MAP3K7/CHRNA7/HMOX1/CHUK/DHX36/BCL3/ZC3H12A/IRAK2/RIOK3/ATP2C1/STAT1/TFRC/MIR199A1/PPM1B/CX3CL1/ANKRD17/TNFAIP3/MALT1/ECT2/TLR2/AKAP13/TBK1/PLK2/NFAT5/BIRC2/RIPK2/UFL1/TANK/PELI1/CYLD/RORA/TLR3/TNFSF15/REL/NAMPT/MIR21/CLEC4D/IFT80/IL1RAP/IL1A/IRAK3/S100A12/DDX21/CTH/B…
GOBP_EMBRYONIC_SKELETAL_JOINT_DEVELOPMENT	GOBP_EMBRYONIC_SKELETAL_JOINT_DEVELOPMENT	16	0.691727	1.83809	0.00288801	0.0592211	0.0515265	4061	tags=69%, list=20%, signal=55%	OSR1/BMP4/OSR2/WNT9A/IHH/HOXA11/BMP7/SLC2A10/HOXD11/NOG/SHOX2
GOBP_PROTEIN_TRIMERIZATION	GOBP_PROTEIN_TRIMERIZATION	14	0.713933	1.81159	0.00288247	0.0592211	0.0515265	142	tags=14%, list=1%, signal=14%	ITLN1/SCARA5
GOBP_POSITIVE_REGULATION_OF_TELOMERE_MAINTENANCE	GOBP_POSITIVE_REGULATION_OF_TELOMERE_MAINTENANCE	68	-0.447369	-1.68286	0.00289453	0.0592211	0.0515265	4527	tags=44%, list=22%, signal=34%	NEK2/INO80D/POT1/FBXO4/CCT3/TNKS/HNRNPA2B1/CCT8/ACTL6A/NAF1/AURKB/CCT5/UCHL5/MAP3K4/CTNNB1/CCT2/PRKCQ/CCT6A/GNL3/DHX36/TNKS2/PPP1R10/ATRX/ATR/TCP1/RAD50/HSP90AA1/DKC1/HNRNPA1/NBN
GOBP_REGULATION_OF_NEURON_DIFFERENTIATION	GOBP_REGULATION_OF_NEURON_DIFFERENTIATION	174	0.354165	1.5463	0.00289078	0.0592211	0.0515265	2691	tags=20%, list=13%, signal=17%	SFRP2/HEY2/SFRP1/HOXA2/S100B/CNTN4/BRINP1/CXCL12/BRINP2/GLI3/RAB37/BMP4/HEY1/PCP4/ZC4H2/CDON/MEIS1/ID4/GATA2/LSM1/NOTCH3/DIXDC1/DAB1/HMG20B/PROX1/BMP7/PBX1/NEUROG3/MAP1B/DTX1/BIN1/BRINP3/BCL11B/GDF5
GOBP_NUCLEAR_PORE_COMPLEX_ASSEMBLY	GOBP_NUCLEAR_PORE_COMPLEX_ASSEMBLY	10	-0.747945	-1.76808	0.0029702	0.0605253	0.0526613	2354	tags=70%, list=12%, signal=62%	TMEM170A/NUP205/NDC1/FXR1/NUP98/TPR/NUP153
GOBP_NEGATIVE_REGULATION_OF_ORGANELLE_ORGANIZATION	GOBP_NEGATIVE_REGULATION_OF_ORGANELLE_ORGANIZATION	337	-0.300827	-1.41038	0.00302497	0.0613948	0.0534178	4260	tags=30%, list=21%, signal=24%	PINX1/CLASP2/BBS4/BRCA1/SLC25A5/POT1/NUF2/SETMAR/CLASP1/CTNNA2/MAPRE1/BIRC5/TNKS/SCFD1/SSH1/NANOS2/LUZP1/PLEKHH2/DYNC1LI1/TWF1/ZNF207/AVIL/CAPZA1/BBOF1/SNCA/USP44/CCNB1/NAV3/LILRB2/ZWILCH/ESPL1/MTM1/ATXN7/SMARCA5/HUWE1/ERCC4/AURKB/EPS8/ZWINT/CENPF/RHPN2/TAOK1/STMN2/CEP97/GCLC/PARP1/HNRNPU/CKAP2/WAPL/FBXO5/RPS6KA2/KNTC1/DIAPH3/PIK3R1/LMOD3/TJP1/PSMD10/SKA3/PATL2/KNL1/TRIP13/TNKS2/CARMIL1/DYNLRB2/P…
GOBP_POSITIVE_REGULATION_OF_MRNA_METABOLIC_PROCESS	GOBP_POSITIVE_REGULATION_OF_MRNA_METABOLIC_PROCESS	186	-0.339162	-1.48757	0.00304491	0.0615532	0.0535557	4340	tags=33%, list=21%, signal=26%	CAPRIN1/MIR26B/RC3H1/GTPBP1/MIR128-1/CNOT7/DCP1A/MIR326/AGO3/STH/NCBP2/MIR204/CNOT10/CNOT9/NANOS2/CELF3/ZFP36/AGO2/MIR106A/NCBP1/TARDBP/YTHDF3/MIR181C/RC3H2/CCNB1/MIR9-1/MIR1-1/CNOT2/CSDE1/GIGYF2/CDC73/HNRNPU/PUM2/SYNCRIP/PATL1/METTL14/MIR146A/HELZ/PATL2/DHX36/FXR1/MIR203A/HMX2/ZC3H12A/CNOT6L/MIR181B1/NUP98/ROCK1/CNOT1/ZC3H12C/MIR181A2/XRN1/MIR302A/MIR200C/UPF3B/DHX9/ROCK2/MIR29B1/DIS3/MIR96/MIR2…
GOBP_SULFUR_AMINO_ACID_TRANSPORT	GOBP_SULFUR_AMINO_ACID_TRANSPORT	14	-0.714299	-1.84642	0.00308387	0.0620935	0.0540257	373	tags=21%, list=2%, signal=21%	SLC7A13/SLC7A5/SLC7A11
GOBP_NEGATIVE_REGULATION_OF_PROGRAMMED_NECROTIC_CELL_DEATH	GOBP_NEGATIVE_REGULATION_OF_PROGRAMMED_NECROTIC_CELL_DEATH	23	-0.616273	-1.83637	0.00310878	0.0621022	0.0540333	744	tags=22%, list=4%, signal=21%	BIRC2/PELI1/MIR221/BIRC3/MIR223
GOBP_BLOOD_COAGULATION_INTRINSIC_PATHWAY	GOBP_BLOOD_COAGULATION_INTRINSIC_PATHWAY	12	-0.727004	-1.79963	0.00310832	0.0621022	0.0540333	2428	tags=33%, list=12%, signal=29%	GP9/F3/F9/F11
GOBP_EXTRINSIC_APOPTOTIC_SIGNALING_PATHWAY_VIA_DEATH_DOMAIN_RECEPTORS	GOBP_EXTRINSIC_APOPTOTIC_SIGNALING_PATHWAY_VIA_DEATH_DOMAIN_RECEPTORS	85	-0.409761	-1.59031	0.00312728	0.0622267	0.0541416	2041	tags=21%, list=10%, signal=19%	PIK3R1/ICAM1/SP100/HMOX1/THBS1/ITPRIP/TNFAIP3/FAS/SKIL/BIRC2/NF1/SERPINE1/MIR221/BIRC3/PMAIP1/FGA/MIR222/FGG
GOBP_MITOTIC_DNA_REPLICATION	GOBP_MITOTIC_DNA_REPLICATION	17	-0.673762	-1.83694	0.0031409	0.0622535	0.054165	5838	tags=82%, list=29%, signal=59%	GINS1/MCM2/MCM3/TK1/CDT1/ZMPSTE24/POLA1/MCM4/BCL6/CDC45/RAD51/MCM6/GMNN/BRCA2
GOBP_MICROVILLUS_ORGANIZATION	GOBP_MICROVILLUS_ORGANIZATION	23	-0.615115	-1.83292	0.00322183	0.0636091	0.0553444	2521	tags=39%, list=12%, signal=34%	PTPN11/GLDN/ATP8B1/STK26/RAPGEF2/TNIK/RAPGEF6/PROM1/PLS1
GOBP_GLYCEROLIPID_CATABOLIC_PROCESS	GOBP_GLYCEROLIPID_CATABOLIC_PROCESS	70	0.456794	1.69804	0.00330594	0.0650169	0.0565693	3693	tags=31%, list=18%, signal=26%	ABHD12B/FABP4/AADAC/PLA2G4C/PLIN1/GDPD1/SCARB1/PLA2G4A/PLA2G5/PNLIPRP3/LIPE/PNPLA3/PLA2G6/GDPD3/PNPLA6/PLA2G10/APOC1/PRKACA/PNPLA2/PLA2G15/ENPP6/APOB
GOBP_ALPHA_BETA_T_CELL_DIFFERENTIATION	GOBP_ALPHA_BETA_T_CELL_DIFFERENTIATION	146	-0.35783	-1.50992	0.00333035	0.0650744	0.0566193	3452	tags=28%, list=17%, signal=23%	KLHL25/PRKCZ/SOCS5/ANXA1/IL6/RC3H2/KMT2A/NFKBID/ATF2/ZBTB16/SH3RF1/FOSL2/BCL6/AP3B1/TNFSF4/PIK3R1/ENTPD7/IL6ST/ATP7A/BCL3/ZC3H12A/SEMA4A/CD86/TNFSF8/JAK1/SLAMF6/IL6R/MALT1/TBK1/OPA1/RIPK2/CTSL/ICOS/ITK/NLRP3/RORA/PNP/STAT4/MIR21/CD80/IL18RAP
GOBP_CELLULAR_RESPONSE_TO_CHEMICAL_STRESS	GOBP_CELLULAR_RESPONSE_TO_CHEMICAL_STRESS	307	-0.305243	-1.41679	0.00333452	0.0650744	0.0566193	4187	tags=29%, list=21%, signal=23%	ABCC1/CASP1/TRPM2/PAWR/XRCC6/NFE2L2/DNAJA1/CUL1/ATG5/SLC12A6/SLC25A24/TPM1/ATP2A2/CIAPIN1/MAPK8/PPP5C/GSR/FANCD2/GCH1/EPO/MIR107/IL18BP/DDX3X/MAPK13/SLC1A1/SUMO4/OXSR1/IL6/KDM6B/SNCA/WNK1/ATF2/HDAC2/ERN1/PLEKHA1/MB/PRKAA1/SPHK1/ATP1A1/MGST1/GPX6/OXR1/SESN2/PARP1/PTPRK/PRKD1/MPO/ERCC6L2/FER/SETX/CASP3/ATP7A/ZC3H12A/CUL3/SLC11A2/SOD2/DDIT3/STK26/MIR103A1/HIF1A/TOP2B/EIF2AK3/NCOA7/TNFAIP3/FAS/ECT2/V…
GOBP_HEMOSTASIS	GOBP_HEMOSTASIS	241	-0.317598	-1.43294	0.00339337	0.0659692	0.0573979	2852	tags=20%, list=14%, signal=18%	PRKCA/LMAN1/F2/GP6/CYP4F2/TUBB1/GP9/PRRG4/ALOX12/MERTK/LYN/AP3B1/ITPR3/UBASH3B/F2RL2/PRKCQ/TEC/JAK2/FZD6/METAP1/IL6ST/F3/PLAUR/THBS1/TFPI/IL6R/VCL/HBB/F9/ADGRG1/RAB27A/ANGPT2/PIK3CA/MMRN1/DGKD/SLC4A1/FAP/DGKH/PDGFRA/TPH1/F2RL3/SERPINE1/JMJD1C/ITGA2/F11/FGA/FGG/FGL1/SLC7A11
GOBP_CHOLESTEROL_BIOSYNTHETIC_PROCESS_VIA_DESMOSTEROL	GOBP_CHOLESTEROL_BIOSYNTHETIC_PROCESS_VIA_DESMOSTEROL	16	-0.67798	-1.81088	0.00353622	0.0684839	0.0595858	3236	tags=50%, list=16%, signal=42%	DHCR24/EBP/IDI1/SC5D/SQLE/MSMO1/HMGCR/HMGCS1
GOBP_REGULATION_OF_ANIMAL_ORGAN_FORMATION	GOBP_REGULATION_OF_ANIMAL_ORGAN_FORMATION	28	0.598286	1.83066	0.0036458	0.0686166	0.0597013	2160	tags=39%, list=11%, signal=35%	FGF1/SULF1/WT1/FGF10/BMP4/SPRY1/WNT2B/WNT5A/AR/HOXA11/BMP7
GOBP_NUCLEAR_PORE_ORGANIZATION	GOBP_NUCLEAR_PORE_ORGANIZATION	14	-0.70612	-1.82528	0.00362019	0.0686166	0.0597013	2354	tags=57%, list=12%, signal=51%	TMEM170A/NUP205/SEH1L/NDC1/FXR1/NUP98/TPR/NUP153
GOBP_POSITIVE_REGULATION_OF_INFLAMMASOME_MEDIATED_SIGNALING_PATHWAY	GOBP_POSITIVE_REGULATION_OF_INFLAMMASOME_MEDIATED_SIGNALING_PATHWAY	29	-0.56286	-1.79237	0.00356222	0.0686166	0.0597013	4415	tags=34%, list=22%, signal=27%	PPP2CA/TLR9/MAPK8/DDX3X/TLR4/PTPN22/PRKD1/GBP2/BRCC3/GBP5
GOBP_PROLINE_TRANSPORT	GOBP_PROLINE_TRANSPORT	12	-0.722041	-1.78734	0.00362947	0.0686166	0.0597013	1395	tags=42%, list=7%, signal=39%	ACE2/SLC38A2/SLC6A20/SLC36A4/SLC7A5
GOBP_MANGANESE_ION_TRANSMEMBRANE_TRANSPORT	GOBP_MANGANESE_ION_TRANSMEMBRANE_TRANSPORT	10	-0.741576	-1.75302	0.00361342	0.0686166	0.0597013	4316	tags=80%, list=21%, signal=63%	ATP2C2/TRPM2/SLC30A10/SLC11A1/SLC39A8/SLC11A2/ATP2C1/SLC39A14
GOBP_PROGRAMMED_CELL_DEATH_INVOLVED_IN_CELL_DEVELOPMENT	GOBP_PROGRAMMED_CELL_DEATH_INVOLVED_IN_CELL_DEVELOPMENT	10	-0.741242	-1.75223	0.00365126	0.0686166	0.0597013	1088	tags=20%, list=5%, signal=19%	PRKDC/IL1A
GOBP_ENDOCYTOSIS_INVOLVED_IN_VIRAL_ENTRY_INTO_HOST_CELL	GOBP_ENDOCYTOSIS_INVOLVED_IN_VIRAL_ENTRY_INTO_HOST_CELL	10	-0.741067	-1.75182	0.00365126	0.0686166	0.0597013	1395	tags=40%, list=7%, signal=37%	ACE2/PIKFYVE/CTSL/DPP4
GOBP_T_CELL_DIFFERENTIATION	GOBP_T_CELL_DIFFERENTIATION	325	-0.301059	-1.40365	0.00365055	0.0686166	0.0597013	3205	tags=23%, list=16%, signal=19%	SOCS5/ANXA1/IL6/RC3H2/KMT2A/ACTL6A/NFKBID/USP44/IL7R/ATF2/LILRB2/JMJD6/PSG9/PTPN22/ZBTB16/SH3RF1/FZD5/CD46/VNN1/FOSL2/PBRM1/SOS1/SOS2/PTPRC/BCL6/CTNNB1/AP3B1/TNFSF4/PIK3R1/METTL14/ENTPD7/IL6ST/LIG4/ATP7A/BCL3/ZC3H12A/SEMA4A/TNFSF9/IL2RA/CD86/RASGRP1/ZEB1/TNFSF8/JAK1/ARID2/CHD7/SLAMF6/IL6R/PRKDC/MALT1/TBK1/OPA1/RUNX2/RIPK2/IFNB1/CTSL/ICOS/ZBTB1/IL1RL2/ITK/CYLD/NLRP3/RORA/PNP/STAT4/CTLA4/SPINK5/MIR…
GOBP_THROMBIN_ACTIVATED_RECEPTOR_SIGNALING_PATHWAY	GOBP_THROMBIN_ACTIVATED_RECEPTOR_SIGNALING_PATHWAY	13	-0.707364	-1.80285	0.00368157	0.068931	0.0599748	3705	tags=54%, list=18%, signal=44%	F2RL1/SNCA/F2/IQGAP2/F2RL2/F2RL3/SERPINE1
GOBP_FATTY_ACID_METABOLIC_PROCESS	GOBP_FATTY_ACID_METABOLIC_PROCESS	372	0.293397	1.37293	0.00372525	0.0694924	0.0604633	3491	tags=25%, list=17%, signal=21%	ALOX15/ELOVL2/PTGIS/CYP4F12/ADIPOQ/HPGDS/PLA2G4C/ACOT2/FMO1/ELOVL4/PDK2/NDUFAB1/CCDC3/PTGDS/ABCD2/AVPR1A/PLA2G4A/CRYL1/PTGS1/LEP/AIG1/WDTC1/PM20D1/ACACB/PLA2G5/ANGPTL4/ETFBKMT/ACSS1/CYP2F1/LPIN3/MCEE/ACOT8/PLP1/PNLIPRP3/ACAD10/GLYATL2/ATP6V1B1/ACOT1/CYP1B1/CYP4B1/ACBD4/ECHS1/MLXIPL/NR1H2/PNPLA3/MECR/ETFB/CPT1A/ETFA/ACSBG2/BCKDK/ACADS/ACSF2/NME2/CYP2C19/PLA2G1B/ADTRP/PECR/COMT/SIRT2/NR1H3/ECI1/ACO…
GOBP_REGULATION_OF_EXTRINSIC_APOPTOTIC_SIGNALING_PATHWAY	GOBP_REGULATION_OF_EXTRINSIC_APOPTOTIC_SIGNALING_PATHWAY	155	-0.350017	-1.49572	0.00374475	0.0696003	0.0605571	2429	tags=26%, list=12%, signal=23%	HMGB2/TLR4/EYA3/RPS6KB1/CFLAR/SH3RF1/EYA1/MCL1/GCLC/PTPRC/TNFRSF12A/ICAM1/SP100/ACSL5/HMOX1/THBS1/GFRAL/PHIP/MIR199A1/CX3CL1/ITGAV/ITPRIP/TNFAIP3/BIRC6/AGTR2/SKIL/RB1CC1/NF1/CYLD/NRG1/TNFSF15/GCLM/EYA4/SERPINE1/IL1A/MIR221/PMAIP1/FGA/MIR222/FGG
GOBP_ATP_BIOSYNTHETIC_PROCESS	GOBP_ATP_BIOSYNTHETIC_PROCESS	67	0.451058	1.66755	0.00378281	0.070051	0.0609493	4783	tags=42%, list=24%, signal=32%	NDUFAB1/NDUFA8/NDUFA3/NDUFB6/PINK1/NDUFV1/DNAJC30/TREM2/NDUFC1/NDUFB7/NDUFA1/NDUFB4/NDUFA5/UQCC3/NDUFB2/NDUFS7/NDUFB11/NDUFA11/NDUFB10/NDUFS4/NDUFB5/SDHD/NDUFV3/NDUFA7/NDUFB9/NDUFS8/NUDT2/PID1
GOBP_GLUTAMATE_METABOLIC_PROCESS	GOBP_GLUTAMATE_METABOLIC_PROCESS	28	-0.589568	-1.86572	0.00390047	0.0711906	0.0619408	3620	tags=39%, list=18%, signal=32%	AADAT/GLUL/OAT/NAGS/GOT1/GCLC/GOT2/TAT/HAL/GCLM/SLC7A11
GOBP_NEGATIVE_REGULATION_OF_ATP_DEPENDENT_ACTIVITY	GOBP_NEGATIVE_REGULATION_OF_ATP_DEPENDENT_ACTIVITY	13	0.719751	1.80009	0.00389273	0.0711906	0.0619408	17	tags=15%, list=0%, signal=15%	SLN/PLN
GOBP_POSITIVE_REGULATION_OF_G1_S_TRANSITION_OF_MITOTIC_CELL_CYCLE	GOBP_POSITIVE_REGULATION_OF_G1_S_TRANSITION_OF_MITOTIC_CELL_CYCLE	47	-0.499072	-1.77511	0.00389652	0.0711906	0.0619408	3471	tags=40%, list=17%, signal=34%	EGFR/DDX3X/ANXA1/RGCC/CPSF3/SASS6/MDM2/PLRG1/CCNE1/CYP1A1/MIR29A/KMT2E/ANKRD17/RRM1/STIL/CDC6/MIR221/MIR222/CCNE2
GOBP_UNSATURATED_FATTY_ACID_METABOLIC_PROCESS	GOBP_UNSATURATED_FATTY_ACID_METABOLIC_PROCESS	102	0.401363	1.60787	0.0038816	0.0711906	0.0619408	3380	tags=25%, list=17%, signal=21%	ALOX15/ELOVL2/PTGIS/CYP4F12/HPGDS/PLA2G4C/ELOVL4/PTGDS/ABCD2/AVPR1A/PLA2G4A/PTGS1/CYP2F1/ACOT8/ATP6V1B1/CYP1B1/CYP2C19/COMT/PTGES3/PLA2G10/ACAA1/PTGR2/CYP4Z1/CYP2U1/GPX4/CYP2S1
GOBP_MESONEPHROS_DEVELOPMENT	GOBP_MESONEPHROS_DEVELOPMENT	100	0.399351	1.60091	0.00391518	0.0712029	0.0619515	4549	tags=37%, list=22%, signal=29%	SFRP1/FGF1/OSR1/GREM1/WT1/FGF10/GLI3/BMP4/SPRY1/OSR2/SMAD6/WNT2B/AGT/ILK/WNT11/HOXA11/BMP7/PBX1/TCF21/CER1/GREB1L/CRLF1/FOXC1/ADAMTS16/HOXD11/MAGED1/WNT4/GATA3/VEGFA/HOXB7/NOG/SMAD7/PTCH1/FOXJ1/SMAD3/FOXD1/LZTS2
GOBP_PROTEIN_K63_LINKED_DEUBIQUITINATION	GOBP_PROTEIN_K63_LINKED_DEUBIQUITINATION	23	-0.608446	-1.81305	0.0039762	0.0717981	0.0624694	1765	tags=43%, list=9%, signal=40%	USP25/USP9X/ZRANB1/TNFAIP3/PSMD14/USP8/CYLD/USP27X/YOD1/BRCC3
GOBP_NECROPTOTIC_PROCESS	GOBP_NECROPTOTIC_PROCESS	47	-0.49903	-1.77496	0.00397074	0.0717981	0.0624694	3954	tags=36%, list=19%, signal=29%	ITCH/TRPM7/MIR107/OGT/CFLAR/NLRP6/PARP1/IPMK/MIR103A1/FAS/BIRC2/PELI1/CYLD/TLR3/MIR221/BIRC3/MIR223
GOBP_CORTICAL_CYTOSKELETON_ORGANIZATION	GOBP_CORTICAL_CYTOSKELETON_ORGANIZATION	54	-0.47347	-1.71942	0.00399475	0.0718773	0.0625383	2856	tags=30%, list=14%, signal=26%	PDCD6IP/LLGL2/NCKAP1/IQGAP2/RHOBTB2/KIF21A/AKAP11/LCP1/IQGAP1/FMNL2/ROCK1/ANLN/ECT2/RACGAP1/ROCK2/PLS1
GOBP_NEGATIVE_REGULATION_OF_CELL_FATE_COMMITMENT	GOBP_NEGATIVE_REGULATION_OF_CELL_FATE_COMMITMENT	15	0.69178	1.77518	0.00403033	0.0722611	0.0628722	2514	tags=40%, list=12%, signal=35%	SFRP2/SOSTDC1/TNFSF18/LOXL3/STAT5A/LGALS1
GOBP_CRANIAL_NERVE_STRUCTURAL_ORGANIZATION	GOBP_CRANIAL_NERVE_STRUCTURAL_ORGANIZATION	11	0.752447	1.80661	0.00407831	0.0728639	0.0633967	1873	tags=36%, list=9%, signal=33%	HOXB2/PLXNA4/EGR2/KCNA2
GOBP_REGULATION_OF_HIGH_DENSITY_LIPOPROTEIN_PARTICLE_CLEARANCE	GOBP_REGULATION_OF_HIGH_DENSITY_LIPOPROTEIN_PARTICLE_CLEARANCE	10	-0.735709	-1.73915	0.00414463	0.0730202	0.0635327	1956	tags=50%, list=10%, signal=45%	LIPG/MIR302A/MIR33A/MIR96/MIR223
GOBP_NEGATIVE_REGULATION_OF_CYTOKINE_PRODUCTION_INVOLVED_IN_INFLAMMATORY_RESPONSE	GOBP_NEGATIVE_REGULATION_OF_CYTOKINE_PRODUCTION_INVOLVED_IN_INFLAMMATORY_RESPONSE	45	-0.490412	-1.72667	0.00412767	0.0730202	0.0635327	3435	tags=36%, list=17%, signal=30%	ZFP36/SPINK7/PSG9/F2/NFKB1/MIR129-1/MIR26A1/MIR146A/JAK2/CHRNA7/HMOX1/MIR203A/ZC3H12A/MIR221/MIR222/IL1R2
GOBP_REGULATION_OF_CELL_CYCLE_CHECKPOINT	GOBP_REGULATION_OF_CELL_CYCLE_CHECKPOINT	55	-0.463406	-1.68187	0.00411925	0.0730202	0.0635327	4237	tags=44%, list=21%, signal=35%	CUL4A/BRCA1/CUL1/FBXO4/BIRC5/FEM1B/DYNC1LI1/USP44/CCNB1/RFWD3/AURKB/ZWINT/SKA3/KNL1/RAD51/DYNLRB2/PPP1R10/CRY1/TPR/WDR76/NDC80/BRCA2/BRCC3/GEN1
GOBP_TOLL_LIKE_RECEPTOR_SIGNALING_PATHWAY	GOBP_TOLL_LIKE_RECEPTOR_SIGNALING_PATHWAY	79	-0.430918	-1.65004	0.00414463	0.0730202	0.0635327	2765	tags=43%, list=14%, signal=37%	RNF115/CTSS/REG3G/MFHAS1/TNIP1/CD300A/IRAK4/IRAK1/TLR9/OTUD4/NFKBIZ/TLR4/TLR8/NLRP6/FOSL1/S100A8/TNIP3/AP3B1/RAB11FIP2/TLR1/MIR146A/RPS6KA3/LRRC19/MAP3K7/IRAK2/HSP90B1/S100A9/TLR2/BIRC2/HSPD1/TLR3/IRAK3/BIRC3/CD274
GOBP_ARTERY_DEVELOPMENT	GOBP_ARTERY_DEVELOPMENT	114	0.39188	1.59577	0.00421339	0.073975	0.0643634	4147	tags=40%, list=20%, signal=32%	HEY2/MYOCD/APLNR/GLI3/BMP4/HEY1/SMAD6/LEP/GJA5/EGR2/TBX2/SOX4/WNT11/EFNB2/NOTCH3/PDE2A/PCDHA10/TFAP2B/PROX1/COMT/EDNRA/MIR494/LRP1/FOXC1/GUSB/TGFB2/SLC2A10/MIR495/SUFU/COMP/HOXA1/PRRX1/ADAMTS6/MEGF8/SCN11A/VEGFA/PRICKLE1/NGFR/APOB/MDK/MYLK/HHIPL1/NOG/SMAD7/SNX17/EFEMP2
GOBP_PROTEIN_HOMOTRIMERIZATION	GOBP_PROTEIN_HOMOTRIMERIZATION	13	0.716933	1.79304	0.00425652	0.0744745	0.064798	142	tags=15%, list=1%, signal=15%	ITLN1/SCARA5
GOBP_REGULATION_OF_MORPHOGENESIS_OF_A_BRANCHING_STRUCTURE	GOBP_REGULATION_OF_MORPHOGENESIS_OF_A_BRANCHING_STRUCTURE	53	0.466854	1.63846	0.00431588	0.0746827	0.0649792	4061	tags=38%, list=20%, signal=30%	SFRP1/SULF1/GREM1/FGF10/BMP4/FGF7/WNT2B/WNT5A/AGT/PDGFA/PHB2/AR/ESR1/BMP7/MAGED1/VEGFA/MDK/HOXB7/NOG/SHOX2
GOBP_RESPONSE_TO_TOXIC_SUBSTANCE	GOBP_RESPONSE_TO_TOXIC_SUBSTANCE	234	-0.321309	-1.43624	0.0043273	0.0746827	0.0649792	3090	tags=24%, list=15%, signal=21%	KDM6B/SLC11A1/MT4/CCNB1/SLC39A8/PRKCA/MIR9-1/OPRD1/ADK/MT1DP/MB/MIR1-1/ABCG2/MGST1/GPX6/SESN2/LYN/KDM5B/WAPL/DHX15/MIR129-1/MPO/ABCC2/MT1A/PRKCG/MT1F/CYP1A1/RAD51/ATP7A/GRIA1/CDH1/MT1B/SOD2/MT1X/MT1G/PTPN13/MIR186/ALB/HBB/S100A9/PON2/NQO1/CLIC2/SLC30A1/MT1H/CDK1/SLC15A2/PTGS2/PON3/TXNRD1/MT1M/HP/PON1/AQP9/SLC6A14/GSTT1/SLC7A11
GOBP_NEGATIVE_REGULATION_OF_CYTOKINE_PRODUCTION	GOBP_NEGATIVE_REGULATION_OF_CYTOKINE_PRODUCTION	347	-0.296849	-1.40003	0.00429116	0.0746827	0.0649792	3312	tags=25%, list=16%, signal=21%	SPINK7/SRGN/MIR106A/PIBF1/SOCS5/ANXA1/IL6/TLR4/PRG2/MIR181C/RGCC/SLC11A1/NAV3/PSG9/PTPN22/F2/MIR217/PTPN11/NLRP6/PTPRC/MERTK/BCL6/IDO1/NFKB1/PPHLN1/MIR129-1/TNFSF4/MIR26A1/LTF/MIR146A/JAK2/CHRNA7/HMOX1/CASP3/MIR197/FXR1/MIR203A/BCL3/ZC3H12A/ATP2B1/KLF15/CUL3/CD96/MIRLET7F1/IL20RB/MIR28/CLEC4A/THBS1/MIR199A1/PPM1B/DDIT3/CX3CL1/BPI/IL6R/TNFAIP3/CTPS1/CD84/ERBIN/MIR181A2/HAVCR2/CD2AP/EPHA2/RNF128/MI…
GOBP_ORGANIC_ACID_TRANSPORT	GOBP_ORGANIC_ACID_TRANSPORT	325	-0.299182	-1.3949	0.00430916	0.0746827	0.0649792	3081	tags=21%, list=15%, signal=18%	SLC11A1/SNCA/SLC22A4/PSEN1/RPS6KB1/PER2/FABP6/LLGL2/ARL6IP1/SLC25A13/CYP4F2/PIANP/ABCG2/BEST1/PLIN2/FABP3/SLC6A9/LRRC8A/LYN/NOS2/SLC7A8/SLC12A2/GOT2/SLC26A4/ABCC2/GJA1/ACSL5/ABCD3/SLC1A5/SLC25A44/SLC38A11/SLC25A32/ATP8B1/ACE2/THBS1/SLC26A8/ALB/ABCC4/ABCC8/FABP2/SLC38A2/SLC6A20/SLC16A9/ACSL3/NF1/SLC16A12/PTGS2/SLC36A4/PNPLA8/LRRC8B/SLC7A13/ACSL4/ACSL1/MIR33A/SLC19A2/SLC16A6/SLC26A2/SLC38A1/SLC7A1/…
GOBP_GLOMERULAR_BASEMENT_MEMBRANE_DEVELOPMENT	GOBP_GLOMERULAR_BASEMENT_MEMBRANE_DEVELOPMENT	11	0.751034	1.80322	0.00444571	0.0764663	0.066531	387	tags=27%, list=2%, signal=27%	SULF1/WT1/SULF2
GOBP_INTERLEUKIN_4_PRODUCTION	GOBP_INTERLEUKIN_4_PRODUCTION	33	-0.547038	-1.79258	0.0045043	0.0770728	0.0670587	2075	tags=33%, list=10%, signal=30%	TNFSF4/PRKCQ/IL20RB/CD86/DDIT3/HAVCR2/NLRP3/SCGB1A1/IL1RAP/SLC7A5/IL20RA
GOBP_DICARBOXYLIC_ACID_BIOSYNTHETIC_PROCESS	GOBP_DICARBOXYLIC_ACID_BIOSYNTHETIC_PROCESS	12	-0.715573	-1.77133	0.00452654	0.0770728	0.0670587	2662	tags=50%, list=13%, signal=43%	GOT1/GOT2/ACMSD/MTHFD1L/KYNU/KMO
GOBP_DNA_BIOSYNTHETIC_PROCESS	GOBP_DNA_BIOSYNTHETIC_PROCESS	149	-0.352643	-1.49654	0.00451944	0.0770728	0.0670587	4260	tags=35%, list=21%, signal=28%	PINX1/VCP/POT1/FBXO4/TK1/POLE3/CCT3/JADE1/POLB/TNKS/POLA1/MEAF6/CCT8/JADE3/NAF1/SPHK1/RFC1/CCT5/CENPF/HNRNPU/HSP90AB1/CTNNB1/CCT2/CCT6A/REV1/POLD3/REV3L/WRN/POLG2/LIG4/CCNA2/TNKS2/ATR/TCP1/USP1/TOM1L1/HSP90AB3P/RRM1/XRCC5/RAD50/DNAJC2/HSP90AA1/DKC1/HNRNPA1/RRM2B/XRN1/ZBTB1/POLQ/RFC3/DTL/POLK/ANKRD1
GOBP_REGULATION_OF_TELOMERE_MAINTENANCE_VIA_TELOMERE_LENGTHENING	GOBP_REGULATION_OF_TELOMERE_MAINTENANCE_VIA_TELOMERE_LENGTHENING	47	-0.495101	-1.76098	0.00463869	0.0787182	0.0684904	4260	tags=49%, list=21%, signal=39%	PINX1/POT1/FBXO4/CCT3/TNKS/HNRNPA2B1/CCT8/ERCC4/NAF1/CCT5/PARP1/HNRNPU/CTNNB1/CCT2/CCT6A/DHX36/TNKS2/ATR/TCP1/HSP90AA1/DKC1/HNRNPA1/XRN1
GOBP_POSITIVE_REGULATION_OF_RESPONSE_TO_CYTOKINE_STIMULUS	GOBP_POSITIVE_REGULATION_OF_RESPONSE_TO_CYTOKINE_STIMULUS	59	-0.469645	-1.73323	0.004668	0.0789514	0.0686933	2708	tags=37%, list=13%, signal=32%	ADAM17/IL1R1/CASP1/RBM47/IFIH1/PAFAH1B1/TLR4/NRDC/NLRP6/UBE2K/ADAM10/HIF1A/CREBRF/HPX/TLR2/TBK1/RIPK2/PARP14/DHX9/USP27X/CASP4/MMP8
GOBP_CYTOPLASMIC_PATTERN_RECOGNITION_RECEPTOR_SIGNALING_PATHWAY	GOBP_CYTOPLASMIC_PATTERN_RECOGNITION_RECEPTOR_SIGNALING_PATHWAY	173	-0.339141	-1.46559	0.00468955	0.0790524	0.0687811	4885	tags=32%, list=24%, signal=25%	HSPA8/HCFC2/IRAK4/DDX41/DDX60/EPG5/ENPP3/IRAK1/PPP2CA/CSNK1A1/IFIH1/TLR9/ITCH/UBQLN1/MAPK8/SEC14L1/F2RL1/ALPK1/DDX3X/OGT/TLR4/LACC1/PTPN22/TLR8/AURKB/RNF39/NLRP6/PARP1/PRKD1/PUM2/TAX1BP1/MAP3K7/ZDHHC9/IFI16/IRAK2/RIOK3/GKN2/ANKRD17/PRKDC/TNFAIP3/GBP2/ERBIN/IPO5/HAVCR2/TBK1/USP15/BIRC2/RIPK2/PELI1/SLC15A2/CYLD/NLRP3/TLR3/BRCC3/GBP5/BIRC3
GOBP_NEGATIVE_REGULATION_OF_AMYLOID_FIBRIL_FORMATION	GOBP_NEGATIVE_REGULATION_OF_AMYLOID_FIBRIL_FORMATION	14	0.697106	1.76889	0.00472715	0.0794224	0.0691031	1539	tags=43%, list=8%, signal=40%	CRYAB/PFDN4/PFDN5/TREM2/CLU/IAPP
GOBP_GLUTAMINE_FAMILY_AMINO_ACID_METABOLIC_PROCESS	GOBP_GLUTAMINE_FAMILY_AMINO_ACID_METABOLIC_PROCESS	61	-0.458525	-1.695	0.004775	0.0799615	0.0695721	4598	tags=33%, list=23%, signal=25%	BLOC1S6/GAD2/DDAH1/NIT2/AADAT/GLUL/ARHGAP11B/OAT/NAGS/GOT1/GCLC/NOS2/GOT2/TAT/RIMKLB/HAL/GCLM/MIR21/ARG1/SLC7A11
GOBP_EMBRYONIC_ORGAN_MORPHOGENESIS	GOBP_EMBRYONIC_ORGAN_MORPHOGENESIS	288	0.302691	1.38251	0.0048507	0.080962	0.0704426	4434	tags=28%, list=22%, signal=22%	TBX18/MFAP5/HOXA4/FGF9/HOXA2/RBP4/FRZB/OSR1/HOXA5/MMP16/HOXB2/FGF10/APLNR/GLI3/HLX/BMP4/OSR2/VANGL2/HOXB3/HOXA3/HOXB5/ALDH1A3/ALX1/WNT5A/HOXB6/BBS5/GATA2/ATP6V1B1/TBX2/HOXA7/HOXC9/WNT11/NTN1/ASB2/PROX1/IHH/HOXA11/SPRY2/BMP7/SOX18/EDNRA/TSHZ1/TCF21/HOXB9/GLI1/TTC39C/FOXF2/MYO3A/FBN3/HOXD10/MAPK3/HOXD11/RBPMS2/ID2/SUFU/HESX1/HOXB4/NDRG4/HOXA1/PRRX1/TRIOBP/GSC/IFT172/MEGF8/GATA3/SOX17/TWIST1/HOXB7/M…
GOBP_BONE_DEVELOPMENT	GOBP_BONE_DEVELOPMENT	209	0.334331	1.48672	0.00487491	0.0810993	0.0705621	3726	tags=27%, list=18%, signal=22%	MYOC/SFRP4/SMPD3/SULF1/OGN/GREM1/MMP16/SULF2/GLI3/FGF18/BMP4/OSR2/LRRC17/TRIM45/LEP/RAB23/OSTN/LTBP3/CYP26B1/RPL13/TYROBP/PDGFA/COL6A1/MAP2K6/IGF1/LRP5/NPR2/DHRS3/TP53/IHH/MSX2/HOXA11/TNN/RIPPLY2/TSKU/CER1/THBS3/SRD5A2/CSGALNACT1/FOXC1/TNFSF11/VKORC1/GUSB/PRPSAP2/GHR/HOXB4/COMP/SLC38A10/PEX7/TMEM107/IFT172/MEGF8/P3H1/NAB1/TWIST1/PAPPA2
GOBP_SENSORY_PERCEPTION_OF_CHEMICAL_STIMULUS	GOBP_SENSORY_PERCEPTION_OF_CHEMICAL_STIMULUS	447	-0.277495	-1.33917	0.00489368	0.0811455	0.0706023	4922	tags=31%, list=24%, signal=24%	OR2A12/OR2D2/OR2AG1/OR1K1/OR6C1/OR52I1/OR5M8/OR2T4/OR51G1/OR4K17/OR11H6/GPR148/LEF1/OR5P3/OR13C9/OR10J5/OR5L1/OR7A17/OR4X1/CST4/OR10A3/OR2C3/BBS4/OR4K1/OR6N2/OR4D2/OR8G5/OR10X1/CARTPT/OR7G3/OR51F2/OR13C4/OR4D1/OR4E2/TAS2R3/PIGR/OR7G2/OR1B1/OR56A5/OR2W1/RTP5/OR4F15/TAS2R7/OR52E8/OR2AE1/OR10G3/OR2A5/OR11A1/OR52A4P/OR52N2/OR8B12/OR5K1/SCNN1G/OR2B3/OR11G2/OR4K2/OR2C1/OR1M1/OR10H2/OR5AR1/RTP2/OR14A16/…
GOBP_RAP_PROTEIN_SIGNAL_TRANSDUCTION	GOBP_RAP_PROTEIN_SIGNAL_TRANSDUCTION	17	-0.658887	-1.79639	0.00493549	0.0812012	0.0706508	2009	tags=53%, list=10%, signal=48%	RAP2A/RAP1A/RAPGEF4/CXCL13/RAPGEF2/PLK2/KIF14/RAPGEF6/RAPGEF5
GOBP_CARBOXYLIC_ACID_TRANSMEMBRANE_TRANSPORT	GOBP_CARBOXYLIC_ACID_TRANSMEMBRANE_TRANSPORT	146	-0.351126	-1.48163	0.00493003	0.0812012	0.0706508	3081	tags=23%, list=15%, signal=19%	IRS2/SLC7A3/SLC1A1/KCNJ10/SLC11A1/PSEN1/PER2/ARL6IP1/SLC25A13/SLC6A9/LRRC8A/SLC7A8/ACSL5/ABCD3/SLC1A5/SLC38A11/ACE2/THBS1/SLC38A2/SLC6A20/SLC16A9/SLC16A12/SLC36A4/LRRC8B/SLC7A13/ACSL1/SLC38A1/SLC7A1/SLC7A5/SLC16A10/SLC6A14/SLC1A3/SLC7A11
GOBP_SKELETAL_SYSTEM_MORPHOGENESIS	GOBP_SKELETAL_SYSTEM_MORPHOGENESIS	222	0.325157	1.45489	0.00494505	0.0812012	0.0706508	4253	tags=31%, list=21%, signal=24%	SFRP4/SMPD3/SFRP1/HOXA4/HOXA2/OSR1/HOXA5/GREM1/MMP16/HOXB2/GLI3/FGF18/BMP4/OSR2/HOXD8/RAB23/HOXB3/HOXA3/LTBP3/HOXB5/CYP26B1/ALX1/HOXB6/HOXA7/HOXC9/LRP5/NPR2/DHRS3/IHH/MSX2/HOXA11/BMP7/RIPPLY2/TSKU/HOXB9/CER1/THBS3/CSGALNACT1/TBX4/SOX6/FOXC1/GUSB/TGFB2/HOXD10/GHR/HOXD11/MGP/HOXB4/COMP/HOXA1/PRRX1/PEX7/TMEM107/GSC/MEGF8/VEGFA/NAB1/TWIST1/PAPPA2/HOXB7/BMPR1B/NOG/BARX2/THRA/SHOX2/FGFR3/MMP2/TULP3
GOBP_NUCLEOSIDE_TRIPHOSPHATE_BIOSYNTHETIC_PROCESS	GOBP_NUCLEOSIDE_TRIPHOSPHATE_BIOSYNTHETIC_PROCESS	90	0.420157	1.64029	0.00496461	0.0812595	0.0707015	4783	tags=41%, list=24%, signal=32%	NDUFAB1/NDUFA8/NDUFA3/NDUFB6/NME3/PINK1/AK4/NDUFV1/DNAJC30/TREM2/NDUFC1/NDUFB7/NDUFA1/NDUFB4/NDUFA5/UQCC3/NDUFB2/NDUFS7/NME2/NDUFB11/DTYMK/NDUFA11/UCK1/AK1/NDUFB10/NDUFS4/NDUFB5/SDHD/NDUFV3/TYMS/NDUFA7/NME4/NDUFB9/NDUFS8/UCK2/NUDT2/PID1
GOBP_RESPONSE_TO_CADMIUM_ION	GOBP_RESPONSE_TO_CADMIUM_ION	45	-0.485891	-1.71076	0.00511223	0.0834066	0.0725696	3081	tags=40%, list=15%, signal=34%	SLC11A1/MT4/SLC39A8/MT1DP/GOT1/GCLC/MT1A/MT1F/HMOX1/MT1B/SOD2/MT1X/MT1G/SLC30A1/NPC1/MT1H/CDK1/MT1M
GOBP_FEMALE_GAMETE_GENERATION	GOBP_FEMALE_GAMETE_GENERATION	150	-0.355059	-1.51181	0.00513716	0.0835447	0.0726897	2634	tags=24%, list=13%, signal=21%	ZFY/SOS1/FOSL1/WAPL/FBXO5/CTNNB1/RPS6KA2/SKA3/DIAPH2/TRIP13/PLK1/SYCP2/USP9X/TAF4B/DDX20/SPIRE1/TOP2A/PANX1/GDF9/C14orf39/RBM46/MLH3/EREG/MCM8/NRIP1/NCAPH/MEIOC/PAQR5/MASTL/MMP19/TTK/NDC80/BRCA2/ASPM/SPDYA/PTX3
GOBP_HOMOLOGOUS_RECOMBINATION	GOBP_HOMOLOGOUS_RECOMBINATION	66	-0.442447	-1.65385	0.00516504	0.0837298	0.0728508	4425	tags=41%, list=22%, signal=32%	MCMDC2/HFM1/SFR1/BRCA1/UBR2/EME1/FANCD2/ERCC4/RAD54L/FIGNL1/MND1/RMI1/RAD51/TRIP13/SYCP2/ANKRD31/TOP2B/RAD21/RAD50/TOP2A/RAD51AP1/C14orf39/MLH3/TOPBP1/RBBP8/NBN/BRIP1
GOBP_BLOOD_VESSEL_ENDOTHELIAL_CELL_DIFFERENTIATION	GOBP_BLOOD_VESSEL_ENDOTHELIAL_CELL_DIFFERENTIATION	12	0.735153	1.79833	0.00522292	0.0838942	0.0729938	572	tags=33%, list=3%, signal=32%	MIR10A/HEY2/HEY1/TMEM100
GOBP_NEGATIVE_REGULATION_OF_IMMUNOGLOBULIN_PRODUCTION	GOBP_NEGATIVE_REGULATION_OF_IMMUNOGLOBULIN_PRODUCTION	12	0.733273	1.79373	0.00536901	0.0838942	0.0729938	2804	tags=58%, list=14%, signal=50%	FCGR2B/IL13RA2/IL33/CD22/NDFIP1/FCRL3/CR1
GOBP_HEART_VALVE_FORMATION	GOBP_HEART_VALVE_FORMATION	16	0.671475	1.78428	0.00523479	0.0838942	0.0729938	902	tags=25%, list=4%, signal=24%	HEY2/OLFM1/HEY1/GJA5
GOBP_NUCLEAR_RECEPTOR_MEDIATED_CORTICOSTEROID_SIGNALING_PATHWAY	GOBP_NUCLEAR_RECEPTOR_MEDIATED_CORTICOSTEROID_SIGNALING_PATHWAY	12	-0.711916	-1.76228	0.0051999	0.0838942	0.0729938	4017	tags=58%, list=20%, signal=47%	LMO3/PPP5C/NEDD4/JAK2/CREBRF/CRY1/CLOCK
GOBP_RESPONSE_TO_INTERLEUKIN_18	GOBP_RESPONSE_TO_INTERLEUKIN_18	11	-0.72308	-1.75118	0.00531731	0.0838942	0.0729938	2505	tags=55%, list=12%, signal=48%	NLRP6/PIK3R1/RIPK2/CYLD/CASP4/IL18RAP
GOBP_CELLULAR_RESPONSE_TO_GLUCOSE_STARVATION	GOBP_CELLULAR_RESPONSE_TO_GLUCOSE_STARVATION	49	-0.490043	-1.75035	0.0053724	0.0838942	0.0729938	2673	tags=29%, list=13%, signal=25%	PRKAA1/PLIN2/HSPA5/PIK3C3/SESN2/IFI16/ZC3H12A/PIK3R4/EIF2AK3/ASNS/CPEB4/HNRNPA1/SLC7A5/PMAIP1
GOBP_REGULATION_OF_DNA_TEMPLATED_DNA_REPLICATION_INITIATION	GOBP_REGULATION_OF_DNA_TEMPLATED_DNA_REPLICATION_INITIATION	19	-0.62029	-1.7498	0.00537359	0.0838942	0.0729938	5828	tags=63%, list=29%, signal=45%	CUL4B/MCM2/MCM3/CUL4A/CDT1/MCM7/MCM4/MCM6/GMNN/TICRR/DTL/NBN
GOBP_MIDGUT_DEVELOPMENT	GOBP_MIDGUT_DEVELOPMENT	10	0.741665	1.72348	0.00535752	0.0838942	0.0729938	4391	tags=70%, list=22%, signal=55%	ALDH1A2/WNT5A/OTC/HMGCS2/EDNRB/ASS1/FOXL1
GOBP_PLATELET_AGGREGATION	GOBP_PLATELET_AGGREGATION	77	-0.414246	-1.58409	0.00529612	0.0838942	0.0729938	2852	tags=26%, list=14%, signal=22%	PRKCA/GP6/TUBB1/ALOX12/LYN/UBASH3B/PRKCQ/JAK2/METAP1/IL6ST/IL6R/VCL/HBB/ADGRG1/MMRN1/PDGFRA/F2RL3/FGA/FGG/SLC7A11
GOBP_T_CELL_DIFFERENTIATION_INVOLVED_IN_IMMUNE_RESPONSE	GOBP_T_CELL_DIFFERENTIATION_INVOLVED_IN_IMMUNE_RESPONSE	106	-0.389029	-1.5665	0.00525241	0.0838942	0.0729938	3343	tags=32%, list=16%, signal=27%	PRKCZ/SOCS5/ANXA1/IL6/RC3H2/KMT2A/NFKBID/CD46/BCL6/TNFSF4/PIK3R1/ENTPD7/IL6ST/ATP7A/BCL3/ZC3H12A/SEMA4A/CD86/JAK1/SLAMF6/IL6R/MALT1/TBK1/OPA1/RIPK2/ICOS/NLRP3/RORA/STAT4/MIR21/CLEC4D/CD80/CLEC4E/IL18RAP
GOBP_RESPONSE_TO_INTERLEUKIN_1	GOBP_RESPONSE_TO_INTERLEUKIN_1	110	-0.380768	-1.54033	0.00537359	0.0838942	0.0729938	1864	tags=19%, list=9%, signal=17%	MIR146A/MAP3K7/HAS2/ZC3H12A/IRAK2/HIF1A/GBP2/VRK2/RIPK2/TANK/IL1RL2/CXCL8/RORA/MIR21/IL1RAP/IL1A/SELE/IRAK3/KMO/IL1R2/ANKRD1
GOBP_POSITIVE_REGULATION_OF_LEUKOCYTE_MIGRATION	GOBP_POSITIVE_REGULATION_OF_LEUKOCYTE_MIGRATION	143	0.354996	1.49631	0.00527577	0.0838942	0.0729938	1692	tags=19%, list=8%, signal=17%	CCL8/BDKRB1/THY1/CX3CR1/P2RY12/TACR1/IL12A/CXCL12/RARRES2/CCL19/JAM2/LBP/CCL24/CCL5/CAMK1D/VEGFB/PDGFD/SPN/CCL3/WNT5A/TREM2/TNFSF18/ITGB3/CCL21/GAS6/MRGPRX2/P2RX4
GOBP_MORPHOGENESIS_OF_AN_EPITHELIAL_BUD	GOBP_MORPHOGENESIS_OF_AN_EPITHELIAL_BUD	14	0.688869	1.74799	0.00550907	0.0857163	0.0745792	2160	tags=57%, list=11%, signal=51%	SOSTDC1/SULF1/FGF10/BMP4/WNT2B/WNT5A/AR/BMP7
GOBP_ESTABLISHMENT_OF_SISTER_CHROMATID_COHESION	GOBP_ESTABLISHMENT_OF_SISTER_CHROMATID_COHESION	11	-0.720381	-1.74465	0.00554041	0.0857163	0.0745792	3863	tags=73%, list=19%, signal=59%	SMC1B/STAG1/SMC1A/NAA50/RAD21/STAG2/SMC3/NIPBL
GOBP_REGULATION_OF_CYTOSOLIC_CALCIUM_ION_CONCENTRATION	GOBP_REGULATION_OF_CYTOSOLIC_CALCIUM_ION_CONCENTRATION	56	0.455207	1.63153	0.00554098	0.0857163	0.0745792	1486	tags=16%, list=7%, signal=15%	CALB2/PLN/SV2B/WBP2NL/KCNH1/GPER1/WNT5A/P2RX1/BOK
GOBP_PROTEIN_LOCALIZATION_TO_NUCLEUS	GOBP_PROTEIN_LOCALIZATION_TO_NUCLEUS	310	-0.295586	-1.37404	0.00555912	0.0857355	0.0745959	3786	tags=25%, list=19%, signal=21%	HYAL2/CBLB/DTX3L/CTNNA1/GCKR/GLUL/KPNA6/PYHIN1/GPN3/SUMO4/NOL8/CCT8/TARDBP/PPP3CA/GPN1/ATF2/E2F3/F2/MDM2/ZBTB16/TOPORS/PLRG1/RANBP17/CCT5/KPNA4/SESN2/PARP1/HNRNPU/PRKD1/SYNE1/TNPO1/CCT2/PIK3R1/KPNB1/SP100/CCT6A/KPNA2/KPNA3/JAK2/IPO11/NMD3/WRN/BCL3/PPP1R10/ZC3H12A/PLK1/CDH1/UBR5/TCP1/NUP88/NUP50/TFRC/NUP98/JAK1/RAP1GDS1/IPO7/PIKFYVE/EIF2AK3/CWH43/NUP58/RANBP6/KCNQ3/GBP2/ECT2/IPO5/RANBP2/CD2AP/HSP9…
GOBP_BRANCHED_CHAIN_AMINO_ACID_TRANSPORT	GOBP_BRANCHED_CHAIN_AMINO_ACID_TRANSPORT	14	-0.689756	-1.78298	0.00558223	0.0858311	0.0746791	2845	tags=43%, list=14%, signal=37%	LLGL2/SLC7A8/SLC25A44/SLC6A20/SLC7A5/SLC6A14
GOBP_REGULATION_OF_DOUBLE_STRAND_BREAK_REPAIR	GOBP_REGULATION_OF_DOUBLE_STRAND_BREAK_REPAIR	126	-0.367737	-1.51436	0.00567606	0.08701	0.0757048	4148	tags=29%, list=20%, signal=24%	SKP2/POT1/SETMAR/MORF4L2/WDR48/HELQ/PPP4R3B/MEAF6/SETD2/ACTL6A/EPC2/PPP4R2/SPIDR/PBRM1/RIF1/FIGNL1/RNF169/PARP1/RAD51/FOXM1/PLK1/ATR/ACTR2/KLHL15/ARID2/SMCHD1/TOP2B/PARPBP/RAD50/PRKDC/SPIRE1/RAD51AP1/CHEK1/PELI1/POLQ/NBN/MIR221
GOBP_REGULATION_OF_INTERLEUKIN_1_MEDIATED_SIGNALING_PATHWAY	GOBP_REGULATION_OF_INTERLEUKIN_1_MEDIATED_SIGNALING_PATHWAY	16	-0.658792	-1.75963	0.00595483	0.0910085	0.0791838	894	tags=56%, list=4%, signal=54%	IL1R1/OTUD4/IL6/TAX1BP1/VRK2/MIR21/IL1RAP/IL1A/IL1R2
GOBP_ORGANIC_ANION_TRANSPORT	GOBP_ORGANIC_ANION_TRANSPORT	427	-0.27674	-1.32868	0.00609185	0.0928229	0.0807625	3081	tags=19%, list=15%, signal=17%	SLC11A1/SNCA/SLC22A4/PSEN1/RPS6KB1/SLC39A8/PER2/FABP6/LLGL2/ARL6IP1/SLC25A13/CYP4F2/PIANP/ABCG2/BEST1/CA4/PLIN2/FABP3/MGST1/SLC6A9/LRRC8A/LYN/NOS2/SLC7A8/SLC12A2/GOT2/SLC26A4/ABCC2/SLC4A5/GJA1/ACSL5/ABCD3/SLC1A5/SLC25A44/SLC38A11/SLC25A32/SLC39A6/ATP8B1/ACE2/THBS1/SLC26A8/SLCO4C1/SLC22A14/SHOC2/ALB/ABCC4/ABCC8/PANX1/FABP2/SLC38A2/SLC6A20/SLC4A7/SLC16A9/ACSL3/NF1/SLC4A1/SLC16A12/PTGS2/SLC36A4/PNPL…
GOBP_RESPONSE_TO_AMPHETAMINE	GOBP_RESPONSE_TO_AMPHETAMINE	31	0.563257	1.77875	0.00612532	0.0930535	0.0809631	2283	tags=32%, list=11%, signal=29%	RGS4/RGS9/GRIN2A/GNAL/ASIC1/PDE1B/PPP1R1B/SLC18A2/COMT/EDNRA
GOBP_AMINO_ACID_TRANSPORT	GOBP_AMINO_ACID_TRANSPORT	157	-0.344942	-1.46637	0.0062268	0.0943128	0.0820587	3081	tags=23%, list=15%, signal=20%	SLC11A1/SNCA/SLC22A4/PSEN1/PER2/LLGL2/ARL6IP1/SLC25A13/PIANP/BEST1/SLC6A9/LRRC8A/SLC7A8/SLC12A2/GJA1/SLC1A5/SLC25A44/SLC38A11/ACE2/ABCC8/SLC38A2/SLC6A20/XK/NF1/SLC36A4/SLC22A15/LRRC8B/SLC7A13/SLC38A1/SLC7A1/SLC7A5/SLC16A10/SLC6A14/KMO/SLC1A3/SLC7A11
GOBP_LATERAL_SPROUTING_FROM_AN_EPITHELIUM	GOBP_LATERAL_SPROUTING_FROM_AN_EPITHELIUM	11	0.739544	1.77563	0.00628275	0.094877	0.0825497	2160	tags=64%, list=11%, signal=57%	SULF1/FGF10/BMP4/VANGL2/WNT5A/AR/BMP7
GOBP_ER_NUCLEUS_SIGNALING_PATHWAY	GOBP_ER_NUCLEUS_SIGNALING_PATHWAY	51	-0.466607	-1.68273	0.00631109	0.0950222	0.082676	5508	tags=47%, list=27%, signal=34%	ERLIN1/ZBTB7B/PTPN2/ERLIN2/EIF2A/PPP1R15A/TMED2/NFE2L2/CCDC47/PTPN1/ATP2A2/INSIG1/TMEM33/PPP1R15B/HSPA5/INSIG2/PAQR3/AGR2/DDIT3/EIF2AK3/ATF6/EIF2S1/FBXW7/MIR96
GOBP_REGULATION_OF_CILIUM_BEAT_FREQUENCY	GOBP_REGULATION_OF_CILIUM_BEAT_FREQUENCY	16	-0.657128	-1.75519	0.00633901	0.0951548	0.0827913	2509	tags=44%, list=12%, signal=38%	CFAP45/CYB5D1/DNAAF1/CCDC39/DNAH11/CFAP206/CFAP43
GOBP_ALANINE_TRANSPORT	GOBP_ALANINE_TRANSPORT	18	-0.627529	-1.73813	0.00637616	0.0951548	0.0827913	938	tags=50%, list=5%, signal=48%	SLC36A3/SFXN1/SLC36A1/SLC7A8/SLC38A2/SLC36A4/SLC38A1/SLC7A5/SLC6A14
GOBP_L_GLUTAMATE_IMPORT_ACROSS_PLASMA_MEMBRANE	GOBP_L_GLUTAMATE_IMPORT_ACROSS_PLASMA_MEMBRANE	18	-0.626964	-1.73657	0.00637616	0.0951548	0.0827913	4108	tags=50%, list=20%, signal=40%	ITGB1/CLN8/SLC1A1/KCNJ10/PSEN1/PER2/ARL6IP1/SLC1A3/SLC7A11
GOBP_CYTOCHROME_COMPLEX_ASSEMBLY	GOBP_CYTOCHROME_COMPLEX_ASSEMBLY	35	0.559139	1.81191	0.0064362	0.0957692	0.0833259	2538	tags=40%, list=12%, signal=35%	LYRM7/COX14/UQCC2/COA3/CYBA/UQCC3/SMIM20/TACO1/CMC1/COA6/UQCRFS1/COA5/CEP89/COA4
GOBP_POSITIVE_REGULATION_OF_CELL_CYCLE_G1_S_PHASE_TRANSITION	GOBP_POSITIVE_REGULATION_OF_CELL_CYCLE_G1_S_PHASE_TRANSITION	60	-0.455095	-1.67911	0.00651039	0.0965899	0.08404	3471	tags=37%, list=17%, signal=30%	EGFR/DDX3X/ANXA1/RGCC/CPSF3/SASS6/MDM2/PLRG1/CDC73/CCNE1/CYP1A1/MIR29A/KMT2E/ANKRD17/RRM1/STIL/STXBP4/CDC6/EZH2/MIR221/MIR222/CCNE2
GOBP_HUMORAL_IMMUNE_RESPONSE	GOBP_HUMORAL_IMMUNE_RESPONSE	252	0.310222	1.40346	0.00657075	0.0972011	0.0845718	2435	tags=20%, list=12%, signal=18%	CXCL14/CCL8/DEFB1/NTS/CFB/XCL2/CCL13/HLA-DQB1/FCGR2B/CXCL12/JCHAIN/RARRES2/CFD/WFDC9/IFNA10/CCL19/RNASE6/KLK7/IFNK/CCL24/BLNK/CCL5/HTN1/IFNE/MS4A1/CXCL6/WFDC10A/ROMO1/CCL3/C1QA/GZMK/TREM2/CLU/PLA2G6/CCL21/CR2/IFNG/TF/FCMR/CTSG/PHB2/KNG1/ACOD1/CCL22/PLA2G1B/CCL28/MASP1/SPRR2A/CR1L/XCL1
GOBP_HOMOPHILIC_CELL_CELL_ADHESION	GOBP_HOMOPHILIC_CELL_CELL_ADHESION	148	0.350252	1.48734	0.00659389	0.0972599	0.0846229	2694	tags=24%, list=13%, signal=21%	DSC3/PCDHB6/CDH2/PCDHB5/PCDHB3/CNTN4/PCDHB2/PCDHB10/CLSTN2/PCDHB11/PCDHB13/CADM3/PCDHB12/PCDHA11/L1CAM/PCDHB14/PSG2/CLSTN1/PCDHB9/PCDH19/PCDHB16/CDH20/PCDHB8/PCDH7/PCDHB15/PCDHA10/CDH24/PCDHB7/KIRREL3/EMB/CDH6/AMIGO2/PCDHA6/PCDH12/PCDHB4
GOBP_DESMOSOME_ORGANIZATION	GOBP_DESMOSOME_ORGANIZATION	15	-0.680925	-1.80563	0.00666181	0.0979769	0.0852468	4898	tags=67%, list=24%, signal=51%	JUP/GRHL1/PERP/DSG3/PKP3/PRKCA/CDH1/PKP2/PKP1/DSG2
GOBP_TRIGLYCERIDE_METABOLIC_PROCESS	GOBP_TRIGLYCERIDE_METABOLIC_PROCESS	107	0.378689	1.53058	0.00680164	0.0997443	0.0867845	1564	tags=17%, list=8%, signal=16%	PCK1/GPR82/FABP4/AADAC/THRSP/AGMO/PLIN1/SCARB1/CIDEC/MTTP/LPIN3/APOBEC1/PNLIPRP3/ATG14/LIPE/NR1H2/PNPLA3/CPT1A
GOBP_SEGMENTATION	GOBP_SEGMENTATION	96	0.390421	1.53413	0.0068515	0.100186	0.0871688	1125	tags=11%, list=6%, signal=11%	SFRP2/TBX18/SFRP1/HOXA2/OSR1/WT1/SEMA3C/HOXD8/LFNG/EGR2/WNT5A
GOBP_REGULATION_OF_HEART_CONTRACTION	GOBP_REGULATION_OF_HEART_CONTRACTION	212	0.329043	1.46587	0.00693972	0.101184	0.0880375	4170	tags=30%, list=21%, signal=24%	PLN/TBX18/RGS4/CASQ2/DES/TRDN/HEY2/KCNIP2/TACR3/HCN1/SPX/FXYD1/GNAO1/AVPR1A/CTNNA3/ATP1A2/GJA5/NPFF/AGT/SCN4B/EHD3/KCND2/TBX2/HSPB7/KCNE2/NOS1/P2RX4/SUMO1/CACNA2D1/ANK2/FGF13/POPDC2/GPD1L/KCNJ5/EDNRA/FKBP1B/KCNA5/GRK2/TRPC1/BIN1/ADA/SCN1B/TGFB2/KCNE3/PRKACA/KCNJ3/TRPM4/ADRB3/HRC/KCNN2/IRX3/EDNRB/JPH2/RANGRF/MIR208A/SMAD7/KCNH2/MIR30E/DMPK/THRA/SHOX2/SNTA1/KCNE4/ATP2A3
GOBP_REGULATION_OF_CATALYTIC_ACTIVITY	GOBP_REGULATION_OF_CATALYTIC_ACTIVITY	484	-0.270751	-1.31023	0.00700344	0.101821	0.0885912	4771	tags=31%, list=23%, signal=25%	IRAK4/DIRAS2/PIP5K1A/TNFRSF10A/MST1R/UBE2S/ACR/PAK2/PLSCR1/RANGAP1/BCCIP/ARHGAP11A/CAP1/TMED2/IRAK1/RABGAP1/UBE2C/RAP1A/CALCA/SERPINB1/PIM1/LILRA5/RGS1/AVPR2/DNAJA1/ITGB1/CCNT1/PTPN1/DUSP7/SETMAR/RGP1/GPRC5A/CACNA1C/TAB2/MAPK8/RALGAPA1/MAP2K3/LRCH1/DTX3L/F2RL1/CHI3L1/AIDA/RB1/GCKR/TSC1/GCH1/BMP2/TAOK3/FEM1B/FGFR2/ARRDC3/ZFP36/ARHGAP11B/DYNAP/PIBF1/SOCS5/MYCNOS/MIDN/CCDC125/ZNF622/CACUL1/USP44/UVR…
GOBP_EXTRINSIC_APOPTOTIC_SIGNALING_PATHWAY	GOBP_EXTRINSIC_APOPTOTIC_SIGNALING_PATHWAY	227	-0.308043	-1.37755	0.00703439	0.101979	0.0887285	2506	tags=19%, list=12%, signal=17%	SORT1/EYA1/MCL1/GCLC/PTPRC/PIK3R1/TNFRSF12A/ICAM1/SP100/BCL2A1/ACSL5/JAK2/HMOX1/CASP3/THBS1/GFRAL/PHIP/MIR199A1/CX3CL1/ITGAV/IL6R/ITPRIP/TNFAIP3/BIRC6/AGTR2/FAS/SKIL/BIRC2/RB1CC1/NF1/CYLD/TLR3/NRG1/TNFSF15/GCLM/EYA4/SERPINE1/IL1A/MIR221/BIRC3/PMAIP1/FGA/MIR222/FGG
GOBP_INTERSTRAND_CROSS_LINK_REPAIR	GOBP_INTERSTRAND_CROSS_LINK_REPAIR	36	-0.522422	-1.73513	0.00707105	0.102218	0.0889369	6080	tags=58%, list=30%, signal=41%	POLN/FAAP100/RNF168/FANCA/DCLRE1B/XPA/SPRTN/VCP/MCM9/FANCD2/RFWD3/ERCC4/FIGNL1/NEIL3/ERCC6L2/RAD51/ATR/DCLRE1A/RAD51AP1/MCM8/FANCI
GOBP_BIOLOGICAL_PROCESS_INVOLVED_IN_INTERACTION_WITH_HOST	GOBP_BIOLOGICAL_PROCESS_INVOLVED_IN_INTERACTION_WITH_HOST	156	-0.350291	-1.49568	0.00722345	0.104124	0.0905955	2286	tags=22%, list=11%, signal=19%	CHMP2B/HSP90AB1/LDLR/ICAM1/HAVCR1/TMPRSS4/KPNA3/LTF/SLC1A5/MRC1/ACE2/TFRC/CD86/XPR1/CDHR3/ITGAV/PIKFYVE/IDE/CHMP4C/CXADR/EPHA2/KRT6A/CTSL/HSPD1/NPC1/CDK1/NUP153/CXCL8/SLC7A1/CLEC5A/CH25H/CD80/DPP4/ITGA2
GOBP_SPLICEOSOMAL_SNRNP_ASSEMBLY	GOBP_SPLICEOSOMAL_SNRNP_ASSEMBLY	73	0.417906	1.57085	0.00726958	0.104197	0.090659	4314	tags=40%, list=21%, signal=31%	SNRPD3/RNU5B-1/GEMIN2/LSM3/SNRPC/LSM2/GEMIN6/GEMIN8/LSM6/RNU6ATAC/TXNL4A/SNRNP40/RNU5F-1/PRMT7/LSM4/SF3B6/SART1/PHF5A/SNRPD2/PRPF6/PRPF3/GEMIN7/RBM42/RNU4-1/SNRNP70/LSM8/CLNS1A/RNU5A-1/GEMIN4
GOBP_NEUTRAL_LIPID_METABOLIC_PROCESS	GOBP_NEUTRAL_LIPID_METABOLIC_PROCESS	134	0.364558	1.52938	0.00725034	0.104197	0.090659	1564	tags=16%, list=8%, signal=15%	PCK1/ABHD12B/GPR82/FABP4/AADAC/THRSP/AGMO/PLIN1/SCARB1/CIDEC/PLA2G4A/MTTP/LPIN3/APOBEC1/DGKB/PNLIPRP3/ATG14/LIPE/NR1H2/PNPLA3/CPT1A
GOBP_POSITIVE_REGULATION_OF_PROTEIN_LOCALIZATION_TO_NUCLEUS	GOBP_POSITIVE_REGULATION_OF_PROTEIN_LOCALIZATION_TO_NUCLEUS	92	-0.382708	-1.50924	0.00739958	0.105465	0.0917618	3883	tags=34%, list=19%, signal=27%	CCT3/HYAL2/DTX3L/PYHIN1/CCT8/TARDBP/F2/CCT5/SESN2/PARP1/PRKD1/CCT2/PIK3R1/CCT6A/JAK2/NMD3/ZC3H12A/PLK1/CDH1/UBR5/TCP1/TFRC/JAK1/IPO7/EIF2AK3/ECT2/IPO5/CD2AP/HSP90AA1/CDK1/TPR
GOBP_POSITIVE_REGULATION_OF_MOLECULAR_FUNCTION	GOBP_POSITIVE_REGULATION_OF_MOLECULAR_FUNCTION	424	-0.273682	-1.31171	0.00739894	0.105465	0.0917618	4762	tags=32%, list=23%, signal=25%	DIRAS2/PIP5K1A/PRKCI/VMP1/TNFRSF10A/MST1R/UBE2S/ACR/PLSCR1/RANGAP1/TOR1AIP2/ARHGAP11A/CAP1/IRAK1/TRAF1/UBE2C/RAP1A/CALCA/PIM1/LILRA5/RGS1/AVPR2/ITGB1/SETMAR/RGP1/CRTC2/CLN5/CACNA1C/TAB2/MAPK8/RALGAPA1/MAP2K3/DTX3L/F2RL1/CHI3L1/DNAJC9/RB1/TSC1/GCH1/BMP2/TAOK3/MTDH/FGFR2/ARRDC3/PYHIN1/ARHGAP11B/DYNAP/PRKCZ/SUMO4/PIBF1/TLR4/CCDC125/ZNF622/CACUL1/ATF2/PRKCH/DPH3/TBC1D2/ROR1/EGF/LCP2/ERC1/ASPH/SPHK1/D…
GOBP_POSITIVE_REGULATION_OF_CELL_ADHESION	GOBP_POSITIVE_REGULATION_OF_CELL_ADHESION	464	-0.271366	-1.31018	0.00744685	0.105841	0.0920893	3216	tags=22%, list=16%, signal=19%	IFT74/SAA1/SOCS5/ANXA1/IL6/PPP3CA/ACTL6A/NFKBID/IL7R/UTRN/NPNT/LILRB2/PRKCA/GP6/ZBTB16/PRKAA1/CD46/CSPG5/VNN1/PBRM1/GCNT2/ARPC2/PTPN11/ITGA4/TEK/PTPRC/BCL6/LYN/EBI3/LGALS8/LAMC1/CTNNB1/AP3B1/TNFSF4/PRKCQ/CXCL13/NEDD9/TJP1/JAK2/SFN/IL6ST/HAS2/CARMIL1/AGR2/PLAUR/TNFSF9/IL2RA/LAMB1/TFRC/CD86/AFDN/RASGRP1/FSTL3/JAK1/ROCK1/CX3CL1/ITGAV/FBXO38/ARID2/IL6R/STX3/MALT1/YES1/PKP1/NODAL/ADGRG1/HAVCR2/OPA1/NF…
GOBP_CARDIAC_SEPTUM_MORPHOGENESIS	GOBP_CARDIAC_SEPTUM_MORPHOGENESIS	70	0.431934	1.60563	0.00751666	0.105996	0.0922238	2160	tags=23%, list=11%, signal=20%	HEY2/APLNR/BMP4/HEY1/SEMA3C/SMAD6/VANGL2/GJA5/TBX2/SOX4/SLIT3/WNT11/DHRS3/PROX1/MSX2/BMP7
GOBP_CALCIUM_MEDIATED_SIGNALING	GOBP_CALCIUM_MEDIATED_SIGNALING	225	0.321844	1.4399	0.00751525	0.105996	0.0922238	2998	tags=24%, list=15%, signal=21%	PLN/CASQ2/TRDN/DEFB1/CX3CR1/P2RY12/MYOZ1/PDK2/GRIN2A/AVPR1A/NCALD/TMEM100/PCP4/ATP1A2/CD22/RCAN2/ACKR3/CCL3/CCR3/CASQ1/TREM2/LAT/RAMP3/NMUR2/P2RX1/FHL2/IAPP/IGF1/TBC1D10C/NOS1/P2RX4/ORAI1/RYR3/GRIA3/CD4/HTR2B/REM1/ANK2/NMUR1/CAMKK2/HTR2C/FKBP1B/ACKR4/PPP3CB/LAT2/RGN/TPRG1L/ADA/GRIN2B/TNFSF11/ACKR2/SGCD/PRKACA/TRPM4/CD3E
GOBP_SENSORY_PERCEPTION_OF_SMELL	GOBP_SENSORY_PERCEPTION_OF_SMELL	372	-0.281842	-1.34452	0.00752039	0.105996	0.0922238	5106	tags=32%, list=25%, signal=25%	OR5B3/OR51B2/OR13C8/CNGB1/OR10H5/OR2A12/OR2D2/OR2AG1/OR1K1/OR6C1/OR52I1/OR5M8/OR2T4/OR51G1/OR4K17/OR11H6/GPR148/OR5P3/OR13C9/OR10J5/OR5L1/OR7A17/OR4X1/OR10A3/OR2C3/BBS4/OR4K1/OR6N2/OR4D2/OR8G5/OR10X1/OR7G3/OR51F2/OR13C4/OR4D1/OR4E2/OR7G2/OR1B1/OR56A5/OR2W1/OR4F15/OR52E8/OR2AE1/OR10G3/OR2A5/OR11A1/OR52A4P/OR52N2/OR8B12/OR5K1/OR2B3/OR11G2/OR4K2/OR2C1/OR1M1/OR10H2/OR5AR1/OR14A16/OR5C1/OR1J2/OR1F1/OR…
GOBP_INSEMINATION	GOBP_INSEMINATION	12	0.715967	1.7514	0.00756114	0.106275	0.0924666	1418	tags=33%, list=7%, signal=31%	TACR1/SERPINE2/AVPR1A/P2RX1
GOBP_POSITIVE_REGULATION_OF_CYTOKINE_PRODUCTION_INVOLVED_IN_INFLAMMATORY_RESPONSE	GOBP_POSITIVE_REGULATION_OF_CYTOKINE_PRODUCTION_INVOLVED_IN_INFLAMMATORY_RESPONSE	33	-0.530765	-1.73925	0.0077381	0.108462	0.0943693	1184	tags=27%, list=6%, signal=26%	KPNA6/IL6/TLR4/HIF1A/IL1RL2/TLR3/MIR21/IL1RAP/GBP5
GOBP_SUBSTRATE_ADHESION_DEPENDENT_CELL_SPREADING	GOBP_SUBSTRATE_ADHESION_DEPENDENT_CELL_SPREADING	102	-0.380308	-1.5218	0.00779888	0.109012	0.0948485	2621	tags=25%, list=13%, signal=21%	CSPG5/ARPC2/ITGA4/TEK/RAB1A/MERTK/LAMC1/PIK3R1/NEDD9/FER/HAS2/CARMIL1/MICALL2/LAMB1/LAMB4/ITGAV/PKP2/SPRY4/TACSTD2/KIF14/LAMB3/DOCK5/OLFM4/FGA/FGG
GOBP_RRNA_CATABOLIC_PROCESS	GOBP_RRNA_CATABOLIC_PROCESS	20	-0.604082	-1.72816	0.00793685	0.110636	0.0962612	1391	tags=30%, list=7%, signal=28%	RIOK3/EXOSC9/XRN1/SLFN13/DIS3/SLFN14
GOBP_TYPE_II_INTERFERON_PRODUCTION	GOBP_TYPE_II_INTERFERON_PRODUCTION	123	-0.365343	-1.50346	0.00797008	0.110795	0.0963995	3154	tags=24%, list=16%, signal=20%	TLR4/SLC11A1/CD226/PTPN22/TLR8/FZD5/NLRP6/EBI3/UBA5/TNFSF4/PDE4D/BCL3/ZC3H12A/CD96/IL20RB/DDIT3/SLAMF6/HAVCR2/RIPK2/HSPD1/IL1RL1/TLR3/PDCD1LG2/SCGB1A1/SLC7A5/IL20RA/KLRC4-KLRK1/CD274/IL18RAP
GOBP_PEPTIDE_ANTIGEN_ASSEMBLY_WITH_MHC_CLASS_II_PROTEIN_COMPLEX	GOBP_PEPTIDE_ANTIGEN_ASSEMBLY_WITH_MHC_CLASS_II_PROTEIN_COMPLEX	10	0.722502	1.67894	0.00802181	0.11121	0.0967601	1442	tags=30%, list=7%, signal=28%	HLA-DQB1/HLA-DRB5/HLA-DQA1
GOBP_REGULATION_OF_NUCLEOTIDE_BINDING_DOMAIN_LEUCINE_RICH_REPEAT_CONTAINING_RECEPTOR_SIGNALING_PATHWAY	GOBP_REGULATION_OF_NUCLEOTIDE_BINDING_DOMAIN_LEUCINE_RICH_REPEAT_CONTAINING_RECEPTOR_SIGNALING_PATHWAY	13	-0.677881	-1.7277	0.00807782	0.111515	0.0970261	3154	tags=54%, list=16%, signal=46%	TLR4/PTPN22/TNFAIP3/ERBIN/BIRC2/SLC15A2/BIRC3
GOBP_ANIMAL_ORGAN_FORMATION	GOBP_ANIMAL_ORGAN_FORMATION	63	0.440103	1.60955	0.00808783	0.111515	0.0970261	2160	tags=22%, list=11%, signal=20%	FGF1/SULF1/WT1/FGF10/GLI3/BMP4/SPRY1/HOXA3/WNT2B/WNT5A/WNT11/AR/HOXA11/BMP7
GOBP_RESPONSE_TO_RADIATION	GOBP_RESPONSE_TO_RADIATION	413	-0.283438	-1.35086	0.00811892	0.111641	0.0971353	2919	tags=21%, list=14%, signal=18%	EYS/PER2/CRB1/RFWD3/TANC1/ERCC4/PIAS1/KRAS/MDM2/MME/SPIDR/AEN/AURKB/MTCH2/PRKAA1/GPSM2/PIANP/BEST1/RAD54L/NEDD4/MAP3K4/FIGNL1/EYA1/PTPRC/PARP1/PTPRK/XRRA1/GNAT1/SMC1A/PIK3R1/XRCC4/POLD3/COPS3/PLK3/WRN/GJA10/IFI16/RAD51/CASP3/LIG4/DHX36/BCL3/ATR/USP1/SOD2/MMP9/PBK/HIF1A/RRH/XRCC5/PRKDC/EIF2AK4/ABCC8/TIPIN/ECT2/CXCL10/TOP1/RAD51AP1/RP1/CRY1/MSH6/CLOCK/NF1/TICRR/NIPBL/TANK/CDS1/BLM/ZBTB1/XRCC2/DCUN1…
GOBP_REGULATION_OF_NUCLEAR_CELL_CYCLE_DNA_REPLICATION	GOBP_REGULATION_OF_NUCLEAR_CELL_CYCLE_DNA_REPLICATION	15	-0.673418	-1.78572	0.00839682	0.113615	0.0988526	4533	tags=60%, list=22%, signal=47%	AICDA/CDT1/ZMPSTE24/BCL6/ATRX/TIPIN/GMNN/DBF4/CDC7
GOBP_ATRIAL_SEPTUM_DEVELOPMENT	GOBP_ATRIAL_SEPTUM_DEVELOPMENT	20	0.60045	1.67507	0.00839025	0.113615	0.0988526	2851	tags=35%, list=14%, signal=30%	HEY2/GJA5/WNT5A/SOX4/WNT11/ANK2/TGFB2
GOBP_LONG_CHAIN_FATTY_ACID_METABOLIC_PROCESS	GOBP_LONG_CHAIN_FATTY_ACID_METABOLIC_PROCESS	99	0.382012	1.52279	0.00835958	0.113615	0.0988526	3380	tags=31%, list=17%, signal=26%	ALOX15/ELOVL2/PTGIS/CYP4F12/HPGDS/PLA2G4C/ACOT2/PTGDS/PLA2G4A/PTGS1/AIG1/CYP2F1/ACOT8/PLP1/GLYATL2/ACOT1/CYP1B1/PNPLA3/CPT1A/ACSBG2/ACSF2/CYP2C19/ADTRP/PLA2G10/ACAA1/CYP4Z1/SLC27A1/CYP2U1/GPX4/GSTM4/CYP2S1
GOBP_RESPONSE_TO_IONIZING_RADIATION	GOBP_RESPONSE_TO_IONIZING_RADIATION	130	-0.360364	-1.49446	0.00836816	0.113615	0.0988526	2832	tags=28%, list=14%, signal=25%	RFWD3/MDM2/SPIDR/AEN/PRKAA1/RAD54L/FIGNL1/EYA1/PTPRC/PARP1/XRRA1/XRCC4/WRN/IFI16/RAD51/CASP3/LIG4/ATR/SOD2/XRCC5/PRKDC/ECT2/CXCL10/TOP1/RAD51AP1/CLOCK/TICRR/NIPBL/TANK/BLM/XRCC2/DCUN1D3/NABP1/TOPBP1/BRCA2/MIR21/BRCC3
GOBP_BRANCHING_MORPHOGENESIS_OF_AN_EPITHELIAL_TUBE	GOBP_BRANCHING_MORPHOGENESIS_OF_AN_EPITHELIAL_TUBE	161	0.34652	1.48876	0.00830825	0.113615	0.0988526	3859	tags=27%, list=19%, signal=22%	SFRP2/FGF1/HOXA5/GREM1/WT1/FGF10/GLI3/BMP4/MIR15B/SPRY1/VANGL2/WNT2B/WNT5A/AGT/TBX2/ILK/PGR/IGF1/LRP5/PHB2/AR/IHH/MSX2/HOXA11/ESR1/SPRY2/BMP7/PBX1/EDNRA/NRARP/TCF21/GREB1L/ADAMTS16/HOXD11/TIE1/MKS1/MAGED1/WNT4/VEGFA/MDK/HOXB7/NFATC4/NOG
GOBP_ERYTHROCYTE_HOMEOSTASIS	GOBP_ERYTHROCYTE_HOMEOSTASIS	147	-0.351889	-1.48236	0.00837008	0.113615	0.0988526	5372	tags=41%, list=26%, signal=30%	HIPK2/HBM/PTPN2/CEBPG/L3MBTL3/MED1/TSPO2/MFHAS1/ETS1/ETV2/NCKAP1L/SH2B3/TCEA1/SMAD5/IREB2/SMAP1/BBS4/SLC25A5/SFXN1/HBE1/RB1/SP3/DYRK3/EPO/GLUL/ZFP36/HMGB2/ALAS2/JMJD6/MB/PTBP3/BCL6/RCOR1/LYN/HNRNPU/BPGM/UBA5/DIAPH3/JAK2/HMOX1/SLC1A5/CASP3/SENP1/SLC11A2/ARID4A/STAT1/AHSP/KMT2E/HSPA9/HIF1A/PRKDC/HBB/VPS13A/ADGRF5/UFL1/SLC4A1/RACGAP1/HBD/MIR221/MIR222
GOBP_CELLULAR_RESPONSE_TO_RETINOIC_ACID	GOBP_CELLULAR_RESPONSE_TO_RETINOIC_ACID	62	0.443242	1.61541	0.00856161	0.114684	0.0997829	2158	tags=21%, list=11%, signal=19%	HOXA2/ALDH1A2/OSR1/BRINP1/BRINP2/LEP/NTRK3/CYP26B1/WNT5A/TESC/WNT11/WNT9A/EPHA3
GOBP_AMINO_ACID_BIOSYNTHETIC_PROCESS	GOBP_AMINO_ACID_BIOSYNTHETIC_PROCESS	66	-0.426112	-1.5928	0.00853561	0.114684	0.0997829	4616	tags=35%, list=23%, signal=27%	ASNSD1/MTHFR/GAD2/HAO1/SRR/PLOD2/MTR/GLUL/OAT/NAGS/GOT1/MTAP/ENOPH1/GOT2/DPYD/ASNS/MTHFD2L/BCAT1/MTRR/SLC38A1/CTH/SLC1A3/PSAT1
GOBP_POSITIVE_REGULATION_OF_TYPE_I_INTERFERON_PRODUCTION	GOBP_POSITIVE_REGULATION_OF_TYPE_I_INTERFERON_PRODUCTION	73	-0.413361	-1.57247	0.008583	0.114684	0.0997829	3386	tags=32%, list=17%, signal=26%	DDX3X/SETD2/HMGB2/TLR4/PTPN22/TLR8/PTPN11/POLR3C/KPNA2/CHUK/POLR3G/DHX36/RIOK3/STAT1/TLR2/HSP90AA1/TBK1/POLR3B/RIPK2/HSPD1/TANK/DHX9/TLR3
GOBP_REGULATION_OF_LEUKOCYTE_MIGRATION	GOBP_REGULATION_OF_LEUKOCYTE_MIGRATION	214	0.326845	1.45082	0.00851726	0.114684	0.0997829	2610	tags=21%, list=13%, signal=19%	CCL8/BDKRB1/SMPD3/THY1/CX3CR1/P2RY12/CD200R1/TACR1/CD200/IL12A/CXCL12/GREM1/RARRES2/GCNT1/CCL19/STAP1/JAM2/LBP/CCL24/CCL5/CAMK1D/IL33/VEGFB/PDGFD/SPN/CCL3/WNT5A/TREM2/TNFSF18/ITGB3/CCL21/GAS6/HOXA7/MRGPRX2/P2RX4/CD99L2/RIPK3/ADTRP/CCL28/RAC2/NINJ1/XCL1/ST3GAL4/TIRAP/SELP/ADA
GOBP_REGULATION_OF_TRANSFERASE_ACTIVITY	GOBP_REGULATION_OF_TRANSFERASE_ACTIVITY	281	-0.289538	-1.33148	0.00858885	0.114684	0.0997829	4771	tags=33%, list=23%, signal=26%	IRAK4/DIRAS2/TNFRSF10A/MST1R/UBE2S/PAK2/BCCIP/IRAK1/UBE2C/RAP1A/CALCA/PIM1/LILRA5/DNAJA1/CCNT1/PTPN1/DUSP7/GPRC5A/TAB2/MAP2K3/DTX3L/CHI3L1/AIDA/RB1/GCKR/TAOK3/FEM1B/ARRDC3/ZFP36/DYNAP/PIBF1/SOCS5/MYCNOS/MIDN/ZNF622/CACUL1/USP44/UVRAG/RPS6KB1/PTPN22/NOLC1/LCP2/MAP3K4/PTPRC/SESN2/CEMIP/LYN/HNRNPU/FBXO5/PAQR3/NEDD9/PIK3R5/CDC25C/LTF/PSMD10/JAK2/MAP3K7/SFN/CCNT2/POLG2/TRIB1/CCDC88A/TRIB3/TSPYL2/IRAK2…
GOBP_HEART_PROCESS	GOBP_HEART_PROCESS	258	0.309861	1.40045	0.00862722	0.114894	0.0999656	4105	tags=29%, list=20%, signal=23%	PLN/TBX18/RGS4/CASQ2/DES/TRDN/HEY2/NOX4/KCNIP2/TACR3/HCN1/ACTC1/SPX/FXYD1/GNAO1/SGCG/AVPR1A/CTNNA3/ATP1A2/VEGFB/GJA5/SCN3A/NPFF/GSN/AGT/SCN4B/EHD3/KCND2/RAMP3/TBX2/HSPB7/MAP2K6/KCNE2/NOS1/P2RX4/SUMO1/CACNA2D1/ANK2/FGF13/POPDC2/GPD1L/KCNJ5/EDNRA/FKBP1B/KCNA5/GRK2/TRPC1/BIN1/ADA/SCN1B/TGFB2/KCNE3/SGCD/PRKACA/KCNJ3/TRPM4/ADRB3/PPCS/HRC/KCNN2/SCN11A/IRX3/EDNRB/JPH2/RANGRF/MIR208A/SMAD7/KCNH2/MIR30E/S…
GOBP_MECHANOSENSORY_BEHAVIOR	GOBP_MECHANOSENSORY_BEHAVIOR	13	-0.674578	-1.71928	0.00883274	0.117323	0.102079	2103	tags=38%, list=10%, signal=35%	FOXP2/STRBP/ETV1/SLITRK6/SLC1A3
GOBP_MEIOTIC_CELL_CYCLE_PHASE_TRANSITION	GOBP_MEIOTIC_CELL_CYCLE_PHASE_TRANSITION	16	-0.647706	-1.73002	0.00903431	0.119687	0.104136	2565	tags=44%, list=13%, signal=38%	ZWINT/CDC25C/KNL1/CDC20/TTK/OVOL1/NDC80
GOBP_PROTEIN_LOCALIZATION_TO_NUCLEOPLASM	GOBP_PROTEIN_LOCALIZATION_TO_NUCLEOPLASM	12	-0.691664	-1.71215	0.00924817	0.122122	0.106255	3883	tags=58%, list=19%, signal=47%	CCT3/CCT8/CCT5/CCT2/CCT6A/TCP1/DKC1
GOBP_MICROTUBULE_DEPOLYMERIZATION	GOBP_MICROTUBULE_DEPOLYMERIZATION	50	-0.461887	-1.65831	0.00926627	0.122122	0.106255	3171	tags=42%, list=16%, signal=36%	CLASP2/MAP1S/CLASP1/BBOF1/NAV3/ATXN7/AURKB/TAOK1/STMN2/KIF2A/CKAP2/DIAPH3/KIF21A/CKAP5/APC/NCKAP5/CAMSAP2/KIF2C/KIF14/TPX2/KIF18A
GOBP_REGULATION_OF_MICROVILLUS_ORGANIZATION	GOBP_REGULATION_OF_MICROVILLUS_ORGANIZATION	15	-0.669349	-1.77493	0.00930456	0.12216	0.106287	1495	tags=40%, list=7%, signal=37%	ATP8B1/STK26/RAPGEF2/TNIK/RAPGEF6/PLS1
GOBP_TRANS_SYNAPTIC_SIGNALING_MODULATING_SYNAPTIC_TRANSMISSION	GOBP_TRANS_SYNAPTIC_SIGNALING_MODULATING_SYNAPTIC_TRANSMISSION	24	0.593323	1.73722	0.00934133	0.12216	0.106287	6242	tags=54%, list=31%, signal=38%	NTRK2/SYT4/CBLN4/C1QL2/CBLN3/PLG/GRID1/CNRIP1/CBLN1/NRXN1/EFNB3/NRXN3/FAAH
GOBP_CELLULAR_RESPONSE_TO_TOPOLOGICALLY_INCORRECT_PROTEIN	GOBP_CELLULAR_RESPONSE_TO_TOPOLOGICALLY_INCORRECT_PROTEIN	115	-0.372491	-1.51236	0.00932415	0.12216	0.106287	2749	tags=22%, list=14%, signal=19%	ERN1/PPP1R15B/HSPA5/PACRG/UBR4/DNAJB9/PARP8/PIK3R1/DNAJC10/CUL3/AGR2/UBR5/MIR199A1/DDIT3/KLHL15/CREBRF/EIF2AK3/ATF6/EDEM3/UFL1/HSPD1/EIF2S1/STC2/YOD1/CTH
GOBP_POSITIVE_REGULATION_OF_CELL_ADHESION_MEDIATED_BY_INTEGRIN	GOBP_POSITIVE_REGULATION_OF_CELL_ADHESION_MEDIATED_BY_INTEGRIN	22	0.599298	1.72931	0.00937612	0.122299	0.106409	2998	tags=36%, list=15%, signal=31%	SFRP2/P2RY12/CCL5/SKAP1/ITGB3/CCL21/TGFB2/CD3E
GOBP_POSITIVE_REGULATION_OF_ORGANELLE_ASSEMBLY	GOBP_POSITIVE_REGULATION_OF_ORGANELLE_ASSEMBLY	81	-0.407195	-1.5671	0.00943667	0.122773	0.106822	4953	tags=41%, list=24%, signal=31%	HTT/MAPK9/CEP120/POC1B/RAB3GAP1/CNOT6/CAPRIN1/BBS4/CCDC15/ATG5/CEP135/ATG2A/PDCD6IP/SDCBP/SASS6/GPSM2/CNOT2/WIPI1/SNX4/PIP4K2C/SNX30/CCDC88A/CNOT6L/CNOT1/CCP110/RAB3GAP2/CEP295/RP1/IFT88/STIL/SPAG5/PLK4/MNS1
GOBP_GASTRO_INTESTINAL_SYSTEM_SMOOTH_MUSCLE_CONTRACTION	GOBP_GASTRO_INTESTINAL_SYSTEM_SMOOTH_MUSCLE_CONTRACTION	12	0.710434	1.73786	0.00946972	0.122888	0.106922	387	tags=33%, list=2%, signal=33%	SULF1/PTGER3/SPX/SULF2
GOBP_REGULATION_OF_ATTACHMENT_OF_SPINDLE_MICROTUBULES_TO_KINETOCHORE	GOBP_REGULATION_OF_ATTACHMENT_OF_SPINDLE_MICROTUBULES_TO_KINETOCHORE	23	-0.574764	-1.71268	0.00951386	0.123146	0.107146	3007	tags=52%, list=15%, signal=45%	BIRC5/CCNB1/ZWILCH/AURKB/HNRNPU/KNTC1/APC/ECT2/RACGAP1/CDK1/KNSTRN/SPAG5
GOBP_NEGATIVE_REGULATION_OF_CELL_GROWTH	GOBP_NEGATIVE_REGULATION_OF_CELL_GROWTH	165	0.331544	1.43099	0.00955876	0.123413	0.107378	2161	tags=16%, list=11%, signal=14%	SFRP2/BDKRB1/RGS4/SFRP1/FRZB/SERPINE2/PI16/MEG3/WT1/CRYAB/BCL11A/BST2/FSTL4/RERG/CDKL3/WFDC1/OSTN/WNT5A/CDKN1B/SLIT3/SEMA3G/NTN1/FHL1/TP53/FGF13/SEMA6C
GOBP_NEGATIVE_REGULATION_OF_AMINO_ACID_TRANSPORT	GOBP_NEGATIVE_REGULATION_OF_AMINO_ACID_TRANSPORT	12	0.709705	1.73608	0.00961653	0.123843	0.107752	723	tags=25%, list=4%, signal=24%	RGS4/NPY5R/LEP
GOBP_NEGATIVE_REGULATION_OF_ACTIVATED_T_CELL_PROLIFERATION	GOBP_NEGATIVE_REGULATION_OF_ACTIVATED_T_CELL_PROLIFERATION	16	-0.646509	-1.72682	0.00965203	0.123853	0.107761	1648	tags=31%, list=8%, signal=29%	MIR181C/CASP3/PDCD1LG2/ARG1/CD274
GOBP_TELOMERE_MAINTENANCE_VIA_TELOMERE_LENGTHENING	GOBP_TELOMERE_MAINTENANCE_VIA_TELOMERE_LENGTHENING	65	-0.424707	-1.5842	0.00966608	0.123853	0.107761	4260	tags=45%, list=21%, signal=35%	PINX1/POT1/FBXO4/CCT3/TNKS/HNRNPA2B1/CCT8/ERCC4/NAF1/RFC1/CCT5/PARP1/HNRNPU/HSP90AB1/CTNNB1/CCT2/CCT6A/RAD51/DHX36/TNKS2/ATR/TCP1/HSP90AB3P/XRCC5/RAD50/HSP90AA1/DKC1/HNRNPA1/XRN1
GOBP_ESTABLISHMENT_OF_PROTEIN_LOCALIZATION_TO_TELOMERE	GOBP_ESTABLISHMENT_OF_PROTEIN_LOCALIZATION_TO_TELOMERE	12	-0.689621	-1.70709	0.00969929	0.123863	0.107769	1975	tags=58%, list=10%, signal=53%	NABP2/POT1/CCT6A/USP7/TCP1/BRCA2/SPDYA
GOBP_PERIPHERAL_NERVOUS_SYSTEM_DEVELOPMENT	GOBP_PERIPHERAL_NERVOUS_SYSTEM_DEVELOPMENT	83	0.400469	1.54173	0.00972499	0.123863	0.107769	4247	tags=36%, list=21%, signal=29%	MYOC/NTRK2/SERPINI1/VCAM1/EGR3/GSTM3/NTRK3/PLXNA4/EGR2/ILK/COL6A1/NFASC/GRB2/CNTNAP1/SIRT2/NEUROG3/GFRA3/HOXD10/MAP2K2/MAPK3/LGI4/ITGB4/NEFH/NAB1/EDNRB/SOX10/NDRG1/SH3TC2/LAMB2/NGF
GOBP_INTRINSIC_APOPTOTIC_SIGNALING_PATHWAY	GOBP_INTRINSIC_APOPTOTIC_SIGNALING_PATHWAY	314	-0.285082	-1.32112	0.00974009	0.123863	0.107769	2770	tags=20%, list=14%, signal=18%	DDIAS/MDM2/ERN1/TOPORS/AEN/MTCH2/APAF1/VNN1/FIGNL1/MCL1/PLAGL2/S100A8/PARP1/ING2/CTNNB1/ENO1/CUL2/PIK3R1/BCL2A1/CYCS/ZNF385B/JAK2/SFN/DNAJC10/IFI16/CASP3/BCL3/CUL3/TRIB3/PLAUR/SOD2/IVNS1ABP/DDIT3/MMP9/FNIP2/JMY/HIF1A/MIR186/PRKDC/EIF2AK3/S100A9/SKIL/EPHA2/OPA1/USP15/BIRC2/RRM2B/MSH6/BCLAF1/LRRK2/PTGS2/USP47/CYLD/FBXW7/TP53BP2/NBN/CASP4/MIR29B1/BRCA2/MIR21/HELLS/IL20RA/BIRC3/PMAIP1
GOBP_MEIOTIC_CHROMOSOME_SEPARATION	GOBP_MEIOTIC_CHROMOSOME_SEPARATION	11	-0.704453	-1.70607	0.00979033	0.12419	0.108054	2885	tags=55%, list=14%, signal=47%	ESPL1/ZWINT/WAPL/KNL1/NCAPH/TTK
GOBP_MANCHETTE_ASSEMBLY	GOBP_MANCHETTE_ASSEMBLY	11	-0.702046	-1.70024	0.00993979	0.125387	0.109095	1736	tags=45%, list=9%, signal=42%	CCDC181/STK33/CFAP53/HOOK1/SPAG17
GOBP_NEGATIVE_REGULATION_OF_SMOOTH_MUSCLE_CELL_PROLIFERATION	GOBP_NEGATIVE_REGULATION_OF_SMOOTH_MUSCLE_CELL_PROLIFERATION	55	0.447886	1.59259	0.00995876	0.125387	0.109095	1980	tags=29%, list=10%, signal=26%	CNN1/ADIPOQ/MYOCD/IGFBP5/TGFB3/IL12A/OGN/BMP4/MIR15A/GPER1/IGFBP3/CDKN1B/MIR140/IFNG/NDRG2/IL12B
GOBP_CARDIAC_SEPTUM_DEVELOPMENT	GOBP_CARDIAC_SEPTUM_DEVELOPMENT	104	0.378112	1.52329	0.00991058	0.125387	0.109095	4510	tags=33%, list=22%, signal=26%	HEY2/APLNR/BMP4/HEY1/SEMA3C/SMAD6/VANGL2/CRELD1/GJA5/LMO4/WNT5A/TBX2/SOX4/SLIT3/WNT11/PDE2A/DHRS3/PROX1/MSX2/ANK2/BMP7/TGFB2/ID2/SUFU/ZBTB14/ADAMTS6/GATA3/NOG/FZD1/SMAD7/SNX17/EGLN1/DCTN5/FZD2
GOBP_REGULATION_OF_NEUTROPHIL_ACTIVATION	GOBP_REGULATION_OF_NEUTROPHIL_ACTIVATION	12	0.707465	1.7306	0.010057	0.125687	0.109357	262	tags=17%, list=1%, signal=16%	PLA2G2A/FCGR2B
GOBP_REGULATION_OF_CHROMATIN_ORGANIZATION	GOBP_REGULATION_OF_CHROMATIN_ORGANIZATION	29	-0.528498	-1.68294	0.0100203	0.125687	0.109357	3523	tags=31%, list=17%, signal=26%	MKI67/KMT2A/MLLT3/HNRNPU/ERI1/ERI2/CDK1/TPR/BAZ1A
GOBP_CELL_FATE_COMMITMENT	GOBP_CELL_FATE_COMMITMENT	289	0.29729	1.35922	0.010034	0.125687	0.109357	3538	tags=21%, list=17%, signal=17%	SFRP2/TBX18/HEY2/SFRP1/HOXA2/SOSTDC1/WT1/FGF10/EBF2/GLI3/BMP4/PDPN/CDON/EHMT2/NTRK3/LMO4/CYP26B1/NR2F2/WNT2B/SPN/GAS1/WNT5A/GATA2/TNFSF18/TBX2/LOXL3/WNT11/NOTCH3/WNT9A/IL12B/PROX1/IHH/DMRT3/HOXA11/FGF13/SPRY2/SOX18/EDNRA/STAT5A/LGALS1/PTF1A/BCL11B/TBX4/SOX6/IRF4/TGFB2/HOXD10/MBD3/KLF4/NFE2L1/ID2/PRRX1/IL7/EOMES/GSC/MTA1/WNT4/GATA3/SOX17/EYA2
GOBP_REGULATION_OF_DNA_DAMAGE_CHECKPOINT	GOBP_REGULATION_OF_DNA_DAMAGE_CHECKPOINT	23	-0.57184	-1.70397	0.0101227	0.126198	0.109802	4237	tags=52%, list=21%, signal=41%	CUL4A/BRCA1/CUL1/FBXO4/FEM1B/RFWD3/RAD51/PPP1R10/CRY1/WDR76/BRCA2/BRCC3
GOBP_G_PROTEIN_COUPLED_DOPAMINE_RECEPTOR_SIGNALING_PATHWAY	GOBP_G_PROTEIN_COUPLED_DOPAMINE_RECEPTOR_SIGNALING_PATHWAY	29	0.546805	1.68542	0.0103302	0.128352	0.111675	3055	tags=34%, list=15%, signal=29%	RGS4/RGS9/GNAO1/GNG2/GNAL/ADCY5/GNA14/PALM/ADCY6/GNB5
GOBP_RESPONSE_TO_ETHANOL	GOBP_RESPONSE_TO_ETHANOL	129	0.358882	1.49451	0.0103461	0.128352	0.111675	2646	tags=18%, list=13%, signal=16%	RGS4/ADIPOQ/TACR1/ACTG2/NPY5R/RBP4/S100B/CRHBP/VCAM1/ACTC1/GRIN2A/LEP/ADCYAP1R1/NTRK3/IL2/SDF4/CPT1A/ALAD/CD4/CDO1/DNMT3A/SLC2A4/GRIN2B
GOBP_NEGATIVE_REGULATION_OF_CARDIAC_MUSCLE_TISSUE_GROWTH	GOBP_NEGATIVE_REGULATION_OF_CARDIAC_MUSCLE_TISSUE_GROWTH	25	0.581996	1.7342	0.0104152	0.128895	0.112148	199	tags=12%, list=1%, signal=12%	RGS4/RBP4/PI16
GOBP_SERINE_FAMILY_AMINO_ACID_BIOSYNTHETIC_PROCESS	GOBP_SERINE_FAMILY_AMINO_ACID_BIOSYNTHETIC_PROCESS	13	-0.666425	-1.69851	0.0104936	0.129548	0.112716	121	tags=23%, list=1%, signal=23%	HAO1/CTH/PSAT1
GOBP_LEUKOCYTE_TETHERING_OR_ROLLING	GOBP_LEUKOCYTE_TETHERING_OR_ROLLING	32	0.535473	1.70847	0.0106439	0.130464	0.113513	2581	tags=38%, list=13%, signal=33%	CX3CR1/CXCL12/VCAM1/GCNT1/JAM2/LEP/SPN/ITGB7/CCL21/CCL28/ST3GAL4/SELP
GOBP_REGULATION_OF_SECONDARY_METABOLIC_PROCESS	GOBP_REGULATION_OF_SECONDARY_METABOLIC_PROCESS	19	-0.589147	-1.66194	0.0106449	0.130464	0.113513	3292	tags=32%, list=16%, signal=26%	ZEB2/CDH3/RAB38/ATP7A/RAPGEF2/SLC7A11
GOBP_KERATINIZATION	GOBP_KERATINIZATION	79	-0.404216	-1.54779	0.0106228	0.130464	0.113513	6004	tags=51%, list=30%, signal=36%	SPRR4/SPRR1A/KRT75/KRT78/KRT82/LCE1F/LCE2B/LCE1B/LCE5A/LCE1A/KRT3/KRT2/KRT74/LCE3D/LCE1D/KRT17/KRT80/LCE1E/KLK5/SPRR2B/KRT76/CDSN/KRTAP6-3/LCE4A/KRT85/KRT16/LCE2D/CDH3/CERS3/SPRR2E/KRT83/LCE3E/PPHLN1/ABCA12/SFN/PI3/LCE2C/KRT7/KRT6A/LIPN
GOBP_POSITIVE_REGULATION_OF_INTERFERON_ALPHA_PRODUCTION	GOBP_POSITIVE_REGULATION_OF_INTERFERON_ALPHA_PRODUCTION	24	-0.562089	-1.69564	0.0107302	0.131193	0.114147	4199	tags=58%, list=21%, signal=46%	IFIH1/TLR9/DDX3X/SETD2/TLR4/TLR8/CHUK/DHX36/STAT1/TBK1/RIPK2/HSPD1/DHX9/TLR3
GOBP_DETOXIFICATION	GOBP_DETOXIFICATION	144	-0.340664	-1.43255	0.010759	0.131229	0.114178	3859	tags=31%, list=19%, signal=25%	ABCG1/MIR326/GSR/GCH1/PNKD/SLC30A10/ADH4/SLC11A1/MT4/SLC39A8/MIR9-1/ADK/MT1DP/MB/MIR1-1/ABCG2/MGST1/GPX6/SESN2/MIR129-1/MPO/ABCC2/MT1A/MT1F/ATP7A/MT1B/SOD2/MT1X/MT1G/MIR186/ALB/HBB/S100A9/NQO1/CLIC2/SLC30A1/MT1H/SLC15A2/PTGS2/TXNRD1/MT1M/HP/AQP9/GSTT1
GOBP_MICROTUBULE_ORGANIZING_CENTER_LOCALIZATION	GOBP_MICROTUBULE_ORGANIZING_CENTER_LOCALIZATION	28	-0.5526	-1.74873	0.0108838	0.13131	0.114249	3937	tags=46%, list=19%, signal=37%	AURKA/SYNE2/NIN/PAFAH1B1/GPSM2/SYNE1/DLGAP5/CEP83/PLXNA2/RANBP2/AKAP9/CCDC141/ASPM
GOBP_NUCLEOTIDE_BINDING_DOMAIN_LEUCINE_RICH_REPEAT_CONTAINING_RECEPTOR_SIGNALING_PATHWAY	GOBP_NUCLEOTIDE_BINDING_DOMAIN_LEUCINE_RICH_REPEAT_CONTAINING_RECEPTOR_SIGNALING_PATHWAY	26	-0.56375	-1.73406	0.0108425	0.13131	0.114249	3154	tags=42%, list=16%, signal=36%	TLR4/LACC1/PTPN22/MAP3K7/TNFAIP3/ERBIN/BIRC2/RIPK2/SLC15A2/CYLD/BIRC3
GOBP_POSITIVE_REGULATION_OF_T_CELL_PROLIFERATION	GOBP_POSITIVE_REGULATION_OF_T_CELL_PROLIFERATION	100	-0.373946	-1.48429	0.0108455	0.13131	0.114249	3183	tags=28%, list=16%, signal=24%	ANXA1/IL6/PPP3CA/LILRB2/CD46/PTPRC/EBI3/TNFSF4/PRKCQ/JAK2/IL6ST/TNFSF9/IL2RA/TFRC/CD86/HAVCR2/RIPK2/ZP4/NR5A2/PDCD1LG2/PNP/MIR21/SLC7A1/IL1A/CD80/HHLA2/MIR30B/CD274
GOBP_POST_GOLGI_VESICLE_MEDIATED_TRANSPORT	GOBP_POST_GOLGI_VESICLE_MEDIATED_TRANSPORT	110	-0.365748	-1.47957	0.0108003	0.13131	0.114249	3723	tags=35%, list=18%, signal=28%	KRT18/CCDC93/SORL1/EXOC6/EXOC6B/MYO5A/SNAP23/SCFD1/NSF/AP3M1/MON2/EXOC5/EXOC4/STXBP5/GOPC/EXOC1/ARFGEF2/LLGL2/SORT1/AP3M2/KIF16B/WIPI1/AP1G1/RAB31/SORCS1/CNST/VPS13C/MACF1/ATP2C1/RP2/GCC2/ACSL3/GOLGA4/VPS13A/MYO1B/RAB3IP/BLZF1/ANK3
GOBP_REGULATION_OF_MICROTUBULE_CYTOSKELETON_ORGANIZATION	GOBP_REGULATION_OF_MICROTUBULE_CYTOSKELETON_ORGANIZATION	152	-0.341039	-1.45643	0.0108951	0.13131	0.114249	3171	tags=32%, list=16%, signal=27%	GBA2/PPP2CA/BICD1/CLASP2/MAP1S/CLASP1/MAP9/MAPRE1/PAFAH1B1/HAUS8/BBOF1/SNCA/NME7/NAV3/ATXN7/PDCD6IP/SASS6/AURKB/PRKAA1/GPSM2/FAM107A/TAOK1/STMN2/CEP97/CHMP2B/HNRNPU/CKAP2/SLAIN1/DIAPH3/PDE4DIP/KIF21A/CLIP1/SKA3/CKAP5/PLK1/ROCK1/CLTC/APC/CAMSAP2/CHMP4C/CEP70/AKAP9/STIL/TPR/SPAG5/CYLD/TPX2/KIF18A/MAP2
GOBP_SOMATIC_DIVERSIFICATION_OF_IMMUNE_RECEPTORS	GOBP_SOMATIC_DIVERSIFICATION_OF_IMMUNE_RECEPTORS	74	-0.413371	-1.5768	0.0109285	0.131401	0.114328	4807	tags=39%, list=24%, signal=30%	BATF/IL4/AICDA/LEF1/SWAP70/TP53BP1/RAG2/NFKBIZ/POLB/SUPT6H/CTNNBL1/EXO1/HMGB2/ATAD5/RIF1/PTPRC/BCL6/TNFSF4/DCAF1/REV1/XRCC4/LIG4/TFRC/CLCF1/PRKDC/MSH6/HSPD1/POLQ/NBN
GOBP_MITOCHONDRIAL_ELECTRON_TRANSPORT_CYTOCHROME_C_TO_OXYGEN	GOBP_MITOCHONDRIAL_ELECTRON_TRANSPORT_CYTOCHROME_C_TO_OXYGEN	18	0.623159	1.70811	0.0110143	0.131836	0.114707	4690	tags=67%, list=23%, signal=51%	COX7B/COX6C/NDUFA4/COX7C/COX7A1/COX6B1/COX4I2/COX7A2/COX5B/COX7A2L/COX4I1/COX6A2
GOBP_REGULATION_OF_TELOMERE_MAINTENANCE_VIA_TELOMERASE	GOBP_REGULATION_OF_TELOMERE_MAINTENANCE_VIA_TELOMERASE	41	-0.4778	-1.64163	0.0110946	0.131836	0.114707	4260	tags=46%, list=21%, signal=37%	PINX1/POT1/FBXO4/CCT3/TNKS/CCT8/NAF1/CCT5/HNRNPU/CTNNB1/CCT2/CCT6A/TNKS2/ATR/TCP1/HSP90AA1/DKC1/HNRNPA1/XRN1
GOBP_POSITIVE_REGULATION_OF_NUCLEOCYTOPLASMIC_TRANSPORT	GOBP_POSITIVE_REGULATION_OF_NUCLEOCYTOPLASMIC_TRANSPORT	59	-0.443211	-1.63568	0.0110879	0.131836	0.114707	2453	tags=29%, list=12%, signal=25%	NEDD4/CTDSPL2/PRKD1/PIK3R1/JAK2/SFN/ZC3H12A/CDH1/UBR5/XPO4/ECT2/RIOK2/IPO5/HSP90AA1/CDK1/TPR/DHX9
GOBP_MITOCHONDRIAL_TRANSLATION	GOBP_MITOCHONDRIAL_TRANSLATION	120	0.368852	1.51764	0.0110667	0.131836	0.114707	5960	tags=44%, list=29%, signal=31%	MRPS18C/CHCHD1/MRPL57/MRPL18/MRPS23/MRPL16/UQCC2/COA3/MRPL49/MRPL30/TACO1/MRPS35/MRPL43/MRPL9/MRPL20/MRPL21/MRPL15/MRPL34/MRPS30/MRPS5/YARS2/MRPS33/RPUSD3/SARS2/RPUSD4/GADD45GIP1/MRPS26/MRPL44/MRPS10/NGRN/MRPS9/MTG1/MRPL2/MRPS18A/MRPL22/HARS2/MRPS14/AARS2/MRPL23/MTRF1/MRPL13/MRPL58/MTIF3/MTG2/MRPS15/MRPS2/MRPL36/MRPL48/ALKBH1/TSFM/MRPS16/MRPL41/MRPL14
GOBP_VIRAL_LIFE_CYCLE	GOBP_VIRAL_LIFE_CYCLE	263	-0.297404	-1.35682	0.0110247	0.131836	0.114707	4543	tags=32%, list=22%, signal=25%	VPS37B/AICDA/TRIM38/ATG16L1/TMEM39A/BICD1/VPS37A/VCP/IFIH1/PKN2/CNOT7/ATG5/SRPK2/ITGB1/FURIN/CD55/ITCH/WWP1/HYAL2/NECTIN4/SLC6A19/LAMP3/TMEM41B/EGFR/KPNA6/DDX3X/ZNFX1/UVRAG/PVR/PDCD6IP/GYPA/CD46/HACD3/ISG20/NEDD4/RAB1A/CHMP2B/HSP90AB1/IL32/LDLR/ICAM1/KPNA2/HAVCR1/TMPRSS4/KPNA3/LTF/SLC1A5/IFI16/ZC3H12A/MRC1/APOBEC3B/USP6NL/ACE2/TFRC/CD86/XPR1/CDHR3/ITGAV/SMC6/PIKFYVE/TOP2B/EIF2AK4/IDE/CHMP4C/CXADR…
GOBP_POSITIVE_REGULATION_OF_INTERLEUKIN_4_PRODUCTION	GOBP_POSITIVE_REGULATION_OF_INTERLEUKIN_4_PRODUCTION	26	-0.563132	-1.73216	0.0111501	0.132185	0.115011	3343	tags=42%, list=16%, signal=35%	PRKCZ/PRG2/TNFSF4/PRKCQ/IL20RB/CD86/HAVCR2/NLRP3/IL1RAP/SLC7A5/IL20RA
GOBP_NEGATIVE_REGULATION_OF_RNA_CATABOLIC_PROCESS	GOBP_NEGATIVE_REGULATION_OF_RNA_CATABOLIC_PROCESS	91	-0.370786	-1.46036	0.0112624	0.132896	0.115629	6957	tags=59%, list=34%, signal=39%	MAPK14/MYD88/FUS/TAF15/PAIP1/HNRNPAB/THRAP3/YBX1/DND1/QKI/PARN/PABPC1/SRSF1/YBX3/DAZL/PHAX/IGF2BP1/SECISBP2/MAPKAPK2/METTL1/SNW1/E2F1/LARP1/NOCT/PKP3/IREB2/RBM47/NBAS/SNIP1/LARP1B/ZFP36/IGF2BP3/AGO2/TARDBP/SLC11A1/ZC3H14/METTL4/NAF1/CSDE1/HNRNPU/SYNCRIP/METTL14/PNN/LRPPRC/DHX36/FXR1/CRYZ/PKP1/DKC1/RBM46/IGF2BP2/BCLAF1/MEIOC/DHX9
GOBP_POSITIVE_REGULATION_OF_CANONICAL_NF_KAPPAB_SIGNAL_TRANSDUCTION	GOBP_POSITIVE_REGULATION_OF_CANONICAL_NF_KAPPAB_SIGNAL_TRANSDUCTION	211	-0.316236	-1.39856	0.011252	0.132896	0.115629	2403	tags=25%, list=12%, signal=22%	MTDH/UNC5CL/ALPK1/MIER1/LIMS1/TLR4/NR2C2/CFLAR/HUWE1/TLR8/ROR1/UBD/TAB3/PARP1/PRKD1/FBXW11/DHX15/GJA1/LTF/LRRC19/MAP3K7/HMOX1/CHUK/DHX36/IRAK2/ATP2C1/TFRC/CX3CL1/ANKRD17/MALT1/ECT2/TLR2/AKAP13/TBK1/PLK2/NFAT5/BIRC2/RIPK2/PELI1/TLR3/TNFSF15/REL/NAMPT/CLEC4D/IL1RAP/IL1A/IRAK3/S100A12/DDX21/CTH/BIRC3/CLEC6A
GOBP_STRIATED_MUSCLE_CELL_DIFFERENTIATION	GOBP_STRIATED_MUSCLE_CELL_DIFFERENTIATION	326	0.287034	1.33226	0.0113702	0.133857	0.116465	2235	tags=15%, list=11%, signal=14%	TBX18/CCL8/RGS4/HEY2/MYOCD/IGFBP5/CDH2/PGM5/NOX4/MYOM1/PI16/MYH11/FLNC/GREM1/WT1/LMOD1/MYOZ1/ACTC1/RPLP2/BDNF/RBM24/COL14A1/BMP4/AVPR1A/CDON/TMOD1/KCNH1/CBY1/CYP26B1/MYL9/CASQ1/RPL13/B4GALNT2/FHL2/RPL23/COL6A1/IGF1/NOS1/RPL17/EFNB2/PTGFRN/ASB2/RPL35/HDAC9/PROX1/POPDC2/ADAMTS15/CNTNAP1/RPL11
GOBP_DICARBOXYLIC_ACID_TRANSPORT	GOBP_DICARBOXYLIC_ACID_TRANSPORT	104	-0.370007	-1.48306	0.011398	0.133874	0.11648	3355	tags=28%, list=17%, signal=23%	SLC1A1/KCNJ10/SNCA/PSEN1/PER2/ARL6IP1/SLC25A13/PIANP/BEST1/LRRC8A/SLC12A2/SLC26A4/ABCC2/GJA1/SLC1A5/SLC25A32/SLC26A8/ALB/ABCC8/SLC38A2/NF1/LRRC8B/SLC7A13/SLC19A2/SLC26A2/SLC26A9/KMO/SLC1A3/SLC7A11
GOBP_QUATERNARY_AMMONIUM_GROUP_TRANSPORT	GOBP_QUATERNARY_AMMONIUM_GROUP_TRANSPORT	17	-0.623139	-1.69893	0.0114576	0.134263	0.116819	938	tags=35%, list=5%, signal=34%	SLC38A2/SLC6A20/SLC16A9/SLC22A15/SLC22A16/SLC6A14
GOBP_MESONEPHRIC_TUBULE_MORPHOGENESIS	GOBP_MESONEPHRIC_TUBULE_MORPHOGENESIS	68	0.417861	1.55114	0.0114906	0.13434	0.116885	4549	tags=37%, list=22%, signal=29%	FGF1/OSR1/GREM1/WT1/GLI3/BMP4/WNT2B/AGT/ILK/WNT11/HOXA11/PBX1/TCF21/GREB1L/ADAMTS16/HOXD11/MAGED1/WNT4/GATA3/VEGFA/HOXB7/NOG/PTCH1/FOXD1/LZTS2
GOBP_NEGATIVE_REGULATION_OF_AMINE_TRANSPORT	GOBP_NEGATIVE_REGULATION_OF_AMINE_TRANSPORT	23	0.588033	1.70963	0.0115354	0.134553	0.117071	1618	tags=26%, list=8%, signal=24%	RGS4/NPY5R/SYT4/LEP/SYT11/ADRA2A
GOBP_ESTABLISHMENT_OF_PROTEIN_LOCALIZATION_TO_CHROMOSOME	GOBP_ESTABLISHMENT_OF_PROTEIN_LOCALIZATION_TO_CHROMOSOME	19	-0.584779	-1.64962	0.0117326	0.13654	0.118799	4177	tags=53%, list=21%, signal=42%	NABP2/CTCFL/POT1/SPIDR/CCT6A/USP7/TCP1/NIPBL/BRCA2/SPDYA
GOBP_RESCUE_OF_STALLED_RIBOSOME	GOBP_RESCUE_OF_STALLED_RIBOSOME	32	-0.507828	-1.65402	0.0118386	0.137144	0.119325	898	tags=22%, list=4%, signal=21%	GIGYF2/LTN1/UFL1/HBS1L/TRNT1/ASCC3/ABCE1
GOBP_EMBRYONIC_SKELETAL_SYSTEM_MORPHOGENESIS	GOBP_EMBRYONIC_SKELETAL_SYSTEM_MORPHOGENESIS	89	0.393131	1.53316	0.0118256	0.137144	0.119325	4434	tags=37%, list=22%, signal=29%	HOXA4/HOXA2/OSR1/HOXA5/MMP16/HOXB2/GLI3/BMP4/OSR2/HOXB3/HOXA3/HOXB5/ALX1/HOXB6/HOXA7/HOXC9/HOXA11/BMP7/HOXB9/HOXD10/HOXD11/HOXB4/HOXA1/PRRX1/GSC/MEGF8/TWIST1/HOXB7/NOG/SHOX2/TULP3/HOXD3/SMAD3
GOBP_REGULATION_OF_VASCULAR_ENDOTHELIAL_GROWTH_FACTOR_RECEPTOR_SIGNALING_PATHWAY	GOBP_REGULATION_OF_VASCULAR_ENDOTHELIAL_GROWTH_FACTOR_RECEPTOR_SIGNALING_PATHWAY	35	0.535609	1.73566	0.0122133	0.141162	0.122821	1411	tags=29%, list=7%, signal=27%	MIR10A/FGF9/HHEX/FGF10/FGF18/VEGFB/VTN/HIF1AN/ITGB3/MMRN2
GOBP_PEPTIDYL_THREONINE_PHOSPHORYLATION	GOBP_PEPTIDYL_THREONINE_PHOSPHORYLATION	33	-0.515932	-1.69065	0.0124576	0.142734	0.124189	3861	tags=42%, list=19%, signal=34%	MAPK8/CHI3L1/TNKS/ATF2/EGF/UBE2K/CEMIP/PRKDC/HIPK3/STK33/TBK1/CHEK1/CDK1/WNK3
GOBP_T_FOLLICULAR_HELPER_CELL_DIFFERENTIATION	GOBP_T_FOLLICULAR_HELPER_CELL_DIFFERENTIATION	11	-0.693	-1.67833	0.0124808	0.142734	0.124189	4253	tags=55%, list=21%, signal=43%	RC3H1/IL6/RC3H2/PIK3R1/TBK1/ICOS
GOBP_POSITIVE_REGULATION_OF_PHOSPHATIDYLINOSITOL_3_KINASE_PROTEIN_KINASE_B_SIGNAL_TRANSDUCTION	GOBP_POSITIVE_REGULATION_OF_PHOSPHATIDYLINOSITOL_3_KINASE_PROTEIN_KINASE_B_SIGNAL_TRANSDUCTION	197	0.33579	1.4873	0.0123829	0.142734	0.124189	1692	tags=18%, list=8%, signal=16%	MYOC/NTRK2/NTS/CX3CR1/P2RY12/IGFBP5/NOX4/MIR126/CCL19/HCST/PRR5L/TMEM100/CCL5/LEP/NTF3/VEGFB/HAX1/PINK1/NTRK3/PDGFD/GPER1/CCL3/WNT5A/FSHR/TREM2/AGT/RAMP3/PDGFA/IAPP/CCL21/GAS6/IGF1/ADRA2A/C1QTNF1/P2RX4
GOBP_CARTILAGE_DEVELOPMENT	GOBP_CARTILAGE_DEVELOPMENT	197	0.33545	1.48579	0.0125213	0.142734	0.124189	4076	tags=30%, list=20%, signal=25%	SFRP2/SMPD3/FGF9/FRZB/SULF1/OSR1/HOXA5/OGN/GREM1/SULF2/GLI3/FGF18/BMP4/OSR2/LEP/HOXB3/HOXA3/LTBP3/WNT2B/WNT5A/PBXIP1/COL6A1/TIMP1/WNT11/WNT9A/CTSK/NPR2/MAF/IHH/MSX2/HOXA11/BMP7/TSKU/CER1/THBS3/ZNF219/BBS2/CSGALNACT1/BBS1/GDF5/SOX6/GUSB/TGFB2/GHR/MAPK3/MGP/COMP/PRRX1/GATA3/MDK/WNT7B/BMPR1B/NOG/SMAD7/BARX2/THRA/PTHLH/PKDCC/SHOX2/GDF6
GOBP_IMPORT_INTO_NUCLEUS	GOBP_IMPORT_INTO_NUCLEUS	169	-0.330208	-1.41712	0.0125427	0.142734	0.124189	3264	tags=25%, list=16%, signal=22%	GPN3/TARDBP/PPP3CA/GPN1/ATF2/E2F3/RANBP17/KPNA4/PRKD1/TNPO1/PIK3R1/KPNB1/KPNA2/BACH2/KPNA3/JAK2/IPO11/BCL3/PPP1R10/ZC3H12A/CDH1/UBR5/NUP88/NUP50/NUP98/IPO7/CWH43/NUP58/RANBP6/KCNQ3/ECT2/IPO5/RANBP2/HSP90AA1/KPNA7/NUP155/HNRNPA1/NF1/LRRK2/KPNA1/CDK1/TPR/NUP153
GOBP_RESPONSE_TO_TOPOLOGICALLY_INCORRECT_PROTEIN	GOBP_RESPONSE_TO_TOPOLOGICALLY_INCORRECT_PROTEIN	162	-0.328608	-1.40312	0.012406	0.142734	0.124189	4885	tags=33%, list=24%, signal=25%	HSPA8/BAG3/CREB3L1/TMTC4/EPG5/TRAM1/PPP1R15A/TMED2/SERP1/EDEM1/HSPA4/VCP/CHAC1/NFE2L2/DNAJA1/PTPN1/GORASP2/DNAJC3/TMEM33/ERO1A/UBXN4/ERN1/PPP1R15B/HSPA5/PACRG/HSP90AB1/UBR4/DNAJB9/PARP8/PIK3R1/STT3B/DNAJC10/CUL3/AGR2/UBR5/THBS1/MIR199A1/DDIT3/KLHL15/CREBRF/EIF2AK3/HSPA4L/HSP90AA1/ATF6/EDEM3/UFL1/HSPD1/HSPH1/EIF2S1/STC2/ERP27/YOD1/CTH
GOBP_REGULATION_OF_MONOATOMIC_ION_TRANSPORT	GOBP_REGULATION_OF_MONOATOMIC_ION_TRANSPORT	392	0.273591	1.28514	0.0125462	0.142734	0.124189	2687	tags=19%, list=13%, signal=16%	SLN/PLN/BDKRB1/RGS4/CASQ2/TRDN/THY1/P2RY12/SERPINE2/OSR1/KCNIP2/CXCL12/KCNAB1/RGS9/APLNR/FXYD1/GRIN2A/DPP10/CCL5/LEP/ATP1A2/ADCYAP1R1/HFE/MS4A1/GPER1/CORO1A/CCL3/CASQ1/TSPAN18/TREM2/AGT/DPP6/TESC/SCN4B/CACNB3/ISCU/NKAIN2/ITGB3/P2RX1/CLDN10/CYBA/ADRA2A/IFNG/KCNE2/NOS1/P2RX4/PHB2/ORAI1/FHL1/STAC/CD4/REM1/SUMO1/CACNA2D1/PLA2G1B/ANK2/FGF13/GPD1L/RAB11B/EDNRA/COMMD1/FKBP1B/PPP3CB/KCNIP3/CHRM1/XCL1/TRP…
GOBP_REGULATION_OF_ENDOTHELIAL_CELL_DEVELOPMENT	GOBP_REGULATION_OF_ENDOTHELIAL_CELL_DEVELOPMENT	16	-0.635484	-1.69738	0.0125862	0.142869	0.124306	1939	tags=38%, list=10%, signal=34%	CLDN5/ZDHHC21/ROCK1/VCL/PPP1R12A/ROCK2
GOBP_RESPONSE_TO_ARSENIC_CONTAINING_SUBSTANCE	GOBP_RESPONSE_TO_ARSENIC_CONTAINING_SUBSTANCE	28	-0.545567	-1.72648	0.0133193	0.150173	0.130661	4222	tags=57%, list=21%, signal=45%	PPIF/ZFAND2A/VCP/NFE2L2/DDX3X/MAPK13/GCLC/HMOX1/CYP1A1/DHX36/ZC3H12A/GRIA1/ATR/SLC38A2/HNRNPA1/AQP9
GOBP_RETINAL_METABOLIC_PROCESS	GOBP_RETINAL_METABOLIC_PROCESS	16	0.636455	1.69122	0.0133842	0.150173	0.130661	1428	tags=38%, list=7%, signal=35%	ALDH1A2/RBP4/BCO2/ALDH1A3/BCO1/CYP1B1
GOBP_NEURONAL_ION_CHANNEL_CLUSTERING	GOBP_NEURONAL_ION_CHANNEL_CLUSTERING	13	0.673428	1.68424	0.0133809	0.150173	0.130661	717	tags=23%, list=4%, signal=22%	MYOC/KCNIP2/KCNB1
GOBP_ZINC_ION_TRANSPORT	GOBP_ZINC_ION_TRANSPORT	34	-0.508339	-1.67869	0.0133031	0.150173	0.130661	5104	tags=53%, list=25%, signal=40%	SLC39A1/SLC30A3/SLC30A6/TRPM2/TMEM163/TRPM7/SLC39A9/SLC30A10/SLC39A2/SLC1A1/SLC39A8/AP3B1/SLC30A7/SLC39A6/SLC30A9/SLC11A2/SLC30A1/SLC39A14
GOBP_NEGATIVE_REGULATION_OF_CAMP_PKA_SIGNAL_TRANSDUCTION	GOBP_NEGATIVE_REGULATION_OF_CAMP_PKA_SIGNAL_TRANSDUCTION	29	0.534365	1.64708	0.0134073	0.150173	0.130661	5684	tags=62%, list=28%, signal=45%	PDE7B/PDE10A/PDE3A/PDE1B/PDE3B/PDE2A/PRKAR2B/PDE1A/PRKAR1B/LPAR1/PDE5A/PDE11A/PDE1C/PRKAR1A/PDE6C/PKIA/PDE9A/NPY2R
GOBP_DENDRITE_MORPHOGENESIS	GOBP_DENDRITE_MORPHOGENESIS	143	-0.329858	-1.39067	0.013326	0.150173	0.130661	2453	tags=18%, list=12%, signal=16%	NEDD4/PREX2/KLF7/ADGRB3/CHRNA7/MEF2A/SULT4A1/DHX36/ATP7A/SIPA1L1/SLC11A2/ARHGAP32/DCDC2/HECW2/RAPGEF2/TANC2/PTPRD/CDKL5/TNIK/SLC30A1/LRRK2/LRP8/NEDD4L/EPHA4/DOCK10/MAP2
GOBP_MAINTENANCE_OF_ORGANELLE_LOCATION	GOBP_MAINTENANCE_OF_ORGANELLE_LOCATION	11	-0.688374	-1.66713	0.013527	0.151181	0.131538	4709	tags=64%, list=23%, signal=49%	SPOUT1/PAFAH1B1/UVRAG/GPSM2/ARHGAP21/AKAP9/ASPM
GOBP_DETECTION_OF_CHEMICAL_STIMULUS	GOBP_DETECTION_OF_CHEMICAL_STIMULUS	429	-0.267085	-1.28174	0.0135708	0.151336	0.131673	4456	tags=33%, list=22%, signal=26%	OR2A12/OR2D2/OR2AG1/OR1K1/OR6C1/OR52I1/OR5M8/CYB5R4/OR2T4/OR51G1/OR4K17/OR11H6/GPR148/OR5P3/OR13C9/OR10J5/OR5L1/OR7A17/OR4X1/CST4/OR10A3/OR2C3/OR4K1/OR6N2/TLR9/OR4D2/OR8G5/OR10X1/CARTPT/OR7G3/OR51F2/KCNMB2/CALML3/OR13C4/OR4D1/OR4E2/TAS2R3/PIGR/OR7G2/OR1B1/OR56A5/OR2W1/RTP5/OR4F15/TAS2R7/OR52E8/OR2AE1/CALM2/OR10G3/OR2A5/OR11A1/OR52A4P/OR52N2/OR8B12/OR5K1/OR2B3/OR11G2/TLR4/OR4K2/OR2C1/OR1M1/OR10H2/…
GOBP_PROTEIN_FOLDING_IN_ENDOPLASMIC_RETICULUM	GOBP_PROTEIN_FOLDING_IN_ENDOPLASMIC_RETICULUM	12	-0.670121	-1.65882	0.0139098	0.154777	0.134667	3319	tags=83%, list=16%, signal=70%	P4HB/VAPA/ERO1B/DNAJC3/ERO1A/CANX/HSPA5/DNAJC10/AGR2/HSP90B1
GOBP_CIRCADIAN_REGULATION_OF_GENE_EXPRESSION	GOBP_CIRCADIAN_REGULATION_OF_GENE_EXPRESSION	62	-0.425849	-1.5753	0.0139959	0.155237	0.135067	4585	tags=35%, list=23%, signal=28%	AHR/NOCT/PPARGC1A/CARTPT/MYCBP2/NPAS2/OGT/KMT2A/PPP1CB/PER2/HDAC2/HUWE1/NCOA2/KDM5A/HNRNPU/GFPT1/TOP1/CRY1/CLOCK/NRIP1/RORA/NAMPT
GOBP_ARACHIDONATE_METABOLIC_PROCESS	GOBP_ARACHIDONATE_METABOLIC_PROCESS	53	0.43739	1.53505	0.0140124	0.155237	0.135067	907	tags=17%, list=4%, signal=16%	ALOX15/PTGIS/CYP4F12/HPGDS/PLA2G4C/PTGDS/PLA2G4A/PTGS1/CYP2F1
GOBP_ZYMOSTEROL_METABOLIC_PROCESS	GOBP_ZYMOSTEROL_METABOLIC_PROCESS	12	-0.669837	-1.65812	0.0140601	0.155427	0.135233	2516	tags=42%, list=12%, signal=37%	IDI1/SQLE/MSMO1/HMGCR/HMGCS1
GOBP_CELLULAR_RESPONSE_TO_RADIATION	GOBP_CELLULAR_RESPONSE_TO_RADIATION	168	-0.327744	-1.40821	0.014151	0.156092	0.135811	2877	tags=24%, list=14%, signal=21%	CRB1/ERCC4/MDM2/MME/SPIDR/AURKB/MTCH2/NEDD4/FIGNL1/PARP1/PTPRK/GNAT1/PIK3R1/POLD3/WRN/IFI16/RAD51/LIG4/DHX36/ATR/MMP9/PBK/RRH/XRCC5/EIF2AK4/ECT2/RAD51AP1/RP1/CRY1/CLOCK/NIPBL/TANK/BLM/ZBTB1/EIF2S1/FBXW7/POLK/BRCA2/MIR21/BRCC3/MMP1
GOBP_NEGATIVE_REGULATION_OF_MEIOTIC_NUCLEAR_DIVISION	GOBP_NEGATIVE_REGULATION_OF_MEIOTIC_NUCLEAR_DIVISION	12	-0.668771	-1.65548	0.0142105	0.156163	0.135873	3446	tags=50%, list=17%, signal=42%	NANOS2/ZWINT/FBXO5/RPS6KA2/KNL1/TRIP13
GOBP_REGULATION_OF_POST_TRANSLATIONAL_PROTEIN_MODIFICATION	GOBP_REGULATION_OF_POST_TRANSLATIONAL_PROTEIN_MODIFICATION	224	-0.300829	-1.34034	0.014219	0.156163	0.135873	4427	tags=32%, list=22%, signal=25%	UBE2C/SPRTN/TGFBR1/PINX1/VCP/DCUN1D1/DNAJA1/SKP2/ATG5/FBXO4/SH3RF2/OTUD4/WDR48/ITCH/UBQLN1/CBLB/DTX3L/PRMT3/DCUN1D5/UBE3A/MYCBP2/ARRDC3/DDX3X/OGT/TAF1/COPS2/USP44/WNK1/PER2/PTPN22/HUWE1/GTPBP4/PIAS1/SPHK1/FAM107A/HSPA5/CEP63/FSCB/GCLC/RNF111/PLAA/HSP90AB1/FBXO5/CTNNB1/PSMD10/PRKCG/COPS3/GNL3/COPS4/ZC3H12A/CUL3/TRIB3/IVNS1ABP/HSP90AB3P/HIF1A/CDC20/TNFAIP3/MALT1/STK33/HSP90AA1/BIRC2/RIPK2/CRY1/UFL1…
GOBP_MONOAMINE_TRANSPORT	GOBP_MONOAMINE_TRANSPORT	71	0.410317	1.53487	0.0144374	0.158219	0.137661	3817	tags=31%, list=19%, signal=25%	SYT4/CXCL12/KCNB1/PINK1/SYT11/ITGB3/P2RX1/SLC29A4/ADRA2A/NOS1/SLC18A2/KCNA2/SNCG/COMT/GRK2/SLC29A3/HTR2A/GABBR1/FCER1G/HTR1B/SDHD/SLC18B1
GOBP_MAINTENANCE_OF_BLOOD_BRAIN_BARRIER	GOBP_MAINTENANCE_OF_BLOOD_BRAIN_BARRIER	34	-0.505079	-1.66792	0.0145335	0.158929	0.138279	4108	tags=44%, list=20%, signal=35%	ITGB1/CLDN5/SLC1A1/ZEB2/IL6/SLC12A2/CLDN12/LAMC1/TJP1/GJA1/VCL/ABCC8/CD2AP/LAMA2/WNK3
GOBP_SMOOTH_MUSCLE_CELL_DIFFERENTIATION	GOBP_SMOOTH_MUSCLE_CELL_DIFFERENTIATION	75	0.406988	1.54521	0.0145854	0.159154	0.138475	4163	tags=37%, list=20%, signal=30%	TBX18/HEY2/FGF9/MYOCD/CFD/FGF10/APLNR/BMP4/HEY1/MIR15B/RAMP2/FOXO4/GPER1/TBX2/MIR140/OLFM2/EDNRA/PRDM6/RBPMS2/COMP/SMARCD3/WNT4/PDGFB/VEGFA/EDNRB/NFATC4/EFEMP2/C3
GOBP_REGULATION_OF_TRANSLATION_IN_RESPONSE_TO_STRESS	GOBP_REGULATION_OF_TRANSLATION_IN_RESPONSE_TO_STRESS	18	-0.597088	-1.65382	0.014657	0.159556	0.138825	3386	tags=50%, list=17%, signal=42%	DDX3X/DNAJC3/PRKCH/SESN2/RPS6KA3/KRT13/EIF2AK3/EIF2AK4/EIF2S1
GOBP_REGULATION_OF_CYTOPLASMIC_PATTERN_RECOGNITION_RECEPTOR_SIGNALING_PATHWAY	GOBP_REGULATION_OF_CYTOPLASMIC_PATTERN_RECOGNITION_RECEPTOR_SIGNALING_PATHWAY	117	-0.346739	-1.41742	0.0146852	0.159556	0.138825	4885	tags=32%, list=24%, signal=25%	HSPA8/HCFC2/DDX60/ENPP3/PPP2CA/CSNK1A1/TLR9/ITCH/UBQLN1/MAPK8/SEC14L1/F2RL1/DDX3X/OGT/TLR4/PTPN22/AURKB/RNF39/PARP1/PRKD1/PUM2/TAX1BP1/MAP3K7/ZDHHC9/IFI16/RIOK3/ANKRD17/PRKDC/TNFAIP3/GBP2/ERBIN/USP15/BIRC2/PELI1/SLC15A2/BRCC3/GBP5/BIRC3
GOBP_SARCOPLASMIC_RETICULUM_CALCIUM_ION_TRANSPORT	GOBP_SARCOPLASMIC_RETICULUM_CALCIUM_ION_TRANSPORT	45	0.464018	1.57501	0.0147276	0.159675	0.138928	2300	tags=22%, list=11%, signal=20%	SLN/PLN/CASQ2/TRDN/ATP1A2/CCL3/CASQ1/RYR3/ANK2/FKBP1B
GOBP_AMPA_GLUTAMATE_RECEPTOR_CLUSTERING	GOBP_AMPA_GLUTAMATE_RECEPTOR_CLUSTERING	12	-0.668043	-1.65368	0.014812	0.160248	0.139427	3	tags=17%, list=0%, signal=17%	SSH1/SLC7A11
GOBP_REGULATION_OF_SPINDLE_ORGANIZATION	GOBP_REGULATION_OF_SPINDLE_ORGANIZATION	41	-0.469601	-1.61346	0.0148715	0.160547	0.139687	2856	tags=32%, list=14%, signal=27%	PDCD6IP/SASS6/GPSM2/CEP97/CHMP2B/HNRNPU/PLK1/CLTC/CHMP4C/STIL/TPR/SPAG5/TPX2
GOBP_BIOLOGICAL_PROCESS_INVOLVED_IN_SYMBIOTIC_INTERACTION	GOBP_BIOLOGICAL_PROCESS_INVOLVED_IN_SYMBIOTIC_INTERACTION	194	-0.317406	-1.39433	0.014903	0.160547	0.139687	2654	tags=21%, list=13%, signal=18%	GYPA/CD46/NLRP6/CHMP2B/HSP90AB1/LDLR/ICAM1/KPNA2/HAVCR1/TMPRSS4/KPNA3/LTF/SLC1A5/MRC1/ACE2/TFRC/CD86/XPR1/CDHR3/ITGAV/PIKFYVE/MBL2/IDE/CHMP4C/CXADR/EPHA2/KRT6A/CTSL/HSPD1/NPC1/CDK1/NUP153/CXCL8/SLC7A1/CLEC5A/CH25H/CD80/DPP4/ITGA2/ARG1
GOBP_DORSAL_VENTRAL_PATTERN_FORMATION	GOBP_DORSAL_VENTRAL_PATTERN_FORMATION	87	0.393411	1.53338	0.01499	0.161142	0.140205	4253	tags=30%, list=21%, signal=24%	SFRP1/HOXA2/SOSTDC1/GREM1/HOXB2/GLI3/BMP4/SMAD6/DISP1/GREM2/TLL1/TCTN1/DMRT3/HOXA11/CER1/GLI1/HOXD11/SUFU/GSC/IFT172/BMPR1B/NOG/SP8/CXXC4/PTCH1/TULP3
GOBP_ATTACHMENT_OF_MITOTIC_SPINDLE_MICROTUBULES_TO_KINETOCHORE	GOBP_ATTACHMENT_OF_MITOTIC_SPINDLE_MICROTUBULES_TO_KINETOCHORE	26	-0.548281	-1.68648	0.0151486	0.162504	0.14139	4132	tags=50%, list=20%, signal=40%	CENPC/NUF2/CDT1/MAPRE1/BIRC5/AURKB/HNRNPU/SEH1L/SKA3/KIF2C/CDK1/CENPE/NDC80
GOBP_NUCLEUS_ORGANIZATION	GOBP_NUCLEUS_ORGANIZATION	142	-0.334994	-1.4054	0.0151927	0.162632	0.141501	4151	tags=32%, list=20%, signal=25%	MFSD14A/SRPK2/RRN3/TMEM170A/ZMPSTE24/PAFAH1B1/DYRK3/TSSK6/CELF3/USPL1/POLR1B/TARDBP/HMGB2/CFAP44/ATXN7/SMARCA5/PDCD6IP/PRKCA/NOLC1/SERBP1/NUP205/CHMP2B/SYNE1/REEP3/AFF2/CEP55/KDM3A/SEH1L/NDC1/FXR1/PLK1/ATR/NUP98/UBXN2B/CHMP4C/AGFG1/NUP155/CHEK1/TMF1/CDK1/TPR/SRPK1/NUP153/PSME4/CFAP43
GOBP_NEGATIVE_REGULATION_OF_CYTOPLASMIC_TRANSLATION	GOBP_NEGATIVE_REGULATION_OF_CYTOPLASMIC_TRANSLATION	10	0.694646	1.61421	0.0152514	0.162823	0.141667	2393	tags=60%, list=12%, signal=53%	NMNAT2/RBM24/CPEB1/PARP16/UNK/CPEB3
GOBP_PROTEIN_DEPHOSPHORYLATION	GOBP_PROTEIN_DEPHOSPHORYLATION	84	-0.384234	-1.4865	0.0152982	0.162823	0.141667	4415	tags=37%, list=22%, signal=29%	PPP2CA/PTPRE/PTPRT/DUSP9/DUSP11/PTPN1/DUSP7/PPP5C/CTTNBP2NL/SSH1/PPP3CA/PPP2R2A/PPP1CB/MTM1/PPP2R3A/PTPN11/DUSP2/PTPN4/PTPRC/PTPRK/FBXW11/PPEF1/TIMM50/PDP1/PPM1B/MTMR6/SSH2/PTPN13/PTPRB/PPP1R12A/PTPRZ1
GOBP_RESPONSE_TO_LEUKEMIA_INHIBITORY_FACTOR	GOBP_RESPONSE_TO_LEUKEMIA_INHIBITORY_FACTOR	100	-0.366652	-1.45534	0.015371	0.162823	0.141667	3251	tags=29%, list=16%, signal=24%	TRIM2/INA/MYBL2/RNMT/NME7/SMARCA5/WDR35/NCL/EPS8/FOSL2/RIF1/HNRNPU/KDM5B/KLF5/ICAM1/KDM3A/MAT2A/MTF2/GNPNAT1/TFRC/XRCC5/SPRY4/BCLAF1/NR5A2/GCLM/HELLS/PIGA/CTH/TEX14
GOBP_RESPIRATORY_SYSTEM_DEVELOPMENT	GOBP_RESPIRATORY_SYSTEM_DEVELOPMENT	213	0.310436	1.37914	0.0153629	0.162823	0.141667	1752	tags=16%, list=9%, signal=15%	SMPD3/FGF9/ALDH1A2/MYOCD/FGF1/IGFBP5/RBP4/TGFB3/HOXA5/WT1/FGF10/GLI3/FGF18/BMP4/HIKESHI/PDPN/SPRY1/VANGL2/FGF7/LTBP3/ALDH1A3/WNT2B/ID1/KLF2/WNT5A/TBX2/DISP1/DPPA4/PDGFA/LOXL3/COL6A1/PGR/IGF1/RCN3/WNT11
GOBP_EPIGENETIC_REGULATION_OF_GENE_EXPRESSION	GOBP_EPIGENETIC_REGULATION_OF_GENE_EXPRESSION	276	-0.287018	-1.31721	0.015371	0.162823	0.141667	4237	tags=27%, list=21%, signal=22%	CUL4A/ZFP57/BRCA1/UBR2/CTCFL/SPTY2D1/SAMD7/GLMN/CSNK2A2/POLE3/SPEN/HNRNPK/SMARCAD1/PRMT3/ZMPSTE24/RB1/ZDBF2/BAHD1/PHC2/ZNFX1/ARID4B/ZNF445/KMT2A/YAF2/ATF2/METTL4/SMARCA5/TDRD1/HDAC2/CTR9/SUZ12/RIF1/KDM5A/BCL6/ING2/TET3/HNRNPU/PPHLN1/USP7/PCGF6/RBBP7/PIWIL4/IFI16/ARID4A/TRIP12/PCGF5/ATRX/MTF2/UBR5/MIR29A/HAT1/KMT2E/SDR16C5/CBX5/SMARCA1/SMCHD1/SUV39H2/E2F6/TDG/KPNA7/PIK3CA/CHEK1/ERI1/ERI2/TPR/MBD3L…
GOBP_CARDIAC_CHAMBER_DEVELOPMENT	GOBP_CARDIAC_CHAMBER_DEVELOPMENT	167	0.329982	1.42772	0.0155099	0.163952	0.14265	3503	tags=23%, list=17%, signal=19%	SFRP2/HEY2/MYOCD/NPY5R/CPE/RBP4/APLNR/BMP4/HEY1/SEMA3C/SMAD6/VANGL2/CRELD1/GJA5/LMO4/WNT5A/TBX2/SOX4/FHL2/SLIT3/WNT11/PDE2A/DHRS3/PROX1/MSX2/ANK2/BMP7/EDNRA/GREB1L/PTCD2/FOXC1/TGFB2/ID2/SUFU/ZBTB14/SMARCD3/ADAMTS6/GATA3
GOBP_CELLULAR_RESPONSE_TO_GLUCAGON_STIMULUS	GOBP_CELLULAR_RESPONSE_TO_GLUCAGON_STIMULUS	22	0.575965	1.66198	0.0156801	0.164674	0.143278	4489	tags=45%, list=22%, signal=35%	GLP2R/ADCY4/ADCY5/PRKAR2B/ADCY6/PRKACA/ADCY1/PRKAR1B/ASS1/PRKAR1A
GOBP_PULMONARY_VALVE_MORPHOGENESIS	GOBP_PULMONARY_VALVE_MORPHOGENESIS	20	0.573516	1.59993	0.0157103	0.164674	0.143278	2851	tags=35%, list=14%, signal=30%	HEY2/BMP4/HEY1/SMAD6/GJA5/ADAMTS5/TGFB2
GOBP_REGULATION_OF_MACROPHAGE_MIGRATION	GOBP_REGULATION_OF_MACROPHAGE_MIGRATION	42	0.474951	1.58591	0.0156801	0.164674	0.143278	1692	tags=26%, list=8%, signal=24%	CX3CR1/P2RY12/CD200R1/CD200/RARRES2/STAP1/CCL5/CCL3/TREM2/TNFSF18/P2RX4
GOBP_RESPONSE_TO_GAMMA_RADIATION	GOBP_RESPONSE_TO_GAMMA_RADIATION	52	-0.436357	-1.57843	0.0157404	0.164674	0.143278	3675	tags=42%, list=18%, signal=35%	CCL7/XRCC6/ZMPSTE24/POLB/FANCD2/MDM2/PRKAA1/PTPRC/PARP1/WRN/RAD51/LIG4/ATR/SOD2/XRCC5/PRKDC/CXCL10/TOP1/XRCC2/DCUN1D3/BRCA2/MIR21
GOBP_DICARBOXYLIC_ACID_METABOLIC_PROCESS	GOBP_DICARBOXYLIC_ACID_METABOLIC_PROCESS	91	-0.36245	-1.42753	0.0157404	0.164674	0.143278	3745	tags=30%, list=18%, signal=24%	DDO/KYAT3/AADAT/GLUL/OAT/ME2/NAGS/ME1/GOT1/GCLC/GOT2/ACMSD/TAT/SLC25A32/MTHFD1L/IDH1/LIPF/KYNU/MTHFD2L/ALDH1L2/HAL/MTRR/GCLM/MTHFD2/MDH1B/KMO/SLC7A11
GOBP_RESPONSE_TO_STEROL_DEPLETION	GOBP_RESPONSE_TO_STEROL_DEPLETION	18	-0.592635	-1.64148	0.0158863	0.165205	0.14374	5508	tags=61%, list=27%, signal=45%	ERLIN1/ZBTB7B/ERLIN2/EIF2A/TMED2/INSIG1/INSIG2/LYN/PAQR3/FBXW7/MIR96
GOBP_MESENCHYMAL_CELL_DIFFERENTIATION	GOBP_MESENCHYMAL_CELL_DIFFERENTIATION	253	0.29071	1.31675	0.0158889	0.165205	0.14374	3897	tags=24%, list=19%, signal=20%	SFRP2/HEY2/SFRP1/ALDH1A2/MIR142/FRZB/CDH2/OSR1/TGFB3/GREM1/FGF10/S100A4/OLFM1/BMP4/HEY1/PDPN/SPRY1/TMEM100/MARK1/SEMA3C/IL17RD/APLF/ZFP64/ALX1/WNT5A/AGT/LOXL3/SEMA3G/IGF1/NCAM1/WNT11/SEMA4C/HTR2B/SEMA3B/MSX2/EPHA3/SPRY2/BMP7/SEMA6C/EDNRA/TCF21/OTUD5/GLIPR2/FAM83D/FOXF2/FOXC1/TGFB2/MAPK3/PEF1/EOMES/GSC/WNT4/GATA3/VEGFA/EDNRB/SEMA5B/TWIST1/MDK/SOX10/NOG/SMAD7
GOBP_REGULATION_OF_PROTEIN_CATABOLIC_PROCESS	GOBP_REGULATION_OF_PROTEIN_CATABOLIC_PROCESS	369	-0.269432	-1.28209	0.0158863	0.165205	0.14374	4336	tags=27%, list=21%, signal=22%	CSNK1A1/SORL1/CUL4A/VCP/NFE2L2/MIR128-1/FURIN/SH3RF2/TMX1/RGP1/GLMN/ITCH/UBQLN1/AURKA/CSNK2A2/PSMC1/CBLB/C4BPA/MYCBP2/NSF/PSMD2/LAMP3/EGFR/DESI1/ADAM9/OGT/SOCS5/TAF1/STX5/SNCA/PSEN1/MTM1/VPS35/USP13/PIAS1/MDM2/PPP2R3A/NRDC/WAC/UCHL5/HECTD1/NEDD4/GCLC/UBE2K/PSMD6/FBXL5/NOS2/HSP90AB1/PSMC2/LDLR/PAQR3/DCAF1/PSMD10/PRKCG/USP7/USP25/TIPARP/PLK3/NKD1/TRIB1/SENP1/TMTC3/PLK1/CDH1/TRIB3/MIR181B1/PSMD12/PB…
GOBP_DOPAMINE_SECRETION	GOBP_DOPAMINE_SECRETION	27	0.551084	1.67758	0.0159678	0.165687	0.144159	3089	tags=37%, list=15%, signal=31%	SYT4/CXCL12/PINK1/SYT11/SLC18A2/KCNA2/SNCG/COMT/HTR2A/GABBR1
GOBP_EPITHELIAL_TO_MESENCHYMAL_TRANSITION_INVOLVED_IN_ENDOCARDIAL_CUSHION_FORMATION	GOBP_EPITHELIAL_TO_MESENCHYMAL_TRANSITION_INVOLVED_IN_ENDOCARDIAL_CUSHION_FORMATION	18	0.605478	1.65965	0.0160605	0.166226	0.144628	2851	tags=33%, list=14%, signal=29%	HEY2/TGFB3/BMP4/TMEM100/MSX2/TGFB2
GOBP_ESTROGEN_METABOLIC_PROCESS	GOBP_ESTROGEN_METABOLIC_PROCESS	30	-0.51735	-1.65225	0.0160853	0.166226	0.144628	1718	tags=27%, list=8%, signal=24%	TIPARP/CYP1A1/HSD17B4/CYP2C8/PDGFRA/UGT2B28/SULT1E1/UGT2B4
GOBP_NEGATIVE_REGULATION_OF_GTPASE_ACTIVITY	GOBP_NEGATIVE_REGULATION_OF_GTPASE_ACTIVITY	12	-0.662444	-1.63982	0.0161698	0.166692	0.145034	908	tags=42%, list=4%, signal=40%	TMED2/LRCH1/ARFGEF1/LRRK2/KLRC4-KLRK1
GOBP_ACTIVATION_OF_GTPASE_ACTIVITY	GOBP_ACTIVATION_OF_GTPASE_ACTIVITY	20	-0.571595	-1.63522	0.0162618	0.166692	0.145034	5300	tags=60%, list=26%, signal=44%	CORO1C/RALGAPB/PIP5K1A/RANGAP1/RALGAPA1/TSC1/CCDC125/RALGAPA2/SIPA1L1/ARHGAP42/RASGRP1/ECT2
GOBP_NEUTROPHIL_HOMEOSTASIS	GOBP_NEUTROPHIL_HOMEOSTASIS	20	-0.570812	-1.63298	0.0162618	0.166692	0.145034	169	tags=25%, list=1%, signal=25%	ANXA1/IL6/MERTK/FCAR/SLC7A11
GOBP_NEGATIVE_REGULATION_OF_EXTRINSIC_APOPTOTIC_SIGNALING_PATHWAY_VIA_DEATH_DOMAIN_RECEPTORS	GOBP_NEGATIVE_REGULATION_OF_EXTRINSIC_APOPTOTIC_SIGNALING_PATHWAY_VIA_DEATH_DOMAIN_RECEPTORS	29	-0.511813	-1.62981	0.0162026	0.166692	0.145034	2007	tags=41%, list=10%, signal=37%	DDX3X/HMGB2/CFLAR/ICAM1/HMOX1/ITPRIP/TNFAIP3/SERPINE1/MIR221/FGA/MIR222/FGG
GOBP_REGULATION_OF_MONOATOMIC_ION_TRANSMEMBRANE_TRANSPORT	GOBP_REGULATION_OF_MONOATOMIC_ION_TRANSMEMBRANE_TRANSPORT	275	0.292872	1.3348	0.0163235	0.166987	0.14529	2687	tags=20%, list=13%, signal=17%	SLN/PLN/BDKRB1/RGS4/CASQ2/TRDN/THY1/OSR1/KCNIP2/KCNAB1/RGS9/APLNR/FXYD1/GRIN2A/DPP10/ATP1A2/ADCYAP1R1/MS4A1/GPER1/CORO1A/CASQ1/AGT/DPP6/TESC/CACNB3/ISCU/ITGB3/P2RX1/CYBA/IFNG/KCNE2/NOS1/P2RX4/PHB2/FHL1/STAC/CD4/REM1/SUMO1/CACNA2D1/PLA2G1B/ANK2/FGF13/EDNRA/COMMD1/FKBP1B/PPP3CB/KCNIP3/XCL1/TRPC1/BIN1/LRRC55/GRIN2B/SCN1B
GOBP_ESTABLISHMENT_OF_PROTEIN_LOCALIZATION_TO_ORGANELLE	GOBP_ESTABLISHMENT_OF_PROTEIN_LOCALIZATION_TO_ORGANELLE	423	-0.262513	-1.25971	0.0165696	0.169163	0.147184	4666	tags=29%, list=23%, signal=23%	SEC61A1/PITRM1/RAB3GAP1/TRAM1/RALA/VPS37B/SEC63/UBE2D3/NUP188/SORL1/MIPEP/VPS37A/EDEM1/HSPA4/CTCFL/BNIP3L/DNAJA1/POT1/STK3/SEC61A2/CSNK2A2/TOMM40L/MAPK8/SRP54/HYAL2/CBLB/TIMM10B/GCKR/CHCHD4/LAMP3/AP3M1/PMPCB/STAM2/KPNA6/MON2/GPN3/TARDBP/PPP3CA/GPN1/SNX16/SEC61G/ATF2/TOMM34/GNPTAB/E2F3/LMAN1/DNAJC15/HUWE1/SPIDR/MTCH2/PRKAA1/GRPEL1/FZD5/RANBP17/VPS41/KPNA4/SORT1/VPS13D/HSPA5/NEDD4/PIK3C3/PRKD1/TNPO…
GOBP_ATP_METABOLIC_PROCESS	GOBP_ATP_METABOLIC_PROCESS	188	0.308179	1.35427	0.0166387	0.169188	0.147205	4316	tags=29%, list=21%, signal=23%	AK5/PFKFB1/GPD1/NDUFAB1/NDUFA8/NT5E/ATP1A2/NDUFA3/NDUFB6/MTTP/PINK1/PGM1/AK4/NDUFV1/DNAJC30/TREM2/NDUFC1/ATP6V1B1/NDUFB7/MLXIPL/NDUFA1/NDUFB4/NDUFA5/COL6A1/UQCC3/IGF1/IFNG/NDUFB2/NDUFS7/NMNAT1/NDUFB11/FIS1/NDUFA11/AK1/FBP1/NDUFB10/PRKACA/UCHL1/NDUFS4/HTR2A/ALDOC/DHTKD1/NDUFB5/TRIM63/ENO2/FLCN/SDHD/NDUFV3/DDIT4/NDUFA7/PRKAA2/NDUFB9/PFKL/FOXK1
GOBP_NEGATIVE_REGULATION_OF_DEFENSE_RESPONSE	GOBP_NEGATIVE_REGULATION_OF_DEFENSE_RESPONSE	287	-0.280308	-1.29488	0.0166059	0.169188	0.147205	3209	tags=23%, list=16%, signal=20%	SAA1/SOCS5/UACA/YTHDF3/NR1D2/MIR181C/SBNO1/SLC39A8/PVR/VPS35/AURKB/NLRP6/GIGYF2/CXCL17/TEK/CEP63/PTPRC/PARP1/LYN/NFKB1/LDLR/SLAMF8/MIR26A1/MIR146A/SERPINB9/SFN/MIRLET7G/IFI16/FXR1/MIR181B1/CD96/MICA/IL2RA/IL20RB/MIR199A1/PPM1B/PBK/CX3CL1/SIGLEC10/TNFAIP3/YES1/MIR181A2/HAVCR2/PLK2/USP15/PARP14/DSG2/ARG2/NR5A2/IL1RL2/USP38/CYLD/NLRP3/RORA/SPINK5/MIR21/IL1RAP/IL1A/MIR221/IRAK3/IL22/FPR2/MIR223/ARG1/…
GOBP_REGULATION_OF_TUMOR_NECROSIS_FACTOR_MEDIATED_SIGNALING_PATHWAY	GOBP_REGULATION_OF_TUMOR_NECROSIS_FACTOR_MEDIATED_SIGNALING_PATHWAY	68	-0.40574	-1.52627	0.0167426	0.16925	0.14726	2708	tags=19%, list=13%, signal=17%	NRDC/SPHK1/UBE2K/TAX1BP1/USP7/ADAM10/TNFAIP3/TANK/DICER1/CYLD/CASP4/MIR21/MMP8
GOBP_REGULATION_OF_GTPASE_ACTIVITY	GOBP_REGULATION_OF_GTPASE_ACTIVITY	109	-0.36421	-1.46851	0.0167449	0.16925	0.14726	4506	tags=37%, list=22%, signal=29%	RANGAP1/ARHGAP11A/TMED2/RABGAP1/RAP1A/RGS1/ITGB1/RGP1/RALGAPA1/LRCH1/F2RL1/TSC1/ARHGAP11B/CCDC125/TBC1D2/ZC3H15/RAB11FIP2/RALGAPA2/FGD6/SIPA1L1/SNX13/ARHGAP42/USP6NL/RASGRP1/FGD4/RAB3GAP2/TBC1D15/RAPGEF2/ECT2/ARFGEF1/RIC1/NF1/LRRK2/TBC1D30/RAPGEF6/DOCK9/EPHA4/DOCK10/EZH2/KLRC4-KLRK1
GOBP_L_AMINO_ACID_METABOLIC_PROCESS	GOBP_L_AMINO_ACID_METABOLIC_PROCESS	162	-0.32158	-1.37311	0.0166783	0.16925	0.14726	4598	tags=29%, list=23%, signal=23%	BLOC1S6/MTHFR/GCDH/DLD/GAD2/OCA2/DDAH1/NIT2/SRR/PLOD2/DDO/KYAT3/AADAT/MTR/GLUL/IDO2/ARHGAP11B/HIBCH/OAT/NAGS/GOT1/MTAP/ENOPH1/GCLC/NOS2/IDO1/MCCC1/GOT2/ACMSD/TAT/RIMKLB/HGD/ATP7A/ABCC4/ASNS/KYNU/ACADSB/MTHFD2L/HAL/MTRR/GCLM/MIR21/AASS/KMO/PSAT1/ARG1/SLC7A11
GOBP_PROGRAMMED_NECROTIC_CELL_DEATH	GOBP_PROGRAMMED_NECROTIC_CELL_DEATH	61	-0.421009	-1.55631	0.01678	0.169268	0.147275	3958	tags=30%, list=19%, signal=24%	ASAH1/ITCH/TRPM7/MIR107/OGT/CFLAR/NLRP6/PARP1/IPMK/MIR103A1/FAS/BIRC2/PELI1/CYLD/TLR3/MIR221/BIRC3/MIR223
GOBP_COLLAGEN_CATABOLIC_PROCESS	GOBP_COLLAGEN_CATABOLIC_PROCESS	39	-0.490663	-1.66121	0.016819	0.169324	0.147324	1476	tags=21%, list=7%, signal=19%	ADAMTS3/MMP9/MMP7/CTSL/FAP/MMP19/MMP1/MMP8
GOBP_PHOSPHATIDYLETHANOLAMINE_METABOLIC_PROCESS	GOBP_PHOSPHATIDYLETHANOLAMINE_METABOLIC_PROCESS	20	0.57021	1.59071	0.0168634	0.169435	0.14742	3358	tags=35%, list=17%, signal=29%	PLA2G2A/ALOX15/PLA2G6/ETNK2/PLA2G10/NAAA/PLA2G15
GOBP_SOMATIC_DIVERSIFICATION_OF_IMMUNOGLOBULINS	GOBP_SOMATIC_DIVERSIFICATION_OF_IMMUNOGLOBULINS	63	-0.415001	-1.53486	0.0169163	0.169631	0.147591	5269	tags=43%, list=26%, signal=32%	MSH2/KMT5B/BATF/IL4/AICDA/SWAP70/TP53BP1/NFKBIZ/POLB/SUPT6H/CTNNBL1/EXO1/ATAD5/RIF1/PTPRC/BCL6/TNFSF4/REV1/XRCC4/LIG4/TFRC/CLCF1/PRKDC/MSH6/HSPD1/POLQ/NBN
GOBP_PROTEIN_K11_LINKED_DEUBIQUITINATION	GOBP_PROTEIN_K11_LINKED_DEUBIQUITINATION	11	-0.677028	-1.63965	0.0169736	0.16987	0.147799	4073	tags=64%, list=20%, signal=51%	OTUD4/OTUD6A/OTUD3/VCPIP1/USP37/TNFAIP3/YOD1
GOBP_ERROR_PRONE_TRANSLESION_SYNTHESIS	GOBP_ERROR_PRONE_TRANSLESION_SYNTHESIS	12	-0.657735	-1.62816	0.0170765	0.170563	0.148402	1899	tags=50%, list=9%, signal=45%	REV1/POLD3/REV3L/USP1/POLQ/POLK
GOBP_MUSCLE_CELL_DIFFERENTIATION	GOBP_MUSCLE_CELL_DIFFERENTIATION	438	0.27021	1.28288	0.0171659	0.171119	0.148886	4313	tags=27%, list=21%, signal=22%	TBX18/CCL8/RGS4/HEY2/FGF9/MYOCD/IGFBP5/CDH2/PGM5/NOX4/MYOM1/PI16/MYH11/FLNC/GREM1/WT1/LMOD1/MYOZ1/ACTC1/RPLP2/CFD/FGF10/BDNF/APLNR/RBM24/COL14A1/BMP4/AVPR1A/HEY1/MIR15B/RAMP2/CDON/TMOD1/KCNH1/CBY1/CYP26B1/MYL9/FOXO4/GPER1/CASQ1/RPL13/B4GALNT2/TBX2/FHL2/RPL23/COL6A1/MIR140/IGF1/NOS1/RPL17/EFNB2/PTGFRN/OLFM2/ASB2/SEMA4C/RPL35/CAMK1/HDAC9/PROX1/ANK2/POPDC2/ADAMTS15/CNTNAP1/RPL11/EDNRA/PPP3CB/NINJ1/R…
GOBP_MRNA_5_SPLICE_SITE_RECOGNITION	GOBP_MRNA_5_SPLICE_SITE_RECOGNITION	18	0.603738	1.65488	0.017218	0.171302	0.149045	4686	tags=61%, list=23%, signal=47%	RNVU1-19/WEE2-AS1/SNRPC/RNU11/RNVU1-4/RNU6ATAC/RNVU1-3/RNVU1-17/RNVU1-15/RNVU1-8/PSIP1
GOBP_BICARBONATE_TRANSPORT	GOBP_BICARBONATE_TRANSPORT	31	-0.525348	-1.69876	0.0179592	0.177286	0.154252	4973	tags=61%, list=24%, signal=46%	SLC26A6/SLC26A1/SLC39A10/SLC4A8/SLC39A4/SLC26A3/CYB5R4/SLC4A9/SLC4A10/SLC4A4/SLC39A8/BEST1/CA4/SLC4A5/SLC39A6/SLC4A7/SLC4A1/SLC39A14/CFTR
GOBP_REGULATION_OF_NON_CANONICAL_WNT_SIGNALING_PATHWAY	GOBP_REGULATION_OF_NON_CANONICAL_WNT_SIGNALING_PATHWAY	23	0.567425	1.64971	0.0179355	0.177286	0.154252	1125	tags=22%, list=6%, signal=21%	SFRP4/SFRP1/RSPO3/SFRP5/WNT5A
GOBP_REGULATION_OF_RESPONSE_TO_WOUNDING	GOBP_REGULATION_OF_RESPONSE_TO_WOUNDING	168	-0.322818	-1.38705	0.0179201	0.177286	0.154252	2801	tags=21%, list=14%, signal=18%	F2/KIAA0319/CASK/INSL3/EPPK1/ALOX12/DUOX1/SLC12A2/PUM2/UBASH3B/TNFRSF12A/F3/PLAUR/MIR29A/THBS1/TFPI/SIGLEC10/CD109/TNFAIP3/HBEGF/ARFGEF1/MMRN1/TMEM97/FAP/DSG2/PDGFRA/EPHA4/MIR21/SERPINE1/SPP1/MIR221/F11/FGA/MIR222/FGG
GOBP_STEROID_BIOSYNTHETIC_PROCESS	GOBP_STEROID_BIOSYNTHETIC_PROCESS	158	-0.322145	-1.36969	0.0178662	0.177286	0.154252	2673	tags=19%, list=13%, signal=17%	PRKAA1/EBP/ATP1A1/IDI1/SRD5A3/INSIG2/NFKB1/ACBD3/PAQR3/KPNB1/CYP27B1/CYP1A1/IDI2/SDR42E1/SERPINA6/SC5D/DDX20/SQLE/STARD4/CYP51A1/MSMO1/NR5A2/HSD17B3/HMGCR/CFTR/MIR33A/CYP7B1/HMGCS1/CH25H/MIR96
GOBP_POSITIVE_REGULATION_OF_T_HELPER_17_TYPE_IMMUNE_RESPONSE	GOBP_POSITIVE_REGULATION_OF_T_HELPER_17_TYPE_IMMUNE_RESPONSE	17	-0.60282	-1.64353	0.0180828	0.17747	0.154412	4769	tags=59%, list=23%, signal=45%	IL23R/IL23A/NFKBIZ/NFKBID/NLRP10/PRKCQ/MALT1/OPA1/MIR21/CLEC6A
GOBP_LACTATE_METABOLIC_PROCESS	GOBP_LACTATE_METABOLIC_PROCESS	18	-0.586523	-1.62455	0.0180455	0.17747	0.154412	4301	tags=56%, list=21%, signal=44%	LDHA/PNKD/LDHAL6B/LDHB/PER2/MTCH2/LDHAL6A/HIF1A/PFKFB2/LDHC
GOBP_EMBRYONIC_DIGESTIVE_TRACT_DEVELOPMENT	GOBP_EMBRYONIC_DIGESTIVE_TRACT_DEVELOPMENT	34	0.480967	1.54571	0.0180512	0.17747	0.154412	3129	tags=38%, list=15%, signal=32%	FGF9/ALDH1A2/RARRES2/FGF10/GLI3/HLX/IHH/TCF21/ADA/FOXF2/TGFB2/RBPMS2/ID2
GOBP_REGULATION_OF_VASCULOGENESIS	GOBP_REGULATION_OF_VASCULOGENESIS	19	0.586576	1.62775	0.0181646	0.177929	0.154811	1550	tags=32%, list=8%, signal=29%	HEY2/HEY1/RAMP2/TMEM100/HIF1AN/CD34
GOBP_POSITIVE_REGULATION_OF_POST_TRANSLATIONAL_PROTEIN_MODIFICATION	GOBP_POSITIVE_REGULATION_OF_POST_TRANSLATIONAL_PROTEIN_MODIFICATION	118	-0.344344	-1.41258	0.0182335	0.17826	0.155099	5096	tags=37%, list=25%, signal=28%	RCHY1/DERL1/TNIP1/KLHL40/MAPK9/ANGPT1/UBE2S/UBE2C/SPRTN/VCP/DCUN1D1/SKP2/FBXO4/UBQLN1/CBLB/DCUN1D5/UBE3A/MYCBP2/ARRDC3/DDX3X/PTPN22/HUWE1/PIAS1/SPHK1/FAM107A/HSPA5/RNF111/PSMD10/GNL3/ZC3H12A/CUL3/TRIB3/CDC20/MALT1/BIRC2/RIPK2/CRY1/LRRK2/TANK/PELI1/DCUN1D3/FBXW7/FANCI/BIRC3
GOBP_REGULATION_OF_CALCIUM_MEDIATED_SIGNALING	GOBP_REGULATION_OF_CALCIUM_MEDIATED_SIGNALING	91	0.370867	1.44795	0.018292	0.178488	0.155297	2998	tags=25%, list=15%, signal=22%	MYOZ1/PDK2/TMEM100/PCP4/CD22/CCL3/TREM2/RAMP3/NMUR2/FHL2/IAPP/IGF1/TBC1D10C/P2RX4/CD4/NMUR1/HTR2C/FKBP1B/PPP3CB/RGN/ADA/PRKACA/CD3E
GOBP_NEURON_FATE_COMMITMENT	GOBP_NEURON_FATE_COMMITMENT	66	0.412652	1.52435	0.01834	0.178612	0.155405	3242	tags=23%, list=16%, signal=19%	GLI3/BMP4/EHMT2/NTRK3/LMO4/GATA2/NOTCH3/IHH/DMRT3/PTF1A/BCL11B/TGFB2/HOXD10/ID2/PRRX1
GOBP_POSITIVE_REGULATION_OF_BLOOD_PRESSURE	GOBP_POSITIVE_REGULATION_OF_BLOOD_PRESSURE	35	0.516678	1.67431	0.0184468	0.178626	0.155417	1604	tags=23%, list=8%, signal=21%	TACR1/TACR3/RARRES2/SPX/AVPR1A/NR2F2/NPFF/CYBA
GOBP_CARDIAC_CELL_FATE_COMMITMENT	GOBP_CARDIAC_CELL_FATE_COMMITMENT	11	0.695407	1.66966	0.0185526	0.178626	0.155417	288	tags=18%, list=1%, signal=18%	TBX18/WT1
GOBP_NEGATIVE_REGULATION_OF_CELL_DIVISION	GOBP_NEGATIVE_REGULATION_OF_CELL_DIVISION	14	-0.636261	-1.6447	0.0185066	0.178626	0.155417	1025	tags=36%, list=5%, signal=34%	AURKB/CHMP4C/BLM/ASPM/TEX14
GOBP_PROTEIN_LOCALIZATION_TO_CHROMATIN	GOBP_PROTEIN_LOCALIZATION_TO_CHROMATIN	41	-0.464283	-1.59519	0.0185033	0.178626	0.155417	5234	tags=49%, list=26%, signal=36%	HLTF/UHRF1/MMS22L/LEF1/VCP/MCM9/SETD2/AURKB/PARP1/VCPIP1/WAPL/PPHLN1/JAK2/PLK1/CBX5/ESCO2/RAD21/MCM8/INTS6/EZH2
GOBP_ACUTE_PHASE_RESPONSE	GOBP_ACUTE_PHASE_RESPONSE	45	-0.452914	-1.59465	0.0185098	0.178626	0.155417	3503	tags=33%, list=17%, signal=28%	EPO/CRP/SAA1/IL6/F2/SAA2/TFRC/IL6R/MBL2/PTGS2/HP/SERPINA3/IL1A/CD163/IL22
GOBP_REGULATION_OF_MICROTUBULE_BASED_MOVEMENT	GOBP_REGULATION_OF_MICROTUBULE_BASED_MOVEMENT	54	-0.426658	-1.54942	0.0185502	0.178626	0.155417	2509	tags=30%, list=12%, signal=26%	CFAP45/CYB5D1/DNAAF1/ADAM7/CCDC65/APC/RUFY3/SEMG2/CFAP69/TTC21B/RSPH4A/MAP2/CCDC39/DNAH11/CFAP206/CFAP43
GOBP_ENDOCARDIAL_CUSHION_DEVELOPMENT	GOBP_ENDOCARDIAL_CUSHION_DEVELOPMENT	53	0.429795	1.5084	0.0186265	0.178998	0.155741	2851	tags=25%, list=14%, signal=21%	HEY2/TGFB3/APLNR/RBM24/BMP4/HEY1/TMEM100/CRELD1/TBX2/MSX2/BMP7/ADAMTS5/TGFB2
GOBP_TRANSLATIONAL_INITIATION	GOBP_TRANSLATIONAL_INITIATION	116	-0.344157	-1.40097	0.0187404	0.179752	0.156397	3651	tags=26%, list=18%, signal=21%	NCBP2/EIF5/EIF4G2/KLHL25/DDX3X/AGO2/DNAJC3/NCBP1/EIF4H/YTHDF3/RPS6KB1/CSDE1/GIGYF2/SYNCRIP/BZW1/ABCF1/DHX29/EIF3A/BZW2/EIF2S2/EIF2AK3/EIF2AK4/EIF5B/PKP1/EIF3J/HBS1L/TPR/EIF2S1/ABCE1/EIF1AY
GOBP_DITERPENOID_METABOLIC_PROCESS	GOBP_DITERPENOID_METABOLIC_PROCESS	80	0.392914	1.50536	0.0188104	0.180083	0.156684	3615	tags=28%, list=18%, signal=23%	ALDH1A2/RBP4/RARRES2/RBP1/CRABP2/BCO2/CYP26B1/ALDH1A3/BCO1/RETSAT/CYP1B1/LIPE/DHRS3/RBP2/PECR/ALDH8A1/LRP1/GUSB/PNPLA2/CYP2S1/DHRS7/DGAT1
GOBP_POSITIVE_REGULATION_OF_INTRACELLULAR_TRANSPORT	GOBP_POSITIVE_REGULATION_OF_INTRACELLULAR_TRANSPORT	143	-0.325437	-1.37203	0.0188595	0.180213	0.156798	3845	tags=29%, list=19%, signal=23%	RUFY4/HYAL2/NCBP2/CEP290/DYNC1LI1/ACTN2/TARDBP/SEC24D/SEC24B/ASPH/SEC31A/TMEM30A/NEDD4/CTDSPL2/PRKD1/SEC24A/ABCA12/PIK3R1/JAK2/MTMR2/ICE1/SFN/PLK3/DYNLRB2/ZC3H12A/CDH1/UBR5/XPO4/PGAP1/RUFY3/PCM1/ECT2/RIOK2/IPO5/HSP90AA1/CDK1/TPR/SPAG5/DHX9/KIF20B/MAP2
GOBP_GLIAL_CELL_PROLIFERATION	GOBP_GLIAL_CELL_PROLIFERATION	50	-0.439886	-1.57932	0.0189319	0.180565	0.157104	2287	tags=26%, list=11%, signal=23%	IL6/PRKCH/LYN/MIR146A/CX3CL1/ABCC8/UFL1/DICER1/AREG/PLAG1/MIR221/SLC7A5/MIR222
GOBP_RHYTHMIC_BEHAVIOR	GOBP_RHYTHMIC_BEHAVIOR	49	0.43923	1.52044	0.0189909	0.180788	0.157298	3458	tags=27%, list=17%, signal=22%	PLN/PTGDS/USP2/C3orf70/EGR2/KCND2/CSF2/KCNA2/TP53/CIART/ADA/ID2/MTA1
GOBP_MIRNA_TRANSCRIPTION	GOBP_MIRNA_TRANSCRIPTION	71	0.4029	1.50713	0.019102	0.181505	0.157922	3838	tags=31%, list=19%, signal=25%	MYOCD/WT1/BMP4/SMAD6/AGT/GATA2/NR1H2/NOTCH3/AR/PRL/TP53/ESR1/TGFB2/KLF4/FOS/GATA3/PDGFB/VEGFA/NGFR/ATOH8/TWIST1/NFATC4
GOBP_NEGATIVE_REGULATION_OF_ORGAN_GROWTH	GOBP_NEGATIVE_REGULATION_OF_ORGAN_GROWTH	34	0.476441	1.53116	0.0192064	0.182156	0.158488	199	tags=9%, list=1%, signal=9%	RGS4/RBP4/PI16
GOBP_REGULATORY_NCRNA_MEDIATED_GENE_SILENCING	GOBP_REGULATORY_NCRNA_MEDIATED_GENE_SILENCING	301	-0.279497	-1.29558	0.0193703	0.183367	0.159543	4240	tags=30%, list=21%, signal=24%	DDX5/CUL4A/ASZ1/MIR128-1/CNOT7/SNIP1/MIR24-2/MIRLET7A2/ZC3H7A/CLP1/SPEN/HNRNPK/MIR194-2/MIR326/MIR30C1/AGO3/ZMPSTE24/NCBP2/MIR204/CNOT10/HNRNPA2B1/MIR153-1/MIR107/LIN28B/CNOT9/ZFP36/XPO5/AGO2/ZNFX1/MIR106A/NCBP1/EXD1/IL6/MIR181C/MIR181B2/MIR26A2/TDRD1/MIR9-1/DCAF12/MIR1-1/MIR217/CNOT2/MIR218-1/HNRNPU/PUM2/MIR129-1/MIR26A1/METTL14/MIR146A/HELZ/MIR196A2/MIR503/MIR135A2/MIRLET7G/PIWIL4/MIR181A1/LIN2…
GOBP_DNA_DAMAGE_RESPONSE_SIGNAL_TRANSDUCTION_BY_P53_CLASS_MEDIATOR	GOBP_DNA_DAMAGE_RESPONSE_SIGNAL_TRANSDUCTION_BY_P53_CLASS_MEDIATOR	73	-0.393329	-1.49626	0.0196933	0.185387	0.1613	3675	tags=29%, list=18%, signal=24%	ZMPSTE24/DYRK3/PYHIN1/SPRED2/MDM2/SESN2/RPS6KA6/SP100/PSMD10/COPS3/PLK3/FOXM1/BCL3/ATRX/ATR/PLK2/MYO6/NBN/BRCA2/PMAIP1/ANKRD1
GOBP_LEUKOCYTE_CELL_CELL_ADHESION	GOBP_LEUKOCYTE_CELL_CELL_ADHESION	417	-0.265475	-1.26683	0.0196767	0.185387	0.1613	3205	tags=22%, list=16%, signal=19%	SOCS5/ANXA1/IL6/PPP3CA/MIR181C/RC3H2/ACTL6A/NFKBID/IL7R/WNK1/SLC39A8/LILRB2/PTPN22/SELL/ZBTB16/ITGAX/PRKAA1/CD46/VNN1/PBRM1/PAG1/PTPN11/ITGA4/S100A8/PTPRC/BCL6/LYN/EBI3/IDO1/LGALS8/AP3B1/TNFSF4/PRKCQ/ICAM1/ZDHHC21/MIR146A/JAK2/IL6ST/MIRLET7G/HAS2/CASP3/ZC3H12A/TNFSF9/IL2RA/IL20RB/TFRC/CD86/RASGRP1/ROCK1/FBXO38/ARID2/S100A9/MALT1/YES1/CD177/HAVCR2/OPA1/NFAT5/RIPK2/UFL1/IFNB1/ICOS/ZP4/HSPD1/HSPH1/A…
GOBP_PROTEASOME_MEDIATED_UBIQUITIN_DEPENDENT_PROTEIN_CATABOLIC_PROCESS	GOBP_PROTEASOME_MEDIATED_UBIQUITIN_DEPENDENT_PROTEIN_CATABOLIC_PROCESS	485	-0.260467	-1.25994	0.01966	0.185387	0.1613	4247	tags=26%, list=21%, signal=21%	GAN/TRIM38/UBE2D3/UBE2C/WWTR1/CSNK1A1/KCMF1/YPEL5/CUL4A/VCP/PRAMEF18/UBR2/NFE2L2/SKP2/CUL1/KLHL5/FBXO4/SH3RF2/GLMN/ITCH/AURKA/CSNK2A2/WWP1/FBXO47/RANBP9/PSMC1/ANAPC13/UBE3A/RNF145/MYCBP2/FEM1B/PSMD2/DESI1/KLHL25/FBXO11/PJA2/TRIM2/OGT/SOCS5/TAF1/FBXO3/WDR26/ANAPC1/USP44/PSEN1/MTM1/HUWE1/PIAS1/MDM2/DCAF12/TOPORS/WAC/UCHL5/HECTD1/GCLC/UBE2K/UBXN7/PLAA/KBTBD2/PSMD6/FBXL5/HSP90AB1/FBXW11/PSMC2/FBXO5/C…
GOBP_VASCULAR_ENDOTHELIAL_GROWTH_FACTOR_RECEPTOR_SIGNALING_PATHWAY	GOBP_VASCULAR_ENDOTHELIAL_GROWTH_FACTOR_RECEPTOR_SIGNALING_PATHWAY	60	0.416237	1.51299	0.0197301	0.185389	0.161302	1411	tags=18%, list=7%, signal=17%	MIR10A/FGF9/SULF1/HHEX/FGF10/FGF18/VEGFB/VTN/HIF1AN/ITGB3/MMRN2
GOBP_PROLINE_TRANSMEMBRANE_TRANSPORT	GOBP_PROLINE_TRANSMEMBRANE_TRANSPORT	10	-0.686016	-1.62168	0.0198146	0.185734	0.161602	4510	tags=70%, list=22%, signal=54%	SLC36A3/SLC36A1/SLC7A8/ACE2/SLC38A2/SLC6A20/SLC36A4
GOBP_VASCULOGENESIS	GOBP_VASCULOGENESIS	83	0.386994	1.48985	0.0198399	0.185734	0.161602	3793	tags=25%, list=19%, signal=21%	NTRK2/HEY2/MYOCD/WT1/APLNR/HEY1/RAMP2/TMEM100/ACKR3/HIF1AN/CD34/EGFL7/NPR2/SOX18/AMOT/TIE1/CCM2/SOX17/CEACAM1/VEGFA/WNT7B
GOBP_EMBRYONIC_SKELETAL_JOINT_MORPHOGENESIS	GOBP_EMBRYONIC_SKELETAL_JOINT_MORPHOGENESIS	12	0.683502	1.67198	0.0199182	0.185966	0.161803	4061	tags=67%, list=20%, signal=53%	OSR1/BMP4/OSR2/HOXA11/BMP7/HOXD11/NOG/SHOX2
GOBP_PURINE_CONTAINING_COMPOUND_BIOSYNTHETIC_PROCESS	GOBP_PURINE_CONTAINING_COMPOUND_BIOSYNTHETIC_PROCESS	220	0.304731	1.35572	0.019938	0.185966	0.161803	3778	tags=29%, list=19%, signal=24%	ELOVL2/AK5/NMNAT2/ELOVL4/PDK2/NDUFAB1/NDUFA8/AMPD1/PRPSAP1/NT5E/NDUFA3/NDUFB6/ADCYAP1R1/ACACB/ADCY4/NME3/ACSS1/PINK1/MCEE/AK4/NDUFV1/DNAJC30/TREM2/ADCY5/NDUFC1/NDUFB7/NDUFA1/NDUFB4/NDUFA5/UQCC3/ACSBG2/BCKDK/NDUFB2/NDUFS7/NMNAT1/NME2/NPR2/NDUFB11/PPCDC/NDUFA11/MPC2/AK1/ADA/PRTFDC1/IDH2/MLYCD/ADCY6/NDUFB10/AFMID/PRPSAP2/NDUFS4/PPCS/NMRK1/PDHB/HAAO/NPR1/ADCY1/NDUFB5/ACSF3/ELOVL1/APRT/SDHD/NDUFV3
GOBP_POSITIVE_REGULATION_OF_DNA_BINDING_TRANSCRIPTION_FACTOR_ACTIVITY	GOBP_POSITIVE_REGULATION_OF_DNA_BINDING_TRANSCRIPTION_FACTOR_ACTIVITY	97	-0.357698	-1.42547	0.0201567	0.187661	0.163278	3522	tags=25%, list=17%, signal=21%	MTDH/PRKCZ/TLR4/ATF2/PRKCH/ROR1/ERC1/SPHK1/MAP3K13/PRKD1/PRKCQ/ANXA3/LTF/FER/CHUK/NLRC4/AIM2/TLR2/CLOCK/SYT14P1/NLRP3/DHX9/S100A12/IL18RAP
GOBP_PHOSPHOLIPID_CATABOLIC_PROCESS	GOBP_PHOSPHOLIPID_CATABOLIC_PROCESS	54	0.427842	1.51577	0.0202532	0.187804	0.163402	3527	tags=28%, list=17%, signal=23%	ABHD12B/SMPD3/PLA2G4C/GDPD1/SCARB1/PLA2G4A/PLA2G5/PLA2G6/GDPD3/PNPLA6/PLA2G10/APOC1/PLD2/PLA2G15/ENPP6
GOBP_REGULATION_OF_KINASE_ACTIVITY	GOBP_REGULATION_OF_KINASE_ACTIVITY	246	-0.289356	-1.30702	0.0202725	0.187804	0.163402	4771	tags=33%, list=23%, signal=26%	IRAK4/DIRAS2/TNFRSF10A/MST1R/PAK2/BCCIP/IRAK1/RAP1A/CALCA/PIM1/LILRA5/DNAJA1/CCNT1/PTPN1/DUSP7/GPRC5A/TAB2/MAP2K3/CHI3L1/AIDA/RB1/GCKR/TAOK3/DYNAP/PIBF1/SOCS5/MYCNOS/MIDN/ZNF622/CACUL1/UVRAG/RPS6KB1/PTPN22/NOLC1/LCP2/MAP3K4/PTPRC/SESN2/CEMIP/LYN/HNRNPU/PAQR3/NEDD9/PIK3R5/CDC25C/LTF/PSMD10/JAK2/MAP3K7/SFN/CCNT2/TRIB1/CCDC88A/TRIB3/TSPYL2/IRAK2/RASGRP1/TOM1L1/APC/SOCS4/RAPGEF2/SERTAD1/HIPK3/GTF2H1/…
GOBP_ADAPTIVE_IMMUNE_RESPONSE	GOBP_ADAPTIVE_IMMUNE_RESPONSE	467	-0.259254	-1.24942	0.0202831	0.187804	0.163402	3205	tags=22%, list=16%, signal=19%	SOCS5/ANXA1/IL6/TLR4/TAP1/ATAD5/KDM5D/SLC11A1/RC3H2/IL9/CD226/NFKBID/IL7R/LILRA1/PVR/LILRB2/PSG9/TLR8/LILRA3/ZBTB16/PRKAA1/FZD5/CD46/NLRP10/PAG1/NEDD4/RIF1/CADM1/PTPRC/BCL6/LYN/EBI3/TNFSF4/PRKCQ/CXCL13/ICAM1/C8B/TEC/BACH2/ENTPD7/JAK2/MAP3K7/IL6ST/LIG4/BCL3/ZC3H12A/SEMA4A/MICA/IL20RB/DENND1B/CLEC4A/TFRC/CD86/JAK1/ADGRE1/FBXO38/SLAMF6/SIGLEC10/IL6R/CLCF1/EIF2AK4/MBL2/TNFAIP3/MALT1/CD84/RAB27A/ALCAM…
GOBP_CELLULAR_RESPONSE_TO_UNFOLDED_PROTEIN	GOBP_CELLULAR_RESPONSE_TO_UNFOLDED_PROTEIN	102	-0.356522	-1.42662	0.0203305	0.1879	0.163486	4864	tags=31%, list=24%, signal=24%	BAG3/CREB3L1/TMTC4/PPP1R15A/TMED2/SERP1/VCP/NFE2L2/PTPN1/TMEM33/ERO1A/ERN1/PPP1R15B/HSPA5/PACRG/DNAJB9/PARP8/PIK3R1/DNAJC10/AGR2/MIR199A1/DDIT3/CREBRF/EIF2AK3/ATF6/EDEM3/UFL1/HSPD1/EIF2S1/STC2/YOD1/CTH
GOBP_NEGATIVE_REGULATION_OF_CELL_GROWTH_INVOLVED_IN_CARDIAC_MUSCLE_CELL_DEVELOPMENT	GOBP_NEGATIVE_REGULATION_OF_CELL_GROWTH_INVOLVED_IN_CARDIAC_MUSCLE_CELL_DEVELOPMENT	14	0.633018	1.60627	0.0205316	0.188091	0.163652	199	tags=14%, list=1%, signal=14%	RGS4/PI16
GOBP_OUTFLOW_TRACT_MORPHOGENESIS	GOBP_OUTFLOW_TRACT_MORPHOGENESIS	81	0.391779	1.504	0.0204278	0.188091	0.163652	3879	tags=30%, list=19%, signal=24%	SFRP2/HEY2/NPY5R/BMP4/SEMA3C/SMAD6/GJA5/TBX2/ILK/WNT11/DHRS3/MSX2/BMP7/SOX18/EDNRA/GREB1L/FOXC1/TGFB2/SOX17/VEGFA/PRICKLE1/TWIST1/NOG/FZD1
GOBP_REGULATION_OF_CARTILAGE_DEVELOPMENT	GOBP_REGULATION_OF_CARTILAGE_DEVELOPMENT	65	0.408604	1.49687	0.0205601	0.188091	0.163652	4076	tags=40%, list=20%, signal=32%	SMPD3/FRZB/GREM1/GLI3/FGF18/BMP4/LEP/LTBP3/WNT5A/WNT11/WNT9A/CTSK/MAF/HOXA11/ZNF219/GDF5/SOX6/TGFB2/MDK/BMPR1B/NOG/SMAD7/PTHLH/PKDCC/SHOX2/GDF6
GOBP_REGULATION_OF_HEART_RATE	GOBP_REGULATION_OF_HEART_RATE	106	0.367341	1.47947	0.0206107	0.188091	0.163652	2993	tags=26%, list=15%, signal=23%	PLN/RGS4/CASQ2/HEY2/TACR3/HCN1/SPX/AVPR1A/CTNNA3/GJA5/NPFF/SCN4B/KCNE2/CACNA2D1/ANK2/POPDC2/GPD1L/KCNJ5/EDNRA/FKBP1B/KCNA5/BIN1/ADA/SCN1B/KCNE3/PRKACA/KCNJ3/TRPM4
GOBP_MYELOID_CELL_ACTIVATION_INVOLVED_IN_IMMUNE_RESPONSE	GOBP_MYELOID_CELL_ACTIVATION_INVOLVED_IN_IMMUNE_RESPONSE	99	0.357189	1.42384	0.0206003	0.188091	0.163652	2429	tags=23%, list=12%, signal=21%	FCER1A/CX3CR1/PTGDS/IL13RA2/CLNK/LBP/IL33/IFI35/CCL3/TREM2/TYROBP/GATA2/LAT/VAMP2/ITGB2/S100A13/MRGPRX2/IFNG/SLC18A2/PTGDR/STX4/RAC2/LAT2
GOBP_MUSCLE_TISSUE_DEVELOPMENT	GOBP_MUSCLE_TISSUE_DEVELOPMENT	421	0.270203	1.28186	0.020401	0.188091	0.163652	3897	tags=21%, list=19%, signal=17%	PLN/TBX18/RGS4/HEY2/FGF9/ALDH1A2/MYOCD/IGFBP5/RBP4/PGM5/NOX4/OSR1/MYOM1/S100B/PI16/MYH11/GREM1/WT1/MYOZ1/ACTC1/RBM24/HLX/COL14A1/SGCG/BMP4/HEY1/SEMA3C/CDON/GJA5/CBY1/CYP26B1/NR2F2/UQCC2/EGR2/CASQ1/B4GALNT2/TBX2/FHL2/COL6A1/IGF1/EFNB2/ASB2/HMG20B/TFAP2B/NPR2/HDAC9/PROX1/IHH/MSX2/TNN/BMP7/POPDC2/CNTNAP1/EDNRA/SIRT2/PPP3CB/TCF21/GREB1L/GLI1/PTCD2/DNER/S1PR1/SOX6/FOXC1/TGFB2/HOXD10/MBD3/SGCD/FOS/MCUB…
GOBP_REGULATION_OF_INFLAMMATORY_RESPONSE	GOBP_REGULATION_OF_INFLAMMATORY_RESPONSE	437	-0.263452	-1.2698	0.0205313	0.188091	0.163652	3209	tags=22%, list=16%, signal=19%	SAA1/SOCS5/UACA/ANXA1/IL6/TLR4/FBXO3/NR1D2/MIR181C/SNCA/LACC1/SBNO1/SLC39A8/NLRP5/VPS35/SPHK1/NLRP10/NLRP6/CXCL17/TEK/S100A8/PTPRC/BCL6/LYN/SNX4/IDO1/NFKB1/LDLR/TNFSF4/SLAMF8/MIR26A1/TNC/DUOXA1/MIR146A/JAK2/LRRC19/ZDHHC9/IL6ST/GPR4/MIRLET7G/IFI16/CASP3/FXR1/NLRC4/MIR181B1/PLA2G7/IL2RA/IL20RB/ACE2/MIR199A1/MMP9/PBK/CX3CL1/AIM2/SIGLEC10/TNFAIP3/S100A9/YES1/GBP2/MIR181A2/TLR2/PLK2/BIRC2/UFL1/CLOCK/R…
GOBP_PLATELET_ACTIVATION	GOBP_PLATELET_ACTIVATION	138	-0.345241	-1.44066	0.020788	0.189368	0.164764	3356	tags=25%, list=17%, signal=21%	STXBP3/P2RY1/SAA1/IL6/TLR4/PRKCA/F2/GP6/TUBB1/GP9/ALOX12/MERTK/LYN/ITPR3/UBASH3B/F2RL2/PRKCQ/TEC/JAK2/FZD6/METAP1/IL6ST/IL6R/VCL/HBB/ADGRG1/PIK3CA/MMRN1/DGKD/DGKH/PDGFRA/F2RL3/FGA/FGG/SLC7A11
GOBP_SPECIFICATION_OF_ANIMAL_ORGAN_IDENTITY	GOBP_SPECIFICATION_OF_ANIMAL_ORGAN_IDENTITY	36	0.494316	1.62132	0.0208261	0.189375	0.16477	2099	tags=28%, list=10%, signal=25%	FGF1/FGF10/GLI3/BMP4/SPRY1/WNT2B/WNT5A/WNT11/AR/HOXA11
GOBP_RNA_TEMPLATED_DNA_BIOSYNTHETIC_PROCESS	GOBP_RNA_TEMPLATED_DNA_BIOSYNTHETIC_PROCESS	57	-0.435196	-1.59411	0.0208647	0.189388	0.16478	4260	tags=44%, list=21%, signal=35%	PINX1/POT1/FBXO4/CCT3/TNKS/CCT8/NAF1/RFC1/CCT5/HNRNPU/HSP90AB1/CTNNB1/CCT2/CCT6A/TNKS2/ATR/TCP1/HSP90AB3P/XRCC5/RAD50/HSP90AA1/DKC1/HNRNPA1/XRN1/POLQ
GOBP_DETECTION_OF_OTHER_ORGANISM	GOBP_DETECTION_OF_OTHER_ORGANISM	16	-0.612832	-1.63687	0.0209513	0.189834	0.165169	3154	tags=38%, list=16%, signal=32%	TLR4/PGLYRP4/TLR1/NLRC4/TLR2/CLEC6A
GOBP_RESPONSE_TO_OXIDATIVE_STRESS	GOBP_RESPONSE_TO_OXIDATIVE_STRESS	400	-0.269717	-1.28858	0.0210825	0.190682	0.165907	3388	tags=24%, list=17%, signal=20%	HYAL2/PSMC1/PPP5C/GSR/FANCD2/GCH1/PSMD2/MIR107/IL18BP/MAPK13/SLC1A1/ADAM9/ERO1A/SUMO4/OXSR1/IL6/KDM6B/SNCA/PSEN1/ATF2/CAPN2/PRKCA/HDAC2/ERN1/PLEKHA1/MB/PRKAA1/SPHK1/VNN1/PPP1R15B/KPNA4/MGST1/GPX6/OXR1/GCLC/SESN2/PARP1/DUOX1/PSMD6/PTPRK/PRKD1/PSMC2/MPO/UBR4/TAT/ERCC6L2/JAK2/FER/USP25/MCTP1/SETX/HMOX1/PLK3/CASP3/ATP7A/ZC3H12A/CUL3/SLC11A2/PSMD12/SOD2/STK26/PSMD7/MIR103A1/HIF1A/TOP2B/NCOA7/MBL2/HBB/…
GOBP_VENTRICULAR_SEPTUM_MORPHOGENESIS	GOBP_VENTRICULAR_SEPTUM_MORPHOGENESIS	45	0.453906	1.54068	0.0211434	0.190892	0.16609	4510	tags=38%, list=22%, signal=29%	HEY2/APLNR/BMP4/HEY1/VANGL2/GJA5/SOX4/SLIT3/WNT11/PROX1/TGFB2/ID2/NOG/FZD1/SMAD7/EGLN1/FZD2
GOBP_GLYCEROPHOSPHOLIPID_CATABOLIC_PROCESS	GOBP_GLYCEROPHOSPHOLIPID_CATABOLIC_PROCESS	36	0.493268	1.61789	0.0213927	0.19222	0.167245	3527	tags=36%, list=17%, signal=30%	ABHD12B/PLA2G4C/GDPD1/SCARB1/PLA2G4A/PLA2G5/PLA2G6/GDPD3/PNPLA6/PLA2G10/APOC1/PLA2G15/ENPP6
GOBP_REGULATION_OF_VASCULAR_ASSOCIATED_SMOOTH_MUSCLE_CONTRACTION	GOBP_REGULATION_OF_VASCULAR_ASSOCIATED_SMOOTH_MUSCLE_CONTRACTION	11	-0.667943	-1.61765	0.0214798	0.19222	0.167245	1939	tags=55%, list=10%, signal=49%	ZDHHC21/ATP2B1/ARHGAP42/DOCK4/MIR21/DOCK5
GOBP_CRD_MEDIATED_MRNA_STABILIZATION	GOBP_CRD_MEDIATED_MRNA_STABILIZATION	11	-0.667736	-1.61715	0.0214798	0.19222	0.167245	3389	tags=91%, list=17%, signal=76%	PAIP1/YBX1/PABPC1/IGF2BP1/IGF2BP3/CSDE1/HNRNPU/SYNCRIP/IGF2BP2/DHX9
GOBP_CRANIAL_NERVE_MORPHOGENESIS	GOBP_CRANIAL_NERVE_MORPHOGENESIS	29	0.518178	1.59718	0.0213515	0.19222	0.167245	1873	tags=24%, list=9%, signal=22%	HOXB2/GLI3/HOXB3/HOXA3/PLXNA4/EGR2/KCNA2
GOBP_CATECHOLAMINE_SECRETION	GOBP_CATECHOLAMINE_SECRETION	42	0.462985	1.54596	0.0214342	0.19222	0.167245	3089	tags=31%, list=15%, signal=26%	SYT4/CXCL12/KCNB1/PINK1/SYT11/ADRA2A/SLC18A2/KCNA2/SNCG/COMT/GRK2/HTR2A/GABBR1
GOBP_ENDODERMAL_CELL_DIFFERENTIATION	GOBP_ENDODERMAL_CELL_DIFFERENTIATION	42	-0.45627	-1.58597	0.0215721	0.192367	0.167373	3769	tags=43%, list=19%, signal=35%	RTF1/MESP1/COL8A1/HNF1B/COL11A1/SETD2/COL5A2/CTR9/ITGA4/CDC73/CTNNB1/COL12A1/LAMB1/MMP9/ITGAV/NODAL/LAMB3/MMP8
GOBP_POSITIVE_REGULATION_OF_GTPASE_ACTIVITY	GOBP_POSITIVE_REGULATION_OF_GTPASE_ACTIVITY	76	-0.372998	-1.42153	0.0215692	0.192367	0.167373	4506	tags=39%, list=22%, signal=31%	PRTN3/PIP5K1A/RANGAP1/ARHGAP11A/RAP1A/RGS1/ITGB1/RGP1/RALGAPA1/F2RL1/TSC1/ARHGAP11B/CCDC125/TBC1D2/ZC3H15/RAB11FIP2/RALGAPA2/SIPA1L1/SNX13/ARHGAP42/USP6NL/RASGRP1/RAPGEF2/ECT2/RIC1/NF1/TBC1D30/DOCK9/DOCK10/EZH2
GOBP_LYMPHOCYTE_COSTIMULATION	GOBP_LYMPHOCYTE_COSTIMULATION	49	-0.438229	-1.56528	0.0217024	0.193189	0.168088	2521	tags=27%, list=12%, signal=23%	PTPN11/LYN/LGALS8/TNFSF4/CD86/YES1/ICOS/PDCD1LG2/CD80/KLRC4-KLRK1/DPP4/HHLA2/CD274
GOBP_REGULATION_OF_TRIGLYCERIDE_METABOLIC_PROCESS	GOBP_REGULATION_OF_TRIGLYCERIDE_METABOLIC_PROCESS	44	0.463063	1.5623	0.0219754	0.194936	0.169608	3221	tags=34%, list=16%, signal=29%	AADAC/THRSP/PLIN1/SCARB1/CIDEC/APOBEC1/ATG14/NR1H2/KAT5/NR1H3/APOC1/PRKACA/PNPLA2/CNEP1R1/SLC27A1
GOBP_NEGATIVE_REGULATION_OF_TRANSLATION	GOBP_NEGATIVE_REGULATION_OF_TRANSLATION	177	-0.305359	-1.31991	0.0219533	0.194936	0.169608	3701	tags=29%, list=18%, signal=24%	AGO3/MIR204/CNOT10/MIR107/CNOT9/NANOS2/ZFP36/IGF2BP3/DDX3X/PURB/AGO2/DNAJC3/MIR106A/MIR181C/PRKCH/PRKCA/MIR9-1/NCL/MIR1-1/EIF4A3/SERBP1/GIGYF2/SESN2/MIR218-1/SYNCRIP/MIR146A/HELZ/MIR503/PATL2/LIN28A/DHX36/FXR1/MIR181B1/MIR28/MIR29A/MIR103A1/CNOT1/EIF2AK3/EIF2AK4/CPEB4/MIR181A2/OTUD6B/IGF2BP2/XRN1/MIR200C/TPR/EIF2S1/EPHA4/MIR29B1/MIR21/MIR221/MIR96
GOBP_POSITIVE_REGULATION_OF_CELL_CYCLE_G2_M_PHASE_TRANSITION	GOBP_POSITIVE_REGULATION_OF_CELL_CYCLE_G2_M_PHASE_TRANSITION	30	-0.506201	-1.61664	0.0220195	0.194986	0.169652	3532	tags=37%, list=17%, signal=30%	DYRK3/CDK4/ATAD5/CCNB1/FBXO5/CDC25C/RRM1/RRM2B/CDK1/DTL/CDC7
GOBP_RESPONSE_TO_RETINOIC_ACID	GOBP_RESPONSE_TO_RETINOIC_ACID	99	0.354114	1.41158	0.0220613	0.195015	0.169677	1806	tags=15%, list=9%, signal=14%	HOXA2/ALDH1A2/RBP4/OSR1/BRINP1/BRINP2/IGFBP2/LEP/NTRK3/CYP26B1/WNT5A/TESC/TBX2/WNT11/WNT9A
GOBP_CELLULAR_RESPONSE_TO_COPPER_ION	GOBP_CELLULAR_RESPONSE_TO_COPPER_ION	26	-0.531355	-1.63441	0.0221011	0.195028	0.169688	4511	tags=54%, list=22%, signal=42%	MT2A/MT1HL1/NFE2L2/SNCA/MT4/MT1DP/MT1A/MT1F/CYP1A1/MT1B/MT1X/MT1G/MT1H/MT1M
GOBP_RENAL_SYSTEM_DEVELOPMENT	GOBP_RENAL_SYSTEM_DEVELOPMENT	320	0.282097	1.30665	0.0221588	0.195198	0.169836	4089	tags=28%, list=20%, signal=22%	TBX18/SFRP1/ALDH1A2/ADIPOQ/MYOCD/FGF1/RBP4/ID3/SULF1/OSR1/GREM1/WT1/GCNT1/FGF10/SULF2/GFRA1/GLI3/BMP4/SPRY1/OSR2/ACTA2/SMAD6/VANGL2/ENPEP/PDGFD/CYP26B1/WNT2B/WNT5A/LGR5/AGT/ITGB3/SOX4/ILK/PDGFA/CD34/WNT11/EFNB2/NOTCH3/CD24/TFAP2B/PROX1/KIRREL3/HOXA11/BMP7/EMX2/PBX1/COMT/EDNRA/ARL3/TCF21/CER1/GREB1L/WFS1/PTCD2/CRLF1/FOXC1/CR1/ADAMTS16/TGFB2/DACT2/KANK2/HOXD11/ID2/ZBTB14/AQP11/ADAMTS6/MAGED1/HMGCS2…
GOBP_AUTOPHAGY_OF_PEROXISOME	GOBP_AUTOPHAGY_OF_PEROXISOME	15	-0.629903	-1.67033	0.0223499	0.19654	0.171003	3310	tags=40%, list=16%, signal=34%	ATG2A/WIPI1/PIK3C3/ATG2B/PIK3R4/RB1CC1
GOBP_NEGATIVE_REGULATION_OF_OSTEOBLAST_PROLIFERATION	GOBP_NEGATIVE_REGULATION_OF_OSTEOBLAST_PROLIFERATION	11	0.690327	1.65746	0.0224114	0.19674	0.171178	2819	tags=45%, list=14%, signal=39%	SFRP1/GREM1/NELL1/ATRAID/MN1
GOBP_DIGESTIVE_SYSTEM_DEVELOPMENT	GOBP_DIGESTIVE_SYSTEM_DEVELOPMENT	144	0.332717	1.40564	0.022511	0.197273	0.171641	4514	tags=31%, list=22%, signal=24%	SFRP2/SFRP1/FGF9/ALDH1A2/MYOCD/HOXA5/RARRES2/FGF10/GLI3/HLX/VANGL2/SFRP5/WNT5A/PDGFA/IGF1/WNT11/NPR2/OTC/IHH/TCF21/CBFA2T2/PTF1A/GLI1/ADA/FOXF2/TGFB2/RBPMS2/ID2/WLS/IFT172/MEGF8/HMGCS2/SOX17/EDNRB/C1GALT1/SOX10/CDKN1C/ASS1/PKDCC/SHOX2/FOXE1/FOXL1/WDPCP/SMAD3/CCKBR
GOBP_POSITIVE_REGULATION_OF_SYSTEMIC_ARTERIAL_BLOOD_PRESSURE	GOBP_POSITIVE_REGULATION_OF_SYSTEMIC_ARTERIAL_BLOOD_PRESSURE	17	0.611921	1.64168	0.0226722	0.198342	0.172572	1604	tags=29%, list=8%, signal=27%	RARRES2/SPX/AVPR1A/NR2F2/CYBA
GOBP_DNA_SYNTHESIS_INVOLVED_IN_DNA_REPLICATION	GOBP_DNA_SYNTHESIS_INVOLVED_IN_DNA_REPLICATION	26	-0.527991	-1.62407	0.0227193	0.198413	0.172633	1899	tags=50%, list=9%, signal=45%	POLD1/RCHY1/SPRTN/VCP/TK1/REV1/POLD3/REV3L/USP1/ZBTB1/POLQ/DTL/POLK
GOBP_DOPAMINE_TRANSPORT	GOBP_DOPAMINE_TRANSPORT	42	0.460655	1.53818	0.0228727	0.19847	0.172683	3089	tags=29%, list=15%, signal=24%	SYT4/CXCL12/PINK1/SYT11/SLC29A4/SLC18A2/KCNA2/SNCG/COMT/SLC29A3/HTR2A/GABBR1
GOBP_RESPONSE_TO_ESTRADIOL	GOBP_RESPONSE_TO_ESTRADIOL	106	0.363655	1.46462	0.0229167	0.19847	0.172683	2505	tags=25%, list=12%, signal=22%	SFRP1/ALDH1A2/TACR1/CRHBP/TACR3/CRYAB/RGS9/FGF10/CSN1S1/ARNT2/IGFBP2/LEP/ADCYAP1R1/NR2F2/GPER1/RAMP3/MMP15/CD4/IHH/MSX2/ESR1/BMP7/MAP1B/KAT5/DNMT3A/SSTR1
GOBP_ANTIMICROBIAL_HUMORAL_RESPONSE	GOBP_ANTIMICROBIAL_HUMORAL_RESPONSE	142	0.333423	1.40961	0.0228991	0.19847	0.172683	2435	tags=22%, list=12%, signal=19%	CXCL14/CCL8/DEFB1/NTS/XCL2/CCL13/CXCL12/JCHAIN/RARRES2/WFDC9/CCL19/RNASE6/KLK7/CCL24/CCL5/HTN1/CXCL6/WFDC10A/ROMO1/CCL3/PLA2G6/CCL21/TF/CTSG/KNG1/ACOD1/CCL22/PLA2G1B/CCL28/SPRR2A/XCL1
GOBP_NEGATIVE_REGULATION_OF_RESPONSE_TO_WOUNDING	GOBP_NEGATIVE_REGULATION_OF_RESPONSE_TO_WOUNDING	96	-0.351106	-1.39493	0.0227988	0.19847	0.172683	2801	tags=23%, list=14%, signal=20%	F2/KIAA0319/CASK/EPPK1/ALOX12/SLC12A2/UBASH3B/PLAUR/THBS1/TFPI/SIGLEC10/CD109/MMRN1/FAP/DSG2/PDGFRA/EPHA4/SERPINE1/SPP1/F11/FGA/FGG
GOBP_RESPONSE_TO_BMP	GOBP_RESPONSE_TO_BMP	176	0.313465	1.37231	0.0229215	0.19847	0.172683	3897	tags=23%, list=19%, signal=19%	SFRP2/SFRP4/SMPD3/SFRP1/SOSTDC1/SULF1/ZNF423/GREM1/BMP4/TMEM100/FSTL4/SMAD6/HFE/ID1/WNT5A/CHRDL1/FST/ILK/MIR140/GREM2/HTRA1/TFAP2B/MSX2/BMP7/CER1/DLX3/GDF5/NUMA1/MAPK3/RBPMS2/COMP/GPR155/MEGF8/GATA3/RGMA/TOB1/BMPR1B/NOG/FZD1/SMAD7
GOBP_AMIDE_METABOLIC_PROCESS	GOBP_AMIDE_METABOLIC_PROCESS	458	-0.256296	-1.23525	0.022979	0.198629	0.172821	3063	tags=19%, list=15%, signal=17%	SNCA/ACSM3/PSEN1/LCT/APH1B/B4GALT5/NAGS/MME/ELOVL6/REN/FAR2/PRKAA1/SPHK1/VNN1/NNMT/ALLC/CERS3/ACOT12/FAR1/GCLC/MCCC1/UGCG/ABCA12/LDLR/ALDOB/ABCC2/FUT6/GSAP/PANK3/ACSL5/CHRNA7/PDP1/CASP3/ADAM10/SLC25A32/HSD17B4/NPL/FUT5/PLA2G7/ACE2/MIR29A/SOD2/ACER3/ROCK1/MIR103A1/UGT8/MIR186/CERS6/IDE/IDH1/ASNS/GSTA4/CHAC2/ACSL3/IFNGR1/BAAT/ACACA/CTSL/MTHFD2L/ALDH1L2/VNN2/ARG2/SLC16A12/HAL/CORIN/MTRR/PCSK2/GSTA5/…
GOBP_L_GLUTAMATE_TRANSMEMBRANE_TRANSPORT	GOBP_L_GLUTAMATE_TRANSMEMBRANE_TRANSPORT	33	-0.496053	-1.62551	0.0231721	0.199563	0.173634	4108	tags=33%, list=20%, signal=27%	ITGB1/CLN8/SLC1A1/KCNJ10/PSEN1/PER2/ARL6IP1/SLC25A13/SLC7A13/SLC1A3/SLC7A11
GOBP_CARDIAC_RIGHT_VENTRICLE_MORPHOGENESIS	GOBP_CARDIAC_RIGHT_VENTRICLE_MORPHOGENESIS	20	0.558305	1.5575	0.023205	0.199563	0.173634	3503	tags=35%, list=17%, signal=29%	HEY2/BMP4/SEMA3C/SOX4/TGFB2/SMARCD3/GATA3
GOBP_POSITIVE_REGULATION_OF_ORGANELLE_ORGANIZATION	GOBP_POSITIVE_REGULATION_OF_ORGANELLE_ORGANIZATION	466	-0.25675	-1.23642	0.0231301	0.199563	0.173634	4340	tags=29%, list=21%, signal=23%	CAPRIN1/CASP1/TGFBR1/BMP10/BBS4/CCDC15/BAIAP2L1/POT1/ATG5/SFPQ/FBXO4/GPR65/TPM1/CLASP1/AURKA/ADRB2/CCT3/MAPRE1/OSBP/F2RL1/RB1/TNKS/HNRNPA2B1/EPHA1/CEP135/NUSAP1/CDC42EP4/ATG2A/ACTN2/ANXA1/CCT8/MCU/RGCC/SNCA/ACTL6A/UVRAG/NAV3/ESPL1/FHOD3/YME1L1/PDCD6IP/SDCBP/LMAN1/VPS35/SASS6/EGF/NAF1/NCAPD3/AURKB/MIR1-1/SPHK1/GPSM2/EDN3/CNOT2/NCKAP1/CCT5/ARPC2/WASF3/UCHL5/MAP3K4/STMN2/WIPI1/SNX4/PRKD1/PIP4K2C/CTN…
GOBP_NEUROTROPHIN_SIGNALING_PATHWAY	GOBP_NEUROTROPHIN_SIGNALING_PATHWAY	37	0.496812	1.63305	0.0232691	0.199776	0.173819	1268	tags=27%, list=6%, signal=25%	NTRK2/DOK5/NDN/BDNF/GFRA1/SPRY1/NTF3/NTRK3/CORO1A/AGT
GOBP_COCHLEA_MORPHOGENESIS	GOBP_COCHLEA_MORPHOGENESIS	26	0.538132	1.62701	0.0235386	0.20077	0.174684	5851	tags=58%, list=29%, signal=41%	TBX18/FRZB/VANGL2/WNT5A/TBX2/MYO3A/HOXA1/MYO3B/RAC1/FZD2/SOX9/DVL2/CTHRC1/GRHL3/SIX1
GOBP_TRABECULA_FORMATION	GOBP_TRABECULA_FORMATION	26	0.537341	1.62462	0.0235386	0.20077	0.174684	2544	tags=35%, list=13%, signal=30%	HEY2/SFRP1/RBP4/GREM1/HEY1/SLC40A1/FHL2/MSX2/THBS3
GOBP_MEIOTIC_CELL_CYCLE_CHECKPOINT_SIGNALING	GOBP_MEIOTIC_CELL_CYCLE_CHECKPOINT_SIGNALING	11	-0.662081	-1.60345	0.0235827	0.20077	0.174684	2565	tags=36%, list=13%, signal=32%	ZWINT/KNL1/TRIP13/TTK
GOBP_UROGENITAL_SYSTEM_DEVELOPMENT	GOBP_UROGENITAL_SYSTEM_DEVELOPMENT	62	0.41102	1.49798	0.023465	0.20077	0.174684	2602	tags=32%, list=13%, signal=28%	SFRP1/SULF1/OSR1/FGF10/BMP4/OSR2/CRIP1/ID4/WNT5A/GATA2/CDKN1B/IGF1/WNT11/AR/HOXA11/ESR1/BMP7/PBX1/STAT5A/GLI1
GOBP_REGULATION_OF_BODY_FLUID_LEVELS	GOBP_REGULATION_OF_BODY_FLUID_LEVELS	385	-0.268387	-1.27969	0.023564	0.20077	0.174684	3376	tags=21%, list=17%, signal=18%	CYP4A11/VDR/STXBP3/SCNN1G/HPS5/COPA/P2RY1/ADM/SAA1/IL6/TLR4/STATH/PPP3CA/SLC22A4/WNK1/ADM2/PRKCA/SCNN1A/LMAN1/F2/GP6/CYP4F2/FOSL2/TUBB1/NLRP6/GP9/PRRG4/ALOX12/MERTK/LYN/AP3B1/ITPR3/SLC4A5/UBASH3B/F2RL2/PRKCQ/TEC/SOCS2/JAK2/FZD6/METAP1/IL6ST/AKAP11/HAS2/F3/AGR2/PLAUR/THBS1/TFPI/MYO5B/HIF1A/IL6R/VCL/HBB/F9/ADGRG1/RAB27A/CHRM3/ANGPT2/PIK3CA/MMRN1/AQP4/DGKD/SLC4A1/FAP/DGKH/PDGFRA/WNK3/NPR3/TPH1/CFTR/…
GOBP_NEUTROPHIL_MIGRATION	GOBP_NEUTROPHIL_MIGRATION	102	-0.354185	-1.41727	0.0237448	0.201811	0.175589	2643	tags=24%, list=13%, signal=21%	EDN3/CXCL17/S100A8/GP2/MPP1/SLAMF8/CXCL13/EDN2/CSF3R/CXCR1/CX3CL1/PIKFYVE/C5AR1/S100A9/CXADR/CD177/CXCL10/DNM1L/CXCL8/MCOLN2/S100A12/DPP4/MIR223/CXCL9
GOBP_ASPARTATE_TRANSMEMBRANE_TRANSPORT	GOBP_ASPARTATE_TRANSMEMBRANE_TRANSPORT	20	-0.552487	-1.58056	0.0240053	0.203376	0.176951	3355	tags=45%, list=17%, signal=38%	LRRC8C/SLC3A1/SLC1A1/SLC25A13/LRRC8A/SLC1A5/LRRC8B/SLC7A13/SLC1A3
GOBP_WOUND_HEALING	GOBP_WOUND_HEALING	429	-0.260736	-1.25127	0.0240091	0.203376	0.176951	2852	tags=19%, list=14%, signal=16%	PRKCA/LMAN1/F2/GP6/CASK/CYP4F2/INSL3/TUBB1/NLRP6/EPPK1/GP9/PRRG4/ALOX12/MERTK/DST/LYN/CHMP2B/DUOX1/SLC12A2/AP3B1/ITPR3/UBASH3B/F2RL2/TNFRSF12A/PRKCQ/TEC/ANO5/JAK2/FZD6/METAP1/HMOX1/MACF1/IL6ST/GPR4/F3/PLAUR/MIR29A/LCP1/THBS1/TFPI/CX3CL1/ITGAV/HIF1A/IL6R/CD109/ADIPOR2/VCL/CHMP4C/HBB/TNFAIP3/HBEGF/F9/ADGRG1/RAB27A/ARFGEF1/ANGPT2/KRT6A/PIK3CA/MMRN1/NF1/EREG/DGKD/SLC4A1/TMEM97/ADAMDEC1/FAP/DGKH/NRG1/…
GOBP_PROTEIN_LOCALIZATION_TO_CHROMOSOME_CENTROMERIC_REGION	GOBP_PROTEIN_LOCALIZATION_TO_CHROMOSOME_CENTROMERIC_REGION	22	-0.558612	-1.63292	0.0240551	0.203426	0.176995	2904	tags=50%, list=14%, signal=43%	RB1/ZWILCH/AURKB/KNTC1/KNL1/CENPQ/SPDL1/CDK1/SMC5/TTK/BUB1B
GOBP_FEMALE_GENITALIA_DEVELOPMENT	GOBP_FEMALE_GENITALIA_DEVELOPMENT	19	0.575235	1.59628	0.0241717	0.204072	0.177557	3275	tags=42%, list=16%, signal=35%	RBP4/TACR3/FGF10/WNT5A/NPR2/ESR1/SRD5A2/TYRO3
GOBP_REGULATION_OF_TRIGLYCERIDE_CATABOLIC_PROCESS	GOBP_REGULATION_OF_TRIGLYCERIDE_CATABOLIC_PROCESS	14	0.625264	1.58659	0.0242645	0.204176	0.177648	2969	tags=36%, list=15%, signal=31%	AADAC/PLIN1/APOC1/PRKACA/PNPLA2
GOBP_REGULATION_OF_CILIUM_ASSEMBLY	GOBP_REGULATION_OF_CILIUM_ASSEMBLY	94	-0.356429	-1.40803	0.0242406	0.204176	0.177648	2790	tags=22%, list=14%, signal=19%	TBC1D2/ATG3/CEP97/SYNE1/TBC1D8/CNTROB/SDCCAG8/CCDC88A/USP6NL/DCDC2/CCP110/TBC1D15/CDKL1/CDKL5/RP1/IFT88/LRRK2/TBC1D30/ODF2L/CYLD/MNS1
GOBP_SEX_DETERMINATION	GOBP_SEX_DETERMINATION	22	0.560625	1.61771	0.0243112	0.20423	0.177695	3480	tags=32%, list=17%, signal=26%	FGF9/WT1/PTGDR/AR/TCF21/SRY/WNT4
GOBP_PROTEIN_LOCALIZATION_TO_CONDENSED_CHROMOSOME	GOBP_PROTEIN_LOCALIZATION_TO_CONDENSED_CHROMOSOME	15	-0.625126	-1.65766	0.0244784	0.204619	0.178033	2904	tags=53%, list=14%, signal=46%	ZWILCH/AURKB/KNTC1/KNL1/CENPQ/SPDL1/CDK1/TTK
GOBP_TELOMERE_MAINTENANCE_VIA_RECOMBINATION	GOBP_TELOMERE_MAINTENANCE_VIA_RECOMBINATION	14	-0.624648	-1.61468	0.0244162	0.204619	0.178033	2783	tags=43%, list=14%, signal=37%	ERCC4/RAD51/SMC6/RAD50/SMC5/BRCA2
GOBP_DETECTION_OF_STIMULUS_INVOLVED_IN_SENSORY_PERCEPTION	GOBP_DETECTION_OF_STIMULUS_INVOLVED_IN_SENSORY_PERCEPTION	465	-0.262533	-1.26574	0.0244489	0.204619	0.178033	3982	tags=25%, list=20%, signal=21%	OR8G5/OR10X1/CARTPT/OR7G3/OR51F2/OR13C4/OR4D1/OR4E2/TAS2R3/PIGR/OR7G2/OR1B1/OR56A5/OR2W1/RTP5/OR4F15/TAS2R7/OR52E8/OR2AE1/TMC2/OR10G3/OR2A5/OR11A1/OR52A4P/OR52N2/OR8B12/OR5K1/COL11A1/OR2B3/OR11G2/OR4K2/OR2C1/OR1M1/OR10H2/OR5AR1/RTP2/EYS/CRB1/OR14A16/OR5C1/OR1J2/TAS2R8/OR1F1/OR5AC2/TAS2R50/OR2M5/OR10G4/BEST1/OR5T1/OR51Q1/OR10T2/TAS2R20/OR5A2/OR1N2/TAS2R45/TAS2R41/OR5A1/OR3A3/OR5P2/PPEF1/GNAT1/OR4K…
GOBP_ENDODERM_FORMATION	GOBP_ENDODERM_FORMATION	51	-0.422253	-1.52278	0.0245784	0.20483	0.178217	3769	tags=37%, list=19%, signal=30%	RTF1/MESP1/COL8A1/HNF1B/COL11A1/SETD2/COL5A2/CTR9/ITGA4/DUSP2/CDC73/CTNNB1/COL12A1/LAMB1/MMP9/ITGAV/NODAL/LAMB3/MMP8
GOBP_POSITIVE_REGULATION_OF_LEUKOCYTE_CELL_CELL_ADHESION	GOBP_POSITIVE_REGULATION_OF_LEUKOCYTE_CELL_CELL_ADHESION	261	-0.286037	-1.30554	0.0246248	0.20483	0.178217	3205	tags=23%, list=16%, signal=20%	SOCS5/ANXA1/IL6/PPP3CA/ACTL6A/NFKBID/IL7R/LILRB2/ZBTB16/PRKAA1/CD46/VNN1/PBRM1/PTPN11/ITGA4/PTPRC/BCL6/LYN/EBI3/LGALS8/AP3B1/TNFSF4/PRKCQ/JAK2/IL6ST/HAS2/TNFSF9/IL2RA/TFRC/CD86/RASGRP1/FBXO38/ARID2/MALT1/YES1/HAVCR2/OPA1/NFAT5/RIPK2/ICOS/ZP4/HSPD1/HSPH1/NR5A2/ZBTB1/IL1RL2/CYLD/NLRP3/PDCD1LG2/EPHA4/PNP/MIR21/SLC7A1/IL1A/SELE/CD80/KLRC4-KLRK1/DPP4/HHLA2/MIR30B/CD274
GOBP_SKIN_DEVELOPMENT	GOBP_SKIN_DEVELOPMENT	310	-0.272879	-1.26849	0.0246248	0.20483	0.178217	5808	tags=36%, list=29%, signal=26%	KRT75/OVOL2/CDKN1A/JUP/KRT78/KRT82/ALX4/DKK1/REG3A/LCE1F/LRP4/LCE2B/LCE1B/IRF6/LCE5A/MED1/LCE1A/KRT3/KRT2/REG3G/KRT74/GRHL1/GAL/LCE3D/ZBED2/PIP5K1A/AHDC1/LCE1D/DNASE1L2/KRT17/KRT80/LCE1E/TNFRSF19/PKP3/NOM1/FOXN1/POU3F1/KLK5/WDR48/ASAH1/SPRR2B/NFKBIZ/KRT76/CDSN/ZMPSTE24/KRTAP6-3/FGFR2/SLC39A2/EGFR/ASH1L/ARRDC3/ZFP36/VDR/LCE4A/KRT85/ADAM9/DHCR24/IFT74/ANXA1/ST14/KRT16/PPP3CA/COL5A2/PSEN1/PRKCH/HDAC…
GOBP_HOMOLOGOUS_CHROMOSOME_SEGREGATION	GOBP_HOMOLOGOUS_CHROMOSOME_SEGREGATION	63	-0.403855	-1.49363	0.0246759	0.204919	0.178294	2885	tags=27%, list=14%, signal=23%	ESPL1/ZWINT/MND1/WAPL/CCNE1/NDC1/KNL1/TRIP13/PLK1/SYCP2/ANKRD31/C14orf39/MLH3/MEIOC/BRIP1/SPDYA/CCNE2
GOBP_RESPIRATORY_CHAIN_COMPLEX_IV_ASSEMBLY	GOBP_RESPIRATORY_CHAIN_COMPLEX_IV_ASSEMBLY	23	0.549463	1.59749	0.0249346	0.205054	0.178411	3218	tags=43%, list=16%, signal=37%	COX14/COA3/SMIM20/TACO1/CMC1/COA6/COA5/CEP89/COA4/SURF1
GOBP_RESPONSE_TO_FUNGUS	GOBP_RESPONSE_TO_FUNGUS	70	-0.390149	-1.47764	0.0247825	0.205054	0.178411	2616	tags=21%, list=13%, signal=19%	NLRP10/S100A8/MPO/LTF/CLEC4A/S100A9/MALT1/USP15/DEFA4/CLEC4D/S100A12/PTX3/CLEC6A/CLEC4E/ARG1
GOBP_CELLULAR_EXTRAVASATION	GOBP_CELLULAR_EXTRAVASATION	70	0.393056	1.4611	0.0247879	0.205054	0.178411	4614	tags=40%, list=23%, signal=31%	THY1/CX3CR1/CXCL12/VCAM1/GCNT1/JAM2/LEP/PDGFD/SPN/ITGB2/ITGB7/CCL21/CD99L2/RIPK3/CCL28/ST3GAL4/SELP/JAML/PLVAP/ITGAL/PIK3CD/MDK/XG/SIRPA/SELPLG/ADD2/FADD/PTGER4
GOBP_MORPHOGENESIS_OF_EMBRYONIC_EPITHELIUM	GOBP_MORPHOGENESIS_OF_EMBRYONIC_EPITHELIUM	147	0.335238	1.42207	0.0248887	0.205054	0.178411	4273	tags=27%, list=21%, signal=22%	SFRP2/TBX18/SFRP1/ALDH1A2/SULF1/OSR1/GREM1/FGF10/BMP4/RPS7/VANGL2/LMO4/ALDH1A3/WNT2B/ALX1/WNT5A/TCTN1/AR/SEMA4C/BMP7/DEAF1/DLC1/TGFB2/PRKACA/SUFU/MKS1/LIAS/IFT172/WNT4/GATA3/RGMA/PRICKLE1/IRX3/TWIST1/WNT7B/NOG/VEGFC/PTCH1/TULP3/PHACTR4
GOBP_ANTIMICROBIAL_HUMORAL_IMMUNE_RESPONSE_MEDIATED_BY_ANTIMICROBIAL_PEPTIDE	GOBP_ANTIMICROBIAL_HUMORAL_IMMUNE_RESPONSE_MEDIATED_BY_ANTIMICROBIAL_PEPTIDE	107	0.343611	1.38881	0.0248866	0.205054	0.178411	1116	tags=15%, list=5%, signal=14%	CXCL14/CCL8/DEFB1/NTS/XCL2/CCL13/CXCL12/CCL19/RNASE6/KLK7/CCL24/CCL5/HTN1/CXCL6/ROMO1/CCL3
GOBP_ADAPTIVE_IMMUNE_RESPONSE_BASED_ON_SOMATIC_RECOMBINATION_OF_IMMUNE_RECEPTORS_BUILT_FROM_IMMUNOGLOBULIN_SUPERFAMILY_DOMAINS	GOBP_ADAPTIVE_IMMUNE_RESPONSE_BASED_ON_SOMATIC_RECOMBINATION_OF_IMMUNE_RECEPTORS_BUILT_FROM_IMMUNOGLOBULIN_SUPERFAMILY_DOMAINS	325	-0.274412	-1.27941	0.0249346	0.205054	0.178411	3205	tags=24%, list=16%, signal=20%	SOCS5/ANXA1/IL6/TLR4/ATAD5/KDM5D/SLC11A1/RC3H2/IL9/CD226/NFKBID/IL7R/PVR/PSG9/TLR8/ZBTB16/PRKAA1/FZD5/CD46/NLRP10/RIF1/CADM1/PTPRC/BCL6/EBI3/TNFSF4/PRKCQ/CXCL13/ICAM1/C8B/BACH2/ENTPD7/MAP3K7/IL6ST/LIG4/BCL3/ZC3H12A/SEMA4A/MICA/IL20RB/DENND1B/TFRC/JAK1/FBXO38/SLAMF6/IL6R/CLCF1/MBL2/TNFAIP3/MALT1/RAB27A/HPX/HAVCR2/OPA1/RIPK2/UFL1/IFNB1/MSH6/ULBP2/HSPD1/C5/ZBTB1/IL17RB/IL1RL1/FCGR3A/NLRP3/RORA/ULBP1…
GOBP_SINOATRIAL_NODE_DEVELOPMENT	GOBP_SINOATRIAL_NODE_DEVELOPMENT	11	0.68539	1.64561	0.025083	0.205622	0.178906	479	tags=18%, list=2%, signal=18%	TBX18/BMP4
GOBP_OXALATE_TRANSPORT	GOBP_OXALATE_TRANSPORT	11	-0.658705	-1.59528	0.0250848	0.205622	0.178906	2116	tags=36%, list=10%, signal=33%	SLC26A4/SLC26A8/SLC26A2/SLC26A9
GOBP_REGULATION_OF_EXTRINSIC_APOPTOTIC_SIGNALING_PATHWAY_VIA_DEATH_DOMAIN_RECEPTORS	GOBP_REGULATION_OF_EXTRINSIC_APOPTOTIC_SIGNALING_PATHWAY_VIA_DEATH_DOMAIN_RECEPTORS	46	-0.456318	-1.61341	0.0253907	0.207794	0.180795	2007	tags=28%, list=10%, signal=26%	ICAM1/SP100/HMOX1/THBS1/ITPRIP/TNFAIP3/SKIL/SERPINE1/MIR221/PMAIP1/FGA/MIR222/FGG
GOBP_CELLULAR_RESPONSE_TO_ZINC_ION	GOBP_CELLULAR_RESPONSE_TO_ZINC_ION	24	-0.535283	-1.61478	0.0254875	0.208028	0.180999	3027	tags=46%, list=15%, signal=39%	MT4/MT1DP/PARP1/KCNK3/MT1A/MT1F/MT1B/MT1X/MT1G/MT1H/MT1M
GOBP_CELLULAR_RESPONSE_TO_CADMIUM_ION	GOBP_CELLULAR_RESPONSE_TO_CADMIUM_ION	26	-0.52377	-1.61108	0.0255013	0.208028	0.180999	4511	tags=58%, list=22%, signal=45%	MT2A/MT1HL1/PPP5C/SLC11A1/MT4/SLC39A8/MT1DP/MT1A/MT1F/HMOX1/MT1B/MT1X/MT1G/MT1H/MT1M
GOBP_INTERLEUKIN_18_PRODUCTION	GOBP_INTERLEUKIN_18_PRODUCTION	13	-0.62168	-1.58447	0.0256426	0.208177	0.181129	1592	tags=62%, list=8%, signal=57%	NLRP12/CASP1/TLR9/MIR197/CD84/TLR2/DHX9/GBP5
GOBP_HEPATOCYTE_GROWTH_FACTOR_RECEPTOR_SIGNALING_PATHWAY	GOBP_HEPATOCYTE_GROWTH_FACTOR_RECEPTOR_SIGNALING_PATHWAY	13	-0.621299	-1.58349	0.0256426	0.208177	0.181129	402	tags=15%, list=2%, signal=15%	MET/ESM1
GOBP_T_CELL_ACTIVATION_INVOLVED_IN_IMMUNE_RESPONSE	GOBP_T_CELL_ACTIVATION_INVOLVED_IN_IMMUNE_RESPONSE	141	-0.327456	-1.37159	0.0256332	0.208177	0.181129	3205	tags=29%, list=16%, signal=25%	SOCS5/ANXA1/IL6/SLC11A1/RC3H2/KMT2A/NFKBID/PSEN1/CD46/BCL6/TNFSF4/PIK3R1/ICAM1/ENTPD7/IL6ST/ATP7A/BCL3/ZC3H12A/SEMA4A/LCP1/CD86/JAK1/SLAMF6/IL6R/EIF2AK4/MALT1/RAB27A/HAVCR2/TBK1/OPA1/RIPK2/IFNB1/ICOS/NLRP3/RORA/STAT4/MIR21/CLEC4D/CD80/CLEC4E/IL18RAP
GOBP_PROTEIN_ACTIVATION_CASCADE	GOBP_PROTEIN_ACTIVATION_CASCADE	30	-0.497941	-1.59026	0.0257674	0.208856	0.18172	2801	tags=33%, list=14%, signal=29%	F2/CCSER1/GP9/RASAL2/F3/THBS1/F9/F11/FGA/FGG
GOBP_MUSCLE_CELL_FATE_COMMITMENT	GOBP_MUSCLE_CELL_FATE_COMMITMENT	16	0.603859	1.60461	0.0260374	0.209023	0.181865	1421	tags=25%, list=7%, signal=23%	TBX18/WT1/FGF10/TBX2
GOBP_PYRIMIDINE_NUCLEOSIDE_MONOPHOSPHATE_BIOSYNTHETIC_PROCESS	GOBP_PYRIMIDINE_NUCLEOSIDE_MONOPHOSPHATE_BIOSYNTHETIC_PROCESS	16	0.603523	1.60372	0.0260374	0.209023	0.181865	5000	tags=56%, list=25%, signal=42%	DUT/UCK1/DHODH/TYMS/DCTD/CDA/UCK2/UMPS/SHMT1
GOBP_REGULATION_OF_FERTILIZATION	GOBP_REGULATION_OF_FERTILIZATION	16	-0.597989	-1.59723	0.0262278	0.209023	0.181865	4389	tags=44%, list=22%, signal=34%	ZP2/FAM170B/NLRP5/LHFPL2/ASTL/ZP4/CFAP69
GOBP_DETECTION_OF_TEMPERATURE_STIMULUS_INVOLVED_IN_SENSORY_PERCEPTION_OF_PAIN	GOBP_DETECTION_OF_TEMPERATURE_STIMULUS_INVOLVED_IN_SENSORY_PERCEPTION_OF_PAIN	19	0.569441	1.5802	0.0258881	0.209023	0.181865	6747	tags=68%, list=33%, signal=46%	CXCL12/ANO1/LXN/COMT/HTR2A/SCN11A/MMP24/TAC1/EPHB1/NR2F6/TRPV1/SCN9A/NTSR1
GOBP_REGULATION_OF_LIPOPROTEIN_PARTICLE_CLEARANCE	GOBP_REGULATION_OF_LIPOPROTEIN_PARTICLE_CLEARANCE	32	-0.482303	-1.57089	0.0262824	0.209023	0.181865	2159	tags=28%, list=11%, signal=25%	LDLR/LIPG/MIR199A1/ITGAV/ABCC8/MIR302A/MIR33A/MIR96/MIR223
GOBP_VASCULAR_TRANSPORT	GOBP_VASCULAR_TRANSPORT	84	-0.369096	-1.42794	0.0261583	0.209023	0.181865	2592	tags=27%, list=13%, signal=24%	SLC7A3/SLC4A4/SLC1A1/ATP8A1/FLVCR2/ABCG2/SLC6A9/SLC7A8/SLC12A2/SLC44A1/ABCC2/SLC5A3/SLC1A5/TFRC/ABCC4/SLC38A2/SLC6A20/SLC16A12/SLC15A2/SLC38A1/SLC7A1/SLC7A5/SLC1A3
GOBP_KIDNEY_MORPHOGENESIS	GOBP_KIDNEY_MORPHOGENESIS	97	0.356759	1.40511	0.026129	0.209023	0.181865	3859	tags=30%, list=19%, signal=24%	FGF1/OSR1/GREM1/WT1/GCNT1/FGF10/GLI3/BMP4/VANGL2/WNT2B/AGT/SOX4/ILK/WNT11/HOXA11/BMP7/PBX1/TCF21/GREB1L/ADAMTS16/HOXD11/MAGED1/WNT4/GATA3/VEGFA/IRX3/HOXB7/WNT7B/NOG
GOBP_MONOATOMIC_ANION_TRANSPORT	GOBP_MONOATOMIC_ANION_TRANSPORT	156	-0.32859	-1.40302	0.026278	0.209023	0.181865	2916	tags=19%, list=14%, signal=17%	GOPC/GABRP/CLCA2/AHCYL1/BEST1/VDAC1/LRRC8A/SLC12A2/SLC26A4/SLC4A5/MCOLN3/ANO5/GLRA3/ATP8B1/CLDN17/SLC26A8/PANX1/SLC4A7/CLIC2/CA2/SLC4A1/SLC39A14/CLCN5/LRRC8B/CFTR/SLC26A2/SLC26A9/GABRR3/SLC6A14/SLC1A3
GOBP_REGULATION_OF_DNA_REPAIR	GOBP_REGULATION_OF_DNA_REPAIR	207	-0.30084	-1.33122	0.0261891	0.209023	0.181865	4421	tags=28%, list=22%, signal=22%	INO80D/TP53BP1/APTX/CUL4A/BRCA1/SKP2/POT1/SETMAR/MORF4L2/WDR48/HELQ/POLB/NPAS2/EGFR/PPP4R3B/MEAF6/SETD2/EYA3/ACTL6A/EPC2/ATXN7/PPP4R2/SPIDR/SUPT20H/PBRM1/UCHL5/RIF1/FIGNL1/RNF169/EYA1/PARP1/PRKCG/RAD51/FOXM1/PARG/PLK1/ATR/ACTR2/USP1/KLHL15/ARID2/SMCHD1/TOP2B/PARPBP/RAD50/PRKDC/TAF2/SPIRE1/RAD51AP1/CHEK1/PELI1/POLQ/DHX9/NBN/EYA4/BRCC3/MIR221
GOBP_ALPHA_BETA_T_CELL_ACTIVATION	GOBP_ALPHA_BETA_T_CELL_ACTIVATION	202	-0.303045	-1.32679	0.0260982	0.209023	0.181865	3205	tags=24%, list=16%, signal=20%	SOCS5/ANXA1/IL6/RC3H2/KMT2A/NFKBID/ATF2/ZBTB16/SH3RF1/FOSL2/PTPRC/BCL6/EBI3/AP3B1/TNFSF4/PIK3R1/PRKCQ/ENTPD7/JAK2/IL6ST/ATP7A/BCL3/ZC3H12A/SEMA4A/CLEC4A/CD86/TNFSF8/JAK1/SLAMF6/IL6R/MALT1/TBK1/OPA1/RIPK2/CTSL/ICOS/HSPH1/NCR3LG1/ARG2/ITK/NLRP3/RORA/PNP/STAT4/MIR21/CD80/CD274/IL18RAP
GOBP_NEURON_PROJECTION_GUIDANCE	GOBP_NEURON_PROJECTION_GUIDANCE	235	0.289884	1.30373	0.02616	0.209023	0.181865	4669	tags=29%, list=23%, signal=23%	HOXA2/BOC/CNTN4/CXCL12/FLRT2/BDNF/ARHGEF25/GLI3/B4GAT1/SEMA3C/MATN2/VANGL2/L1CAM/EFNA4/LMO4/PLXNA4/EGR2/WNT5A/CHL1/PTPRH/SLIT3/FEZ1/SEMA3G/NCAM1/EFNB2/NOTCH3/NTN1/NFASC/LHX9/SEMA4C/SEMA3B/EPHA3/BMP7/SEMA6C/EMB/EDNRA/EVL/TUBB2B/EFNA3/GFRA3/BCL11B/SCN1B/PLA2G10/LGR6/TGFB2/MEGF8/GATA3/VEGFA/NGFR/SEMA5B/BSG/WNT7B/BMPR1B/NOG/CSF1R/RPL24/LAMB2/EPHA5/RAC1/PTCH1/SEMA4F/EPHB6/FOXD1/RAC3/SEMA6D/CHN1/KIAA17…
GOBP_REGULATION_OF_T_CELL_ACTIVATION	GOBP_REGULATION_OF_T_CELL_ACTIVATION	374	-0.260629	-1.24264	0.026012	0.209023	0.181865	3205	tags=22%, list=16%, signal=19%	SOCS5/ANXA1/IL6/PPP3CA/MIR181C/RC3H2/ACTL6A/NFKBID/IL7R/LILRB2/PSG9/PTPN22/ZBTB16/SH3RF1/PRKAA1/CD46/VNN1/PBRM1/PAG1/SOS1/PTPN11/SOS2/PTPRC/BCL6/LYN/EBI3/IDO1/LGALS8/CTNNB1/AP3B1/TNFSF4/PRKCQ/METTL14/JAK2/IL6ST/CASP3/ZC3H12A/TNFSF9/IL2RA/IL20RB/TFRC/CD86/RASGRP1/ZEB1/TNFSF8/FBXO38/ARID2/MALT1/YES1/HAVCR2/OPA1/RIPK2/UFL1/IFNB1/ICOS/ZP4/HSPD1/HSPH1/ARG2/PELI1/NR5A2/ZBTB1/IL1RL2/CYLD/NLRP3/PDCD1LG2/…
GOBP_INTERLEUKIN_1_PRODUCTION	GOBP_INTERLEUKIN_1_PRODUCTION	119	-0.341752	-1.40472	0.0264473	0.209351	0.18215	3344	tags=26%, list=16%, signal=22%	LILRA2/SAA1/ANXA1/IL6/TLR4/MIR181C/HDAC2/TLR8/SPHK1/FZD5/NLRP10/JAK2/IFI16/ZC3H12A/NLRC4/CX3CL1/AIM2/TNFAIP3/TRIM16/MALT1/PANX1/MIR181A2/HAVCR2/RIPK2/ARG2/ERRFI1/NLRP3/IL1RAP/IL1A/GBP5/IL1R2
GOBP_ORGANIC_CATION_TRANSPORT	GOBP_ORGANIC_CATION_TRANSPORT	112	-0.34219	-1.39023	0.0263921	0.209351	0.18215	4625	tags=32%, list=23%, signal=25%	STX1A/SLC36A3/ADRA2B/RGS2/GHSR/SFXN1/CARTPT/SEC14L1/SLC36A1/SLC5A7/SLC7A3/SLC1A1/P2RY1/SLC11A1/SNCA/SLC22A4/PSEN1/LLGL2/FLVCR2/SLC6A9/SLC7A8/SLC44A1/SLC1A5/ACE2/SLC38A2/SLC6A20/SLC16A9/ATP13A3/SLC36A4/SLC22A16/SLC19A2/SLC38A1/SLC7A1/SLC7A5/SLC16A10/SLC6A14
GOBP_REGULATION_OF_PROTEIN_UBIQUITINATION	GOBP_REGULATION_OF_PROTEIN_UBIQUITINATION	178	-0.303504	-1.31023	0.026411	0.209351	0.18215	4427	tags=33%, list=22%, signal=26%	UBE2C/SPRTN/TGFBR1/PINX1/DCUN1D1/DNAJA1/SKP2/ATG5/FBXO4/SH3RF2/WDR48/UBQLN1/CBLB/DTX3L/PRMT3/UBE3A/MYCBP2/ARRDC3/DDX3X/OGT/TAF1/USP44/WNK1/PER2/PTPN22/HUWE1/GTPBP4/SPHK1/FAM107A/HSPA5/CEP63/GCLC/RNF111/PLAA/HSP90AB1/FBXO5/CTNNB1/PSMD10/PRKCG/CUL3/TRIB3/IVNS1ABP/HSP90AB3P/CDC20/TNFAIP3/MALT1/STK33/HSP90AA1/BIRC2/RIPK2/CRY1/UFL1/LRRK2/PELI1/CDK1/FBXW7/FANCI/BIRC3
GOBP_RENAL_FILTRATION	GOBP_RENAL_FILTRATION	28	0.530165	1.62222	0.0266843	0.21022	0.182906	2283	tags=36%, list=11%, signal=32%	SULF1/JCHAIN/SULF2/GJA5/CORO2B/CD34/GAS6/CYBA/COMT/EDNRA
GOBP_CARDIAC_EPITHELIAL_TO_MESENCHYMAL_TRANSITION	GOBP_CARDIAC_EPITHELIAL_TO_MESENCHYMAL_TRANSITION	38	0.48055	1.58624	0.0267257	0.21022	0.182906	572	tags=18%, list=3%, signal=18%	HEY2/TGFB3/OLFM1/BMP4/HEY1/SPRY1/TMEM100
GOBP_ENDODERM_DEVELOPMENT	GOBP_ENDODERM_DEVELOPMENT	76	-0.366545	-1.39694	0.0267702	0.21022	0.182906	3769	tags=30%, list=19%, signal=25%	RTF1/MESP1/COL8A1/HNF1B/COL11A1/SETD2/COL5A2/CTR9/NCKAP1/ITGA4/DUSP2/KIF16B/CDC73/LAMC1/CTNNB1/COL12A1/LAMB1/PAX9/MMP9/ITGAV/NODAL/LAMB3/MMP8
GOBP_REGULATION_OF_CALCIUM_ION_TRANSMEMBRANE_TRANSPORT	GOBP_REGULATION_OF_CALCIUM_ION_TRANSMEMBRANE_TRANSPORT	145	0.327791	1.38329	0.0268058	0.21022	0.182906	2546	tags=21%, list=13%, signal=18%	SLN/PLN/BDKRB1/CASQ2/TRDN/THY1/RGS9/APLNR/ATP1A2/ADCYAP1R1/MS4A1/GPER1/CORO1A/CASQ1/ITGB3/P2RX1/CYBA/NOS1/P2RX4/CD4/REM1/SUMO1/CACNA2D1/PLA2G1B/ANK2/FKBP1B/PPP3CB/XCL1/TRPC1/BIN1
GOBP_POSITIVE_REGULATION_OF_INTRACELLULAR_PROTEIN_TRANSPORT	GOBP_POSITIVE_REGULATION_OF_INTRACELLULAR_PROTEIN_TRANSPORT	96	-0.343592	-1.36507	0.026673	0.21022	0.182906	2811	tags=26%, list=14%, signal=23%	SEC24D/SEC24B/ASPH/SEC31A/TMEM30A/CTDSPL2/PRKD1/SEC24A/PIK3R1/JAK2/ICE1/SFN/PLK3/ZC3H12A/CDH1/UBR5/XPO4/RUFY3/PCM1/ECT2/IPO5/HSP90AA1/CDK1/TPR/KIF20B
GOBP_POSITIVE_REGULATION_OF_ESTABLISHMENT_OF_PROTEIN_LOCALIZATION	GOBP_POSITIVE_REGULATION_OF_ESTABLISHMENT_OF_PROTEIN_LOCALIZATION	304	-0.272461	-1.26298	0.0267603	0.21022	0.182906	2852	tags=24%, list=14%, signal=21%	CARTPT/CSNK2A2/RAPGEF4/MAPK8/ABCG1/HYAL2/OSBP/F2RL1/IRS2/CEP135/CEP290/STOM/ADAM9/TARDBP/TLR4/MCU/PRKCA/SEC24D/HUWE1/VPS35/SEC24B/ASPH/PRKAA1/FZD5/SEC31A/TMEM30A/GCK/CTDSPL2/CEMIP/LRRC8A/PRKD1/SEC24A/RFX6/PIK3R1/CCT6A/JAK2/ICE1/SFN/CNST/PLK3/ZC3H12A/MICALL2/CDH1/UBR5/TCP1/ATP2C1/HIF1A/XPO4/PFKFB2/RUFY3/PCM1/ABCC8/ECT2/IPO5/TLR2/CEP295/CD2AP/HSP90AA1/ACSL3/TMEM97/CDK1/TPR/FBXW7/DNM1L/ACSL4/ANK3/EX…
GOBP_REGULATION_OF_SISTER_CHROMATID_COHESION	GOBP_REGULATION_OF_SISTER_CHROMATID_COHESION	16	-0.59705	-1.59472	0.0268486	0.210231	0.182916	4110	tags=56%, list=20%, signal=45%	SFPQ/TNKS/ESPL1/WAPL/CTNNB1/ATRX/RAD21/BUB1/SMC5
GOBP_MYD88_DEPENDENT_TOLL_LIKE_RECEPTOR_SIGNALING_PATHWAY	GOBP_MYD88_DEPENDENT_TOLL_LIKE_RECEPTOR_SIGNALING_PATHWAY	21	-0.547018	-1.57446	0.0269605	0.210458	0.183113	5093	tags=52%, list=25%, signal=39%	REG3G/TNIP1/CD300A/IRAK4/IRAK1/TLR9/TLR4/MAP3K7/IRAK2/HSPD1/IRAK3
GOBP_TUMOR_NECROSIS_FACTOR_SUPERFAMILY_CYTOKINE_PRODUCTION	GOBP_TUMOR_NECROSIS_FACTOR_SUPERFAMILY_CYTOKINE_PRODUCTION	190	-0.298576	-1.30925	0.0269548	0.210458	0.183113	3155	tags=23%, list=16%, signal=19%	IL6/TLR4/PSEN1/ARFGEF2/HDAC2/PTPN22/NRDC/FZD5/UBE2J1/PTPN11/PTPRC/PIK3R1/TLR1/LTF/JAK2/CHRNA7/ADAM10/FXR1/BCL3/ZC3H12A/CLEC4A/THBS1/CD86/CX3CL1/BPI/ABCC8/TNFAIP3/MIR181A2/TLR2/HAVCR2/IFNGR1/RIPK2/LRRK2/DICER1/ARG2/ERRFI1/FCGR3A/DHX9/TLR3/IL1A/IRAK3/CD274/MMP8
GOBP_RESPONSE_TO_HYDROGEN_PEROXIDE	GOBP_RESPONSE_TO_HYDROGEN_PEROXIDE	88	-0.369232	-1.44022	0.0271874	0.211903	0.18437	3502	tags=33%, list=17%, signal=27%	PPP5C/MIR107/IL18BP/MAPK13/ADAM9/IL6/KDM6B/CAPN2/HDAC2/ERN1/PLEKHA1/PRKAA1/SPHK1/PPP1R15B/KPNA4/SETX/HMOX1/CASP3/SOD2/MIR103A1/TOP2B/HBB/TNFAIP3/ECT2/CDK1/HP/EZH2/AREG/IL18RAP
GOBP_REGULATION_OF_PROTEIN_K63_LINKED_UBIQUITINATION	GOBP_REGULATION_OF_PROTEIN_K63_LINKED_UBIQUITINATION	14	-0.617757	-1.59687	0.0275265	0.214217	0.186384	3386	tags=43%, list=17%, signal=36%	DDX3X/PTPN22/CEP63/PLAA/BIRC2/RIPK2
GOBP_POSITIVE_REGULATION_OF_ERK1_AND_ERK2_CASCADE	GOBP_POSITIVE_REGULATION_OF_ERK1_AND_ERK2_CASCADE	181	0.308661	1.35228	0.027669	0.214996	0.187062	2373	tags=20%, list=12%, signal=18%	PLA2G2A/ALOX15/FGF1/NPY5R/NOX4/MIR126/FGF10/CCL19/IL13RA2/FGF18/BMP4/ACTA2/FFAR4/VEGFB/PLA2G5/ADCYAP1/PDGFD/GPER1/ACKR3/CCL3/FSHR/TREM2/MAP3K12/RAMP3/ITGB3/PDGFA/IAPP/CCL21/GAS6/IGF1/PHB2/HTR2B/SPRY2/MAP2K7/HTR2C/MOS
GOBP_REGULATION_OF_CYCLIN_DEPENDENT_PROTEIN_SERINE_THREONINE_KINASE_ACTIVITY	GOBP_REGULATION_OF_CYCLIN_DEPENDENT_PROTEIN_SERINE_THREONINE_KINASE_ACTIVITY	33	-0.48968	-1.60462	0.0278375	0.215316	0.18734	1926	tags=27%, list=9%, signal=25%	CDC25C/PSMD10/CCNT2/APC/SERTAD1/GTF2H1/BLM/CDC6/CCNE2
GOBP_RISC_COMPLEX_ASSEMBLY	GOBP_RISC_COMPLEX_ASSEMBLY	10	-0.669422	-1.58246	0.0278018	0.215316	0.18734	3938	tags=60%, list=19%, signal=48%	AGO1/CLP1/AGO3/AGO2/DICER1/DHX9
GOBP_NEUTRAL_LIPID_CATABOLIC_PROCESS	GOBP_NEUTRAL_LIPID_CATABOLIC_PROCESS	42	0.45286	1.51215	0.0277636	0.215316	0.18734	2969	tags=24%, list=15%, signal=20%	ABHD12B/FABP4/AADAC/PLIN1/PNLIPRP3/LIPE/PNPLA3/APOC1/PRKACA/PNPLA2
GOBP_REGULATION_OF_GLIOGENESIS	GOBP_REGULATION_OF_GLIOGENESIS	99	-0.354609	-1.41233	0.0279369	0.215756	0.187723	3155	tags=23%, list=16%, signal=20%	IL6/MIR181C/PRKCH/HDAC2/F2/LYN/LDLR/CTNNB1/MIR146A/IL6ST/LIN28A/MIR181B1/CLCF1/ABCC8/UFL1/NF1/DICER1/EZH2/PLAG1/MIR221/SLC7A5/PTPRZ1/MIR222
GOBP_TRIGLYCERIDE_CATABOLIC_PROCESS	GOBP_TRIGLYCERIDE_CATABOLIC_PROCESS	32	0.501412	1.5998	0.0282846	0.21742	0.18917	2969	tags=28%, list=15%, signal=24%	FABP4/AADAC/PLIN1/PNLIPRP3/LIPE/PNPLA3/APOC1/PRKACA/PNPLA2
GOBP_POSITIVE_REGULATION_OF_DENDRITIC_CELL_CHEMOTAXIS	GOBP_POSITIVE_REGULATION_OF_DENDRITIC_CELL_CHEMOTAXIS	10	0.663201	1.54114	0.0283237	0.21742	0.18917	4509	tags=50%, list=22%, signal=39%	IL12A/CCL21/GAS6/SLAMF1/CCR7
GOBP_NEGATIVE_REGULATION_OF_TUMOR_NECROSIS_FACTOR_SUPERFAMILY_CYTOKINE_PRODUCTION	GOBP_NEGATIVE_REGULATION_OF_TUMOR_NECROSIS_FACTOR_SUPERFAMILY_CYTOKINE_PRODUCTION	71	-0.388388	-1.4754	0.0282999	0.21742	0.18917	1865	tags=24%, list=9%, signal=22%	LTF/CHRNA7/FXR1/BCL3/ZC3H12A/CLEC4A/THBS1/CX3CL1/BPI/TNFAIP3/MIR181A2/HAVCR2/DICER1/ARG2/ERRFI1/IRAK3/CD274
GOBP_SYNAPSE_ASSEMBLY	GOBP_SYNAPSE_ASSEMBLY	281	0.273747	1.24803	0.0282846	0.21742	0.18917	3909	tags=24%, list=19%, signal=20%	NTRK2/PCDHB6/NTM/CDH2/PCDHB5/PCDHB3/PCDHB2/FLRT2/PCDHB10/CLSTN2/PCDHB11/BDNF/LGI2/PCDHB13/MARK1/LRRN1/MDGA1/ADGRL3/NTRK3/PLXNA4/PCDHB14/CLSTN1/PCDHB9/EGFLAM/WNT5A/PCDHB16/ASIC1/CBLN4/EFNB2/NTN1/ABI3/SEMA4C/KIRREL3/LRRTM4/FGF13/EEF2K/GABRA1/RAB29/ELFN1/LRFN3/SLITRK3/MAP1B/ARHGEF15/GABRG1/CPEB3/RTN4RL1/AMIGO2/DNER/PCDHB4/C1QL2/THBS2/DBNL/NRG3/LRFN1/IL1RAPL1/LRRC4B/SLITRK4/GABRA3/CRIPT/HTR4/PRICKLE1…
GOBP_NUCLEOTIDE_BIOSYNTHETIC_PROCESS	GOBP_NUCLEOTIDE_BIOSYNTHETIC_PROCESS	183	0.310829	1.36071	0.0283689	0.217438	0.189186	5000	tags=38%, list=25%, signal=29%	AK5/NMNAT2/NDUFAB1/NDUFA8/AMPD1/PRPSAP1/NDUFA3/NDUFB6/ADCYAP1R1/ADCY4/NME3/PINK1/AK4/NDUFV1/DNAJC30/TREM2/ADCY5/NDUFC1/NDUFB7/NDUFA1/NDUFB4/NDUFA5/UQCC3/NDUFB2/NDUFS7/NMNAT1/NME2/NPR2/NDUFB11/FLAD1/DTYMK/NDUFA11/DUT/UCK1/AK1/ADA/TK2/IDH2/ADCY6/NDUFB10/AFMID/PRPSAP2/NDUFS4/NMRK1/DHODH/HAAO/NPR1/ADCY1/NDUFB5/APRT/SDHD/NDUFV3/TYMS/NMNAT3/NDUFA7/NME4/DCTD/CDA/NDUFB9/NPPA/NDUFS8/RFK/UCK2/UMPS/NUDT2/PI…
GOBP_FACIAL_NERVE_MORPHOGENESIS	GOBP_FACIAL_NERVE_MORPHOGENESIS	11	0.680414	1.63366	0.028645	0.218153	0.189809	1110	tags=27%, list=5%, signal=26%	HOXB2/PLXNA4/EGR2
GOBP_MULTI_CILIATED_EPITHELIAL_CELL_DIFFERENTIATION	GOBP_MULTI_CILIATED_EPITHELIAL_CELL_DIFFERENTIATION	12	-0.63577	-1.57379	0.0285614	0.218153	0.189809	2419	tags=25%, list=12%, signal=22%	CEP63/DEUP1/PLK4
GOBP_POSITIVE_REGULATION_OF_HETEROTYPIC_CELL_CELL_ADHESION	GOBP_POSITIVE_REGULATION_OF_HETEROTYPIC_CELL_CELL_ADHESION	13	-0.613114	-1.56263	0.0286772	0.218153	0.189809	38	tags=23%, list=0%, signal=23%	GCNT2/FGA/FGG
GOBP_GLYCOSYLCERAMIDE_METABOLIC_PROCESS	GOBP_GLYCOSYLCERAMIDE_METABOLIC_PROCESS	19	-0.550737	-1.55359	0.0285784	0.218153	0.189809	2979	tags=58%, list=15%, signal=49%	SCARB2/GALC/PRKCD/GLA/GBA2/LCT/PRKAA1/UGCG/UGT8/ST6GALNAC3/B3GALT1
GOBP_REGULATION_OF_CELL_DIVISION	GOBP_REGULATION_OF_CELL_DIVISION	176	-0.309704	-1.33597	0.0286447	0.218153	0.189809	4274	tags=31%, list=21%, signal=25%	CETN2/CUL4A/ESRRB/BBS4/PKN2/HDGF/KIF20A/AURKA/MAP9/PDGFC/BIRC5/FGFR2/CALM2/SETD2/EVI2B/PGF/UVRAG/WNK1/GKN1/YME1L1/NLRP5/AURKB/MLLT3/MYO19/PIK3C3/EFHC1/MBIP/ZZZ3/NCOA3/SFN/PLK3/OR1A2/PLK1/CUL3/PIK3R4/CCP110/KIF23/CHMP4C/BIRC6/ECT2/PRC1/GAREM1/EREG/RACGAP1/BLM/KIF14/PRPF40A/CDC6/MACC1/BRCA2/KIF20B/IL1A/ASPM/DCDC1/TEX14
GOBP_NEGATIVE_REGULATION_OF_DNA_TEMPLATED_DNA_REPLICATION	GOBP_NEGATIVE_REGULATION_OF_DNA_TEMPLATED_DNA_REPLICATION	13	-0.611738	-1.55913	0.0289807	0.220132	0.19153	3821	tags=62%, list=19%, signal=50%	CDT1/LRR1/SLFN11/BCL6/FBXO5/CUL2/TIPIN/GMNN
GOBP_ENDOCARDIAL_CUSHION_FORMATION	GOBP_ENDOCARDIAL_CUSHION_FORMATION	30	0.497261	1.55277	0.0290346	0.220212	0.1916	2160	tags=27%, list=11%, signal=24%	HEY2/TGFB3/APLNR/BMP4/TMEM100/TBX2/MSX2/BMP7
GOBP_POSITIVE_REGULATION_OF_LEUKOCYTE_MEDIATED_IMMUNITY	GOBP_POSITIVE_REGULATION_OF_LEUKOCYTE_MEDIATED_IMMUNITY	134	-0.332345	-1.38481	0.0292429	0.22113	0.192399	3155	tags=25%, list=16%, signal=22%	IL6/ATAD5/CD226/PVR/PRKAA1/FZD5/RIF1/CADM1/AP1G1/PIK3C3/PTPRC/NOS2/TNFSF4/MAP3K7/DHX36/DENND1B/TFRC/KLRC3/RASGRP1/FBXO38/SLAMF6/CLCF1/MALT1/CD177/HPX/ULBP2/HSPD1/ZBTB1/NLRP3/ULBP1/KLRC4-KLRK1/DDX21/ARG1/IL18RAP
GOBP_REGULATION_OF_SYSTEMIC_ARTERIAL_BLOOD_PRESSURE	GOBP_REGULATION_OF_SYSTEMIC_ARTERIAL_BLOOD_PRESSURE	107	0.339348	1.37158	0.0292021	0.22113	0.192399	2316	tags=21%, list=11%, signal=18%	CYP4F12/TACR1/RARRES2/SPX/AVPR1A/NCALD/CMA1/ENPEP/GJA5/NR2F2/CORO2B/FSHR/AGT/GAS6/CYBA/CPA3/CTSG/AR/PRCP/PLCB3/COMT/MAS1
GOBP_CARDIAC_VENTRICLE_DEVELOPMENT	GOBP_CARDIAC_VENTRICLE_DEVELOPMENT	132	0.327961	1.37249	0.0293429	0.221556	0.19277	3135	tags=20%, list=15%, signal=17%	SFRP2/HEY2/MYOCD/NPY5R/CPE/APLNR/BMP4/HEY1/SEMA3C/SMAD6/VANGL2/GJA5/LMO4/WNT5A/SOX4/SLIT3/WNT11/PDE2A/PROX1/EDNRA/GREB1L/PTCD2/FOXC1/TGFB2/ID2/SUFU
GOBP_POSITIVE_REGULATION_OF_CYTOPLASMIC_TRANSLATION	GOBP_POSITIVE_REGULATION_OF_CYTOPLASMIC_TRANSLATION	17	-0.581337	-1.58496	0.0295196	0.222229	0.193355	2507	tags=65%, list=12%, signal=57%	PAIP1/YBX1/PABPC1/YBX3/IGF2BP1/CSDE1/HNRNPU/SYNCRIP/LIN28A/DHX36/DHX9
GOBP_EXTERNAL_ENCAPSULATING_STRUCTURE_ORGANIZATION	GOBP_EXTERNAL_ENCAPSULATING_STRUCTURE_ORGANIZATION	325	0.274901	1.27452	0.0294968	0.222229	0.193355	2901	tags=21%, list=14%, signal=18%	SFRP2/SMOC2/SMPD3/SULF1/VIT/MYH11/GREM1/FLRT2/WT1/MMP16/CCDC80/FMOD/HAS1/SULF2/TGM1/OLFML2B/KLK7/COL14A1/COL15A1/PDPN/RAMP2/HPSE2/MATN2/CMA1/PRDX4/VTN/LTBP4/ECM2/FBLN1/DPT/MMP27/EGFLAM/PBXIP1/FSHR/ADAMTSL1/AGT/COLGALT2/ITGB3/CYP1B1/MMP15/IMPG2/LOXL3/COL6A1/ADAMTSL4/GAS6/TLL1/APLP1/CTSG/OTOL1/CST3/CTSK/MMP12/MFAP4/ERCC2/IHH/FSCN1/ADTRP/ADAMTS15/ANGPTL7/ADAMTS5/NOXO1/LRP1/CSGALNACT1/FOXF2/FOXC1/ADA…
GOBP_MACROPHAGE_ACTIVATION_INVOLVED_IN_IMMUNE_RESPONSE	GOBP_MACROPHAGE_ACTIVATION_INVOLVED_IN_IMMUNE_RESPONSE	21	0.550974	1.56491	0.0296663	0.223003	0.194028	1629	tags=33%, list=8%, signal=31%	CX3CR1/LBP/IL33/IFI35/TREM2/TYROBP/IFNG
GOBP_ATRIAL_SEPTUM_MORPHOGENESIS	GOBP_ATRIAL_SEPTUM_MORPHOGENESIS	14	0.615113	1.56083	0.0297232	0.2231	0.194113	2851	tags=29%, list=14%, signal=25%	HEY2/GJA5/SOX4/TGFB2
GOBP_POSITIVE_REGULATION_OF_DNA_REPLICATION	GOBP_POSITIVE_REGULATION_OF_DNA_REPLICATION	41	-0.449622	-1.54481	0.0298898	0.224019	0.194912	5742	tags=51%, list=28%, signal=37%	CDKN1A/TNFAIP1/CDC25A/ATF1/E2F7/AGER/FAF1/E2F8/WEE1/CDT1/EGFR/ATAD5/SMARCA5/ATRX/DBF4/EREG/DNA2/CDK1/DHX9/CDC7/BAZ1A
GOBP_POSITIVE_REGULATION_OF_RECEPTOR_MEDIATED_ENDOCYTOSIS	GOBP_POSITIVE_REGULATION_OF_RECEPTOR_MEDIATED_ENDOCYTOSIS	53	0.416903	1.46315	0.0299512	0.224148	0.195025	1659	tags=19%, list=8%, signal=17%	SFRP4/GREM1/CCL19/APLNR/NTF3/HFE/VTN/CLU/CCL21/TF
GOBP_FOLIC_ACID_METABOLIC_PROCESS	GOBP_FOLIC_ACID_METABOLIC_PROCESS	14	-0.610455	-1.57799	0.0300147	0.224293	0.19515	1644	tags=36%, list=8%, signal=33%	SLC25A32/MTHFD2L/ALDH1L2/MTRR/MTHFD2
GOBP_BILE_ACID_METABOLIC_PROCESS	GOBP_BILE_ACID_METABOLIC_PROCESS	46	-0.447958	-1.58385	0.0302559	0.225762	0.196429	2290	tags=30%, list=11%, signal=27%	OSBPL9/ABCC2/ABCD3/OSBPL3/ATP8B1/OSBPL6/STARD4/BAAT/NPC1/NR5A2/ERRFI1/MIR33A/CYP7B1/SLC27A2
GOBP_STEROL_BIOSYNTHETIC_PROCESS	GOBP_STEROL_BIOSYNTHETIC_PROCESS	66	-0.387056	-1.44681	0.0304469	0.226854	0.197379	4079	tags=33%, list=20%, signal=27%	LIPA/INSIG1/SEC14L2/ABCG1/MIR30C1/DHCR24/PRKAA1/EBP/IDI1/INSIG2/PAQR3/KPNB1/IDI2/SC5D/SQLE/CYP51A1/MSMO1/HMGCR/CFTR/HMGCS1/CH25H/MIR96
GOBP_REGULATION_OF_PROTEIN_STABILITY	GOBP_REGULATION_OF_PROTEIN_STABILITY	349	-0.265288	-1.2492	0.0305224	0.227083	0.197578	3685	tags=22%, list=18%, signal=19%	STX12/COG3/TSC1/SEL1L/BMP2/PYHIN1/OTUD3/ZNF207/MYCNOS/CCT8/TARDBP/BBOF1/TAF1/SNCA/NAA16/B4GALT5/ATP1B1/VPS35/GTPBP4/USP13/DDI1/MDM2/PDCL3/ASPH/CCSER1/FAM107A/NCKAP1/CCT5/CEP63/CDC73/MTMR9/TRIM24/HSP90AB1/FBXW11/USP24/UBR4/CCT2/PIK3R1/CCT6A/USP7/USP25/NAPG/CASP3/PPP1R10/CUL3/USP37/TCP1/USP1/AHSP/HSP90AB3P/USP9X/HSP90AA2P/PRKDC/USP34/CCNH/HSP90AA1/RNF128/UFL1/ATP1B3/LRRK2/HSPD1/MCM8/TPR/USP8/USP38/…
GOBP_PHOTORECEPTOR_CELL_OUTER_SEGMENT_ORGANIZATION	GOBP_PHOTORECEPTOR_CELL_OUTER_SEGMENT_ORGANIZATION	12	-0.631829	-1.56403	0.030677	0.227566	0.197998	5008	tags=58%, list=25%, signal=44%	CNGB1/CDHR1/BBS4/CRB1/TOPORS/RP1/AHI1
GOBP_POSITIVE_REGULATION_OF_COLD_INDUCED_THERMOGENESIS	GOBP_POSITIVE_REGULATION_OF_COLD_INDUCED_THERMOGENESIS	100	0.345525	1.38513	0.0306422	0.227566	0.197998	995	tags=11%, list=5%, signal=11%	SLN/UCP1/FABP4/ADIPOQ/EBF2/GATM/FFAR4/LEP/ADCYAP1/PTH2R/CIDEA
GOBP_NEGATIVE_REGULATION_OF_INTERLEUKIN_8_PRODUCTION	GOBP_NEGATIVE_REGULATION_OF_INTERLEUKIN_8_PRODUCTION	29	-0.484459	-1.54271	0.0307391	0.227612	0.198038	3605	tags=38%, list=18%, signal=31%	MIR204/MIR106A/ANXA1/PTPN22/MIR129-1/MIR146A/MIR203A/BCL3/BPI/IL6R/MIR181A2
GOBP_METANEPHROS_DEVELOPMENT	GOBP_METANEPHROS_DEVELOPMENT	89	0.369346	1.4404	0.0307729	0.227612	0.198038	4454	tags=31%, list=22%, signal=25%	ADIPOQ/ID3/OSR1/GREM1/WT1/FGF10/GLI3/BMP4/SPRY1/OSR2/PDGFA/CD34/TFAP2B/HOXA11/BMP7/TCF21/GREB1L/ID2/WNT4/SOX17/PDGFB/IRX3/WNT7B/GDF6/LAMB2/PTCH1/FOXJ1/FOXD1
GOBP_RESPONSE_TO_MONOAMINE	GOBP_RESPONSE_TO_MONOAMINE	59	0.406427	1.46679	0.0308183	0.227616	0.198042	3075	tags=27%, list=15%, signal=23%	RGS4/RGS9/GNAO1/GNG2/GNAL/ADCY5/APLP1/GNA14/HTR2B/PALM/HTR2C/COMT/HTR3C/ADCY6/GNB5/HTR2A
GOBP_VAGINA_DEVELOPMENT	GOBP_VAGINA_DEVELOPMENT	11	0.676012	1.62309	0.0313224	0.227839	0.198236	4174	tags=55%, list=21%, signal=43%	RBP4/TACR3/WNT5A/ESR1/TYRO3/AXL
GOBP_REGULATION_OF_NECROPTOTIC_PROCESS	GOBP_REGULATION_OF_NECROPTOTIC_PROCESS	35	-0.488463	-1.62253	0.0311809	0.227839	0.198236	3954	tags=34%, list=19%, signal=28%	ITCH/MIR107/OGT/CFLAR/PARP1/MIR103A1/BIRC2/PELI1/CYLD/MIR221/BIRC3/MIR223
GOBP_PROTEIN_K48_LINKED_DEUBIQUITINATION	GOBP_PROTEIN_K48_LINKED_DEUBIQUITINATION	22	-0.545289	-1.59398	0.0315044	0.227839	0.198236	2252	tags=36%, list=11%, signal=32%	VCPIP1/USP25/USP37/TNFAIP3/USP34/USP8/USP27X/YOD1
GOBP_PARASYMPATHETIC_NERVOUS_SYSTEM_DEVELOPMENT	GOBP_PARASYMPATHETIC_NERVOUS_SYSTEM_DEVELOPMENT	18	0.575797	1.57829	0.0311164	0.227839	0.198236	1110	tags=22%, list=5%, signal=21%	HOXB2/PLXNA4/ACKR3/EGR2
GOBP_LOCOMOTOR_RHYTHM	GOBP_LOCOMOTOR_RHYTHM	16	0.593468	1.577	0.0315151	0.227839	0.198236	3458	tags=38%, list=17%, signal=31%	PLN/USP2/KCND2/CIART/ID2/MTA1
GOBP_MONOCYTE_ACTIVATION	GOBP_MONOCYTE_ACTIVATION	14	-0.607295	-1.56982	0.0315699	0.227839	0.198236	6782	tags=64%, list=33%, signal=43%	DYSF/FN1/AZU1/CD33/NFKBIZ/HYAL2/ADAM9/ADAM10/MT1G
GOBP_CELLULAR_RESPONSE_TO_THYROID_HORMONE_STIMULUS	GOBP_CELLULAR_RESPONSE_TO_THYROID_HORMONE_STIMULUS	11	-0.645095	-1.56232	0.0316998	0.227839	0.198236	5208	tags=64%, list=26%, signal=47%	MED1/CTSS/GHSR/CTSH/GCLC/CTSL/GCLM
GOBP_FEMALE_MEIOSIS_I	GOBP_FEMALE_MEIOSIS_I	11	-0.644473	-1.56081	0.0316998	0.227839	0.198236	2164	tags=55%, list=11%, signal=49%	AURKA/FBXO5/TRIP13/MLH3/MEIOC/NDC80
GOBP_REGULATION_OF_KIDNEY_DEVELOPMENT	GOBP_REGULATION_OF_KIDNEY_DEVELOPMENT	33	0.485675	1.55932	0.0314546	0.227839	0.198236	3859	tags=39%, list=19%, signal=32%	ADIPOQ/OSR1/GREM1/WT1/BMP4/WNT2B/AGT/MAGED1/WNT4/GATA3/VEGFA/HOXB7/NOG
GOBP_NEGATIVE_REGULATION_OF_LIPOPROTEIN_PARTICLE_CLEARANCE	GOBP_NEGATIVE_REGULATION_OF_LIPOPROTEIN_PARTICLE_CLEARANCE	19	-0.546239	-1.5409	0.0317017	0.227839	0.198236	2159	tags=32%, list=11%, signal=28%	LDLR/MIR199A1/ITGAV/ABCC8/MIR96/MIR223
GOBP_REGULATION_OF_MITOTIC_CYTOKINESIS	GOBP_REGULATION_OF_MITOTIC_CYTOKINESIS	19	-0.54572	-1.53944	0.0317017	0.227839	0.198236	4237	tags=42%, list=21%, signal=33%	CUL4A/MAP9/BIRC5/WNK1/AURKB/ECT2/KIF20B/DCDC1
GOBP_PORE_COMPLEX_ASSEMBLY	GOBP_PORE_COMPLEX_ASSEMBLY	19	-0.54508	-1.53763	0.0317017	0.227839	0.198236	2354	tags=42%, list=12%, signal=37%	NUP205/NDC1/ADAM10/FXR1/NUP98/AFDN/TPR/NUP153
GOBP_ESTABLISHMENT_OF_ENDOTHELIAL_BARRIER	GOBP_ESTABLISHMENT_OF_ENDOTHELIAL_BARRIER	51	-0.409352	-1.47625	0.0316037	0.227839	0.198236	2433	tags=24%, list=12%, signal=21%	RAB1A/PDE4D/ICAM1/ZDHHC21/TJP1/AFDN/ROCK1/RAPGEF2/VCL/PPP1R12A/RAPGEF6/ROCK2
GOBP_CELLULAR_RESPONSE_TO_EXTERNAL_STIMULUS	GOBP_CELLULAR_RESPONSE_TO_EXTERNAL_STIMULUS	73	-0.381164	-1.44999	0.03099	0.227839	0.198236	2765	tags=22%, list=14%, signal=19%	TLR8/GOT1/PTPN11/TEK/GCLC/NFKB1/MAP3K2/KCNJ2/FAS/SLC38A2/TMEM87A/CHEK1/PIEZO2/TLR3/ITGA2/ANKRD1
GOBP_COLLAGEN_METABOLIC_PROCESS	GOBP_COLLAGEN_METABOLIC_PROCESS	104	-0.344936	-1.38257	0.031324	0.227839	0.198236	1513	tags=16%, list=7%, signal=15%	KLF15/ADAMTS3/MIR29A/P3H2/MMP9/HIF1A/IL6R/MMP7/CTSL/FAP/ERRFI1/MMP19/MIR29B1/MIR21/ITGA2/MMP1/MMP8
GOBP_NEGATIVE_REGULATION_OF_CELLULAR_RESPONSE_TO_GROWTH_FACTOR_STIMULUS	GOBP_NEGATIVE_REGULATION_OF_CELLULAR_RESPONSE_TO_GROWTH_FACTOR_STIMULUS	121	0.334548	1.38058	0.031252	0.227839	0.198236	1708	tags=16%, list=8%, signal=14%	SFRP2/SFRP1/SOSTDC1/MIR376C/SULF1/IL12A/HHEX/GREM1/SULF2/MIR15A/SPRY1/SMAD6/NR2F2/WNT5A/CHRDL1/AGT/MMRN2/GREM2/HTRA1
GOBP_PROTEIN_AUTOPHOSPHORYLATION	GOBP_PROTEIN_AUTOPHOSPHORYLATION	111	-0.335321	-1.35709	0.0312073	0.227839	0.198236	2304	tags=20%, list=11%, signal=18%	MAP3K13/LYN/PRKD1/STK17B/JAK2/FER/STK26/TOM1L1/PIKFYVE/EIF2AK4/SLK/STK33/VRK2/TNIK/SMG1/LRRK2/NEK10/ERRFI1/NRG1/PDGFRA/FLT1/ERBB4
GOBP_POSITIVE_REGULATION_OF_CATALYTIC_ACTIVITY	GOBP_POSITIVE_REGULATION_OF_CATALYTIC_ACTIVITY	269	-0.281013	-1.28166	0.0313387	0.227839	0.198236	4762	tags=33%, list=23%, signal=26%	DIRAS2/PIP5K1A/TNFRSF10A/MST1R/UBE2S/ACR/PLSCR1/RANGAP1/ARHGAP11A/CAP1/UBE2C/RAP1A/CALCA/PIM1/LILRA5/RGS1/AVPR2/ITGB1/SETMAR/RGP1/CACNA1C/TAB2/MAPK8/RALGAPA1/MAP2K3/F2RL1/CHI3L1/TSC1/GCH1/BMP2/TAOK3/FGFR2/ARRDC3/ARHGAP11B/DYNAP/PIBF1/CCDC125/ZNF622/CACUL1/TBC1D2/LCP2/ZC3H15/MAP3K4/MTMR9/PTPRC/SESN2/CEMIP/HNRNPU/RAB11FIP2/RALGAPA2/NEDD9/PIK3R5/LTF/PSMD10/JAK2/XRCC4/MAP3K7/POLG2/CACNA1D/CCDC88A/SIP…
GOBP_CELLULAR_RESPONSE_TO_OXIDATIVE_STRESS	GOBP_CELLULAR_RESPONSE_TO_OXIDATIVE_STRESS	240	-0.278296	-1.25208	0.0317017	0.227839	0.198236	4187	tags=27%, list=21%, signal=21%	PAWR/NFE2L2/CUL1/SLC25A24/TPM1/ATP2A2/CIAPIN1/MAPK8/PPP5C/GSR/FANCD2/GCH1/MIR107/IL18BP/MAPK13/SLC1A1/SUMO4/IL6/KDM6B/SNCA/ATF2/HDAC2/ERN1/PLEKHA1/MB/PRKAA1/SPHK1/MGST1/GPX6/OXR1/SESN2/PARP1/PTPRK/PRKD1/MPO/ERCC6L2/FER/SETX/ATP7A/ZC3H12A/CUL3/SLC11A2/SOD2/STK26/MIR103A1/HIF1A/TOP2B/NCOA7/TNFAIP3/ECT2/VRK2/NQO1/LRRK2/CDK1/EIF2S1/PNPLA8/MET/PYROXD1/PDGFRA/EZH2/MIR21/RBM11/IL18RAP/SLC7A11
GOBP_CARDIOCYTE_DIFFERENTIATION	GOBP_CARDIOCYTE_DIFFERENTIATION	152	0.326934	1.38726	0.031815	0.22833	0.198663	3690	tags=25%, list=18%, signal=21%	TBX18/RGS4/HEY2/MYOCD/NOX4/PI16/MYH11/VCAM1/GREM1/WT1/ACTC1/COL14A1/BMP4/SPRY1/SEMA3C/CBY1/GPER1/TBX2/FHL2/IGF1/EFNB2/ASB2/PROX1/BMP7/SOX18/EDNRA/GREB1L/SOX6/TGFB2/SGCD/MAPK3/CTCF/EOMES/SOX17/VEGFA/PRICKLE1/IRX3/TWIST1
GOBP_ARTERY_MORPHOGENESIS	GOBP_ARTERY_MORPHOGENESIS	78	0.37288	1.42412	0.0319451	0.22894	0.199194	3897	tags=36%, list=19%, signal=29%	HEY2/MYOCD/BMP4/HEY1/GJA5/TBX2/SOX4/WNT11/EFNB2/NOTCH3/TFAP2B/PROX1/EDNRA/MIR494/LRP1/FOXC1/TGFB2/MIR495/COMP/HOXA1/PRRX1/MEGF8/VEGFA/APOB/MDK/MYLK/NOG/SMAD7
GOBP_REGULATION_OF_PRESYNAPTIC_CYTOSOLIC_CALCIUM_ION_CONCENTRATION	GOBP_REGULATION_OF_PRESYNAPTIC_CYTOSOLIC_CALCIUM_ION_CONCENTRATION	15	0.620019	1.59104	0.0321331	0.229126	0.199356	1418	tags=27%, list=7%, signal=25%	CALB2/SV2B/KCNH1/P2RX1
GOBP_MIRNA_MEDIATED_GENE_SILENCING_BY_INHIBITION_OF_TRANSLATION	GOBP_MIRNA_MEDIATED_GENE_SILENCING_BY_INHIBITION_OF_TRANSLATION	69	-0.379708	-1.43702	0.0321517	0.229126	0.199356	3701	tags=32%, list=18%, signal=26%	AGO3/MIR204/MIR107/ZFP36/AGO2/MIR106A/MIR181C/MIR9-1/MIR1-1/MIR218-1/MIR146A/MIR503/MIR181B1/MIR28/MIR29A/MIR103A1/MIR181A2/MIR200C/MIR29B1/MIR21/MIR221/MIR96
GOBP_NEGATIVE_REGULATION_OF_MUSCLE_CELL_DIFFERENTIATION	GOBP_NEGATIVE_REGULATION_OF_MUSCLE_CELL_DIFFERENTIATION	69	0.378038	1.40282	0.0320702	0.229126	0.199356	493	tags=12%, list=2%, signal=11%	RGS4/HEY2/FGF9/MYOCD/PI16/BDNF/HEY1/MIR15B
GOBP_IMMUNE_RESPONSE_REGULATING_CELL_SURFACE_RECEPTOR_SIGNALING_PATHWAY	GOBP_IMMUNE_RESPONSE_REGULATING_CELL_SURFACE_RECEPTOR_SIGNALING_PATHWAY	361	-0.262275	-1.24137	0.0321038	0.229126	0.199356	3087	tags=20%, list=15%, signal=18%	RGCC/RC3H2/CD226/NFKBID/LILRA1/PSEN1/WNK1/PRKCH/LILRB2/PSG9/PTPN22/GP6/PLEKHA1/LCP2/LILRA3/MNDA/FOSL2/SOS1/PTPN11/FCN1/PTPRC/LYN/NOS2/TNIP3/NFKB1/ELF1/TAX1BP1/PIK3R1/RAB11FIP2/PDE4D/PRKCQ/TEC/TLR1/LTF/MIR146A/FER/MAP3K7/CHUK/SLC39A6/ZC3H12A/IRAK2/DENND1B/CD86/KLRC3/FPR1/MBL2/TNFAIP3/C5AR1/MALT1/YES1/TLR2/CD2AP/CD72/TBK1/PIK3CA/RIPK2/MIR200C/PELI1/ITK/FCGR3A/CYLD/PDCD1LG2/FCN3/CTLA4/CLEC4D/FCAR/CD…
GOBP_INTERFERON_ALPHA_PRODUCTION	GOBP_INTERFERON_ALPHA_PRODUCTION	30	-0.489805	-1.56428	0.0323294	0.229516	0.199695	4199	tags=50%, list=21%, signal=40%	IFIH1/TLR9/DDX3X/SETD2/TLR4/TLR8/CHUK/DHX36/STAT1/HAVCR2/TBK1/RIPK2/HSPD1/DHX9/TLR3
GOBP_REGULATION_OF_CAMP_PKA_SIGNAL_TRANSDUCTION	GOBP_REGULATION_OF_CAMP_PKA_SIGNAL_TRANSDUCTION	49	0.428002	1.48158	0.0323421	0.229516	0.199695	5330	tags=49%, list=26%, signal=36%	ADIPOQ/PDE7B/MYOM1/PDE10A/PDE3A/ADCYAP1/PDE1B/RAMP3/PDE3B/IAPP/PDE2A/PRKAR2B/PDE1A/PRKAR1B/LPAR1/PDE5A/PDE11A/SPATC1L/PDE1C/PRKAR1A/PDE6C/PKIA/NRXN1/PDE9A
GOBP_ACIDIC_AMINO_ACID_TRANSPORT	GOBP_ACIDIC_AMINO_ACID_TRANSPORT	76	-0.362578	-1.38182	0.0322832	0.229516	0.199695	3355	tags=28%, list=17%, signal=23%	SLC1A1/KCNJ10/SNCA/PSEN1/PER2/ARL6IP1/SLC25A13/PIANP/BEST1/LRRC8A/SLC12A2/GJA1/SLC1A5/ABCC8/SLC38A2/NF1/LRRC8B/SLC7A13/KMO/SLC1A3/SLC7A11
GOBP_CARDIAC_NEURAL_CREST_CELL_MIGRATION_INVOLVED_IN_OUTFLOW_TRACT_MORPHOGENESIS	GOBP_CARDIAC_NEURAL_CREST_CELL_MIGRATION_INVOLVED_IN_OUTFLOW_TRACT_MORPHOGENESIS	11	0.670191	1.60911	0.0325156	0.230343	0.200415	3690	tags=45%, list=18%, signal=37%	BMP4/SEMA3C/BMP7/EDNRA/TWIST1
GOBP_NEGATIVE_REGULATION_OF_DOUBLE_STRAND_BREAK_REPAIR_VIA_HOMOLOGOUS_RECOMBINATION	GOBP_NEGATIVE_REGULATION_OF_DOUBLE_STRAND_BREAK_REPAIR_VIA_HOMOLOGOUS_RECOMBINATION	18	-0.549607	-1.5223	0.0325495	0.230343	0.200415	2452	tags=33%, list=12%, signal=29%	RIF1/PLK1/KLHL15/SMCHD1/PARPBP/POLQ
GOBP_REGULATION_OF_TRANSLATIONAL_INITIATION	GOBP_REGULATION_OF_TRANSLATIONAL_INITIATION	85	-0.350712	-1.36114	0.0326975	0.231068	0.201046	3651	tags=29%, list=18%, signal=24%	NCBP2/EIF5/EIF4G2/KLHL25/DDX3X/AGO2/DNAJC3/NCBP1/EIF4H/YTHDF3/RPS6KB1/CSDE1/GIGYF2/SYNCRIP/BZW1/DHX29/BZW2/EIF2S2/EIF2AK3/EIF2AK4/EIF5B/PKP1/HBS1L/TPR/EIF2S1
GOBP_PEPTIDE_ANTIGEN_ASSEMBLY_WITH_MHC_PROTEIN_COMPLEX	GOBP_PEPTIDE_ANTIGEN_ASSEMBLY_WITH_MHC_PROTEIN_COMPLEX	13	0.622232	1.55619	0.0327869	0.231367	0.201306	1442	tags=23%, list=7%, signal=21%	HLA-DQB1/HLA-DRB5/HLA-DQA1
GOBP_POSITIVE_REGULATION_OF_INTERLEUKIN_10_PRODUCTION	GOBP_POSITIVE_REGULATION_OF_INTERLEUKIN_10_PRODUCTION	43	-0.443332	-1.55498	0.032831	0.231367	0.201306	4620	tags=44%, list=23%, signal=34%	IL4/IL23A/IL27/LILRA5/RBM47/TLR9/F2RL1/PRKCZ/PIBF1/IL6/TLR4/CD46/EBI3/TNFSF4/IL6ST/BCL3/IL20RB/HSPD1/CD274
GOBP_REGULATION_OF_CELL_GROWTH_INVOLVED_IN_CARDIAC_MUSCLE_CELL_DEVELOPMENT	GOBP_REGULATION_OF_CELL_GROWTH_INVOLVED_IN_CARDIAC_MUSCLE_CELL_DEVELOPMENT	19	0.557612	1.54738	0.0330591	0.232652	0.202423	1614	tags=21%, list=8%, signal=19%	RGS4/PI16/COL14A1/IGF1
GOBP_REGULATION_OF_CELL_FATE_COMMITMENT	GOBP_REGULATION_OF_CELL_FATE_COMMITMENT	47	0.437974	1.49866	0.033178	0.233165	0.20287	4389	tags=34%, list=22%, signal=27%	SFRP2/SOSTDC1/BMP4/LMO4/TNFSF18/LOXL3/IL12B/STAT5A/LGALS1/MBD3/MTA1/SOX17/IL12RB1/MIR208A/CD69/MTA3
GOBP_PLASMINOGEN_ACTIVATION	GOBP_PLASMINOGEN_ACTIVATION	26	-0.51289	-1.57762	0.033238	0.233263	0.202956	2104	tags=27%, list=10%, signal=24%	ENO1/PLAUR/THBS1/SERPINE1/F11/FGA/FGG
GOBP_POSITIVE_REGULATION_OF_INTERFERON_BETA_PRODUCTION	GOBP_POSITIVE_REGULATION_OF_INTERFERON_BETA_PRODUCTION	40	-0.457137	-1.55631	0.0333746	0.233899	0.203508	3386	tags=42%, list=17%, signal=35%	IFIH1/TLR9/DDX3X/HMGB2/TLR4/TLR8/PTPN11/POLR3C/POLR3G/RIOK3/TLR2/HSP90AA1/TBK1/POLR3B/RIPK2/DHX9/TLR3
GOBP_NUCLEAR_EXPORT	GOBP_NUCLEAR_EXPORT	158	-0.311716	-1.32535	0.0338953	0.237221	0.206399	3869	tags=28%, list=19%, signal=23%	NXT2/XPO6/NCBP2/SSB/HNRNPA2B1/NUP160/DESI1/XPO5/LTV1/NCBP1/UPF2/SETD2/WNK1/LSG1/EIF4A3/AHCYL1/RANBP17/PTPN11/CTDSPL2/THOC1/PRKD1/XPOT/SP100/SFN/GLE1/NMD3/NUP88/IWS1/NUP98/HSPA9/XPO4/MALT1/AGFG1/RIOK2/RANBP2/CSE1L/NUP155/HNRNPA1/SMG1/TPR/NUP153/DHX9/THOC2/RANBP3L
GOBP_RNA_3_END_PROCESSING	GOBP_RNA_3_END_PROCESSING	86	-0.357948	-1.38957	0.0340583	0.238033	0.207105	3964	tags=31%, list=19%, signal=25%	TRMT10C/CLP1/EXOSC7/PCF11/NCBP2/SSB/SUPV3L1/LIN28B/RPRD1A/NCBP1/CPSF3/CCNB1/REXO1L1P/INTS12/AHCYL1/CSTF3/CDC73/PAPOLG/LIN28A/DHX36/PAPOLA/EXOSC9/DKC1/ERI1/ERI2/TRNT1/INTS6
GOBP_RRNA_METABOLIC_PROCESS	GOBP_RRNA_METABOLIC_PROCESS	255	-0.276045	-1.25324	0.0341554	0.238383	0.20741	3215	tags=19%, list=16%, signal=16%	POLR1B/NOL8/NGDN/XRN2/REXO1L1P/NOP2/ESF1/NOLC1/GTPBP4/NAF1/NCL/EIF4A3/ISG20/RIOK1/MDN1/GTF3C3/MAK16/WDR36/UTP4/TEX10/PWP1/UTP15/SBDS/TAF1B/RIOK3/KRR1/DDX52/CHD7/DDX10/PRKDC/TOP1/RIOK2/EXOSC9/NOP58/DKC1/UTP20/ERI1/ERI2/XRN1/SLFN13/WDR43/WDR75/DDX18/HEATR1/SRFBP1/DIS3/SLFN14/DDX21/DNTTIP2
GOBP_REGULATION_OF_INSULIN_LIKE_GROWTH_FACTOR_RECEPTOR_SIGNALING_PATHWAY	GOBP_REGULATION_OF_INSULIN_LIKE_GROWTH_FACTOR_RECEPTOR_SIGNALING_PATHWAY	22	0.5457	1.57465	0.0344063	0.239155	0.208082	1948	tags=32%, list=10%, signal=29%	IGFBP5/CILP/IGFBP2/IGFBP4/IGFBP3/IGF1/AR
GOBP_POSITIVE_REGULATION_OF_BMP_SIGNALING_PATHWAY	GOBP_POSITIVE_REGULATION_OF_BMP_SIGNALING_PATHWAY	36	0.473595	1.55336	0.0344545	0.239155	0.208082	5182	tags=36%, list=25%, signal=27%	SULF1/ZNF423/BMP4/ILK/MIR140/MSX2/GDF5/NUMA1/FOXD1/PELO/SCUBE3/NOTCH1/FKBP8
GOBP_POSITIVE_REGULATION_OF_METAPHASE_ANAPHASE_TRANSITION_OF_CELL_CYCLE	GOBP_POSITIVE_REGULATION_OF_METAPHASE_ANAPHASE_TRANSITION_OF_CELL_CYCLE	18	-0.547678	-1.51696	0.0344094	0.239155	0.208082	4427	tags=44%, list=22%, signal=35%	UBE2C/RB1/ESPL1/SKA3/DLGAP5/PLK1/CUL3/CDC20
GOBP_RENAL_TUBULE_DEVELOPMENT	GOBP_RENAL_TUBULE_DEVELOPMENT	102	0.352028	1.41024	0.0344063	0.239155	0.208082	5205	tags=37%, list=26%, signal=28%	FGF1/OSR1/GREM1/WT1/GLI3/BMP4/WNT2B/LGR5/AGT/ILK/WNT11/CD24/TFAP2B/HOXA11/PBX1/TCF21/GREB1L/ADAMTS16/HOXD11/AQP11/MAGED1/WNT4/GATA3/VEGFA/PRICKLE1/IRX3/HOXB7/WNT7B/NOG/PTCH1/FOXD1/LZTS2/MTSS1/POU3F3/SALL1/SOX9/NOTCH1/DCHS1
GOBP_INTERLEUKIN_10_PRODUCTION	GOBP_INTERLEUKIN_10_PRODUCTION	65	-0.390244	-1.45565	0.0347428	0.240827	0.209536	4902	tags=43%, list=24%, signal=33%	AGER/IL23R/CD47/IL4/IL23A/IL27/LILRA5/RBM47/TLR9/F2RL1/PRKCZ/MIR106A/PIBF1/IL6/TLR4/PRG2/CD46/EBI3/IDO1/TNFSF4/IL6ST/BCL3/IL20RB/THBS1/MIR194-1/HSPD1/PDCD1LG2/CD274
GOBP_MAMMARY_GLAND_MORPHOGENESIS	GOBP_MAMMARY_GLAND_MORPHOGENESIS	47	0.435404	1.48987	0.0349714	0.241842	0.210419	2133	tags=30%, list=10%, signal=27%	SOSTDC1/IGFBP5/FGF10/GLI3/BMP4/WNT5A/TBX2/PGR/LRP5/NTN1/PHB2/AR/MSX2/ESR1
GOBP_FOAM_CELL_DIFFERENTIATION	GOBP_FOAM_CELL_DIFFERENTIATION	42	0.443394	1.48054	0.0349846	0.241842	0.210419	1635	tags=19%, list=8%, signal=18%	PLA2G2A/ADIPOQ/PLA2G5/WNT5A/AGT/ITGB3/NR1H2/CSF2
GOBP_TYPE_II_INTERFERON_MEDIATED_SIGNALING_PATHWAY	GOBP_TYPE_II_INTERFERON_MEDIATED_SIGNALING_PATHWAY	26	-0.511113	-1.57215	0.0351017	0.242252	0.210777	2005	tags=31%, list=10%, signal=28%	SP100/JAK2/STAT1/JAK1/HPX/IFNGR1/PARP14/ARG1
GOBP_NEGATIVE_REGULATION_OF_INTERLEUKIN_1_BETA_PRODUCTION	GOBP_NEGATIVE_REGULATION_OF_INTERLEUKIN_1_BETA_PRODUCTION	38	-0.460963	-1.55983	0.0352823	0.242252	0.210777	1538	tags=21%, list=8%, signal=19%	ZC3H12A/CX3CL1/TNFAIP3/MIR181A2/ERRFI1/NLRP3/IL1RAP/IL1R2
GOBP_INTERCELLULAR_TRANSPORT	GOBP_INTERCELLULAR_TRANSPORT	10	-0.656908	-1.55287	0.0355029	0.242252	0.210777	724	tags=30%, list=4%, signal=29%	ARC/CLDN16/PEG10
GOBP_NEGATIVE_REGULATION_OF_VASCULAR_ASSOCIATED_SMOOTH_MUSCLE_CELL_PROLIFERATION	GOBP_NEGATIVE_REGULATION_OF_VASCULAR_ASSOCIATED_SMOOTH_MUSCLE_CELL_PROLIFERATION	30	0.484528	1.51301	0.0353588	0.242252	0.210777	1596	tags=30%, list=8%, signal=28%	CNN1/ADIPOQ/MYOCD/TGFB3/BMP4/MIR15A/GPER1/CDKN1B/MIR140
GOBP_CATECHOLAMINE_TRANSPORT	GOBP_CATECHOLAMINE_TRANSPORT	58	0.410611	1.47765	0.0354266	0.242252	0.210777	3089	tags=26%, list=15%, signal=22%	SYT4/CXCL12/KCNB1/PINK1/SYT11/SLC29A4/ADRA2A/SLC18A2/KCNA2/SNCG/COMT/GRK2/SLC29A3/HTR2A/GABBR1
GOBP_MIRNA_MEDIATED_GENE_SILENCING_BY_MRNA_DESTABILIZATION	GOBP_MIRNA_MEDIATED_GENE_SILENCING_BY_MRNA_DESTABILIZATION	58	-0.392025	-1.43827	0.0353942	0.242252	0.210777	4701	tags=40%, list=23%, signal=31%	MIR130A/CNOT6/MIR26B/MIR128-1/CNOT7/MIR326/AGO3/MIR204/AGO2/MIR106A/MIR181C/MIR9-1/MIR1-1/MIR146A/MIR203A/MIR181B1/MIR181A2/MIR302A/MIR200C/MIR29B1/MIR96/MIR223/MIR30B
GOBP_CATECHOL_CONTAINING_COMPOUND_METABOLIC_PROCESS	GOBP_CATECHOL_CONTAINING_COMPOUND_METABOLIC_PROCESS	52	0.406593	1.41964	0.0355692	0.242252	0.210777	3503	tags=29%, list=17%, signal=24%	TACR3/GRIN2A/SULT1A1/MAOB/MDGA1/SULT1A2/ITGB2/SNCAIP/ALDH2/COMT/EDNRA/HDC/TGFB2/NPR1/GATA3
GOBP_POSITIVE_REGULATION_OF_HYDROLASE_ACTIVITY	GOBP_POSITIVE_REGULATION_OF_HYDROLASE_ACTIVITY	94	-0.346851	-1.37019	0.0355692	0.242252	0.210777	4506	tags=35%, list=22%, signal=27%	RANGAP1/ARHGAP11A/RAP1A/RGS1/ITGB1/RGP1/RALGAPA1/F2RL1/TSC1/BMP2/FGFR2/ARHGAP11B/CCDC125/TBC1D2/ZC3H15/MTMR9/RAB11FIP2/RALGAPA2/SIPA1L1/SNX13/ARHGAP42/USP6NL/RASGRP1/RAPGEF2/SEMG2/ECT2/RIC1/NF1/TBC1D30/TANK/DOCK9/DOCK10/EZH2
GOBP_ALPHA_AMINO_ACID_METABOLIC_PROCESS	GOBP_ALPHA_AMINO_ACID_METABOLIC_PROCESS	191	-0.297176	-1.3025	0.0351671	0.242252	0.210777	4598	tags=28%, list=23%, signal=22%	BLOC1S6/MTHFR/GCDH/DLD/GAD2/OCA2/HAO1/DDAH1/NIT2/SRR/PLOD2/DDO/KYAT3/AADAT/MTR/DPEP1/GLUL/IDO2/ARHGAP11B/HIBCH/OAT/SLC39A8/NAGS/GOT1/MTAP/ENOPH1/GCLC/NOS2/IDO1/MCCC1/GOT2/ACMSD/TAT/RIMKLB/HGD/ATP7A/ABCC4/ASNS/KYNU/BAAT/ACADSB/MTHFD2L/ARG2/HAL/MTRR/GCLM/TPH1/MIR21/AASS/CTH/KMO/PSAT1/ARG1/SLC7A11
GOBP_LYMPHOCYTE_ACTIVATION_INVOLVED_IN_IMMUNE_RESPONSE	GOBP_LYMPHOCYTE_ACTIVATION_INVOLVED_IN_IMMUNE_RESPONSE	226	-0.286395	-1.28004	0.0352474	0.242252	0.210777	3343	tags=25%, list=16%, signal=21%	PRKCZ/EXO1/SOCS5/ANXA1/IL6/TLR4/ATAD5/SLC11A1/RC3H2/KMT2A/NFKBID/PSEN1/CD46/RIF1/AP1G1/PTPRC/BCL6/LGALS8/TNFSF4/PIK3R1/ICAM1/ENTPD7/IL6ST/LIG4/ATP7A/BCL3/ZC3H12A/SEMA4A/TFRC/LCP1/CD86/JAK1/SLAMF6/IL6R/CLCF1/EIF2AK4/MALT1/RAB27A/HAVCR2/TBK1/OPA1/RIPK2/IFNB1/MSH6/ICOS/HSPD1/FCGR3A/NLRP3/RORA/STAT4/DOCK10/NBN/MIR21/CLEC4D/CD80/CLEC4E/IL18RAP
GOBP_REGULATION_OF_CELL_GROWTH	GOBP_REGULATION_OF_CELL_GROWTH	384	0.263603	1.23553	0.0353588	0.242252	0.210777	2173	tags=14%, list=11%, signal=13%	SFRP2/BDKRB1/RGS4/SFRP1/MYOCD/IGFBP5/FRZB/SYT4/SERPINE2/PI16/MEG3/CXCL12/WT1/CRYAB/BDNF/BCL11A/OLFM1/BST2/COL14A1/EPHX2/AVPR1A/FSTL4/RERG/CDKL3/CRABP2/LAMTOR1/WFDC1/L1CAM/OSTN/NTRK3/LTBP4/PLXNA4/IGFBP4/CLSTN1/WNT5A/ING4/IGFBP3/IL2/AGT/CDKN1B/LAMTOR2/SLIT3/SPOCK1/SEMA3G/CYBA/IGF1/NTN1/NUBP1/MUL1/FHL1/TP53/FGF13/SEMA6C/SGK2
GOBP_ALDEHYDE_METABOLIC_PROCESS	GOBP_ALDEHYDE_METABOLIC_PROCESS	70	0.382541	1.42202	0.0356705	0.242617	0.211094	3979	tags=29%, list=20%, signal=23%	PCK1/ALDH1A2/RBP4/BCO2/ALDH1B1/ALDH1A3/BCO1/CYP1B1/ALDH2/GRHPR/AKR1A1/ALDH8A1/ALDH3B1/IDH2/CYP11B1/WNT4/EDNRB/TKFC/ESD/AKR7A3
GOBP_POSITIVE_REGULATION_OF_CATION_CHANNEL_ACTIVITY	GOBP_POSITIVE_REGULATION_OF_CATION_CHANNEL_ACTIVITY	18	0.570341	1.56334	0.0357692	0.242728	0.211191	3596	tags=50%, list=18%, signal=41%	CASQ1/CACNB3/STAC/FGF13/EDNRA/LRRC55/SCN1B/STIM1/STAC3
GOBP_FATTY_ACID_CATABOLIC_PROCESS	GOBP_FATTY_ACID_CATABOLIC_PROCESS	93	0.350773	1.3727	0.0357826	0.242728	0.211191	4007	tags=38%, list=20%, signal=30%	CYP4F12/ADIPOQ/ABCD2/LEP/AIG1/ACACB/ETFBKMT/LPIN3/MCEE/ACOT8/ACAD10/GLYATL2/ECHS1/ETFB/CPT1A/ETFA/ACADS/ADTRP/ECI1/ACOX2/ACAA1/MLYCD/ECH1/EHHADH/PHYH/HSD17B10/PEX7/PCCB/PLA2G15/ECHDC2/DECR1/TWIST1/CRAT/IVD/MCAT
GOBP_NEGATIVE_REGULATION_OF_MYELOID_LEUKOCYTE_MEDIATED_IMMUNITY	GOBP_NEGATIVE_REGULATION_OF_MYELOID_LEUKOCYTE_MEDIATED_IMMUNITY	11	0.666149	1.59941	0.0360952	0.243875	0.212189	428	tags=27%, list=2%, signal=27%	CX3CR1/FCGR2B/IL13RA2
GOBP_REGULATION_OF_LYSOSOMAL_LUMEN_PH	GOBP_REGULATION_OF_LYSOSOMAL_LUMEN_PH	30	-0.484125	-1.54614	0.0360959	0.243875	0.212189	1559	tags=30%, list=8%, signal=28%	TCIRG1/ATP6V1F/ATP6V1D/OCA2/CLN5/CREG1/ATP6V1A/LRRK2/SLC7A11
GOBP_BLASTOCYST_DEVELOPMENT	GOBP_BLASTOCYST_DEVELOPMENT	117	-0.325396	-1.33017	0.0360959	0.243875	0.212189	3769	tags=28%, list=19%, signal=23%	RTF1/TEAD4/SP3/HNF1B/MATR3/NLE1/COPS2/ACTL6A/PHF6/CAPN2/CTR9/CNOT2/PALB2/ELF3/TBL1XR1/NCAPG2/KDM4C/CUL3/SBDS/CNOT1/NASP/NODAL/KPNA7/SKIL/RBM46/CHEK1/NR5A2/RBBP8/NBN/BRCA2/THOC2/NECAB1/UBTFL1
GOBP_TRAIL_ACTIVATED_APOPTOTIC_SIGNALING_PATHWAY	GOBP_TRAIL_ACTIVATED_APOPTOTIC_SIGNALING_PATHWAY	12	-0.626599	-1.55109	0.036144	0.243876	0.212189	182	tags=25%, list=1%, signal=25%	TNFRSF10A/MIR221/MIR222
GOBP_HOMOLOGOUS_CHROMOSOME_PAIRING_AT_MEIOSIS	GOBP_HOMOLOGOUS_CHROMOSOME_PAIRING_AT_MEIOSIS	48	-0.418239	-1.4836	0.0361947	0.243893	0.212204	2248	tags=25%, list=11%, signal=22%	MND1/WAPL/CCNE1/NDC1/TRIP13/SYCP2/ANKRD31/C14orf39/MLH3/MEIOC/BRIP1/CCNE2
GOBP_MEIOTIC_SPINDLE_ASSEMBLY	GOBP_MEIOTIC_SPINDLE_ASSEMBLY	15	-0.605573	-1.60582	0.0363644	0.244275	0.212536	2247	tags=40%, list=11%, signal=36%	AURKA/WAPL/FBXO5/SKA3/NDC80/ASPM
GOBP_RESPONSE_TO_LAMINAR_FLUID_SHEAR_STRESS	GOBP_RESPONSE_TO_LAMINAR_FLUID_SHEAR_STRESS	35	0.489323	1.58567	0.036492	0.244275	0.212536	3950	tags=40%, list=19%, signal=32%	MIR126/SMAD6/ADCY4/KLF2/ADCY5/PRKAR2B/ADCY6/PRKACA/KLF4/MAP2K5/ADCY1/PRKAR1B/SMAD7/ASS1
GOBP_DNA_DAMAGE_TOLERANCE	GOBP_DNA_DAMAGE_TOLERANCE	36	-0.460585	-1.52975	0.0364766	0.244275	0.212536	5485	tags=47%, list=27%, signal=35%	UBE2N/MSH2/POLD1/RCHY1/UBE2A/SPRTN/VCP/BRCA1/RAD18/REV1/POLD3/REV3L/USP1/ZBTB1/POLQ/DTL/POLK
GOBP_ICOSANOID_METABOLIC_PROCESS	GOBP_ICOSANOID_METABOLIC_PROCESS	109	0.34937	1.41688	0.036439	0.244275	0.212536	3380	tags=24%, list=17%, signal=20%	ALOX15/PTGIS/CYP4F12/HPGDS/PLA2G4C/PTGDS/AVPR1A/MGST2/PLA2G4A/PTGS1/DPEP2/PLA2G5/CYP2F1/ATP6V1B1/CYP1B1/CPA1/CYP2C19/PLA2G1B/COMT/PTGES3/PLA2G10/PTGR2/CYP4Z1/CYP2U1/GPX4/CYP2S1
GOBP_EPITHELIAL_TUBE_MORPHOGENESIS	GOBP_EPITHELIAL_TUBE_MORPHOGENESIS	328	0.272104	1.26252	0.0363696	0.244275	0.212536	3890	tags=25%, list=19%, signal=21%	SFRP2/SFRP1/SOSTDC1/FGF1/OSR1/HOXA5/GREM1/WT1/FGF10/APLNR/GLI3/BMP4/MIR15B/SPRY1/RPS7/VANGL2/LMO4/WNT2B/ALX1/WNT5A/LGR5/BBS5/AGT/MMRN2/TBX2/ILK/PGR/IGF1/TCTN1/LRP5/WNT11/EFNB2/NTN1/ASB2/PHB2/AR/SEMA4C/PROX1/IHH/MSX2/HOXA11/ESR1/SPRY2/BMP7/PBX1/SOX18/DEAF1/EDNRA/NRARP/TCF21/GREB1L/DLC1/ADAMTS16/TGFB2/PRKACA/RHOB/HOXD11/SUFU/HESX1/TIE1/MKS1/NDRG4/CCM2/LIAS/MAGED1/IFT172/MEGF8/WNT4/GATA3/SOX17/RGMA/…
GOBP_POSITIVE_REGULATION_OF_ADAPTIVE_IMMUNE_RESPONSE	GOBP_POSITIVE_REGULATION_OF_ADAPTIVE_IMMUNE_RESPONSE	114	-0.337779	-1.37653	0.0367236	0.245501	0.213603	3155	tags=27%, list=16%, signal=23%	IL6/ATAD5/SLC11A1/CD226/NFKBID/PVR/PRKAA1/FZD5/NLRP10/RIF1/PTPRC/TNFSF4/PRKCQ/MAP3K7/IL6ST/DENND1B/TFRC/FBXO38/CLCF1/EIF2AK4/MALT1/HPX/OPA1/RIPK2/ULBP2/HSPD1/ZBTB1/NLRP3/ULBP1/MIR21/CLEC6A
GOBP_MICROVILLUS_ASSEMBLY	GOBP_MICROVILLUS_ASSEMBLY	13	-0.601859	-1.53395	0.0369006	0.24636	0.21435	1495	tags=38%, list=7%, signal=36%	ATP8B1/STK26/RAPGEF2/TNIK/RAPGEF6
GOBP_POSITIVE_REGULATION_OF_PROTEIN_TRANSPORT	GOBP_POSITIVE_REGULATION_OF_PROTEIN_TRANSPORT	239	-0.290978	-1.3092	0.0371189	0.247492	0.215335	2852	tags=19%, list=14%, signal=17%	PRKCA/SEC24D/VPS35/SEC24B/ASPH/SEC31A/TMEM30A/GCK/CTDSPL2/LRRC8A/PRKD1/SEC24A/RFX6/PIK3R1/JAK2/ICE1/SFN/CNST/PLK3/ZC3H12A/CDH1/UBR5/ATP2C1/HIF1A/XPO4/PFKFB2/RUFY3/PCM1/ABCC8/ECT2/IPO5/TLR2/CD2AP/HSP90AA1/ACSL3/TMEM97/CDK1/TPR/DNM1L/ACSL4/EXPH5/KIF20B/IL1A/FGA/FGG/ANKRD1
GOBP_RESPONSE_TO_EPIDERMAL_GROWTH_FACTOR	GOBP_RESPONSE_TO_EPIDERMAL_GROWTH_FACTOR	47	-0.431889	-1.53615	0.037662	0.247873	0.215667	3471	tags=28%, list=17%, signal=23%	EGFR/ZFP36/MCM7/CFLAR/NCL/PTPN11/PDE8A/IQGAP1/GAREM1/TPR/ERRFI1/KNSTRN/ERBB4
GOBP_PEPTIDE_CATABOLIC_PROCESS	GOBP_PEPTIDE_CATABOLIC_PROCESS	19	0.548489	1.52206	0.0376585	0.247873	0.215667	781	tags=16%, list=4%, signal=15%	CPA4/LVRN/ENPEP
GOBP_STRIATUM_DEVELOPMENT	GOBP_STRIATUM_DEVELOPMENT	20	-0.531685	-1.52104	0.0376646	0.247873	0.215667	2658	tags=25%, list=13%, signal=22%	RARB/FOXP2/ZSWIM6/LRRK2/SLC7A11
GOBP_NADH_DEHYDROGENASE_COMPLEX_ASSEMBLY	GOBP_NADH_DEHYDROGENASE_COMPLEX_ASSEMBLY	30	0.481692	1.50415	0.0376585	0.247873	0.215667	6494	tags=50%, list=32%, signal=34%	NDUFAF1/TMEM186/NDUFS7/FOXRED1/NDUFS4/ECSIT/NDUFS8/BCS1L/TIMM21/NDUFA13/NDUFAF2/TIMMDC1/NDUFS2/TMEM126B/NDUFA6
GOBP_MALE_MEIOTIC_NUCLEAR_DIVISION	GOBP_MALE_MEIOTIC_NUCLEAR_DIVISION	54	-0.400717	-1.45521	0.0372836	0.247873	0.215667	2443	tags=20%, list=12%, signal=18%	FIGNL1/ING2/TRIP13/SYCP2/RBM46/MLH3/MEIOC/KIF18A/BRCA2/SPDYA/TEX14
GOBP_NEPHRON_MORPHOGENESIS	GOBP_NEPHRON_MORPHOGENESIS	79	0.372032	1.42197	0.0376597	0.247873	0.215667	3859	tags=30%, list=19%, signal=25%	FGF1/OSR1/GREM1/WT1/GLI3/BMP4/WNT2B/AGT/ILK/WNT11/HOXA11/BMP7/PBX1/TCF21/GREB1L/ADAMTS16/HOXD11/MAGED1/WNT4/GATA3/VEGFA/IRX3/HOXB7/NOG
GOBP_BONE_MORPHOGENESIS	GOBP_BONE_MORPHOGENESIS	95	0.361247	1.41752	0.0372836	0.247873	0.215667	3846	tags=34%, list=19%, signal=27%	SFRP4/SMPD3/MMP16/GLI3/FGF18/BMP4/OSR2/RAB23/LTBP3/CYP26B1/LRP5/NPR2/DHRS3/IHH/MSX2/HOXA11/RIPPLY2/TSKU/CER1/THBS3/CSGALNACT1/FOXC1/GUSB/GHR/COMP/PEX7/TMEM107/MEGF8/NAB1/TWIST1/PAPPA2/BMPR1B
GOBP_CYTOPLASMIC_TRANSLATION	GOBP_CYTOPLASMIC_TRANSLATION	149	0.321002	1.36042	0.0376564	0.247873	0.215667	4764	tags=33%, list=23%, signal=25%	NMNAT2/HHEX/RPLP2/RBM24/RPS29/RPS7/RPL22/RPS28/RPS21/RPL13/CPEB1/RPL23/RPS25/PARP16/RPS13/UNK/RPL17/RPS27A/EIF3K/RPL35/RPL26/RPL36AL/RPL11/CPEB3/PIWIL2/RPL29/RPS19/RPL22L1/RPL37A/RPS3A/RPL10A/RPS20/RPS4X/RPS17/FAU/RPL24/NCK1/RPS3/RPL12/EIF3E/RPL28/RPL38/ZNF385A/EIF3F/RPS15A/RPS15/EIF3G/AKT2/RPLP1
GOBP_TRANSITION_METAL_ION_TRANSPORT	GOBP_TRANSITION_METAL_ION_TRANSPORT	100	-0.341353	-1.35492	0.037508	0.247873	0.215667	4316	tags=33%, list=21%, signal=26%	ATP2C2/TRPM2/SFXN1/TMEM163/TRPM7/SLC39A9/SLC30A10/SLC39A2/SLC1A1/SLC11A1/SLC39A8/FLVCR2/STEAP4/SLC31A1/AP3B1/ABCC2/SLC30A7/LTF/SLC39A6/CUTC/ATP7A/SLC30A9/SLC11A2/SLC25A37/ATP2C1/TFRC/CLTC/HPX/SLC30A1/SLC39A14/MCOLN2/SLC41A2/TCN1
GOBP_EMBRYONIC_APPENDAGE_MORPHOGENESIS	GOBP_EMBRYONIC_APPENDAGE_MORPHOGENESIS	119	0.328663	1.34821	0.0375867	0.247873	0.215667	4253	tags=31%, list=21%, signal=25%	SFRP2/FGF9/ALDH1A2/OSR1/GREM1/GLI3/BMP4/OSR2/CRABP2/GJA5/CYP26B1/ALX1/WNT5A/TBX2/LRP5/IHH/MSX2/HOXA11/BMP7/PBX1/GDF5/TBX4/TGFB2/HOXD10/MKS1/PRRX1/TMEM107/MEGF8/PRICKLE1/TWIST1/ACD/NOG/ZNF358/SP8/SHOX2/PTCH1/TULP3
GOBP_CORONARY_VASCULATURE_DEVELOPMENT	GOBP_CORONARY_VASCULATURE_DEVELOPMENT	45	0.434082	1.47339	0.0378065	0.248485	0.216199	3583	tags=31%, list=18%, signal=26%	HEY2/MYOCD/APLNR/BMP4/SMAD6/VEGFB/GPER1/SGCD/SUFU/ZBTB14/ADAMTS6/MEGF8/VEGFA/PRICKLE1
GOBP_MIDBRAIN_DOPAMINERGIC_NEURON_DIFFERENTIATION	GOBP_MIDBRAIN_DOPAMINERGIC_NEURON_DIFFERENTIATION	17	0.59515	1.59669	0.038022	0.249543	0.21712	1125	tags=18%, list=6%, signal=17%	SFRP2/SFRP1/WNT5A
GOBP_REGULATION_OF_REPRODUCTIVE_PROCESS	GOBP_REGULATION_OF_REPRODUCTIVE_PROCESS	175	0.304874	1.3341	0.0380659	0.249543	0.21712	2806	tags=22%, list=14%, signal=19%	BNC1/DEFB1/SFRP1/HPGDS/TACR1/SULF1/TACR3/WT1/PTGDS/BMP4/MIR15B/CDC26/PDE3A/LFNG/ACVR1C/PRDX4/WNT5A/HVCN1/CDKN1B/TIMP1/IGF1/ANAPC16/ANAPC15/AR/NPR2/MSX2/ESR1/BMP7/SIRT2/MOS/PIWIL2/TAC3/SRY/ADA/ANAPC10/PLA2G10/PPP2R1A/UBE2B
GOBP_HIGH_DENSITY_LIPOPROTEIN_PARTICLE_CLEARANCE	GOBP_HIGH_DENSITY_LIPOPROTEIN_PARTICLE_CLEARANCE	16	-0.581866	-1.55416	0.0383665	0.250629	0.218065	2159	tags=38%, list=11%, signal=34%	LDLR/LIPG/MIR302A/MIR33A/MIR96/MIR223
GOBP_CARDIAC_CHAMBER_MORPHOGENESIS	GOBP_CARDIAC_CHAMBER_MORPHOGENESIS	128	0.338573	1.41215	0.0383566	0.250629	0.218065	2283	tags=17%, list=11%, signal=15%	SFRP2/HEY2/NPY5R/CPE/RBP4/APLNR/BMP4/HEY1/SEMA3C/SMAD6/VANGL2/GJA5/TBX2/SOX4/FHL2/SLIT3/WNT11/DHRS3/PROX1/MSX2/BMP7/EDNRA
GOBP_RESPONSE_TO_MECHANICAL_STIMULUS	GOBP_RESPONSE_TO_MECHANICAL_STIMULUS	209	-0.295741	-1.30827	0.0383797	0.250629	0.218065	3525	tags=22%, list=17%, signal=19%	CASP5/ARRDC3/TMC2/COL11A1/P2RY1/TLR4/PKD2L2/CCNB1/CAPN2/PRKCA/TLR8/GOT1/PTPN11/TEK/GCLC/NFKB1/CTNNB1/MPO/FOXP2/STRBP/ETV1/CHRNA10/MAP3K2/KCNJ2/ATR/THBS1/KCNQ3/FAS/SLC38A2/USP53/CXCL10/RYR2/ANGPT2/TMEM87A/PIK3CA/CHEK1/PIEZO2/ARRDC2/SCN1A/TLR3/ADGRV1/SLITRK6/TTN/SCEL/ITGA2/SLC1A3/ANKRD1
GOBP_INDOLE_CONTAINING_COMPOUND_CATABOLIC_PROCESS	GOBP_INDOLE_CONTAINING_COMPOUND_CATABOLIC_PROCESS	10	-0.654885	-1.54809	0.03859	0.250712	0.218137	3387	tags=60%, list=17%, signal=50%	IDO2/MAOA/IDO1/ACMSD/KYNU/KMO
GOBP_NEUTROPHIL_CHEMOTAXIS	GOBP_NEUTROPHIL_CHEMOTAXIS	79	-0.37016	-1.41738	0.03859	0.250712	0.218137	2643	tags=25%, list=13%, signal=22%	EDN3/CXCL17/S100A8/MPP1/CXCL13/EDN2/CSF3R/CXCR1/CX3CL1/PIKFYVE/C5AR1/S100A9/CXADR/CXCL10/DNM1L/CXCL8/S100A12/DPP4/MIR223/CXCL9
GOBP_APPENDAGE_MORPHOGENESIS	GOBP_APPENDAGE_MORPHOGENESIS	144	0.318302	1.34474	0.0385	0.250712	0.218137	4253	tags=31%, list=21%, signal=24%	SFRP2/FGF9/ALDH1A2/OSR1/GREM1/FGF10/GLI3/BMP4/OSR2/SEMA3C/CRABP2/GJA5/CYP26B1/ALX1/WNT5A/TBX2/COL6A1/LRP5/TFAP2B/NPR2/IHH/MSX2/HOXA11/BMP7/PBX1/ZNF219/GDF5/TBX4/TGFB2/HOXD10/MKS1/PRRX1/TMEM107/MEGF8/PRICKLE1/TWIST1/ACD/NOG/ZNF358/SP8/PKDCC/SHOX2/PTCH1/TULP3
GOBP_RESPONSE_TO_ALCOHOL	GOBP_RESPONSE_TO_ALCOHOL	261	0.28232	1.27764	0.0385281	0.250712	0.218137	3503	tags=20%, list=17%, signal=17%	RGS4/UCP1/SFRP1/ADIPOQ/TACR1/ACTG2/NPY5R/RBP4/S100B/CRHBP/VCAM1/ACTC1/CCL19/GRIN2A/AVPR1A/GNG2/CSN1S1/LEP/ADCYAP1R1/NTRK3/CCL3/IL2/ADCY5/SDF4/SLIT3/CPT1A/CCL21/CYBA/ADRA2A/PTGDR/GRAMD1B/ALAD/CD4/ABCA2/CDO1/COMT/DNMT3A/SLC2A4/GRIN2B/FBP1/ADCY6/GHR/FOS/NFE2L1/MAP4K1/GABBR1/CCR5/RPL10A/GPR155/ADCY1/HMGCS2/SCN11A/GATA3
GOBP_REGULATION_OF_SPINDLE_ASSEMBLY	GOBP_REGULATION_OF_SPINDLE_ASSEMBLY	28	-0.506664	-1.60337	0.0390471	0.251871	0.219146	2856	tags=39%, list=14%, signal=34%	PDCD6IP/SASS6/GPSM2/CEP97/CHMP2B/HNRNPU/PLK1/CHMP4C/STIL/TPR/SPAG5
GOBP_GLIAL_CELL_DERIVED_NEUROTROPHIC_FACTOR_RECEPTOR_SIGNALING_PATHWAY	GOBP_GLIAL_CELL_DERIVED_NEUROTROPHIC_FACTOR_RECEPTOR_SIGNALING_PATHWAY	12	0.646502	1.58147	0.03944	0.251871	0.219146	599	tags=33%, list=3%, signal=32%	SULF1/SULF2/GFRA1/GFRA2
GOBP_PROSTATE_GLAND_MORPHOGENESIS	GOBP_PROSTATE_GLAND_MORPHOGENESIS	28	0.514898	1.57551	0.0389788	0.251871	0.219146	2407	tags=43%, list=12%, signal=38%	SFRP1/SULF1/FGF10/BMP4/CRIP1/ID4/WNT5A/IGF1/AR/ESR1/BMP7/STAT5A
GOBP_PLATELET_DERIVED_GROWTH_FACTOR_RECEPTOR_BETA_SIGNALING_PATHWAY	GOBP_PLATELET_DERIVED_GROWTH_FACTOR_RECEPTOR_BETA_SIGNALING_PATHWAY	14	0.603916	1.53242	0.0389574	0.251871	0.219146	3559	tags=36%, list=18%, signal=29%	MYOCD/PDGFRL/PDGFA/LRP1/PDGFB
GOBP_INTERLEUKIN_1_ALPHA_PRODUCTION	GOBP_INTERLEUKIN_1_ALPHA_PRODUCTION	14	-0.592593	-1.53182	0.0390714	0.251871	0.219146	1279	tags=57%, list=6%, signal=54%	MIR181C/NLRP10/CX3CL1/PANX1/MIR181A2/IL1RAP/IL1A/IL1R2
GOBP_PHOSPHATIDYLCHOLINE_BIOSYNTHETIC_PROCESS	GOBP_PHOSPHATIDYLCHOLINE_BIOSYNTHETIC_PROCESS	23	-0.508704	-1.51584	0.039662	0.251871	0.219146	2963	tags=39%, list=15%, signal=33%	SLC44A5/APOA2/SLC44A4/CAPN2/FABP3/SLC44A1/RAB38/ACSL3/CDS1
GOBP_DOSAGE_COMPENSATION_BY_INACTIVATION_OF_X_CHROMOSOME	GOBP_DOSAGE_COMPENSATION_BY_INACTIVATION_OF_X_CHROMOSOME	19	-0.53694	-1.51467	0.0392346	0.251871	0.219146	4202	tags=58%, list=21%, signal=46%	JARID2/YTHDC1/LBR/RLIM/BRCA1/SPEN/HNRNPK/SUZ12/HNRNPU/PCGF5/SMCHD1
GOBP_PHOSPHATIDYLGLYCEROL_METABOLIC_PROCESS	GOBP_PHOSPHATIDYLGLYCEROL_METABOLIC_PROCESS	33	0.470741	1.51138	0.0395345	0.251871	0.219146	2780	tags=27%, list=14%, signal=24%	PLA2G2A/PLA2G4A/PLA2G5/PLA2G6/PHB2/TAMM41/PLA2G1B/PLA2G10/LPCAT4
GOBP_REGULATION_OF_SYSTEMIC_ARTERIAL_BLOOD_PRESSURE_BY_RENIN_ANGIOTENSIN	GOBP_REGULATION_OF_SYSTEMIC_ARTERIAL_BLOOD_PRESSURE_BY_RENIN_ANGIOTENSIN	33	0.470536	1.51072	0.0395345	0.251871	0.219146	2316	tags=33%, list=11%, signal=30%	TACR1/CMA1/ENPEP/GJA5/AGT/CYBA/CPA3/CTSG/PRCP/COMT/MAS1
GOBP_CYTOKINETIC_PROCESS	GOBP_CYTOKINETIC_PROCESS	48	-0.412952	-1.46485	0.0392882	0.251871	0.219146	2856	tags=29%, list=14%, signal=25%	PDCD6IP/AURKB/CHMP2B/IQGAP2/CNTROB/CEP55/PLK1/IQGAP1/ANLN/CHMP4C/SPIRE1/ECT2/RACGAP1/KIF20B
GOBP_ENDOCARDIAL_CUSHION_MORPHOGENESIS	GOBP_ENDOCARDIAL_CUSHION_MORPHOGENESIS	42	0.438211	1.46323	0.0396105	0.251871	0.219146	2851	tags=26%, list=14%, signal=23%	HEY2/TGFB3/APLNR/BMP4/HEY1/TMEM100/TBX2/MSX2/BMP7/ADAMTS5/TGFB2
GOBP_SENSORY_PERCEPTION_OF_PAIN	GOBP_SENSORY_PERCEPTION_OF_PAIN	76	0.377737	1.4368	0.0395649	0.251871	0.219146	5076	tags=38%, list=25%, signal=29%	CXCL12/NDN/ANO1/SPX/GRIN2A/TMEM100/CCL3/LXN/KCND2/IAPP/MRGPRX2/P2RX4/KCNA2/COMT/TMEM120A/MAPK3/HTR2A/SCN11A/MMP24/SMR3A/SLC45A4/PENK/NGF/TAC1/GRIN2D/PHF24/MGLL/EPHB1/CDK5
GOBP_POSITIVE_REGULATION_OF_ACTIN_FILAMENT_BUNDLE_ASSEMBLY	GOBP_POSITIVE_REGULATION_OF_ACTIN_FILAMENT_BUNDLE_ASSEMBLY	60	0.391337	1.42248	0.039655	0.251871	0.219146	194	tags=8%, list=1%, signal=8%	MYOC/SFRP1/SYNPO2/TACR1/TGFB3
GOBP_PROTEIN_LOCALIZATION_TO_CILIUM	GOBP_PROTEIN_LOCALIZATION_TO_CILIUM	80	-0.362356	-1.3901	0.039662	0.251871	0.219146	1740	tags=19%, list=9%, signal=17%	WDR19/TTC21A/CFAP58/ARL13B/CCDC88A/DYNC2H1/RPGRIP1L/FSIP2/IQCB1/AHI1/TTC21B/IFT80/CCDC39/RPGR/DNAH11
GOBP_POSITIVE_REGULATION_OF_DOUBLE_STRAND_BREAK_REPAIR	GOBP_POSITIVE_REGULATION_OF_DOUBLE_STRAND_BREAK_REPAIR	86	-0.352901	-1.36998	0.0389674	0.251871	0.219146	5573	tags=36%, list=27%, signal=26%	RNF126/UBE2N/DYRK1A/KDM4D/KMT5B/DMAP1/WAS/AGER/SKP2/SETMAR/MORF4L2/WDR48/HELQ/MEAF6/ACTL6A/EPC2/SPIDR/PBRM1/RIF1/PARP1/FOXM1/ACTR2/ARID2/SMCHD1/TOP2B/RAD50/PRKDC/SPIRE1/RAD51AP1/PELI1/NBN
GOBP_POSITIVE_REGULATION_OF_EPITHELIAL_CELL_PROLIFERATION	GOBP_POSITIVE_REGULATION_OF_EPITHELIAL_CELL_PROLIFERATION	187	0.298446	1.31007	0.0394305	0.251871	0.219146	2057	tags=17%, list=10%, signal=15%	MIR10A/FGF9/FGF1/TACR1/OSR1/CXCL12/MIR126/FGF10/APLNR/TGM1/BMP4/OSR2/CCL24/EGR3/CCL5/FGF7/VEGFB/ODAM/CCR3/WNT5A/GATA2/ITGB3/CYBA/IGF1/EGFL7/MMP12/NME2/AR/HTR2B/PROX1/IHH
GOBP_REGULATION_OF_PATTERN_RECOGNITION_RECEPTOR_SIGNALING_PATHWAY	GOBP_REGULATION_OF_PATTERN_RECOGNITION_RECEPTOR_SIGNALING_PATHWAY	176	-0.301648	-1.30122	0.0391494	0.251871	0.219146	4482	tags=28%, list=22%, signal=22%	ENPP3/PPP2CA/CSNK1A1/BPIFB1/TLR9/OTUD4/ITCH/UBQLN1/MAPK8/SEC14L1/F2RL1/DDX3X/LILRA2/PJA2/OGT/TLR4/PTPN22/AURKB/RNF39/NLRP6/S100A8/PARP1/LYN/PRKD1/PUM2/TAX1BP1/PIK3R1/TLR1/LTF/MIR146A/MAP3K7/ZDHHC9/IFI16/RIOK3/HSP90B1/ANKRD17/PRKDC/TNFAIP3/S100A9/GBP2/ERBIN/USP15/BIRC2/MIR200C/PELI1/SLC15A2/BRCC3/IRAK3/GBP5/BIRC3
GOBP_CANONICAL_WNT_SIGNALING_PATHWAY	GOBP_CANONICAL_WNT_SIGNALING_PATHWAY	310	0.273361	1.25781	0.0391075	0.251871	0.219146	5319	tags=32%, list=26%, signal=24%	SFRP2/TBX18/SFRP4/SFRP1/FGF9/SOSTDC1/FRZB/CDH2/HHEX/GREM1/FGF10/RSPO3/SULF2/GLI3/IGFBP2/CDON/TLE1/PFDN5/CBY1/SFRP5/IGFBP4/WNT2B/FRAT1/WNT5A/SHISA3/LGR5/SOX4/RSPO1/ILK/COL6A1/LRP5/WNT11/DIXDC1/WNT9A/FRAT2/EDNRA/KANK1/BIRC8/CCDC88C/NRARP/TLE2/OTUD5/GLI1/UBE2B/LGR6/KLF4/TRPM4/DAAM2/HESX1/SHISA6/FAM53B/MKS1/WLS/WNT4/PIN1/GATA3/SOX17/PRICKLE1/EDNRB/MDK/ADGRA2/WNT7B/SOX10/FZD8/NOG/FZD1/SMAD7/MCC/EDA/NP…
GOBP_PROSTANOID_BIOSYNTHETIC_PROCESS	GOBP_PROSTANOID_BIOSYNTHETIC_PROCESS	29	0.493671	1.52165	0.0399543	0.252778	0.219935	676	tags=21%, list=3%, signal=20%	PTGIS/HPGDS/PTGDS/AVPR1A/PLA2G4A/PTGS1
GOBP_INHIBITORY_SYNAPSE_ASSEMBLY	GOBP_INHIBITORY_SYNAPSE_ASSEMBLY	29	0.492345	1.51756	0.0399543	0.252778	0.219935	2369	tags=28%, list=12%, signal=24%	CLSTN2/LGI2/MDGA1/WNT5A/CBLN4/FGF13/GABRA1/GABRG1
GOBP_NEPHRON_DEVELOPMENT	GOBP_NEPHRON_DEVELOPMENT	158	0.31648	1.35542	0.0398934	0.252778	0.219935	5205	tags=38%, list=26%, signal=28%	FGF1/SULF1/OSR1/GREM1/WT1/SULF2/GLI3/BMP4/ACTA2/VANGL2/ENPEP/PDGFD/WNT2B/AGT/ITGB3/ILK/PDGFA/CD34/WNT11/NOTCH3/CD24/TFAP2B/KIRREL3/HOXA11/BMP7/PBX1/COMT/EDNRA/TCF21/GREB1L/FOXC1/CR1/ADAMTS16/HOXD11/AQP11/MAGED1/WNT4/GATA3/PDGFB/VEGFA/IRX3/EDNRB/HOXB7/WNT7B/NOG/LAMB2/PTCH1/FOXJ1/FOXD1/LZTS2/MTSS1/COL4A4/NPHS2/POU3F3/PTPRO/SALL1/SOX9/SERPINB7/NOTCH1/DCHS1
GOBP_CONNECTIVE_TISSUE_DEVELOPMENT	GOBP_CONNECTIVE_TISSUE_DEVELOPMENT	296	0.278946	1.27829	0.0400348	0.252972	0.220104	3242	tags=22%, list=16%, signal=18%	SFRP2/SMPD3/FGF9/GPR82/FRZB/SULF1/OSR1/HOXA5/OGN/GREM1/WT1/EBF2/SULF2/GLI3/FGF18/BMP4/OSR2/CRIP1/ACTA2/LEP/WDTC1/HOXB3/HOXA3/LTBP3/PDGFD/WNT2B/ID4/WNT5A/PBXIP1/ITGB3/PDGFA/CD34/COL6A1/TIMP1/IGF1/LRP5/WNT11/WNT9A/CTSK/NPR2/MAF/IHH/MSX2/HOXA11/BMP7/TSKU/CER1/THBS3/ZNF219/BBS2/CSGALNACT1/BBS1/GDF5/SOX6/GUSB/TGFB2/GHR/TRPM4/MAPK3/DYRK1B/ID2/MGP/COMP/PRRX1
GOBP_INTERLEUKIN_13_PRODUCTION	GOBP_INTERLEUKIN_13_PRODUCTION	25	-0.519018	-1.59105	0.0401129	0.253076	0.220194	2075	tags=44%, list=10%, signal=40%	IL4/LEF1/LILRA5/PRKCZ/TNFSF4/IL20RB/ARG2/IL17RB/SCGB1A1/IL1RAP/IL20RA
GOBP_REGULATION_OF_ADENYLATE_CYCLASE_ACTIVATING_G_PROTEIN_COUPLED_RECEPTOR_SIGNALING_PATHWAY	GOBP_REGULATION_OF_ADENYLATE_CYCLASE_ACTIVATING_G_PROTEIN_COUPLED_RECEPTOR_SIGNALING_PATHWAY	23	0.526992	1.53216	0.040151	0.253076	0.220194	1808	tags=30%, list=9%, signal=28%	PDE10A/PDE3A/ASIP/PDE3B/NOS1/APLP1/PDE2A
GOBP_AUTONOMIC_NERVOUS_SYSTEM_DEVELOPMENT	GOBP_AUTONOMIC_NERVOUS_SYSTEM_DEVELOPMENT	43	0.45053	1.50339	0.0402295	0.253256	0.22035	5012	tags=37%, list=25%, signal=28%	VCAM1/HOXB2/HLX/PLXNA4/ACKR3/EGR2/SOX4/TFAP2B/EDNRA/GFRA3/GATA3/EDNRB/SOX10/PHACTR4/ADARB1/SLC6A4
GOBP_OUTER_DYNEIN_ARM_ASSEMBLY	GOBP_OUTER_DYNEIN_ARM_ASSEMBLY	12	-0.622772	-1.54161	0.0403962	0.25399	0.220989	5385	tags=67%, list=26%, signal=49%	DNAH8/CCDC63/DNAI2/DAW1/DNAAF1/DNAH17/DNAI1/DNAH5
GOBP_VENTRICULAR_CARDIAC_MUSCLE_CELL_MEMBRANE_REPOLARIZATION	GOBP_VENTRICULAR_CARDIAC_MUSCLE_CELL_MEMBRANE_REPOLARIZATION	30	0.476986	1.48946	0.0405332	0.254222	0.221191	4105	tags=47%, list=20%, signal=37%	CASQ2/GJA5/SCN4B/KCNE2/NOS1/CACNA2D1/ANK2/KCNJ5/SCN1B/KCNE3/KCNJ3/KCNH2/SNTA1/KCNE4
GOBP_MONOCARBOXYLIC_ACID_CATABOLIC_PROCESS	GOBP_MONOCARBOXYLIC_ACID_CATABOLIC_PROCESS	117	0.331585	1.35861	0.0405332	0.254222	0.221191	4007	tags=34%, list=20%, signal=28%	CYP4F12/ADIPOQ/ABCD2/CRYL1/LEP/AIG1/ACACB/ETFBKMT/LPIN3/CYP26B1/MCEE/ACOT8/ACAD10/GLYATL2/ECHS1/ETFB/CPT1A/ETFA/ACADS/ADTRP/AKR1A1/ECI1/ACOX2/LDHD/ACAA1/MLYCD/SLC16A1/ECH1/EHHADH/PHYH/HSD17B10/PEX7/PCCB/PLA2G15/ECHDC2/DECR1/TWIST1/CRAT/IVD/MCAT
GOBP_CELLULAR_RESPONSE_TO_OSMOTIC_STRESS	GOBP_CELLULAR_RESPONSE_TO_OSMOTIC_STRESS	55	-0.395085	-1.43391	0.0408084	0.255632	0.222418	4337	tags=31%, list=21%, signal=24%	CASP1/XRCC6/SLC12A6/EPO/DDX3X/OXSR1/WNK1/ATP1A1/CASP3/VPS13A/NFAT5/USP15/SCN7A/PTGS2/ERRFI1/NLRP3/WNK3
GOBP_ESTABLISHMENT_OF_LYMPHOCYTE_POLARITY	GOBP_ESTABLISHMENT_OF_LYMPHOCYTE_POLARITY	15	0.603492	1.54863	0.0409768	0.255907	0.222657	4509	tags=47%, list=22%, signal=36%	CCL19/CYP26B1/GSN/CCL21/FLOT2/CRTAM/CCR7
GOBP_POSITIVE_REGULATION_OF_RRNA_PROCESSING	GOBP_POSITIVE_REGULATION_OF_RRNA_PROCESSING	12	-0.621363	-1.53812	0.0410036	0.255907	0.222657	2392	tags=50%, list=12%, signal=44%	RIOK1/UTP15/RIOK2/WDR43/WDR75/HEATR1
GOBP_REGULATION_OF_PROGRAMMED_NECROTIC_CELL_DEATH	GOBP_REGULATION_OF_PROGRAMMED_NECROTIC_CELL_DEATH	41	-0.44383	-1.52492	0.0410037	0.255907	0.222657	3958	tags=32%, list=19%, signal=26%	ASAH1/ITCH/MIR107/OGT/CFLAR/PARP1/MIR103A1/BIRC2/PELI1/CYLD/MIR221/BIRC3/MIR223
GOBP_POSITIVE_REGULATION_OF_T_HELPER_CELL_DIFFERENTIATION	GOBP_POSITIVE_REGULATION_OF_T_HELPER_CELL_DIFFERENTIATION	25	-0.517315	-1.58583	0.0413377	0.256415	0.223099	4769	tags=64%, list=23%, signal=49%	IL23R/IL23A/GPR65/NFKBIZ/PRKCZ/SOCS5/ANXA1/NFKBID/TNFSF4/CD86/MALT1/OPA1/RIPK2/NLRP3/MIR21/CD80
GOBP_MYD88_INDEPENDENT_TOLL_LIKE_RECEPTOR_SIGNALING_PATHWAY	GOBP_MYD88_INDEPENDENT_TOLL_LIKE_RECEPTOR_SIGNALING_PATHWAY	15	-0.595683	-1.57959	0.0412536	0.256415	0.223099	3154	tags=33%, list=16%, signal=28%	TLR4/TNIP3/RAB11FIP2/MAP3K7/CD274
GOBP_THYROID_GLAND_DEVELOPMENT	GOBP_THYROID_GLAND_DEVELOPMENT	28	0.511298	1.56449	0.0413233	0.256415	0.223099	4434	tags=43%, list=22%, signal=34%	HOXA5/FGF10/HOXB3/HOXA3/EDNRA/MAP2K2/MAPK3/HESX1/THRA/FOXE1/HOXD3/SMAD3
GOBP_SLEEP	GOBP_SLEEP	28	0.510863	1.56316	0.0413233	0.256415	0.223099	2610	tags=29%, list=13%, signal=25%	PLN/PTGDS/GRIN2A/MRGPRX2/CSF2/PTGDR/KCNA2/ADA
GOBP_EPITHELIAL_CELL_DEVELOPMENT	GOBP_EPITHELIAL_CELL_DEVELOPMENT	207	-0.291325	-1.28911	0.0412902	0.256415	0.223099	3857	tags=27%, list=19%, signal=22%	HOXB13/AMPD2/CLDN5/CDSN/F2RL1/STC1/FEM1B/FRS2/LUZP1/ARID4B/FNDC3A/IFT74/ST14/VEZF1/RARB/FOSL2/RAB1A/ABCA12/KLF5/PDE4D/SLC4A5/ICAM1/ZDHHC21/TJP1/ADAM7/FER/SFN/IL6ST/GPR4/HSD17B4/GRHL2/ARID4A/ATRX/KCNE1/ARHGEF26/AFDN/IQGAP1/ROCK1/NUP210L/HIF1A/RAPGEF2/VCL/PPP1R12A/EPHA2/CLOCK/RFX3/VSIG1/NR5A2/RAPGEF6/MET/ROCK2/MIR29B1/EXPH5/TFCP2L1/HYDIN
GOBP_RADIAL_GLIAL_CELL_DIFFERENTIATION	GOBP_RADIAL_GLIAL_CELL_DIFFERENTIATION	11	0.660456	1.58574	0.0414646	0.256888	0.223511	435	tags=27%, list=2%, signal=27%	CDH2/FGF10/GLI3
GOBP_REGULATION_OF_TELOMERASE_RNA_LOCALIZATION_TO_CAJAL_BODY	GOBP_REGULATION_OF_TELOMERASE_RNA_LOCALIZATION_TO_CAJAL_BODY	12	-0.621171	-1.53765	0.0416111	0.256907	0.223527	3883	tags=83%, list=19%, signal=67%	DCP2/PARN/EXOSC10/CCT3/CCT8/CCT5/CCT2/CCT6A/TCP1/DKC1
GOBP_CELLULAR_COMPONENT_DISASSEMBLY	GOBP_CELLULAR_COMPONENT_DISASSEMBLY	440	-0.256486	-1.23488	0.0415305	0.256907	0.223527	4245	tags=25%, list=21%, signal=20%	MTRF1L/VCP/CLASP2/CTSV/MAP1S/ATG5/ITGB1/FURIN/MMP13/KLK5/ATP2A2/CLASP1/UBQLN1/AURKA/ADRB2/MICAL2/KIF9/SCAF4/F2RL1/ZMPSTE24/PAFAH1B1/ETF1/NSF/OGFOD1/DYRK3/VAMP7/PLEKHH2/MAP1LC3B/TWF1/AVIL/ACTN2/CAPZA1/BBOF1/IL6/STX5/UVRAG/WNK1/NAV3/SUPT16H/ATXN7/PRKCA/AURKB/ASPH/EPS8/PRKAA1/APAF1/PLIN2/TAOK1/GIGYF2/STMN2/PIK3C3/HMGA1/STX17/KIF2A/CHMP2B/CKAP2/LAMC1/DIAPH3/PIK3R1/ADAMTS4/NEDD9/ADGRB3/KIF21A/LMOD3/FE…
GOBP_LYMPHOCYTE_DIFFERENTIATION	GOBP_LYMPHOCYTE_DIFFERENTIATION	431	-0.253163	-1.21787	0.0416196	0.256907	0.223527	3205	tags=21%, list=16%, signal=18%	SOCS5/ANXA1/IL6/RC3H2/KMT2A/ACTL6A/IL9/NFKBID/USP44/IL7R/ATF2/LILRB2/JMJD6/PSG9/PTPN22/ZBTB16/SH3RF1/FZD5/CD46/VNN1/FOSL2/PBRM1/SOS1/ITGA4/SOS2/RBPJ/PTPRC/MERTK/LRRC8A/BCL6/LGALS8/CTNNB1/AP3B1/TNFSF4/DNAJB9/PIK3R1/SLAMF8/DCAF1/METTL14/ENTPD7/IL6ST/LIG4/ATP7A/BCL3/ZC3H12A/SEMA4A/FNIP1/TNFSF9/IL2RA/CD86/RASGRP1/ZEB1/TNFSF8/JAK1/ARID2/CHD7/SLAMF6/IL6R/TOP2B/CLCF1/PRKDC/MALT1/TBK1/OPA1/RUNX2/RIPK2/IF…
GOBP_NEGATIVE_REGULATION_OF_KERATINOCYTE_PROLIFERATION	GOBP_NEGATIVE_REGULATION_OF_KERATINOCYTE_PROLIFERATION	15	-0.595448	-1.57897	0.0418648	0.258107	0.224571	3495	tags=53%, list=17%, signal=44%	FGFR2/VDR/KLF9/CASK/EPPK1/PTPRK/SFN/CD109
GOBP_AMINO_ACID_METABOLIC_PROCESS	GOBP_AMINO_ACID_METABOLIC_PROCESS	250	-0.274353	-1.24517	0.0421971	0.25984	0.226079	2662	tags=16%, list=13%, signal=14%	GOT1/WARS2/MTAP/ENOPH1/GCLC/NOS2/IDO1/MCCC1/GOT2/ACMSD/TAT/DPYD/RIMKLB/MARS2/HGD/SLC25A44/ATP7A/FARSB/ABCC4/ASNS/KYNU/BAAT/ACADSB/MTHFD2L/BCAT1/ARG2/HAL/MTRR/GCLM/TPH1/MIR21/SLC38A1/AASS/CTH/KMO/SLC1A3/PSAT1/ARG1/SLC7A11
GOBP_DIGESTIVE_TRACT_MORPHOGENESIS	GOBP_DIGESTIVE_TRACT_MORPHOGENESIS	49	0.41794	1.44675	0.0422485	0.259841	0.22608	3129	tags=31%, list=15%, signal=26%	SFRP2/SFRP1/FGF10/GLI3/HLX/VANGL2/SFRP5/WNT5A/WNT11/NPR2/IHH/TCF21/GLI1/RBPMS2/ID2
GOBP_THYMOCYTE_APOPTOTIC_PROCESS	GOBP_THYMOCYTE_APOPTOTIC_PROCESS	18	0.56013	1.53535	0.0427484	0.262597	0.228478	3116	tags=33%, list=15%, signal=28%	GLI3/BMP4/WNT5A/TP53/ADA/ZC3H8
GOBP_GOLGI_TO_ENDOSOME_TRANSPORT	GOBP_GOLGI_TO_ENDOSOME_TRANSPORT	15	-0.594119	-1.57544	0.0430871	0.263451	0.229221	3384	tags=40%, list=17%, signal=33%	MON2/SORT1/KIF16B/WIPI1/VPS13C/VPS13A
GOBP_RIBOSOME_DISASSEMBLY	GOBP_RIBOSOME_DISASSEMBLY	40	-0.448035	-1.52532	0.0430951	0.263451	0.229221	898	tags=15%, list=4%, signal=14%	LTN1/UFL1/HBS1L/TRNT1/ASCC3/ABCE1
GOBP_REGULATION_OF_RECEPTOR_CLUSTERING	GOBP_REGULATION_OF_RECEPTOR_CLUSTERING	19	-0.530229	-1.49574	0.043001	0.263451	0.229221	2161	tags=16%, list=11%, signal=14%	LAMC1/LAMB1/SLC7A11
GOBP_OSSIFICATION	GOBP_OSSIFICATION	412	0.257552	1.21792	0.0430767	0.263451	0.229221	4460	tags=27%, list=22%, signal=22%	MYOC/SFRP2/ALOX15/SMPD3/SFRP1/FGF9/HOXA2/TACR1/IGFBP5/ID3/OSR1/GREM1/MMP16/ALYREF/ITGA11/GLI3/FGF18/BMP4/OSR2/NELL1/SMAD6/LRRC17/IGFBP2/FFAR4/LEP/OSTN/CLEC3B/LTBP3/ID4/ID1/EGR2/CCL3/WNT5A/CHRDL1/IGFBP3/ATP6V1B1/FHL2/HSPE1/ILK/COL6A1/MAP2K6/MIR140/IGF1/LRP5/ANKH/WNT11/OSTF1/ASPN/NPR2/DHRS3/ERCC2/IHH/MSX2/TNN/BMP7/PBX1/RIPPLY2/ATRAID/SLC24A3/IFITM1/CER1/THBS3/GLI1/CSGALNACT1/GDF5/S1PR1/FOXC1/TNFSF1…
GOBP_CELL_COMMUNICATION_INVOLVED_IN_CARDIAC_CONDUCTION	GOBP_CELL_COMMUNICATION_INVOLVED_IN_CARDIAC_CONDUCTION	57	0.413212	1.48315	0.0432463	0.264058	0.229749	3830	tags=37%, list=19%, signal=30%	TBX18/CASQ2/TRDN/HCN1/CTNNA3/ATP1A2/GJA5/SCN4B/CACNA2D1/ANK2/KCNJ5/KCNA5/SCN1B/PRKACA/KCNJ3/TRPM4/HRC/KCNN2/IRX3/RANGRF/MIR208A
GOBP_EXTRACELLULAR_MATRIX_DISASSEMBLY	GOBP_EXTRACELLULAR_MATRIX_DISASSEMBLY	64	-0.384157	-1.426	0.0434473	0.264966	0.230539	2161	tags=19%, list=11%, signal=17%	LAMC1/ADAMTS4/ADAM10/MMP9/MMP7/FAP/MMP19/SH3PXD2B/MIR29B1/DPP4/MMP1/MMP8
GOBP_INNATE_IMMUNE_RESPONSE_ACTIVATING_CELL_SURFACE_RECEPTOR_SIGNALING_PATHWAY	GOBP_INNATE_IMMUNE_RESPONSE_ACTIVATING_CELL_SURFACE_RECEPTOR_SIGNALING_PATHWAY	99	-0.339631	-1.35268	0.0438766	0.267263	0.232537	2380	tags=23%, list=12%, signal=21%	FCN1/LYN/TNIP3/TAX1BP1/PIK3R1/RAB11FIP2/TLR1/LTF/MIR146A/MAP3K7/CHUK/IRAK2/KLRC3/MBL2/TNFAIP3/TLR2/TBK1/RIPK2/MIR200C/PELI1/FCN3/KLRC4-KLRK1/CLEC6A
GOBP_POSITIVE_REGULATION_OF_PROTEIN_IMPORT_INTO_NUCLEUS	GOBP_POSITIVE_REGULATION_OF_PROTEIN_IMPORT_INTO_NUCLEUS	38	-0.450453	-1.52427	0.0441822	0.268801	0.233876	2187	tags=29%, list=11%, signal=26%	PRKD1/PIK3R1/JAK2/ZC3H12A/CDH1/UBR5/ECT2/IPO5/HSP90AA1/CDK1/TPR
GOBP_SERTOLI_CELL_DEVELOPMENT	GOBP_SERTOLI_CELL_DEVELOPMENT	17	-0.566204	-1.5437	0.0444205	0.269928	0.234856	3267	tags=47%, list=16%, signal=40%	ARID4B/FNDC3A/FER/HSD17B4/ARID4A/ATRX/NUP210L/NR5A2
GOBP_REGULATION_OF_INTRINSIC_APOPTOTIC_SIGNALING_PATHWAY	GOBP_REGULATION_OF_INTRINSIC_APOPTOTIC_SIGNALING_PATHWAY	173	-0.300035	-1.29659	0.0445833	0.270593	0.235435	2770	tags=21%, list=14%, signal=18%	DDIAS/MDM2/MTCH2/VNN1/FIGNL1/MCL1/PLAGL2/S100A8/PARP1/ING2/CTNNB1/ENO1/PLAUR/SOD2/IVNS1ABP/DDIT3/MMP9/HIF1A/MIR186/EIF2AK3/S100A9/SKIL/OPA1/USP15/RRM2B/BCLAF1/LRRK2/PTGS2/USP47/CYLD/FBXW7/MIR29B1/MIR21/HELLS/IL20RA/PMAIP1
GOBP_FORMATION_OF_EXTRACHROMOSOMAL_CIRCULAR_DNA	GOBP_FORMATION_OF_EXTRACHROMOSOMAL_CIRCULAR_DNA	12	-0.615965	-1.52476	0.0446483	0.270664	0.235497	1690	tags=50%, list=8%, signal=46%	EXO1/WRN/XRCC5/BLM/DNA2/NBN
GOBP_NEGATIVE_REGULATION_OF_T_CELL_RECEPTOR_SIGNALING_PATHWAY	GOBP_NEGATIVE_REGULATION_OF_T_CELL_RECEPTOR_SIGNALING_PATHWAY	39	-0.450856	-1.52644	0.0447498	0.270955	0.23575	387	tags=23%, list=2%, signal=23%	PTPN22/PTPN11/ELF1/CD86/PDCD1LG2/CTLA4/CD80/CD274/FGL1
GOBP_REGULATION_OF_MEIOTIC_CELL_CYCLE_PHASE_TRANSITION	GOBP_REGULATION_OF_MEIOTIC_CELL_CYCLE_PHASE_TRANSITION	13	-0.590528	-1.50507	0.0448295	0.271114	0.235888	2565	tags=38%, list=13%, signal=34%	ZWINT/CDC25C/KNL1/TTK/OVOL1
GOBP_GLOMERULAR_MESANGIUM_DEVELOPMENT	GOBP_GLOMERULAR_MESANGIUM_DEVELOPMENT	17	0.586113	1.57244	0.0449878	0.271748	0.23644	2160	tags=47%, list=11%, signal=42%	WT1/BMP4/ACTA2/PDGFD/ITGB3/PDGFA/CD34/BMP7
GOBP_PROTON_TRANSMEMBRANE_TRANSPORT	GOBP_PROTON_TRANSMEMBRANE_TRANSPORT	151	0.319042	1.35327	0.04516	0.272463	0.237062	4603	tags=32%, list=23%, signal=25%	COX7B/UCP1/ATP6V0D2/FXYD1/NDUFA8/NDUFA4/ATP1A2/NDUFA3/NDUFB6/UQCRH/NDUFV1/HVCN1/NDUFC1/ATP6V1B1/NDUFB7/NDUFA1/NDUFB4/COX7A1/NDUFA5/SLC9B1/SLC18A2/COX6B1/NDUFB2/UQCR10/PHB2/NDUFS7/SLC15A3/UQCRFS1/SLC16A1/NDUFB10/SLC2A10/COX5B/NDUFS4/SURF1/ATP6V1H/NDUFB5/NDUFV3/SLC18B1/SLC45A4/NDUFA7/SLC32A1/COX7A2L/COX4I1/NDUFB9/ATP6V1G3/NDUFS8/UQCRC1/SLC46A1
GOBP_CARDIAC_CONDUCTION_SYSTEM_DEVELOPMENT	GOBP_CARDIAC_CONDUCTION_SYSTEM_DEVELOPMENT	35	0.477587	1.54764	0.0452498	0.272592	0.237174	902	tags=14%, list=4%, signal=14%	TBX18/HEY2/BMP4/HEY1/GJA5
GOBP_INTRACILIARY_TRANSPORT	GOBP_INTRACILIARY_TRANSPORT	44	-0.42359	-1.49057	0.0452888	0.272592	0.237174	3216	tags=32%, list=16%, signal=27%	IFT74/IFT57/NME7/DAW1/WDR35/WDR19/TTC21A/DYNLRB2/PCM1/DYNC2H1/IFT88/TTC21B/IFT80/RPGR
GOBP_INFLAMMATORY_CELL_APOPTOTIC_PROCESS	GOBP_INFLAMMATORY_CELL_APOPTOTIC_PROCESS	21	-0.520798	-1.49899	0.0454171	0.272718	0.237284	710	tags=48%, list=3%, signal=46%	PIK3CB/FASLG/MEF2C/GHSR/ZMPSTE24/ANXA1/IL6/CTSL/FCAR/SLC7A11
GOBP_KIDNEY_EPITHELIUM_DEVELOPMENT	GOBP_KIDNEY_EPITHELIUM_DEVELOPMENT	146	0.307504	1.30102	0.0453823	0.272718	0.237284	5354	tags=38%, list=26%, signal=28%	SFRP1/FGF1/OSR1/GREM1/WT1/GLI3/BMP4/SPRY1/SMAD6/WNT2B/AGT/ILK/CD34/WNT11/EFNB2/CD24/TFAP2B/HOXA11/BMP7/PBX1/EDNRA/TCF21/CER1/GREB1L/CRLF1/FOXC1/ADAMTS16/KANK2/HOXD11/AQP11/MAGED1/WNT4/GATA3/VEGFA/IRX3/EDNRB/HOXB7/WNT7B/NOG/SMAD7/LAMB2/PTCH1/FOXJ1/SMAD3/FOXD1/LZTS2/MTSS1/NPHS2/POU3F3/PTPRO/SALL1/SOX9/NOTCH1/DCHS1/FGFR1/PKD2
GOBP_REGULATION_OF_ACTIVIN_RECEPTOR_SIGNALING_PATHWAY	GOBP_REGULATION_OF_ACTIVIN_RECEPTOR_SIGNALING_PATHWAY	26	0.50825	1.53666	0.0455683	0.272969	0.237503	2972	tags=23%, list=15%, signal=20%	FGF9/FGF10/SMAD6/FST/CER1/DACT2
GOBP_POSITIVE_REGULATION_OF_MONOATOMIC_ION_TRANSPORT	GOBP_POSITIVE_REGULATION_OF_MONOATOMIC_ION_TRANSPORT	174	0.300304	1.31114	0.0455176	0.272969	0.237503	2687	tags=22%, list=13%, signal=20%	BDKRB1/THY1/P2RY12/KCNIP2/CXCL12/APLNR/FXYD1/CCL5/LEP/ADCYAP1R1/MS4A1/GPER1/CCL3/CASQ1/TREM2/TESC/SCN4B/CACNB3/P2RX1/ADRA2A/IFNG/NOS1/P2RX4/ORAI1/FHL1/STAC/CD4/PLA2G1B/ANK2/FGF13/GPD1L/EDNRA/PPP3CB/CHRM1/XCL1/TRPC1/WFS1/LRRC55/SCN1B
GOBP_ENDOTHELIAL_CELL_PROLIFERATION	GOBP_ENDOTHELIAL_CELL_PROLIFERATION	169	0.29919	1.3006	0.0456204	0.272969	0.237503	3949	tags=30%, list=19%, signal=24%	MIR10A/ALDH1A2/SULF1/IL12A/CXCL12/MIR126/SCARB1/APLNR/FGF18/BMP4/MIR15B/MIR15A/CCL24/EGR3/LEP/VEGFB/NR2F2/CCR3/WNT5A/GATA2/ITGB3/MMRN2/CD34/CYBA/EGFL7/IL12B/PRL/HTR2B/PROX1/NRARP/STAT5A/MIR494/ITGB1BP1/MIR495/VSTM4/TIE1/NR4A1/VASH1/MIR410/PDGFB/VEGFA/NGFR/ATOH8/TNMD/PIK3CD/MDK/CCL26/EMC10/POLD4/MIR30E
GOBP_REGULATION_OF_NUCLEAR_TRANSCRIBED_MRNA_CATABOLIC_PROCESS_DEADENYLATION_DEPENDENT_DECAY	GOBP_REGULATION_OF_NUCLEAR_TRANSCRIBED_MRNA_CATABOLIC_PROCESS_DEADENYLATION_DEPENDENT_DECAY	22	-0.527891	-1.54312	0.0458525	0.273713	0.238149	4253	tags=73%, list=21%, signal=58%	PAIP1/YBX1/TNRC6B/PABPC1/IGF2BP1/RC3H1/CNOT7/ZFP36/AGO2/CSDE1/HNRNPU/SYNCRIP/HELZ/DHX36/CNOT1/DHX9
GOBP_VASCULAR_ASSOCIATED_SMOOTH_MUSCLE_CONTRACTION	GOBP_VASCULAR_ASSOCIATED_SMOOTH_MUSCLE_CONTRACTION	27	-0.480908	-1.50158	0.0458525	0.273713	0.238149	2643	tags=37%, list=13%, signal=32%	EDN3/EDN2/ZDHHC21/ATP2B1/ARHGAP42/DOCK4/RAP1GDS1/PIK3C2A/MIR21/DOCK5
GOBP_POSITIVE_REGULATION_OF_TRANSCRIPTION_BY_RNA_POLYMERASE_I	GOBP_POSITIVE_REGULATION_OF_TRANSCRIPTION_BY_RNA_POLYMERASE_I	32	-0.453424	-1.47682	0.0459479	0.273959	0.238364	2861	tags=34%, list=14%, signal=30%	SMARCA5/NCL/SF3B1/PWP1/UTP15/EIF2AK3/WDR43/WDR75/HEATR1/UBTFL1/DDX21
GOBP_PHOSPHATIDYLCHOLINE_ACYL_CHAIN_REMODELING	GOBP_PHOSPHATIDYLCHOLINE_ACYL_CHAIN_REMODELING	14	0.595866	1.51199	0.0464601	0.276413	0.240499	3102	tags=43%, list=15%, signal=36%	PLA2G4C/PLA2G4A/NR1H2/NR1H3/LPCAT4/DBI
GOBP_SMOOTH_MUSCLE_CELL_PROLIFERATION	GOBP_SMOOTH_MUSCLE_CELL_PROLIFERATION	141	0.309357	1.30574	0.0464684	0.276413	0.240499	1980	tags=19%, list=10%, signal=17%	SMPD3/FGF9/CNN1/ADIPOQ/MYOCD/TACR1/NPY5R/IGFBP5/TGFB3/IL12A/OGN/MIR301A/BMP4/MIR15A/CCL5/PDGFD/GPER1/IGFBP3/CDKN1B/ITGB3/MIR140/CYBA/IGF1/IFNG/NOTCH3/NDRG2/IL12B
GOBP_TUMOR_NECROSIS_FACTOR_MEDIATED_SIGNALING_PATHWAY	GOBP_TUMOR_NECROSIS_FACTOR_MEDIATED_SIGNALING_PATHWAY	119	-0.326161	-1.34064	0.0468653	0.278448	0.242269	2708	tags=18%, list=13%, signal=15%	NRDC/SPHK1/UBE2K/NFKB1/TAX1BP1/JAK2/USP7/CHUK/ADAM10/STAT1/AIM2/TNFAIP3/FAS/BIRC2/TANK/DICER1/CYLD/CASP4/MIR21/BIRC3/MMP8
GOBP_POSITIVE_REGULATION_OF_VASCULAR_ENDOTHELIAL_GROWTH_FACTOR_PRODUCTION	GOBP_POSITIVE_REGULATION_OF_VASCULAR_ENDOTHELIAL_GROWTH_FACTOR_PRODUCTION	32	-0.452827	-1.47488	0.0471981	0.2797	0.243358	1697	tags=31%, list=8%, signal=29%	CXCL17/IL6ST/HIF1A/EIF2AK3/C5AR1/NODAL/C5/PTGS2/RORA/IL1A
GOBP_LIPID_TRANSLOCATION	GOBP_LIPID_TRANSLOCATION	58	-0.382912	-1.40484	0.0472964	0.2797	0.243358	5493	tags=48%, list=27%, signal=35%	SYT1/ABCA1/P2RX7/ABCA3/ABCB4/TMEM30B/ANO6/ATP10A/VMP1/FASLG/PLSCR1/ABCC1/ABCG1/TMEM41B/ATP10D/ATP8A1/ATP11A/SERINC2/TMEM30A/ATP8B4/ATP11C/ABCA12/ANO5/XRCC4/ATP8B1/SLC4A1/XKR9/ATP11B
GOBP_GLOMERULUS_DEVELOPMENT	GOBP_GLOMERULUS_DEVELOPMENT	72	0.363517	1.36325	0.0471847	0.2797	0.243358	2804	tags=29%, list=14%, signal=25%	SULF1/OSR1/WT1/SULF2/BMP4/ACTA2/VANGL2/ENPEP/PDGFD/ITGB3/PDGFA/CD34/NOTCH3/CD24/KIRREL3/BMP7/COMT/EDNRA/TCF21/FOXC1/CR1
GOBP_CARDIAC_MUSCLE_TISSUE_DEVELOPMENT	GOBP_CARDIAC_MUSCLE_TISSUE_DEVELOPMENT	235	0.282881	1.27223	0.047259	0.2797	0.243358	488	tags=8%, list=2%, signal=8%	PLN/TBX18/RGS4/HEY2/FGF9/ALDH1A2/MYOCD/RBP4/NOX4/PI16/MYH11/GREM1/WT1/ACTC1/COL14A1/SGCG/BMP4/HEY1
GOBP_POSITIVE_REGULATION_OF_SYNAPTIC_VESICLE_FUSION_TO_PRESYNAPTIC_ACTIVE_ZONE_MEMBRANE	GOBP_POSITIVE_REGULATION_OF_SYNAPTIC_VESICLE_FUSION_TO_PRESYNAPTIC_ACTIVE_ZONE_MEMBRANE	15	0.599419	1.53818	0.0474622	0.280353	0.243927	4342	tags=40%, list=21%, signal=31%	SYT4/DOC2B/SYT11/RPH3A/ERC2/SYT7
GOBP_CELL_CELL_SIGNALING_INVOLVED_IN_CARDIAC_CONDUCTION	GOBP_CELL_CELL_SIGNALING_INVOLVED_IN_CARDIAC_CONDUCTION	32	0.480532	1.53318	0.0476144	0.280626	0.244164	3830	tags=47%, list=19%, signal=38%	TBX18/CASQ2/HCN1/GJA5/SCN4B/CACNA2D1/ANK2/KCNJ5/KCNA5/SCN1B/KCNJ3/TRPM4/KCNN2/RANGRF/MIR208A
GOBP_CALCIUM_ION_TRANSMEMBRANE_IMPORT_INTO_CYTOSOL	GOBP_CALCIUM_ION_TRANSMEMBRANE_IMPORT_INTO_CYTOSOL	180	0.297466	1.30485	0.047619	0.280626	0.244164	2472	tags=19%, list=12%, signal=17%	PLN/BDKRB1/CASQ2/TRDN/THY1/CCL19/APLNR/GRIN2A/ATP1A2/ADCYAP1R1/MS4A1/GPER1/CORO1A/CCL3/CASQ1/CACNB3/ITGB3/P2RX1/CCL21/CYBA/NOS1/P2RX4/RYR3/CD4/HTR2B/CACNA2D1/PLA2G1B/ANK2/PLCB3/HTR2C/FKBP1B/PPP3CB/XCL1/TRPC1
GOBP_POSITIVE_REGULATION_OF_COLLATERAL_SPROUTING	GOBP_POSITIVE_REGULATION_OF_COLLATERAL_SPROUTING	11	0.651099	1.56327	0.0480273	0.281689	0.245089	703	tags=27%, list=3%, signal=26%	BDNF/BCL11A/CRABP2
GOBP_LOW_DENSITY_LIPOPROTEIN_PARTICLE_REMODELING	GOBP_LOW_DENSITY_LIPOPROTEIN_PARTICLE_REMODELING	16	0.558095	1.483	0.0480769	0.281689	0.245089	1268	tags=25%, list=6%, signal=23%	PLA2G2A/PLA2G5/MTTP/AGT
GOBP_REGULATION_OF_CD4_POSITIVE_ALPHA_BETA_T_CELL_ACTIVATION	GOBP_REGULATION_OF_CD4_POSITIVE_ALPHA_BETA_T_CELL_ACTIVATION	69	-0.36768	-1.3915	0.0480741	0.281689	0.245089	4997	tags=45%, list=25%, signal=34%	CBFB/NCKAP1L/AGER/BATF/IL23R/IL23A/IL27/RC3H1/CD55/GPR65/NFKBIZ/KLHL25/PRKCZ/SOCS5/ANXA1/RC3H2/NFKBID/SH3RF1/BCL6/TNFSF4/PRKCQ/ZC3H12A/CD86/MALT1/OPA1/RIPK2/ARG2/NLRP3/MIR21/CD80/CD274
GOBP_CHONDROCYTE_DIFFERENTIATION	GOBP_CHONDROCYTE_DIFFERENTIATION	110	0.333636	1.35105	0.0480073	0.281689	0.245089	4250	tags=31%, list=21%, signal=25%	SFRP2/SMPD3/FGF9/SULF1/OSR1/GREM1/SULF2/GLI3/FGF18/BMP4/OSR2/LTBP3/WNT2B/WNT9A/NPR2/MAF/IHH/MSX2/HOXA11/TSKU/ZNF219/GDF5/SOX6/GUSB/COMP/MDK/BMPR1B/SMAD7/PTHLH/PKDCC/SHOX2/GDF6/FGFR3/ECM1
GOBP_TAXIS	GOBP_TAXIS	434	0.261364	1.24031	0.0479649	0.281689	0.245089	2994	tags=21%, list=15%, signal=18%	CXCL14/CCL8/SMOC2/DEFB1/CX3CR1/P2RY12/XCL2/FGF1/CCL13/IL12A/CXCL12/VCAM1/GREM1/FLRT2/RARRES2/FGF10/CCL19/S100A4/FGF18/BMP4/STAP1/LBP/MIR15A/CCL24/EGR3/CCL5/SEMA3C/CAMK1D/NTF3/LSP1/FGF7/VEGFB/SERPIND1/L1CAM/NTRK3/PDGFD/PLXNA4/CXCL6/SPN/ACKR3/CORO1A/CCL3/CCR3/WNT5A/TREM2/FOLR2/TNFSF18/PLAU/ITGB2/ITGB3/PLGRKT/SLIT3/PDGFA/PLA2G6/SEMA3G/CCL21/GAS6/P2RX4/CTSG/EFNB2/NTN1/GNA14/OR1D2/SEMA4C/CD4/SEMA3B/CC…
GOBP_UTERUS_DEVELOPMENT	GOBP_UTERUS_DEVELOPMENT	27	0.49697	1.51285	0.0482842	0.282577	0.245862	3931	tags=44%, list=19%, signal=36%	MYOCD/RBP4/WNT5A/FSHR/LHCGR/COL6A1/HOXA11/ESR1/GREB1L/TGFB2/GATA3/CDKN1C
GOBP_REGULATION_OF_MYOBLAST_DIFFERENTIATION	GOBP_REGULATION_OF_MYOBLAST_DIFFERENTIATION	73	0.356123	1.33862	0.0488281	0.285431	0.248345	1422	tags=14%, list=7%, signal=13%	CCL8/SOSTDC1/MYOCD/ID3/BOC/RBM24/BMP4/IGFBP3/HIF1AN/SOX4
GOBP_CARBON_DIOXIDE_TRANSPORT	GOBP_CARBON_DIOXIDE_TRANSPORT	10	-0.647027	-1.52952	0.0490863	0.285624	0.248513	1023	tags=40%, list=5%, signal=38%	HBE1/HBB/CA2/HBD
GOBP_CYTOSOLIC_RIBOSOME_ASSEMBLY	GOBP_CYTOSOLIC_RIBOSOME_ASSEMBLY	10	-0.646614	-1.52854	0.0490863	0.285624	0.248513	1447	tags=50%, list=7%, signal=46%	DDX3X/SBDS/XRCC5/PRKDC/EFL1
GOBP_AMINE_METABOLIC_PROCESS	GOBP_AMINE_METABOLIC_PROCESS	90	0.335471	1.30968	0.0489237	0.285624	0.248513	3503	tags=27%, list=17%, signal=22%	TACR3/VCAM1/GRIN2A/SULT1A1/MAOB/SAT2/MDGA1/SULT1A2/FSHR/ITGB2/SNCAIP/SLC29A4/ALDH2/SATL1/COMT/DHPS/EDNRA/HDC/HDAC6/TGFB2/SMOX/DMGDH/NPR1/GATA3
GOBP_REGULATION_OF_LIPID_METABOLIC_PROCESS	GOBP_REGULATION_OF_LIPID_METABOLIC_PROCESS	320	0.268904	1.24554	0.0490752	0.285624	0.248513	3129	tags=20%, list=15%, signal=17%	PCK1/AADAC/ADIPOQ/FGF1/THRSP/PLIN1/FMO1/RARRES2/PDK2/SCARB1/CIDEC/CCDC3/HCAR1/ABCD2/EPHX2/AVPR1A/GPR146/LEP/WDTC1/ACACB/ANGPTL4/ETFBKMT/CIDEA/GPER1/EDF1/ORMDL3/APOBEC1/LHCGR/TREM2/AGT/ATG14/PDE3B/MLXIPL/NR1H2/PDGFA/PLA2G6/CPT1A/ADRA2A/IFNG/BCKDK/PHB2/NME2/HTR2B/PROX1/C1QTNF2/ABCA2/HTR2C/SIRT2/KAT5/NR1H3/STUB1/STAT5A/HCAR2/SORBS1/BCL11B/MLYCD/APOC1/PRKACA/PNPLA2/ADRB3/CNEP1R1/NFE2L1/HTR2A/ID2
GOBP_BLOOD_COAGULATION_FIBRIN_CLOT_FORMATION	GOBP_BLOOD_COAGULATION_FIBRIN_CLOT_FORMATION	25	-0.506184	-1.55171	0.0492989	0.286532	0.249303	2801	tags=32%, list=14%, signal=28%	F2/GP9/F3/THBS1/F9/F11/FGA/FGG
GOBP_POSITIVE_REGULATION_OF_MUSCLE_HYPERTROPHY	GOBP_POSITIVE_REGULATION_OF_MUSCLE_HYPERTROPHY	30	-0.47088	-1.50384	0.0499062	0.287754	0.250367	3341	tags=43%, list=16%, signal=36%	TWF1/CAMK2D/PPP3CA/PRKCA/AKAP6/PARP1/MEF2A/ADRA1B/IL6ST/MIR199A1/ROCK1/ROCK2/MIR21
GOBP_POSITIVE_REGULATION_OF_NON_CANONICAL_WNT_SIGNALING_PATHWAY	GOBP_POSITIVE_REGULATION_OF_NON_CANONICAL_WNT_SIGNALING_PATHWAY	14	0.589895	1.49685	0.049904	0.287754	0.250367	1125	tags=21%, list=6%, signal=20%	SFRP1/RSPO3/WNT5A
GOBP_NUCLEOSIDE_DIPHOSPHATE_BIOSYNTHETIC_PROCESS	GOBP_NUCLEOSIDE_DIPHOSPHATE_BIOSYNTHETIC_PROCESS	14	0.588116	1.49233	0.049904	0.287754	0.250367	3168	tags=36%, list=16%, signal=30%	AK5/AK4/DTYMK/AK1/DHODH
GOBP_REGULATION_OF_CELL_ADHESION_MEDIATED_BY_INTEGRIN	GOBP_REGULATION_OF_CELL_ADHESION_MEDIATED_BY_INTEGRIN	47	0.413284	1.41418	0.0497018	0.287754	0.250367	2998	tags=32%, list=15%, signal=27%	SFRP2/P2RY12/CCL5/SKAP1/TESC/PLAU/ITGB3/CYP1B1/PDE3B/CCL21/ACER2/ADA/ITGB1BP1/TGFB2/CD3E
GOBP_REGULATION_OF_NUCLEOCYTOPLASMIC_TRANSPORT	GOBP_REGULATION_OF_NUCLEOCYTOPLASMIC_TRANSPORT	113	-0.332203	-1.3545	0.0499062	0.287754	0.250367	2521	tags=23%, list=12%, signal=20%	PTPN11/NEDD4/CTDSPL2/PRKD1/PIK3R1/SP100/JAK2/SFN/ZC3H12A/CDH1/UBR5/IWS1/XPO4/CWH43/NUP58/PPP1R12A/ECT2/RIOK2/IPO5/HSP90AA1/NF1/CDK1/TPR/NUP153/DHX9/THOC2
GOBP_POSITIVE_REGULATION_OF_MONONUCLEAR_CELL_MIGRATION	GOBP_POSITIVE_REGULATION_OF_MONONUCLEAR_CELL_MIGRATION	93	0.341743	1.33736	0.0496142	0.287754	0.250367	1926	tags=19%, list=9%, signal=18%	CX3CR1/P2RY12/IL12A/CXCL12/RARRES2/JAM2/CCL5/PDGFD/SPN/CCL3/WNT5A/TREM2/TNFSF18/ITGB3/CCL21/GAS6/P2RX4/CD99L2
GOBP_SENSORY_ORGAN_MORPHOGENESIS	GOBP_SENSORY_ORGAN_MORPHOGENESIS	280	0.272325	1.24233	0.0498084	0.287754	0.250367	3243	tags=18%, list=16%, signal=16%	TBX18/NTRK2/MFAP5/FGF9/THY1/HOXA2/RBP4/FRZB/OSR1/HCN1/FGF10/GLI3/RAB37/BMP4/OSR2/VANGL2/CDON/MEIS1/CYP26B1/ALDH1A3/ARL6/WNT2B/WNT5A/GATA2/ATP6V1B1/TBX2/SOX4/IMPG2/LRP5/NTN1/WNT9A/TFAP2B/PROX1/IHH/SPRY2/BMP7/EDNRA/TSKU/TSHZ1/PTF1A/TTC39C/FJX1/FOXF2/MYO3A/FBN3/CRYGB/MAPK3/HESX1/HOXA1/PRRX1/TRIOBP
GOBP_SMOOTH_MUSCLE_CONTRACTION	GOBP_SMOOTH_MUSCLE_CONTRACTION	102	0.325057	1.30219	0.05	0.287968	0.250553	2610	tags=23%, list=13%, signal=20%	CNN1/MYOCD/TACR1/SULF1/MYH11/PTGER3/TACR3/SPX/SULF2/ACTA2/ATP1A2/GPER1/NMUR2/P2RX1/ADRA2A/KCNMA1/HTR2B/NMUR1/EDNRA/FKBP1B/STUB1/BBS2/ADA
GOBP_PEPTIDE_BIOSYNTHETIC_PROCESS	GOBP_PEPTIDE_BIOSYNTHETIC_PROCESS	25	-0.504423	-1.54631	0.0505237	0.288424	0.250949	857	tags=48%, list=4%, signal=46%	GGT5/BLOC1S6/NFE2L2/FURIN/GGT6/KLK5/SLC1A1/GCLC/MMP7/GCLM/SPINK5/SLC7A11
GOBP_REGULATION_OF_TYPE_2_IMMUNE_RESPONSE	GOBP_REGULATION_OF_TYPE_2_IMMUNE_RESPONSE	31	-0.477723	-1.54476	0.0505339	0.288424	0.250949	3343	tags=42%, list=16%, signal=35%	PRKCZ/SOCS5/ANXA1/IL6/BCL6/IDO1/TNFSF4/DENND1B/CD86/IFNB1/ARG2/NLRP3/ARG1
GOBP_NUCLEAR_MRNA_SURVEILLANCE	GOBP_NUCLEAR_MRNA_SURVEILLANCE	11	-0.629303	-1.52407	0.0502008	0.288424	0.250949	870	tags=55%, list=4%, signal=52%	EXOSC8/EXOSC10/EXOSC7/EXOSC9/XRN1/DIS3
GOBP_GRANZYME_MEDIATED_PROGRAMMED_CELL_DEATH_SIGNALING_PATHWAY	GOBP_GRANZYME_MEDIATED_PROGRAMMED_CELL_DEATH_SIGNALING_PATHWAY	10	0.655531	1.52332	0.0504854	0.288424	0.250949	4337	tags=70%, list=21%, signal=55%	GZMA/GZMK/NKG7/BNIP3/LAMP1/PRF1/GZMB
GOBP_SPINDLE_ASSEMBLY_INVOLVED_IN_FEMALE_MEIOSIS	GOBP_SPINDLE_ASSEMBLY_INVOLVED_IN_FEMALE_MEIOSIS	12	-0.605349	-1.49848	0.0505051	0.288424	0.250949	3937	tags=42%, list=19%, signal=34%	AURKA/WAPL/FBXO5/SKA3/NDC80
GOBP_ALPHA_AMINO_ACID_BIOSYNTHETIC_PROCESS	GOBP_ALPHA_AMINO_ACID_BIOSYNTHETIC_PROCESS	54	-0.385148	-1.39867	0.0504032	0.288424	0.250949	4582	tags=31%, list=23%, signal=24%	MTHFR/HAO1/SRR/PLOD2/MTR/GLUL/OAT/NAGS/GOT1/MTAP/ENOPH1/GOT2/ASNS/MTHFD2L/MTRR/CTH/PSAT1
GOBP_CARDIAC_CELL_DEVELOPMENT	GOBP_CARDIAC_CELL_DEVELOPMENT	86	0.353519	1.37577	0.0502132	0.288424	0.250949	521	tags=10%, list=3%, signal=10%	TBX18/RGS4/HEY2/PI16/MYH11/ACTC1/COL14A1/BMP4/SPRY1
GOBP_POSITIVE_REGULATION_OF_DNA_REPAIR	GOBP_POSITIVE_REGULATION_OF_DNA_REPAIR	121	-0.327926	-1.34679	0.0504367	0.288424	0.250949	5573	tags=36%, list=27%, signal=27%	RNF126/UBE2N/DYRK1A/CEBPG/KDM4D/ACTR8/KMT5B/DMAP1/WAS/AGER/INO80D/BRCA1/SKP2/SETMAR/MORF4L2/WDR48/HELQ/NPAS2/EGFR/MEAF6/EYA3/ACTL6A/EPC2/SPIDR/PBRM1/UCHL5/RIF1/EYA1/PARP1/PRKCG/FOXM1/ACTR2/ARID2/SMCHD1/TOP2B/RAD50/PRKDC/SPIRE1/RAD51AP1/PELI1/DHX9/NBN/EYA4/BRCC3
GOBP_FARNESYL_DIPHOSPHATE_BIOSYNTHETIC_PROCESS	GOBP_FARNESYL_DIPHOSPHATE_BIOSYNTHETIC_PROCESS	10	-0.641099	-1.5155	0.0513347	0.288478	0.250996	416	tags=40%, list=2%, signal=39%	IDI1/HMGCR/ACAT2/HMGCS1
GOBP_REGULATION_OF_SULFUR_METABOLIC_PROCESS	GOBP_REGULATION_OF_SULFUR_METABOLIC_PROCESS	15	-0.565279	-1.49897	0.050813	0.288478	0.250996	245	tags=20%, list=1%, signal=20%	PDP1/MIR21/SLC7A11
GOBP_POSITIVE_REGULATION_OF_MITOTIC_SISTER_CHROMATID_SEPARATION	GOBP_POSITIVE_REGULATION_OF_MITOTIC_SISTER_CHROMATID_SEPARATION	21	-0.516819	-1.48754	0.0520833	0.288478	0.250996	4427	tags=48%, list=22%, signal=37%	UBE2C/BIRC5/RB1/ESPL1/AURKB/SKA3/DLGAP5/PLK1/CUL3/CDC20
GOBP_DNA_STRAND_ELONGATION_INVOLVED_IN_DNA_REPLICATION	GOBP_DNA_STRAND_ELONGATION_INVOLVED_IN_DNA_REPLICATION	15	-0.560946	-1.48748	0.050813	0.288478	0.250996	5031	tags=67%, list=25%, signal=50%	GINS1/MCM3/POLE/POLE3/POLA1/MCM7/MCM4/POLD3/DNA2/RFC3
GOBP_DETECTION_OF_MECHANICAL_STIMULUS_INVOLVED_IN_SENSORY_PERCEPTION_OF_SOUND	GOBP_DETECTION_OF_MECHANICAL_STIMULUS_INVOLVED_IN_SENSORY_PERCEPTION_OF_SOUND	15	-0.559145	-1.4827	0.050813	0.288478	0.250996	6321	tags=53%, list=31%, signal=37%	MYC/CHRNA9/TMC1/WHRN/TMC2/COL11A1/CHRNA10/ADGRV1
GOBP_REGULATION_OF_CELLULAR_RESPONSE_TO_OXIDATIVE_STRESS	GOBP_REGULATION_OF_CELLULAR_RESPONSE_TO_OXIDATIVE_STRESS	21	-0.514796	-1.48172	0.0520833	0.288478	0.250996	1048	tags=14%, list=5%, signal=14%	NCOA7/PNPLA8/SLC7A11
GOBP_POSITIVE_REGULATION_OF_TRIGLYCERIDE_METABOLIC_PROCESS	GOBP_POSITIVE_REGULATION_OF_TRIGLYCERIDE_METABOLIC_PROCESS	21	0.520745	1.47905	0.0517241	0.288478	0.250996	3221	tags=43%, list=16%, signal=36%	AADAC/SCARB1/NR1H2/KAT5/NR1H3/PRKACA/PNPLA2/CNEP1R1/SLC27A1
GOBP_NEGATIVE_REGULATION_OF_MYOTUBE_DIFFERENTIATION	GOBP_NEGATIVE_REGULATION_OF_MYOTUBE_DIFFERENTIATION	17	0.544753	1.46148	0.0521236	0.288478	0.250996	368	tags=12%, list=2%, signal=12%	MYOCD/BDNF
GOBP_NEGATIVE_REGULATION_OF_COAGULATION	GOBP_NEGATIVE_REGULATION_OF_COAGULATION	53	-0.401355	-1.45639	0.0520197	0.288478	0.250996	1444	tags=21%, list=7%, signal=19%	ALOX12/UBASH3B/PLAUR/THBS1/TFPI/FAP/PDGFRA/SERPINE1/F11/FGA/FGG
GOBP_PROTEIN_CONTAINING_COMPLEX_REMODELING	GOBP_PROTEIN_CONTAINING_COMPLEX_REMODELING	41	0.433912	1.44986	0.0510397	0.288478	0.250996	1268	tags=20%, list=6%, signal=18%	PLA2G2A/SCARB1/PLTP/PLA2G5/ANGPTL4/MTTP/PNLIPRP3/AGT
GOBP_POSITIVE_REGULATION_OF_T_CELL_CYTOKINE_PRODUCTION	GOBP_POSITIVE_REGULATION_OF_T_CELL_CYTOKINE_PRODUCTION	26	-0.470285	-1.44657	0.0516529	0.288478	0.250996	4620	tags=42%, list=23%, signal=33%	IL4/IL1R1/CD55/PRKCZ/IL6/FZD5/TNFSF4/MAP3K7/DENND1B/MALT1/NLRP3
GOBP_NEGATIVE_REGULATION_OF_DNA_RECOMBINATION	GOBP_NEGATIVE_REGULATION_OF_DNA_RECOMBINATION	31	-0.445177	-1.43952	0.0521921	0.288478	0.250996	2452	tags=29%, list=12%, signal=26%	RIF1/BCL6/PLK1/KLHL15/SMCHD1/PARPBP/MSH6/BLM/POLQ
GOBP_POSITIVE_REGULATION_OF_ERYTHROCYTE_DIFFERENTIATION	GOBP_POSITIVE_REGULATION_OF_ERYTHROCYTE_DIFFERENTIATION	31	-0.443712	-1.43478	0.0521921	0.288478	0.250996	1382	tags=35%, list=7%, signal=33%	MED1/ETS1/NCKAP1L/SMAP1/GLUL/HMGB2/STAT1/HIF1A/PRKDC/MIR221/MIR222
GOBP_MESENCHYMAL_CELL_PROLIFERATION	GOBP_MESENCHYMAL_CELL_PROLIFERATION	47	0.418774	1.43296	0.0517095	0.288478	0.250996	2160	tags=23%, list=11%, signal=21%	FGF9/OSR1/BMP4/FGF7/WNT5A/TBX2/PDGFA/LRP5/WNT11/IHH/BMP7
GOBP_POSITIVE_REGULATION_OF_GLIOGENESIS	GOBP_POSITIVE_REGULATION_OF_GLIOGENESIS	62	-0.383176	-1.41744	0.0514841	0.288478	0.250996	1105	tags=21%, list=5%, signal=20%	IL6/PRKCH/HDAC2/LYN/IL6ST/CLCF1/UFL1/DICER1/PLAG1/MIR221/SLC7A5/PTPRZ1/MIR222
GOBP_CELLULAR_RESPONSE_TO_HEAT	GOBP_CELLULAR_RESPONSE_TO_HEAT	62	-0.382625	-1.4154	0.0521158	0.288478	0.250996	2846	tags=32%, list=14%, signal=28%	HDAC2/DNAJC7/LYN/HSP90AB1/HMOX1/RBBP7/DHX36/ATR/THBS1/HSP90AB3P/HSP90AA2P/DNAJC2/CXCL10/HSP90AA1/NF1/CHORDC1/TPR/EIF2S1/TFEC/IL1A
GOBP_POSITIVE_REGULATION_OF_PATTERN_RECOGNITION_RECEPTOR_SIGNALING_PATHWAY	GOBP_POSITIVE_REGULATION_OF_PATTERN_RECOGNITION_RECEPTOR_SIGNALING_PATHWAY	70	-0.369891	-1.40091	0.0516433	0.288478	0.250996	4098	tags=31%, list=20%, signal=25%	TLR9/MAPK8/F2RL1/DDX3X/PJA2/TLR4/PTPN22/RNF39/LYN/PRKD1/PUM2/TLR1/LTF/MAP3K7/ZDHHC9/HSP90B1/ANKRD17/GBP2/USP15/PELI1/BRCC3/GBP5
GOBP_BASE_EXCISION_REPAIR	GOBP_BASE_EXCISION_REPAIR	43	-0.397692	-1.3949	0.0510204	0.288478	0.250996	2806	tags=30%, list=14%, signal=26%	HUWE1/HMGA1/PARP1/NEIL3/XRCC4/WRN/LIG4/PARG/MBD4/TDG/DNA2/POLQ/USP47
GOBP_REGULATION_OF_ENDOTHELIAL_CELL_DIFFERENTIATION	GOBP_REGULATION_OF_ENDOTHELIAL_CELL_DIFFERENTIATION	44	-0.393712	-1.38544	0.0512295	0.288478	0.250996	2957	tags=32%, list=15%, signal=27%	VEZF1/MIR1-1/CTNNB1/ZDHHC21/MIR181B1/ZEB1/ROCK1/VCL/PPP1R12A/MIR181A2/DSG2/MIR200C/ROCK2/MIR21
GOBP_MACROPHAGE_MIGRATION	GOBP_MACROPHAGE_MIGRATION	55	0.38807	1.3799	0.0519751	0.288478	0.250996	1692	tags=20%, list=8%, signal=18%	CX3CR1/P2RY12/CD200R1/CD200/RARRES2/STAP1/CCL5/CCL3/TREM2/TNFSF18/P2RX4
GOBP_PROTEIN_LIPID_COMPLEX_ORGANIZATION	GOBP_PROTEIN_LIPID_COMPLEX_ORGANIZATION	58	0.374955	1.34934	0.0517241	0.288478	0.250996	2940	tags=22%, list=14%, signal=19%	PLA2G2A/SCARB1/PLTP/PLA2G5/ANGPTL4/MTTP/PNLIPRP3/AGT/NR1H2/BIN1/PLA2G10/APOC1/PRKACA
GOBP_NEGATIVE_REGULATION_OF_MRNA_CATABOLIC_PROCESS	GOBP_NEGATIVE_REGULATION_OF_MRNA_CATABOLIC_PROCESS	79	-0.352168	-1.34849	0.0513347	0.288478	0.250996	6957	tags=58%, list=34%, signal=38%	MAPK14/MYD88/FUS/TAF15/PAIP1/HNRNPAB/THRAP3/YBX1/DND1/QKI/PABPC1/SRSF1/YBX3/DAZL/IGF2BP1/SECISBP2/MAPKAPK2/SNW1/E2F1/LARP1/NOCT/PKP3/IREB2/RBM47/NBAS/SNIP1/LARP1B/ZFP36/IGF2BP3/TARDBP/SLC11A1/ZC3H14/CSDE1/HNRNPU/SYNCRIP/METTL14/PNN/LRPPRC/FXR1/CRYZ/PKP1/RBM46/IGF2BP2/BCLAF1/MEIOC/DHX9
GOBP_REGULATION_OF_ACTION_POTENTIAL	GOBP_REGULATION_OF_ACTION_POTENTIAL	63	0.368089	1.34618	0.0519231	0.288478	0.250996	2993	tags=25%, list=15%, signal=22%	TBX18/CASQ2/TACR1/HCN1/CTNNA3/KCNB1/GJA5/CACNB3/NOS1/SUMO1/CACNA2D1/ANK2/FGF13/BIN1/KCNE3/TRPM4
GOBP_REGULATION_OF_PH	GOBP_REGULATION_OF_PH	103	-0.330566	-1.32479	0.0517598	0.288478	0.250996	5238	tags=37%, list=26%, signal=28%	MAPK1/SLC12A5/TCIRG1/ATP6V1F/RAB20/SLC26A3/ATP6V1D/SLC9A4/FASLG/SLC4A9/ATP6V0A2/OCA2/CLN5/SLC4A10/UBE3A/SLC4A4/ATP6V1B2/SLC9C1/SLC11A1/LACC1/SLC9C2/WDR7/CREG1/ATP4A/SLC26A4/SLAMF8/SLC4A5/RAB38/ATP6V1A/DMXL1/ATP12A/DMXL2/SLC4A7/LRRK2/CA2/SLC4A1/CFTR/SLC7A11
GOBP_POSITIVE_REGULATION_OF_CYTOSOLIC_CALCIUM_ION_CONCENTRATION	GOBP_POSITIVE_REGULATION_OF_CYTOSOLIC_CALCIUM_ION_CONCENTRATION	159	0.304248	1.30403	0.0517584	0.288478	0.250996	2311	tags=19%, list=11%, signal=17%	BDKRB1/CX3CR1/TACR1/PTGER3/AVPR1A/CIB2/FFAR4/ADCYAP1R1/ADCYAP1/GPER1/ACKR3/NPFF/CCR3/IL2/ADCY5/GATA2/CACNB3/NOS1/C1QTNF1/P2RX4/CD24/PTGDR/CD4/KNG1/CACNA2D1/PLA2G1B/ESR1/CCL28/EDNRA/FKBP1B/ACKR4
GOBP_ADAPTIVE_THERMOGENESIS	GOBP_ADAPTIVE_THERMOGENESIS	163	0.301177	1.29622	0.0506329	0.288478	0.250996	1575	tags=12%, list=8%, signal=11%	SLN/UCP1/FABP4/ADIPOQ/S100B/ZNF423/NOVA1/EBF2/GATM/FFAR4/LEP/PM20D1/ADCYAP1/PTH2R/CIDEA/ID1/CKB/NR1H2/MAP2K6
GOBP_FAT_CELL_DIFFERENTIATION	GOBP_FAT_CELL_DIFFERENTIATION	252	0.278228	1.25871	0.0512334	0.288478	0.250996	3272	tags=21%, list=16%, signal=18%	SFRP2/UCP1/SFRP1/MEDAG/FABP4/ADIPOQ/FRZB/RARRES2/FGF10/EBF2/CCDC3/ADIRF/SMAD6/FFAR4/LEP/AAMDC/CBY1/RUNX1T1/CIDEA/ARL6/ID4/GPER1/ZBTB7C/EGR2/WNT5A/ALDH6A1/GATA2/SDF4/PNPLA3/LRP5/CLIP3/TAF8/TFAP2B/NPR2/MSX2/BCAT2/BMP7/HTR2C/SIRT2/TMEM120A/SLC2A4/BBS2/BBS1/HDAC6/FFAR2/KLF4/TRPM4/ADRB3/CEBPA/HTR2A/GRK5/ID2/NR4A1/SLC7A10
GOBP_REGULATION_OF_CANONICAL_WNT_SIGNALING_PATHWAY	GOBP_REGULATION_OF_CANONICAL_WNT_SIGNALING_PATHWAY	258	0.273457	1.23591	0.0517241	0.288478	0.250996	1507	tags=11%, list=7%, signal=10%	SFRP2/TBX18/SFRP4/SFRP1/FGF9/SOSTDC1/FRZB/CDH2/HHEX/GREM1/FGF10/RSPO3/SULF2/GLI3/IGFBP2/CDON/TLE1/PFDN5/CBY1/SFRP5/IGFBP4/FRAT1/WNT5A/SHISA3/LGR5/SOX4/RSPO1/ILK
GOBP_PHOSPHATIDYLINOSITOL_3_KINASE_PROTEIN_KINASE_B_SIGNAL_TRANSDUCTION	GOBP_PHOSPHATIDYLINOSITOL_3_KINASE_PROTEIN_KINASE_B_SIGNAL_TRANSDUCTION	321	0.263195	1.21997	0.0513308	0.288478	0.250996	1773	tags=15%, list=9%, signal=14%	MYOC/NTRK2/SMPD3/NTS/CX3CR1/P2RY12/IGFBP5/SERPINE2/NOX4/MIR126/CCL19/HCST/C1orf54/PRR5L/TMEM100/CCL5/LEP/NTF3/VEGFB/HAX1/PINK1/NTRK3/SFRP5/PDGFD/GPER1/CCL3/WNT5A/PIK3IP1/FSHR/TREM2/AGT/ATG14/RAMP3/PDE3B/ILK/PDGFA/IAPP/COL6A1/CCL21/GAS6/IGF1/ADRA2A/COL6A2/RCN3/C1QTNF1/P2RX4/NLRC3
GOBP_REGULATION_OF_MEMBRANE_REPOLARIZATION_DURING_ACTION_POTENTIAL	GOBP_REGULATION_OF_MEMBRANE_REPOLARIZATION_DURING_ACTION_POTENTIAL	10	0.652239	1.51567	0.0524272	0.2885	0.251015	2928	tags=50%, list=14%, signal=43%	CASQ2/CACNB3/NOS1/CACNA2D1/KCNE3
GOBP_PROTEIN_LOCALIZATION_TO_GOLGI_APPARATUS	GOBP_PROTEIN_LOCALIZATION_TO_GOLGI_APPARATUS	29	-0.452347	-1.44045	0.0526316	0.2885	0.251015	2489	tags=24%, list=12%, signal=21%	VPS13D/PAQR3/VPS13C/ARL5B/GCC2/VPS13A/GBP5
GOBP_CAMP_PKA_SIGNAL_TRANSDUCTION	GOBP_CAMP_PKA_SIGNAL_TRANSDUCTION	62	0.389248	1.41863	0.0528783	0.2885	0.251015	4234	tags=35%, list=21%, signal=28%	ADIPOQ/PDE7B/MYOM1/PDE10A/PDE3A/ADCYAP1/PDE1B/RAMP3/PDE3B/IAPP/PDE2A/EDNRA/PRKAR2B/PDE1A/PRKACA/PRKAR1B/SCN11A/LPAR1/PDE5A/PDE11A/SPATC1L/PDE1C
GOBP_REGULATION_OF_TOLL_LIKE_RECEPTOR_SIGNALING_PATHWAY	GOBP_REGULATION_OF_TOLL_LIKE_RECEPTOR_SIGNALING_PATHWAY	36	-0.425679	-1.41381	0.0527426	0.2885	0.251015	2505	tags=22%, list=12%, signal=20%	NLRP6/S100A8/MIR146A/HSP90B1/S100A9/BIRC2/IRAK3/BIRC3
GOBP_POSITIVE_REGULATION_OF_CD4_POSITIVE_ALPHA_BETA_T_CELL_ACTIVATION	GOBP_POSITIVE_REGULATION_OF_CD4_POSITIVE_ALPHA_BETA_T_CELL_ACTIVATION	41	-0.406583	-1.39694	0.0528541	0.2885	0.251015	4988	tags=49%, list=25%, signal=37%	NCKAP1L/IL23R/IL23A/CD55/GPR65/NFKBIZ/KLHL25/PRKCZ/SOCS5/ANXA1/NFKBID/TNFSF4/PRKCQ/CD86/MALT1/OPA1/RIPK2/NLRP3/MIR21/CD80
GOBP_REGULATION_OF_TRANSCRIPTION_BY_RNA_POLYMERASE_I	GOBP_REGULATION_OF_TRANSCRIPTION_BY_RNA_POLYMERASE_I	41	-0.405869	-1.39449	0.0528541	0.2885	0.251015	1735	tags=27%, list=9%, signal=25%	SMARCA5/NCL/SF3B1/PWP1/UTP15/EIF2AK3/WDR43/WDR75/HEATR1/UBTFL1/DDX21
GOBP_BROWN_FAT_CELL_DIFFERENTIATION	GOBP_BROWN_FAT_CELL_DIFFERENTIATION	59	0.377863	1.36371	0.0527075	0.2885	0.251015	4002	tags=29%, list=20%, signal=23%	UCP1/FABP4/ADIPOQ/EBF2/FFAR4/LEP/ALDH6A1/BCAT2/BMP7/SLC2A4/ADRB3/CEBPA/SLC7A10/PIN1/FLCN/BNIP3/FNDC5
GOBP_SOMITOGENESIS	GOBP_SOMITOGENESIS	65	0.36463	1.33578	0.0526316	0.2885	0.251015	2796	tags=17%, list=14%, signal=15%	SFRP2/TBX18/SFRP1/SEMA3C/LFNG/WNT5A/MEOX1/RIPPLY2/NRARP/DMRT2/FOXC1
GOBP_POSITIVE_REGULATION_OF_TRANSLATION	GOBP_POSITIVE_REGULATION_OF_TRANSLATION	129	-0.319462	-1.32433	0.0525889	0.2885	0.251015	3386	tags=26%, list=17%, signal=22%	DDX3X/AGO2/DNAJC3/PABPC1L/OGT/YTHDF3/IL6/RPS6KB1/PRKCH/FASTKD3/EIF4A3/CSDE1/HNRNPU/WAPL/SYNCRIP/METTL14/LARP4/LIN28A/DHX36/FXR1/BCL3/ABCF1/DHX29/THBS1/PRKDC/EIF2AK4/PKP1/OTUD6B/USP16/HBS1L/UPF3B/DHX9/PRR16/ITGA2
GOBP_GLAND_MORPHOGENESIS	GOBP_GLAND_MORPHOGENESIS	124	0.314607	1.29826	0.0528302	0.2885	0.251015	2160	tags=21%, list=11%, signal=19%	SFRP1/SOSTDC1/IGFBP5/SULF1/TGFB3/FGF10/SULF2/GLI3/BMP4/CRIP1/SEMA3C/FGF7/ID4/WNT5A/TBX2/PDGFA/PGR/IGF1/LRP5/NTN1/PHB2/AR/PROX1/MSX2/ESR1/BMP7
GOBP_REGULATION_OF_CELL_PROJECTION_ASSEMBLY	GOBP_REGULATION_OF_CELL_PROJECTION_ASSEMBLY	221	-0.278849	-1.23961	0.0523079	0.2885	0.251015	2790	tags=20%, list=14%, signal=17%	TBC1D2/ATG3/EPS8/SH3YL1/FAM98A/NCKAP1/ARPC2/CEP97/PLCE1/SYNE1/TBC1D8/CNTROB/PIK3R1/ICAM1/SDCCAG8/FER/CCDC88A/ATP8B1/USP6NL/ACTR2/DCDC2/ANLN/STK26/APC/CCP110/TBC1D15/CDKL1/RAPGEF2/CDKL5/HSP90AA1/EPHA2/RP1/TNIK/IFT88/PIK3CA/LRRK2/TBC1D30/RAB3IP/TACSTD2/ODF2L/RAPGEF6/CYLD/FNBP1L/MNS1
GOBP_RESPONSE_TO_ENDOPLASMIC_RETICULUM_STRESS	GOBP_RESPONSE_TO_ENDOPLASMIC_RETICULUM_STRESS	266	-0.270022	-1.2339	0.0524109	0.2885	0.251015	4453	tags=26%, list=22%, signal=20%	TMED2/GRINA/CLGN/SERP1/EDEM1/VCP/CHAC1/NFE2L2/CCDC47/TMX1/PTPN1/ATP2A2/UBQLN1/ITPR1/GORASP2/SEL1L/RNF145/DDX3X/ANKS4B/DNAJC3/TMEM33/ERO1A/TARDBP/UBXN4/MAN1A2/USP13/ERN1/CANX/APAF1/UBE2J1/PPP1R15B/HSPA5/SESN2/UBA5/DNAJB9/PARP8/PIK3R1/STT3B/NRBF2/USP25/DNAJC10/UBE4A/TMTC3/TRIB3/AGR2/UBXN8/THBS1/MIR199A1/DDIT3/HSP90B1/CREBRF/EIF2AK3/ATF6/OPA1/EDEM3/UFL1/LRRK2/MIR200C/EIF2S1/STC2/ERP27/CXCL8/CASP4/BB…
GOBP_VENOUS_BLOOD_VESSEL_DEVELOPMENT	GOBP_VENOUS_BLOOD_VESSEL_DEVELOPMENT	17	0.575706	1.54452	0.0531145	0.289467	0.251857	3582	tags=35%, list=18%, signal=29%	APLNR/SEMA3C/EFNB2/PROX1/CCM2/VEGFA
GOBP_NUCLEOTIDE_TRANSMEMBRANE_TRANSPORT	GOBP_NUCLEOTIDE_TRANSMEMBRANE_TRANSPORT	28	-0.45199	-1.43035	0.0531697	0.289467	0.251857	5756	tags=46%, list=28%, signal=33%	SLC25A47/LRRC8E/SLC25A36/LRRC8C/SLC35B3/SLC25A5/SLC25A24/SLC17A9/LRRC8A/SLC25A32/SHOC2/ABCC4/LRRC8B
GOBP_GLOMERULAR_MESANGIAL_CELL_PROLIFERATION	GOBP_GLOMERULAR_MESANGIAL_CELL_PROLIFERATION	12	0.614199	1.50245	0.0532544	0.289569	0.251945	2160	tags=50%, list=11%, signal=45%	WT1/BMP4/PDGFD/ITGB3/PDGFA/BMP7
GOBP_MITOCHONDRIAL_TRANSMEMBRANE_TRANSPORT	GOBP_MITOCHONDRIAL_TRANSMEMBRANE_TRANSPORT	24	0.50598	1.48149	0.0533597	0.289569	0.251945	4877	tags=46%, list=24%, signal=35%	UCP1/SLC25A20/CPT1A/COL6A1/SFXN4/MPC2/MPC1/SFXN3/SLC25A2/CPT2/UCP2
GOBP_CARDIAC_MUSCLE_CELL_DIFFERENTIATION	GOBP_CARDIAC_MUSCLE_CELL_DIFFERENTIATION	122	0.329515	1.35946	0.0533122	0.289569	0.251945	479	tags=10%, list=2%, signal=10%	TBX18/RGS4/HEY2/MYOCD/NOX4/PI16/MYH11/GREM1/WT1/ACTC1/COL14A1/BMP4
GOBP_NONRIBOSOMAL_PEPTIDE_BIOSYNTHETIC_PROCESS	GOBP_NONRIBOSOMAL_PEPTIDE_BIOSYNTHETIC_PROCESS	14	-0.587086	-1.51758	0.0540541	0.290437	0.252701	326	tags=50%, list=2%, signal=49%	GGT5/NFE2L2/GGT6/SLC1A1/GCLC/GCLM/SLC7A11
GOBP_FARNESYL_DIPHOSPHATE_METABOLIC_PROCESS	GOBP_FARNESYL_DIPHOSPHATE_METABOLIC_PROCESS	11	-0.625521	-1.51491	0.0542169	0.290437	0.252701	416	tags=36%, list=2%, signal=36%	IDI1/HMGCR/ACAT2/HMGCS1
GOBP_RESPONSE_TO_YEAST	GOBP_RESPONSE_TO_YEAST	14	-0.583722	-1.50889	0.0540541	0.290437	0.252701	3224	tags=36%, list=16%, signal=30%	CALCA/ADM/MPO/PTX3/CLEC6A
GOBP_DORSAL_AORTA_DEVELOPMENT	GOBP_DORSAL_AORTA_DEVELOPMENT	10	0.644731	1.49822	0.0543689	0.290437	0.252701	488	tags=20%, list=2%, signal=20%	HEY2/HEY1
GOBP_ETHER_LIPID_METABOLIC_PROCESS	GOBP_ETHER_LIPID_METABOLIC_PROCESS	21	0.519158	1.47455	0.0536398	0.290437	0.252701	1553	tags=29%, list=8%, signal=26%	PLA2G4C/AGMO/PLA2G4A/PXMP4/LIPE/PLA2G6
GOBP_NEUROTRANSMITTER_GATED_ION_CHANNEL_CLUSTERING	GOBP_NEUROTRANSMITTER_GATED_ION_CHANNEL_CLUSTERING	19	-0.522115	-1.47285	0.0542797	0.290437	0.252701	3	tags=21%, list=0%, signal=21%	RELN/SSH1/GPHN/SLC7A11
GOBP_REGULATION_OF_ATP_DEPENDENT_ACTIVITY	GOBP_REGULATION_OF_ATP_DEPENDENT_ACTIVITY	32	0.457781	1.46059	0.0537428	0.290437	0.252701	344	tags=9%, list=2%, signal=9%	SLN/PLN/FGF10
GOBP_POSITIVE_REGULATION_OF_GLYCOPROTEIN_BIOSYNTHETIC_PROCESS	GOBP_POSITIVE_REGULATION_OF_GLYCOPROTEIN_BIOSYNTHETIC_PROCESS	17	0.543353	1.45772	0.0540541	0.290437	0.252701	5046	tags=59%, list=25%, signal=44%	CCL19/IL33/CCL21/IGF1/ABCA2/SLC2A10/CCR7/PXYLP1/TCF7L2/NCSTN
GOBP_RESPONSE_TO_INCREASED_OXYGEN_LEVELS	GOBP_RESPONSE_TO_INCREASED_OXYGEN_LEVELS	24	-0.479272	-1.44581	0.0544355	0.290437	0.252701	3673	tags=38%, list=18%, signal=31%	ATP6V0A2/POLB/EPO/HDAC2/CYP1A1/ATP6V1A/SOD2/FAS/SLC7A5
GOBP_PERK_MEDIATED_UNFOLDED_PROTEIN_RESPONSE	GOBP_PERK_MEDIATED_UNFOLDED_PROTEIN_RESPONSE	24	-0.47697	-1.43887	0.0544355	0.290437	0.252701	4550	tags=58%, list=22%, signal=45%	ATF4/DDRGK1/PTPN2/PPP1R15A/TMED2/NFE2L2/PTPN1/TMEM33/PPP1R15B/HSPA5/AGR2/DDIT3/EIF2AK3/EIF2S1
GOBP_POSITIVE_REGULATION_OF_GLUCONEOGENESIS	GOBP_POSITIVE_REGULATION_OF_GLUCONEOGENESIS	24	-0.476359	-1.43702	0.0544355	0.290437	0.252701	5415	tags=50%, list=27%, signal=37%	PPP4R3A/PTPN2/GCG/PPARGC1A/PRKAG3/ARPP19/MIR107/PPP4R3B/NNMT/CTDSPL2/MIR103A1/CRY1
GOBP_REGULATION_OF_MEMBRANE_LIPID_DISTRIBUTION	GOBP_REGULATION_OF_MEMBRANE_LIPID_DISTRIBUTION	63	-0.374292	-1.3843	0.0539624	0.290437	0.252701	5493	tags=46%, list=27%, signal=34%	SYT1/ABCA1/P2RX7/ABCA3/ABCB4/TMEM30B/ANO6/ATP10A/VMP1/FASLG/PLSCR1/GBA2/ABCC1/ABCG1/TMEM41B/ATP10D/ATP8A1/ATP11A/SERINC2/TMEM30A/ATP8B4/ATP11C/ABCA12/ANO5/XRCC4/ATP8B1/SLC4A1/XKR9/ATP11B
GOBP_NON_PROTEINOGENIC_AMINO_ACID_METABOLIC_PROCESS	GOBP_NON_PROTEINOGENIC_AMINO_ACID_METABOLIC_PROCESS	57	-0.376643	-1.37963	0.053719	0.290437	0.252701	4582	tags=35%, list=23%, signal=27%	MTHFR/GAD2/DDAH1/SRR/PLOD2/DDO/KYAT3/AADAT/MTR/DPEP1/IDO2/IDO1/GOT2/DPYD/KYNU/MTRR/SLC38A1/CTH/KMO/SLC1A3
GOBP_CARDIAC_VENTRICLE_MORPHOGENESIS	GOBP_CARDIAC_VENTRICLE_MORPHOGENESIS	74	0.348436	1.31466	0.0543689	0.290437	0.252701	621	tags=9%, list=3%, signal=9%	SFRP2/HEY2/NPY5R/CPE/BMP4/HEY1/SEMA3C
GOBP_REGULATION_OF_HYDROLASE_ACTIVITY	GOBP_REGULATION_OF_HYDROLASE_ACTIVITY	146	-0.308111	-1.30013	0.0541126	0.290437	0.252701	4506	tags=33%, list=22%, signal=26%	RANGAP1/ARHGAP11A/TMED2/RABGAP1/RAP1A/SERPINB1/RGS1/ITGB1/RGP1/RALGAPA1/LRCH1/F2RL1/TSC1/BMP2/FGFR2/ARHGAP11B/CCDC125/TBC1D2/ZC3H15/MTMR9/SERPINB8/GNAT1/RAB11FIP2/RALGAPA2/FGD6/SIPA1L1/SNX13/ARHGAP42/USP6NL/RASGRP1/FGD4/RAB3GAP2/TBC1D15/RAPGEF2/SEMG2/ECT2/ARFGEF1/RIC1/NF1/LRRK2/TBC1D30/TANK/RAPGEF6/DOCK9/EPHA4/DOCK10/EZH2/KLRC4-KLRK1
GOBP_MUSCLE_CELL_DEVELOPMENT	GOBP_MUSCLE_CELL_DEVELOPMENT	190	0.293387	1.29079	0.0538763	0.290437	0.252701	4489	tags=27%, list=22%, signal=21%	TBX18/RGS4/HEY2/PGM5/MYOM1/PI16/MYH11/FLNC/LMOD1/MYOZ1/ACTC1/COL14A1/BMP4/RAMP2/TMOD1/MYL9/CASQ1/FHL2/COL6A1/IGF1/ASB2/HDAC9/PROX1/ANK2/CNTNAP1/EDNRA/PPP3CB/BIN1/PTCD2/DNER/CACNB4/SGCD/UCHL1/COMP/CTCF/VEGFA/PRICKLE1/STAC3/MIR208A/NFATC4/SGCZ/MEGF10/SHOX2/EFEMP2/TMOD2/LDB3/KLHL41/MYOD1/NPPA/MYOM3/PRKAR1A
GOBP_POSITIVE_REGULATION_OF_MRNA_PROCESSING	GOBP_POSITIVE_REGULATION_OF_MRNA_PROCESSING	25	-0.500845	-1.53534	0.0554229	0.290723	0.252949	3678	tags=40%, list=18%, signal=33%	STH/NCBP2/CELF3/NCBP1/CCNB1/CDC73/DHX36/HMX2/NUP98/UPF3B
GOBP_REGULATION_OF_RENAL_SYSTEM_PROCESS	GOBP_REGULATION_OF_RENAL_SYSTEM_PROCESS	22	0.523763	1.51134	0.0558015	0.290723	0.252949	1604	tags=32%, list=8%, signal=29%	ADIPOQ/SPX/GJA5/CORO2B/AGT/GAS6/CYBA
GOBP_POSITIVE_REGULATION_OF_TOLERANCE_INDUCTION	GOBP_POSITIVE_REGULATION_OF_TOLERANCE_INDUCTION	11	-0.622581	-1.50779	0.0562249	0.290723	0.252949	3954	tags=55%, list=19%, signal=44%	ITCH/CBLB/LILRB2/IDO1/NR5A2/IRAK3
GOBP_NUCLEOBASE_CONTAINING_SMALL_MOLECULE_CATABOLIC_PROCESS	GOBP_NUCLEOBASE_CONTAINING_SMALL_MOLECULE_CATABOLIC_PROCESS	14	-0.583191	-1.50752	0.0561331	0.290723	0.252949	2581	tags=57%, list=13%, signal=50%	XDH/UPP1/MTAP/ENTPD4/DPYD/ENTPD7/GDA/PNP
GOBP_VASCULAR_ASSOCIATED_SMOOTH_MUSCLE_CELL_DEVELOPMENT	GOBP_VASCULAR_ASSOCIATED_SMOOTH_MUSCLE_CELL_DEVELOPMENT	11	0.625944	1.50288	0.0555556	0.290723	0.252949	4147	tags=55%, list=20%, signal=43%	HEY2/RAMP2/EDNRA/COMP/VEGFA/EFEMP2
GOBP_REGULATION_OF_CELLULAR_RESPONSE_TO_HEAT	GOBP_REGULATION_OF_CELLULAR_RESPONSE_TO_HEAT	16	-0.561849	-1.5007	0.0552101	0.290723	0.252949	2728	tags=38%, list=13%, signal=32%	MTOR/MAPKAPK2/DNAJC7/ATR/DNAJC2/CHORDC1
GOBP_REGULATION_OF_INOSITOL_PHOSPHATE_BIOSYNTHETIC_PROCESS	GOBP_REGULATION_OF_INOSITOL_PHOSPHATE_BIOSYNTHETIC_PROCESS	12	0.612458	1.49819	0.0552268	0.290723	0.252949	1175	tags=33%, list=6%, signal=31%	ADCYAP1R1/CD244/GPER1/LHCGR
GOBP_TRANSEPITHELIAL_TRANSPORT	GOBP_TRANSEPITHELIAL_TRANSPORT	40	-0.438457	-1.49271	0.0554077	0.290723	0.252949	5141	tags=45%, list=25%, signal=34%	AQP8/CLCNKB/SLC9A4/CLCNKA/ABCC1/P2RY4/ITPR1/SLC1A1/ABCG2/AHCYL1/BEST1/SLC12A2/PRKD1/ABCC2/CXADR/PKP1/CFTR/SLC1A3
GOBP_ACUTE_INFLAMMATORY_RESPONSE_TO_ANTIGENIC_STIMULUS	GOBP_ACUTE_INFLAMMATORY_RESPONSE_TO_ANTIGENIC_STIMULUS	23	0.511982	1.48852	0.0548045	0.290723	0.252949	1074	tags=22%, list=5%, signal=21%	FCER1A/NPY5R/FCGR2B/SPN/NPFF
GOBP_SKELETAL_MUSCLE_ADAPTATION	GOBP_SKELETAL_MUSCLE_ADAPTATION	20	0.529936	1.47836	0.0558767	0.290723	0.252949	305	tags=15%, list=2%, signal=15%	MYOC/IGFBP5/MYOZ1
GOBP_DENDRITIC_CELL_CHEMOTAXIS	GOBP_DENDRITIC_CELL_CHEMOTAXIS	24	0.504693	1.47772	0.055336	0.290723	0.252949	4509	tags=42%, list=22%, signal=32%	IL12A/CCL19/CCL5/TNFSF18/CCL21/GAS6/TRPM4/CCR5/SLAMF1/CCR7
GOBP_REGULATION_OF_CARDIAC_MUSCLE_CONTRACTION_BY_REGULATION_OF_THE_RELEASE_OF_SEQUESTERED_CALCIUM_ION	GOBP_REGULATION_OF_CARDIAC_MUSCLE_CONTRACTION_BY_REGULATION_OF_THE_RELEASE_OF_SEQUESTERED_CALCIUM_ION	22	0.511483	1.47591	0.0557692	0.290723	0.252949	3355	tags=36%, list=17%, signal=30%	PLN/CASQ2/TRDN/ATP1A2/ANK2/FKBP1B/PRKACA/HRC
GOBP_MICROTUBULE_ANCHORING	GOBP_MICROTUBULE_ANCHORING	23	-0.494002	-1.47203	0.0552147	0.290723	0.252949	5614	tags=61%, list=28%, signal=44%	CCDC187/HOOK3/CCDC68/BCCIP/BICD1/CLASP2/BBS4/MAP1S/CLASP1/NIN/CCDC120/CEP350/PCM1/GCC2
GOBP_PERIPHERAL_NERVOUS_SYSTEM_NEURON_DIFFERENTIATION	GOBP_PERIPHERAL_NERVOUS_SYSTEM_NEURON_DIFFERENTIATION	15	0.569743	1.46202	0.054902	0.290723	0.252949	268	tags=13%, list=1%, signal=13%	NTRK2/VCAM1
GOBP_MORPHOGENESIS_OF_AN_EPITHELIAL_FOLD	GOBP_MORPHOGENESIS_OF_AN_EPITHELIAL_FOLD	23	0.500956	1.45646	0.0545809	0.290723	0.252949	2160	tags=35%, list=11%, signal=31%	SOSTDC1/SULF1/FGF10/BMP4/WNT2B/WNT5A/AR/BMP7
GOBP_NEGATIVE_REGULATION_OF_NOTCH_SIGNALING_PATHWAY	GOBP_NEGATIVE_REGULATION_OF_NOTCH_SIGNALING_PATHWAY	39	0.434638	1.44622	0.0560748	0.290723	0.252949	2461	tags=28%, list=12%, signal=25%	HEY2/HEY1/LFNG/HIF1AN/GATA2/EGFL7/SLC35C1/RITA1/BMP7/NRARP/CBFA2T2
GOBP_C4_DICARBOXYLATE_TRANSPORT	GOBP_C4_DICARBOXYLATE_TRANSPORT	28	-0.447815	-1.41713	0.0552147	0.290723	0.252949	3355	tags=61%, list=17%, signal=51%	SLC25A10/SLC25A22/SLC25A18/SLC13A2/LRRC8D/LRRC8E/SLC13A5/LRRC8C/SLC3A1/SLC1A1/SLC25A13/LRRC8A/SLC12A2/SLC1A5/LRRC8B/SLC7A13/SLC1A3
GOBP_INFLAMMATORY_RESPONSE_TO_WOUNDING	GOBP_INFLAMMATORY_RESPONSE_TO_WOUNDING	30	-0.443417	-1.41613	0.0563674	0.290723	0.252949	1752	tags=30%, list=9%, signal=27%	IL6/TLR4/HMOX1/HIF1A/SIGLEC10/DSG2/TLR3/MIR21/IL1A
GOBP_REGULATION_OF_T_CELL_MIGRATION	GOBP_REGULATION_OF_T_CELL_MIGRATION	48	0.405894	1.40354	0.0562016	0.290723	0.252949	4552	tags=35%, list=22%, signal=28%	CD200R1/CD200/CXCL12/CCL5/SPN/WNT5A/ITGB3/CCL21/CD99L2/RIPK3/XCL1/TNFRSF14/AIF1/TMEM102/ECM1/CD69/FADD
GOBP_POSITIVE_REGULATION_OF_EPITHELIAL_CELL_MIGRATION	GOBP_POSITIVE_REGULATION_OF_EPITHELIAL_CELL_MIGRATION	47	-0.38257	-1.36073	0.0561122	0.290723	0.252949	1650	tags=19%, list=8%, signal=18%	HAS2/MMP9/HIF1A/CAPN7/HBEGF/MIR221/DOCK5/ITGA2/MIR222
GOBP_REGULATION_OF_COAGULATION	GOBP_REGULATION_OF_COAGULATION	75	-0.356511	-1.35885	0.0557851	0.290723	0.252949	1593	tags=17%, list=8%, signal=16%	ALOX12/UBASH3B/F3/PLAUR/THBS1/TFPI/ANGPT2/FAP/PDGFRA/SERPINE1/F11/FGA/FGG
GOBP_POSITIVE_REGULATION_OF_KINASE_ACTIVITY	GOBP_POSITIVE_REGULATION_OF_KINASE_ACTIVITY	128	-0.324658	-1.3452	0.0559352	0.290723	0.252949	3866	tags=28%, list=19%, signal=23%	TAB2/MAP2K3/CHI3L1/TAOK3/DYNAP/PIBF1/ZNF622/CACUL1/LCP2/MAP3K4/PTPRC/SESN2/CEMIP/NEDD9/PIK3R5/LTF/PSMD10/JAK2/MAP3K7/CCDC88A/RASGRP1/TOM1L1/RAPGEF2/ECT2/PIK3CA/EREG/NEK10/KIF14/CENPE/TLR3/NRG1/TNFSF15/TPX2/FLT1/EZH2/S100A12
GOBP_NEGATIVE_REGULATION_OF_NEURON_DIFFERENTIATION	GOBP_NEGATIVE_REGULATION_OF_NEURON_DIFFERENTIATION	68	0.362162	1.34438	0.0563107	0.290723	0.252949	2452	tags=18%, list=12%, signal=16%	HOXA2/CNTN4/GLI3/HEY1/MEIS1/ID4/LSM1/NOTCH3/DIXDC1/BMP7/PBX1/DTX1
GOBP_NEGATIVE_REGULATION_OF_T_CELL_PROLIFERATION	GOBP_NEGATIVE_REGULATION_OF_T_CELL_PROLIFERATION	66	-0.356852	-1.3339	0.0557851	0.290723	0.252949	1648	tags=20%, list=8%, signal=18%	CASP3/IL2RA/IL20RB/CD86/HAVCR2/ARG2/PELI1/PDCD1LG2/CTLA4/SCGB1A1/CD80/ARG1/CD274
GOBP_TYPE_I_INTERFERON_PRODUCTION	GOBP_TYPE_I_INTERFERON_PRODUCTION	130	-0.315402	-1.30799	0.0556745	0.290723	0.252949	4519	tags=32%, list=22%, signal=25%	TRIM38/IRAK1/UAP1/MIR26B/IFIH1/ATG5/TLR9/ITCH/TRAIP/POLA1/DDX3X/SETD2/HMGB2/TLR4/PTPN22/TLR8/PTPN11/PPHLN1/POLR3C/KPNA2/CHUK/POLR3G/DHX36/CUL3/RIOK3/STAT1/PPM1B/CTPS1/TLR2/HAVCR2/HSP90AA1/TBK1/POLR3B/RIPK2/HSPD1/TANK/CYLD/DHX9/TLR3/REL/MIR21
GOBP_HEPATICOBILIARY_SYSTEM_DEVELOPMENT	GOBP_HEPATICOBILIARY_SYSTEM_DEVELOPMENT	142	-0.310592	-1.30303	0.0561768	0.290723	0.252949	1660	tags=15%, list=8%, signal=14%	CYP1A1/MAN2A1/CUL3/SOD2/TNFAIP3/NODAL/CD2AP/BAAT/PIK3CA/RB1CC1/RPGRIP1L/NF1/NPC1/NIPBL/ERRFI1/FBXW7/MET/EZH2/SLC7A5/CCDC39/ITGA2/FGL1
GOBP_NEGATIVE_REGULATION_OF_MAPK_CASCADE	GOBP_NEGATIVE_REGULATION_OF_MAPK_CASCADE	162	-0.304693	-1.301	0.0551876	0.290723	0.252949	4341	tags=33%, list=21%, signal=26%	RGS2/NCOR1/DUSP9/DNAJA1/TLR9/SH3RF2/PTPN1/LMO3/DUSP7/ITCH/RANBP9/PPP5C/F2RL1/AIDA/PAFAH1B1/TAOK3/PSCA/ASH1L/TLR4/SPRED2/SBNO1/DUSP8/FKTN/PTPN22/DUSP16/SPRED3/NLRP6/DUSP2/PTPRC/MIR218-1/LYN/RPS6KA6/PAQR3/MIR26A1/CHRNA10/PSMD10/MIR503/TRIB1/FOXM1/TRIB3/ACE2/PBK/MECOM/EIF3A/SPRY4/HIPK3/NF1/MIR200C/ERRFI1/CYLD/EPHA4/MIR21/MIR221/IRAK3
GOBP_NEGATIVE_REGULATION_OF_LEUKOCYTE_CELL_CELL_ADHESION	GOBP_NEGATIVE_REGULATION_OF_LEUKOCYTE_CELL_CELL_ADHESION	156	-0.302959	-1.29358	0.0560345	0.290723	0.252949	3205	tags=22%, list=16%, signal=19%	SOCS5/ANXA1/MIR181C/RC3H2/WNK1/LILRB2/PTPN22/PAG1/PTPN11/BCL6/IDO1/TNFSF4/MIR146A/MIRLET7G/CASP3/ZC3H12A/IL2RA/IL20RB/CD86/HAVCR2/UFL1/IFNB1/ARG2/PELI1/PDCD1LG2/CTLA4/SCGB1A1/MIR21/MIR221/CD80/ARG1/MIR30B/CD274/MIR222/FGL1
GOBP_T_CELL_PROLIFERATION	GOBP_T_CELL_PROLIFERATION	201	-0.294323	-1.29078	0.0563798	0.290723	0.252949	3183	tags=24%, list=16%, signal=21%	ANXA1/IL6/PPP3CA/MIR181C/SLC11A1/RC3H2/LILRB2/SH3RF1/CD46/SOS1/PTPN11/SOS2/CADM1/PTPRC/EBI3/IDO1/CTNNB1/TNFSF4/PRKCQ/JAK2/IL6ST/CASP3/TNFSF9/IL2RA/IL20RB/TFRC/CD86/RASGRP1/TNFSF8/MALT1/CTPS1/HAVCR2/RIPK2/ZP4/ARG2/PELI1/NR5A2/PDCD1LG2/PNP/CTLA4/SCGB1A1/MIR21/SLC7A1/IL1A/CD80/HHLA2/ARG1/MIR30B/CD274
GOBP_FATTY_ACID_TRANSPORT	GOBP_FATTY_ACID_TRANSPORT	103	0.319883	1.28399	0.0558767	0.290723	0.252949	2138	tags=18%, list=11%, signal=17%	PLA2G2A/FABP4/RBP7/RBP1/SPX/ABCD2/PLA2G4A/CRABP2/LEP/PLA2G5/SLC25A20/NMUR2/CPT1A/P2RX4/FABP12/RBP2/PMP2/PLA2G1B/FIS1
GOBP_POSITIVE_REGULATION_OF_MONOATOMIC_ION_TRANSMEMBRANE_TRANSPORT	GOBP_POSITIVE_REGULATION_OF_MONOATOMIC_ION_TRANSMEMBRANE_TRANSPORT	115	0.312787	1.27923	0.0550285	0.290723	0.252949	2687	tags=23%, list=13%, signal=20%	BDKRB1/THY1/KCNIP2/APLNR/FXYD1/ADCYAP1R1/MS4A1/GPER1/CASQ1/TESC/CACNB3/P2RX1/IFNG/NOS1/P2RX4/FHL1/STAC/CD4/PLA2G1B/ANK2/FGF13/EDNRA/PPP3CB/XCL1/TRPC1/LRRC55/SCN1B
GOBP_ORGAN_GROWTH	GOBP_ORGAN_GROWTH	172	0.293991	1.27755	0.0559701	0.290723	0.252949	2851	tags=18%, list=14%, signal=16%	RGS4/SMPD3/HEY2/FGF9/RBP4/PI16/WT1/FGF10/HLX/COL14A1/LEP/FGF7/ACACB/OSTN/EHMT2/TBX2/IGF1/AR/NPR2/PROX1/MSX2/ESR1/SPRY2/TSKU/CER1/THBS3/GLI1/S1PR1/FOXC1/GUSB/TGFB2
GOBP_ADENYLATE_CYCLASE_MODULATING_G_PROTEIN_COUPLED_RECEPTOR_SIGNALING_PATHWAY	GOBP_ADENYLATE_CYCLASE_MODULATING_G_PROTEIN_COUPLED_RECEPTOR_SIGNALING_PATHWAY	280	0.268366	1.22427	0.0555556	0.290723	0.252949	3154	tags=20%, list=16%, signal=17%	PLN/VIPR2/P2RY12/TACR1/PTGER3/TACR3/APLNR/HCAR1/GNAO1/PDE10A/RAMP2/GNG2/PDE3A/GPR146/FFAR4/GNAL/GLP2R/ADCYAP1R1/ADCY4/ADCYAP1/ADGRL3/PTH2R/GPER1/CCR3/FSHR/LHCGR/ADCY5/ASIP/RAMP3/ITGB3/PDE3B/IAPP/GRM8/ADRA2A/MRGPRX2/NOS1/APLP1/GNA14/PDE2A/OR5AN1/GPR101/PALM/EDNRA/MAS1/CHRM1/TAC3/PRKAR2B/S1PR1/ADCY6/GPR12/PRKACA/ADRB3/GABBR1/GRK5/SSTR2
GOBP_PROSTANOID_METABOLIC_PROCESS	GOBP_PROSTANOID_METABOLIC_PROCESS	45	0.408833	1.38769	0.0565302	0.290907	0.25311	2957	tags=24%, list=15%, signal=21%	PTGIS/HPGDS/PTGDS/AVPR1A/PLA2G4A/PTGS1/ATP6V1B1/COMT/PTGES3/PLA2G10/PTGR2
GOBP_VASCULAR_PROCESS_IN_CIRCULATORY_SYSTEM	GOBP_VASCULAR_PROCESS_IN_CIRCULATORY_SYSTEM	267	-0.268152	-1.2257	0.0564854	0.290907	0.25311	2673	tags=29%, list=13%, signal=26%	ABCC9/PPARD/ADRA2B/CALCA/ABCC1/RGS2/TBXA2R/HTR1D/AVPR2/ATG5/DDAH1/ITGB1/HRH2/ADRB2/KCNMB2/CLDN5/F2RL1/SLC7A3/MIR153-1/SLC4A4/SLC1A1/CRP/ZEB2/P2RY1/ADM/ATP8A1/PER2/PRKAA1/EDN3/FLVCR2/ABCG2/PTPN11/ITGA4/TEK/SLC6A9/GCLC/SLC7A8/SLC12A2/SLC44A1/ABCC2/EDN2/TBXAS1/ZDHHC21/TJP1/S100A1/SLC5A3/ADRA1B/SLC1A5/GPR4/ATP2B1/ARHGAP42/ACE2/TFRC/SOD2/ROCK1/DOCK4/RAP1GDS1/ABCC4/ABCC8/HBB/YES1/AGTR2/SLC38A2/SLC6A20/…
GOBP_REGULATION_OF_RESPONSE_TO_OXIDATIVE_STRESS	GOBP_REGULATION_OF_RESPONSE_TO_OXIDATIVE_STRESS	30	-0.464421	-1.48321	0.0568113	0.290914	0.253115	2405	tags=23%, list=12%, signal=21%	OXR1/SESN2/USP25/MCTP1/NCOA7/PNPLA8/SLC7A11
GOBP_POSITIVE_REGULATION_OF_SMOOTHENED_SIGNALING_PATHWAY	GOBP_POSITIVE_REGULATION_OF_SMOOTHENED_SIGNALING_PATHWAY	36	0.438917	1.43962	0.0568182	0.290914	0.253115	4133	tags=33%, list=20%, signal=27%	SFRP1/FGF9/TMEM216/TXNDC15/IHH/GLI1/TUBD1/PRRX1/SCUBE1/IFT172/SHOX2/SKOR2
GOBP_APOPTOTIC_CELL_CLEARANCE	GOBP_APOPTOTIC_CELL_CLEARANCE	38	0.435877	1.43878	0.0567108	0.290914	0.253115	4378	tags=39%, list=22%, signal=31%	ALOX15/TIMD4/SCARB1/TREM2/TYROBP/ITGB3/GAS6/NR1H3/LRP1/TYRO3/MEGF10/C3/AXL/RAC1/CD300LF
GOBP_VACUOLAR_LOCALIZATION	GOBP_VACUOLAR_LOCALIZATION	82	0.358684	1.37883	0.0567843	0.290914	0.253115	3760	tags=29%, list=18%, signal=24%	FCER1A/PTGDS/IL13RA2/CLNK/LAMTOR1/GATA2/LAT/VAMP2/S100A13/MRGPRX2/SLC18A2/PTGDR/KXD1/RAC2/LAT2/SNAPIN/HPS6/HDAC6/VPS33A/FCER1G/SCN11A/RAB3A/PIK3CD/FLCN
GOBP_CYTOSKELETON_DEPENDENT_INTRACELLULAR_TRANSPORT	GOBP_CYTOSKELETON_DEPENDENT_INTRACELLULAR_TRANSPORT	197	-0.287917	-1.2645	0.0567038	0.290914	0.253115	5220	tags=34%, list=26%, signal=26%	HOOK3/DYNC1H1/SPG11/DYNC1I2/HTT/DLG2/BAG3/BBS12/TRAK2/MYO10/BLOC1S6/ATG16L1/BICD1/KIFC2/MAP1S/ATG5/SFPQ/ARL8A/SYNE2/RUFY4/RHOT1/MYO5A/PAFAH1B1/AP3M1/AGTPBP1/IFT74/IFT57/NME7/DAW1/TUBA1C/WDR35/AP3M2/KIF1B/KIF16B/MYO19/RAB1A/DST/SYBU/HNRNPU/FBXW11/AP3B1/ARHGAP21/KIF21A/KIF5C/WDR19/LRPPRC/TTC21A/MYO5C/DYNLRB2/CCDC88A/RASGRP1/HIF1A/TANC2/RUFY3/PCM1/DYNC2H1/OPA1/IFT88/CCDC186/RAB27B/TTC21B/IFT80/MAP2/…
GOBP_CRANIOFACIAL_SUTURE_MORPHOGENESIS	GOBP_CRANIOFACIAL_SUTURE_MORPHOGENESIS	16	0.566164	1.50444	0.0581145	0.291322	0.253471	3690	tags=50%, list=18%, signal=41%	MMP16/GLI3/BMP4/RAB23/MSX2/TMEM107/MEGF8/TWIST1
GOBP_CARDIAC_NEURAL_CREST_CELL_DIFFERENTIATION_INVOLVED_IN_HEART_DEVELOPMENT	GOBP_CARDIAC_NEURAL_CREST_CELL_DIFFERENTIATION_INVOLVED_IN_HEART_DEVELOPMENT	16	0.565104	1.50163	0.0581145	0.291322	0.253471	3690	tags=38%, list=18%, signal=31%	BMP4/SEMA3C/BMP7/EDNRA/MAPK3/TWIST1
GOBP_ZINC_ION_IMPORT_ACROSS_PLASMA_MEMBRANE	GOBP_ZINC_ION_IMPORT_ACROSS_PLASMA_MEMBRANE	11	-0.619052	-1.49924	0.0582329	0.291322	0.253471	2976	tags=36%, list=15%, signal=31%	SLC39A8/SLC39A6/SLC30A1/SLC39A14
GOBP_DNA_SYNTHESIS_INVOLVED_IN_DNA_REPAIR	GOBP_DNA_SYNTHESIS_INVOLVED_IN_DNA_REPAIR	16	-0.560762	-1.49779	0.0577054	0.291322	0.253471	1842	tags=50%, list=9%, signal=46%	POLD1/POLE/POLA1/POLD3/WRN/RRM1/RRM2B/RFC3
GOBP_HOST_MEDIATED_SUPPRESSION_OF_VIRAL_GENOME_REPLICATION	GOBP_HOST_MEDIATED_SUPPRESSION_OF_VIRAL_GENOME_REPLICATION	11	-0.618103	-1.49694	0.0582329	0.291322	0.253471	1538	tags=55%, list=8%, signal=50%	ZC3H12A/SMC6/EIF2AK4/SMC5/MIR221/MIR222
GOBP_MONOACYLGLYCEROL_METABOLIC_PROCESS	GOBP_MONOACYLGLYCEROL_METABOLIC_PROCESS	13	0.59695	1.49296	0.0569745	0.291322	0.253471	4916	tags=46%, list=24%, signal=35%	ABHD12B/PLA2G4A/DGAT1/DGAT2/ABHD12/MGLL
GOBP_REGULATION_OF_STEM_CELL_PROLIFERATION	GOBP_REGULATION_OF_STEM_CELL_PROLIFERATION	46	-0.421938	-1.49185	0.0577548	0.291322	0.253471	2345	tags=33%, list=12%, signal=29%	NR2E1/TGFBR1/PIM1/AGO3/HMGB2/PTPRC/HNRNPU/CCNE1/GJA1/EPCAM/MIR181A2/OVOL1/MIR29B1/MIR221/MIR222
GOBP_LYMPHOCYTE_CHEMOTAXIS	GOBP_LYMPHOCYTE_CHEMOTAXIS	43	-0.423776	-1.48639	0.0573769	0.291322	0.253471	3225	tags=35%, list=16%, signal=29%	OXSR1/SAA1/WNK1/CXCL17/SLC12A2/CXCL13/NEDD9/ADAM10/CX3CL1/CXCL10/DEFA4/CYP7B1/CH25H/KLRC4-KLRK1/CXCL11
GOBP_BILE_ACID_BIOSYNTHETIC_PROCESS	GOBP_BILE_ACID_BIOSYNTHETIC_PROCESS	36	-0.442827	-1.47077	0.0574106	0.291322	0.253471	2290	tags=28%, list=11%, signal=25%	OSBPL9/ABCD3/OSBPL3/OSBPL6/STARD4/BAAT/ERRFI1/MIR33A/CYP7B1/SLC27A2
GOBP_RESPONSE_TO_LECTIN	GOBP_RESPONSE_TO_LECTIN	21	-0.510489	-1.46932	0.0583333	0.291322	0.253471	2287	tags=24%, list=11%, signal=21%	LYN/MAP3K7/KLRC3/KLRC4-KLRK1/CLEC6A
GOBP_DNA_STRAND_ELONGATION	GOBP_DNA_STRAND_ELONGATION	34	-0.444606	-1.46823	0.0580882	0.291322	0.253471	5355	tags=50%, list=26%, signal=37%	DCLRE1B/ACTR8/MCM3/POLE/INO80D/POT1/POLE3/POLA1/MCM7/ACTL6A/MCM4/UCHL5/POLD3/RAD50/DNA2/RFC3/NBN
GOBP_PULMONARY_VALVE_DEVELOPMENT	GOBP_PULMONARY_VALVE_DEVELOPMENT	24	0.501232	1.46759	0.0573123	0.291322	0.253471	902	tags=21%, list=4%, signal=20%	HEY2/BMP4/HEY1/SMAD6/GJA5
GOBP_ARACHIDONATE_SECRETION	GOBP_ARACHIDONATE_SECRETION	26	0.484487	1.46482	0.0579151	0.291322	0.253471	2705	tags=23%, list=13%, signal=20%	PLA2G2A/PLA2G4A/PLA2G5/NMUR2/PLA2G1B/PLA2G10
GOBP_REGULATION_OF_KERATINOCYTE_PROLIFERATION	GOBP_REGULATION_OF_KERATINOCYTE_PROLIFERATION	42	-0.412811	-1.4349	0.0583292	0.291322	0.253471	3495	tags=38%, list=17%, signal=32%	FGFR2/ZFP36/VDR/KLF9/CASK/CDH3/EPPK1/PTPRK/PRKD1/SFN/HAS2/CD109/IL17RB/STXBP4/AREG/MIR21
GOBP_REGULATION_OF_CARDIAC_MUSCLE_CONTRACTION_BY_CALCIUM_ION_SIGNALING	GOBP_REGULATION_OF_CARDIAC_MUSCLE_CONTRACTION_BY_CALCIUM_ION_SIGNALING	31	0.451453	1.42568	0.0573614	0.291322	0.253471	3742	tags=32%, list=18%, signal=26%	PLN/CASQ2/TRDN/ATP1A2/NOS1/ANK2/FKBP1B/PRKACA/HRC/JPH2
GOBP_INFLAMMASOME_MEDIATED_SIGNALING_PATHWAY	GOBP_INFLAMMASOME_MEDIATED_SIGNALING_PATHWAY	61	-0.384625	-1.42181	0.0570495	0.291322	0.253471	4885	tags=33%, list=24%, signal=25%	HSPA8/IRAK4/IRAK1/PPP2CA/CSNK1A1/TLR9/MAPK8/DDX3X/OGT/TLR4/PTPN22/NLRP6/PRKD1/IFI16/IRAK2/GKN2/GBP2/NLRP3/BRCC3/GBP5
GOBP_PHAGOCYTOSIS_ENGULFMENT	GOBP_PHAGOCYTOSIS_ENGULFMENT	47	0.404089	1.38271	0.0576541	0.291322	0.253471	1363	tags=17%, list=7%, signal=16%	ALOX15/TIMD4/FCGR2B/STAP1/GSN/TREM2/GATA2/ITGB2
GOBP_IMMUNOGLOBULIN_PRODUCTION_INVOLVED_IN_IMMUNOGLOBULIN_MEDIATED_IMMUNE_RESPONSE	GOBP_IMMUNOGLOBULIN_PRODUCTION_INVOLVED_IN_IMMUNOGLOBULIN_MEDIATED_IMMUNE_RESPONSE	53	-0.374772	-1.35993	0.058	0.291322	0.253471	5722	tags=43%, list=28%, signal=31%	RNF168/C17orf99/MSH2/KMT5B/BATF/IL4/AICDA/SWAP70/TP53BP1/NFKBIZ/SUPT6H/EXO1/ATAD5/RIF1/PTPRC/BCL6/TNFSF4/LIG4/TFRC/CLCF1/MSH6/HSPD1/NBN
GOBP_AORTA_DEVELOPMENT	GOBP_AORTA_DEVELOPMENT	66	0.362715	1.33989	0.0579151	0.291322	0.253471	5957	tags=53%, list=29%, signal=38%	HEY2/APLNR/HEY1/SMAD6/LEP/EGR2/TBX2/SOX4/EFNB2/PDE2A/PCDHA10/TFAP2B/PROX1/EDNRA/LRP1/GUSB/TGFB2/SUFU/ADAMTS6/MEGF8/PRICKLE1/NGFR/MYLK/SNX17/EFEMP2/DCTN5/FKBP10/COL3A1/NOTCH1/PKD2/NPRL3/LOXL1/SIX1/JAG1/SRF
GOBP_POSITIVE_REGULATION_OF_DNA_RECOMBINATION	GOBP_POSITIVE_REGULATION_OF_DNA_RECOMBINATION	65	-0.35892	-1.33881	0.0572597	0.291322	0.253471	5269	tags=38%, list=26%, signal=29%	MSH2/KMT5B/DMAP1/WAS/IL4/TP53BP1/SKP2/MORF4L2/WDR48/HELQ/MEAF6/ATAD5/ACTL6A/EPC2/RIF1/PTPRC/PARP1/TNFSF4/TFRC/ACTR2/ARID2/CLCF1/RAD51AP1/PELI1/NBN
GOBP_INTERLEUKIN_8_PRODUCTION	GOBP_INTERLEUKIN_8_PRODUCTION	93	-0.33192	-1.31049	0.0577689	0.291322	0.253471	3786	tags=33%, list=19%, signal=27%	HYAL2/F2RL1/CHI3L1/MIR204/LILRA2/CRP/MIR106A/ANXA1/IL6/TLR4/PTPN22/TLR8/NLRP10/RAB1A/FCN1/PTPRC/DUOX1/NOS2/MIR129-1/TLR1/MIR146A/F3/MIR203A/BCL3/DDIT3/BPI/IL6R/MIR181A2/TLR2/TLR3/SERPINE1
GOBP_CELLULAR_RESPONSE_TO_LIGHT_STIMULUS	GOBP_CELLULAR_RESPONSE_TO_LIGHT_STIMULUS	108	-0.323333	-1.30497	0.0583333	0.291322	0.253471	3786	tags=26%, list=19%, signal=21%	HYAL2/SLC24A2/POLA1/MAPK13/TAF1/CRB1/ERCC4/MME/AURKB/NEDD4/PARP1/PTPRK/GNAT1/PIK3R1/POLD3/DHX36/ATR/MMP9/PBK/RRH/EIF2AK4/RP1/CRY1/ZBTB1/EIF2S1/FBXW7/POLK/MMP1
GOBP_POSITIVE_REGULATION_OF_LEUKOCYTE_PROLIFERATION	GOBP_POSITIVE_REGULATION_OF_LEUKOCYTE_PROLIFERATION	158	-0.30601	-1.30109	0.0580357	0.291322	0.253471	3183	tags=23%, list=16%, signal=20%	ANXA1/IL6/TLR4/PPP3CA/ATAD5/LILRB2/CD46/PTPRC/BCL6/LYN/EBI3/TNFSF4/PRKCQ/OCSTAMP/JAK2/IL6ST/MIR181B1/TNFSF9/IL2RA/TFRC/CD86/CLCF1/HAVCR2/RIPK2/ZP4/PELI1/NR5A2/FCGR3A/PDCD1LG2/PNP/MIR21/SLC7A1/IL1A/CD80/HHLA2/MIR30B/CD274
GOBP_NON_CANONICAL_NF_KAPPAB_SIGNAL_TRANSDUCTION	GOBP_NON_CANONICAL_NF_KAPPAB_SIGNAL_TRANSDUCTION	128	-0.313013	-1.29695	0.0580645	0.291322	0.253471	4688	tags=30%, list=23%, signal=23%	TNFRSF10A/PPM1A/NFKB2/IL23A/MKRN2/RC3H1/VCP/TAB2/AGO3/CHI3L1/MIR204/DDX3X/UACA/RC3H2/PTPN22/MIR9-1/SPHK1/TAB3/NFKB1/LRRC19/MAP3K7/CHUK/BCL3/ZC3H12A/CD86/PPM1B/HAVCR2/BIRC2/ADGRG3/CYLD/NLRP3/TLR3/TNFSF15/REL/MIR29B1/MIR21/BIRC3/MIR223
GOBP_NUCLEOBASE_CONTAINING_COMPOUND_TRANSPORT	GOBP_NUCLEOBASE_CONTAINING_COMPOUND_TRANSPORT	216	-0.281468	-1.24819	0.0580668	0.291322	0.253471	4853	tags=32%, list=24%, signal=25%	LRRC8C/ARC/NXF5/SLC35A4/SMG7/CD47/SLC35B1/EPG5/NUP188/ABCC1/SLC35E3/CETN2/DDX39A/SLC35B3/SLC25A5/SLC25A24/NXT2/SLC17A9/G3BP2/TNKS/NCBP2/SUPT6H/SSB/HNRNPA2B1/NUP160/ZFP36/IGF2BP3/XPO5/NCBP1/UPF2/SETD2/WNK1/HNRNPA1L2/EIF4A3/RANBP17/NUP205/LRRC8A/THOC1/SIDT1/XPOT/KPNB1/SEH1L/KIF5C/NDC1/GLE1/LRPPRC/CKAP5/SLC25A32/FXR1/NUP88/IWS1/NUP50/NUP98/SHOC2/ABCC4/NUP58/PANX1/AGFG1/RANBP2/NUP155/HNRNPA1/IGF2BP2/…
GOBP_RESPONSE_TO_MUSCLE_STRETCH	GOBP_RESPONSE_TO_MUSCLE_STRETCH	24	-0.491269	-1.482	0.0585015	0.291875	0.253952	2211	tags=25%, list=11%, signal=22%	NFKB1/CTNNB1/RYR2/PIK3CA/TTN/ANKRD1
GOBP_RETINOIC_ACID_METABOLIC_PROCESS	GOBP_RETINOIC_ACID_METABOLIC_PROCESS	26	0.497574	1.50438	0.0589193	0.291918	0.253989	1026	tags=23%, list=5%, signal=22%	ALDH1A2/RBP1/CRABP2/BCO2/CYP26B1/ALDH1A3
GOBP_BRANCHING_INVOLVED_IN_PROSTATE_GLAND_MORPHOGENESIS	GOBP_BRANCHING_INVOLVED_IN_PROSTATE_GLAND_MORPHOGENESIS	13	0.595041	1.48819	0.0589391	0.291918	0.253989	2160	tags=38%, list=11%, signal=34%	SFRP1/BMP4/IGF1/ESR1/BMP7
GOBP_POSITIVE_REGULATION_OF_CILIUM_MOVEMENT	GOBP_POSITIVE_REGULATION_OF_CILIUM_MOVEMENT	15	0.565602	1.4514	0.0588235	0.291918	0.253989	248	tags=20%, list=1%, signal=20%	DEFB1/TACR1/TACR3
GOBP_POSITIVE_REGULATION_OF_RECEPTOR_INTERNALIZATION	GOBP_POSITIVE_REGULATION_OF_RECEPTOR_INTERNALIZATION	29	0.464823	1.43273	0.0590551	0.291918	0.253989	735	tags=14%, list=4%, signal=13%	SFRP4/GREM1/APLNR/NTF3
GOBP_VASCULAR_ASSOCIATED_SMOOTH_MUSCLE_CELL_DIFFERENTIATION	GOBP_VASCULAR_ASSOCIATED_SMOOTH_MUSCLE_CELL_DIFFERENTIATION	38	0.43401	1.43262	0.0586011	0.291918	0.253989	1596	tags=24%, list=8%, signal=22%	HEY2/FGF9/MYOCD/CFD/APLNR/MIR15B/RAMP2/GPER1/MIR140
GOBP_REGULATION_OF_HEART_GROWTH	GOBP_REGULATION_OF_HEART_GROWTH	66	0.373986	1.38152	0.0589193	0.291918	0.253989	1614	tags=15%, list=8%, signal=14%	RGS4/HEY2/FGF9/RBP4/PI16/WT1/COL14A1/ACACB/TBX2/IGF1
GOBP_EAR_MORPHOGENESIS	GOBP_EAR_MORPHOGENESIS	128	0.325477	1.35753	0.0590855	0.291918	0.253989	5851	tags=38%, list=29%, signal=27%	TBX18/FGF9/HOXA2/FRZB/OSR1/FGF10/OSR2/VANGL2/ALDH1A3/WNT5A/GATA2/ATP6V1B1/TBX2/NTN1/PROX1/SPRY2/EDNRA/TSHZ1/TTC39C/MYO3A/MAPK3/HESX1/HOXA1/PRRX1/TRIOBP/GSC/GATA3/TWIST1/MYO3B/NOG/STOX1/RAC1/RPL38/WDPCP/FZD2/POU4F3/BCR/SOD1/SOX9/CLRN1/DVL2/CTHRC1/FGFR1/HMX3/ZIC3/TBX3/GRHL3/KCNQ4/SIX1
GOBP_T_CELL_RECEPTOR_SIGNALING_PATHWAY	GOBP_T_CELL_RECEPTOR_SIGNALING_PATHWAY	147	-0.306296	-1.29029	0.058952	0.291918	0.253989	3073	tags=20%, list=15%, signal=17%	RC3H2/CD226/NFKBID/PSEN1/WNK1/PTPN22/LCP2/FOSL2/PTPN11/PTPRC/ELF1/PDE4D/TEC/MAP3K7/SLC39A6/ZC3H12A/DENND1B/CD86/MALT1/CD2AP/PIK3CA/RIPK2/ITK/CYLD/PDCD1LG2/CTLA4/CD80/HHLA2/CD274/FGL1
GOBP_MUSCLE_ADAPTATION	GOBP_MUSCLE_ADAPTATION	111	0.312864	1.27192	0.0590476	0.291918	0.253989	1789	tags=14%, list=9%, signal=12%	MYOC/RGS4/HEY2/IGFBP5/PI16/MYOZ1/APLNR/GATM/CASQ1/GSN/AGT/CYBA/IGF1/P2RX4/ASB2
GOBP_NEGATIVE_REGULATION_OF_GROWTH	GOBP_NEGATIVE_REGULATION_OF_GROWTH	217	0.280125	1.25046	0.0589354	0.291918	0.253989	2161	tags=14%, list=11%, signal=12%	SFRP2/BDKRB1/RGS4/SFRP1/IGFBP5/RBP4/FRZB/SERPINE2/PI16/MEG3/WT1/CRYAB/MYOZ1/BCL11A/BST2/FSTL4/RERG/CDKL3/WFDC1/OSTN/WNT5A/ING4/CDKN1B/SLIT3/SEMA3G/NTN1/FHL1/TP53/FGF13/SEMA6C
GOBP_NEGATIVE_REGULATION_OF_CELL_KILLING	GOBP_NEGATIVE_REGULATION_OF_CELL_KILLING	30	0.456726	1.42619	0.0592734	0.292517	0.25451	3570	tags=37%, list=18%, signal=30%	SERPINB4/CX3CR1/FCGR2B/CLU/GRB2/CLEC12B/PPP3CB/CR1/KLRD1/KLRC1/CEACAM1
GOBP_REGULATION_OF_CELL_CYCLE_G1_S_PHASE_TRANSITION	GOBP_REGULATION_OF_CELL_CYCLE_G1_S_PHASE_TRANSITION	194	-0.280645	-1.23285	0.059322	0.292517	0.25451	3471	tags=22%, list=17%, signal=19%	EGFR/DDX3X/SLFN11/ANXA1/TAF1/RGCC/MNAT1/CPSF3/ACTL6A/RFWD3/SASS6/MDM2/PLRG1/FAM107A/PBRM1/WAC/GIGYF2/CDC73/ECD/CCNE1/MIR26A1/MIR503/PLK3/CYP1A1/MIR29A/KMT2E/ANKRD17/ARID2/APC/RRM1/PRKDC/CCNH/DCUN1D3/STIL/KIF14/FBXW7/STXBP4/CDC6/MIR29B1/EZH2/MIR221/MIR222/CCNE2
GOBP_RENAL_SYSTEM_VASCULATURE_DEVELOPMENT	GOBP_RENAL_SYSTEM_VASCULATURE_DEVELOPMENT	31	0.473745	1.49608	0.0595116	0.292825	0.254779	2419	tags=39%, list=12%, signal=34%	OSR1/WT1/BMP4/ACTA2/PDGFD/ITGB3/PDGFA/CD34/NOTCH3/BMP7/EDNRA/TCF21
GOBP_PURINERGIC_NUCLEOTIDE_RECEPTOR_SIGNALING_PATHWAY	GOBP_PURINERGIC_NUCLEOTIDE_RECEPTOR_SIGNALING_PATHWAY	27	0.478666	1.45712	0.0596154	0.292825	0.254779	3677	tags=37%, list=18%, signal=30%	P2RY12/P2RY14/P2RY13/ADCY5/P2RX1/P2RX4/CTSG/ADA/P2RY8/GPR34
GOBP_MEMBRANE_REPOLARIZATION_DURING_ACTION_POTENTIAL	GOBP_MEMBRANE_REPOLARIZATION_DURING_ACTION_POTENTIAL	32	0.451464	1.44043	0.059501	0.292825	0.254779	4105	tags=41%, list=20%, signal=32%	CASQ2/KCNIP2/CACNB3/KCNE2/NOS1/CACNA2D1/KCNJ5/KCNA5/KCNE3/KCNJ3/KCNN2/KCNH2/KCNE4
GOBP_REGULATION_OF_TRANSMEMBRANE_RECEPTOR_PROTEIN_SERINE_THREONINE_KINASE_SIGNALING_PATHWAY	GOBP_REGULATION_OF_TRANSMEMBRANE_RECEPTOR_PROTEIN_SERINE_THREONINE_KINASE_SIGNALING_PATHWAY	291	0.269752	1.23237	0.0596154	0.292825	0.254779	3117	tags=18%, list=15%, signal=15%	SFRP2/SFRP4/SFRP1/FGF9/SOSTDC1/MYOCD/MIR142/CILP/MIR376C/SULF1/TGFB3/ZNF423/GREM1/FGF10/BMP4/MIR15B/SPRY1/FSTL4/SMAD6/HFE/IL17RD/LTBP4/CIDEA/PBLD/WNT5A/CHRDL1/SAP30L/MIR323A/FST/ILK/MIR140/GREM2/HTRA1/ASPN/TFAP2B/HTRA4/MSX2/SPRY2/BMP7/NRROS/STUB1/CER1/MIRLET7A1/LRP1/GDF5/NUMA1/FAM89B/TGFB2/SLC2A10/DACT2/TET1/RBPMS2
GOBP_RESPONSE_TO_THYROID_HORMONE	GOBP_RESPONSE_TO_THYROID_HORMONE	18	-0.528292	-1.46327	0.0597938	0.293388	0.255268	5208	tags=39%, list=26%, signal=29%	MED1/CTSS/GHSR/CTSH/GCLC/CTSL/GCLM
GOBP_NEGATIVE_REGULATION_OF_TRANSPORTER_ACTIVITY	GOBP_NEGATIVE_REGULATION_OF_TRANSPORTER_ACTIVITY	17	0.53597	1.43792	0.0598456	0.293388	0.255268	17	tags=12%, list=0%, signal=12%	SLN/PLN
GOBP_COPII_COATED_VESICLE_CARGO_LOADING	GOBP_COPII_COATED_VESICLE_CARGO_LOADING	17	-0.550405	-1.50062	0.059952	0.293492	0.255358	4278	tags=59%, list=21%, signal=46%	SAR1A/SEC23A/INSIG1/MIA3/SEC24D/SEC24B/SEC31A/RAB1A/SEC24A/SEC23B
GOBP_MIRNA_PROCESSING	GOBP_MIRNA_PROCESSING	43	-0.421693	-1.47908	0.0604452	0.293492	0.255358	4240	tags=42%, list=21%, signal=33%	SPOUT1/DDX5/SNIP1/ZC3H7A/AGO3/ZMPSTE24/NCBP2/HNRNPA2B1/LIN28B/AGO2/NCBP1/IL6/PUM2/METTL14/LIN28A/NUP155/DICER1/PUS10
GOBP_NK_T_CELL_DIFFERENTIATION	GOBP_NK_T_CELL_DIFFERENTIATION	11	-0.609854	-1.47697	0.060241	0.293492	0.255358	2968	tags=82%, list=15%, signal=70%	TGFBR2/AP3D1/TOX/ZBTB7B/ATF2/ZBTB16/FOSL2/AP3B1/ITK
GOBP_INTERLEUKIN_5_PRODUCTION	GOBP_INTERLEUKIN_5_PRODUCTION	22	-0.496249	-1.45062	0.060166	0.293492	0.255358	3343	tags=32%, list=16%, signal=27%	PRKCZ/IL9/PDE4D/IL17RB/IL1RL1/SCGB1A1/IL1RAP
GOBP_NEURON_PROJECTION_ARBORIZATION	GOBP_NEURON_PROJECTION_ARBORIZATION	33	-0.430803	-1.41169	0.0602911	0.293492	0.255358	2304	tags=24%, list=11%, signal=22%	MAP3K13/CHRNA7/SULT4A1/MACF1/MYO9A/ROCK1/VPS13A/LRRK2
GOBP_FATTY_ACID_BETA_OXIDATION	GOBP_FATTY_ACID_BETA_OXIDATION	65	0.358934	1.31491	0.0604288	0.293492	0.255358	4007	tags=40%, list=20%, signal=32%	ADIPOQ/ABCD2/LEP/ACACB/ETFBKMT/ACOT8/ACAD10/ECHS1/ETFB/CPT1A/ETFA/ACADS/ECI1/ACOX2/ACAA1/MLYCD/ECH1/EHHADH/HSD17B10/PEX7/ECHDC2/DECR1/TWIST1/CRAT/IVD/MCAT
GOBP_SMOOTH_MUSCLE_CELL_MIGRATION	GOBP_SMOOTH_MUSCLE_CELL_MIGRATION	72	0.345769	1.29669	0.0604288	0.293492	0.255358	1614	tags=24%, list=8%, signal=22%	FGF9/ADIPOQ/MYOCD/TACR1/IGFBP5/BMP4/MIR15A/CCL5/VTN/PDGFD/FOXO4/IGFBP3/PLAU/ITGB3/PDGFA/MIR140/IGF1
GOBP_REGULATION_OF_ORGAN_GROWTH	GOBP_REGULATION_OF_ORGAN_GROWTH	94	0.328312	1.28685	0.0601202	0.293492	0.255358	814	tags=10%, list=4%, signal=9%	RGS4/HEY2/FGF9/RBP4/PI16/WT1/HLX/COL14A1/ACACB
GOBP_CARBOHYDRATE_BIOSYNTHETIC_PROCESS	GOBP_CARBOHYDRATE_BIOSYNTHETIC_PROCESS	183	0.289057	1.2654	0.0603774	0.293492	0.255358	1175	tags=11%, list=6%, signal=11%	PCK1/PPP1R3C/SMPD3/ADIPOQ/ST8SIA6/RBP4/PFKFB1/GPD1/GYG2/PDK2/HAS1/MIR15B/LEP/MST1/ADCYAP1R1/CD244/PC/GPER1/PGM1/SLC25A11/LHCGR
GOBP_NUCLEOSIDE_PHOSPHATE_BIOSYNTHETIC_PROCESS	GOBP_NUCLEOSIDE_PHOSPHATE_BIOSYNTHETIC_PROCESS	272	0.268003	1.21863	0.0600775	0.293492	0.255358	5033	tags=34%, list=25%, signal=26%	ELOVL2/AK5/NMNAT2/ELOVL4/PDK2/NDUFAB1/NDUFA8/AMPD1/PRPSAP1/NDUFA3/NDUFB6/ADCYAP1R1/ACACB/ADCY4/NME3/ACSS1/PINK1/MCEE/AK4/NDUFV1/DNAJC30/TREM2/ADCY5/NDUFC1/NDUFB7/NDUFA1/NDUFB4/NDUFA5/UQCC3/ACSBG2/BCKDK/NDUFB2/SLC35C1/NDUFS7/NMNAT1/NME2/NPR2/NDUFB11/PPCDC/FLAD1/DTYMK/NDUFA11/MPC2/DUT/UCK1/AK1/ADA/TK2/IDH2/MLYCD/ADCY6/NDUFB10/AFMID/GNPDA1/PRPSAP2/NDUFS4/PPCS/NMRK1/PDHB/DHODH/HAAO/NPR1/ADCY1/NDUFB5/…
GOBP_SULFATE_TRANSMEMBRANE_TRANSPORT	GOBP_SULFATE_TRANSMEMBRANE_TRANSPORT	15	-0.568399	-1.50724	0.0608106	0.293497	0.255363	2116	tags=33%, list=10%, signal=30%	SLC26A4/SLC26A8/RACGAP1/SLC26A2/SLC26A9
GOBP_PHYSIOLOGICAL_CARDIAC_MUSCLE_HYPERTROPHY	GOBP_PHYSIOLOGICAL_CARDIAC_MUSCLE_HYPERTROPHY	25	0.500884	1.4925	0.0609091	0.293497	0.255363	1614	tags=16%, list=8%, signal=15%	RGS4/PI16/COL14A1/IGF1
GOBP_SA_NODE_CELL_TO_ATRIAL_CARDIAC_MUSCLE_CELL_COMMUNICATION	GOBP_SA_NODE_CELL_TO_ATRIAL_CARDIAC_MUSCLE_CELL_COMMUNICATION	13	0.593299	1.48383	0.0609037	0.293497	0.255363	2383	tags=38%, list=12%, signal=34%	TBX18/HCN1/GJA5/ANK2/KCNA5
GOBP_RANDOM_INACTIVATION_OF_X_CHROMOSOME	GOBP_RANDOM_INACTIVATION_OF_X_CHROMOSOME	13	-0.578069	-1.47331	0.0608519	0.293497	0.255363	4202	tags=69%, list=21%, signal=55%	JARID2/LBR/RLIM/BRCA1/SPEN/HNRNPK/SUZ12/HNRNPU/PCGF5
GOBP_NEGATIVE_REGULATION_OF_MEMBRANE_POTENTIAL	GOBP_NEGATIVE_REGULATION_OF_MEMBRANE_POTENTIAL	13	-0.57641	-1.46909	0.0608519	0.293497	0.255363	2681	tags=31%, list=13%, signal=27%	MTCH2/LTF/MIR181B1/PMAIP1
GOBP_BINDING_OF_SPERM_TO_ZONA_PELLUCIDA	GOBP_BINDING_OF_SPERM_TO_ZONA_PELLUCIDA	41	-0.425921	-1.46338	0.0607105	0.293497	0.255363	5950	tags=51%, list=29%, signal=36%	PAEP/ZP1/LY6K/B4GALT1/ACR/CLGN/ZP2/SPAM1/ADAM18/TMPRSS12/CCT3/LYPD4/CCT8/CCT5/CCT2/OVGP1/SPA17/TCP1/ASTL/ZPBP/ZP4
GOBP_SCHWANN_CELL_DIFFERENTIATION	GOBP_SCHWANN_CELL_DIFFERENTIATION	46	0.400156	1.36422	0.0607843	0.293497	0.255363	4089	tags=37%, list=20%, signal=30%	MYOC/NTRK2/NTRK3/EGR2/ILK/COL6A1/GRB2/CNTNAP1/SIRT2/MAP2K2/MAPK3/LGI4/ITGB4/NAB1/NDRG1/SH3TC2/LAMB2
GOBP_PROTEIN_K63_LINKED_UBIQUITINATION	GOBP_PROTEIN_K63_LINKED_UBIQUITINATION	77	-0.347443	-1.32863	0.0608519	0.293497	0.255363	5849	tags=36%, list=29%, signal=26%	UBE2T/TRIM31/RNF168/IL17C/UBE2O/RNF126/UBE2N/TRIM5/TRIM22/HLTF/RNF115/UBE2S/KCMF1/UBR2/SKP2/ITCH/CBLB/DDX3X/PTPN22/RNF39/NEDD4/CEP63/PLAA/BIRC2/RIPK2/PELI1/IL17RB/NBN
GOBP_PYRIMIDINE_NUCLEOSIDE_MONOPHOSPHATE_METABOLIC_PROCESS	GOBP_PYRIMIDINE_NUCLEOSIDE_MONOPHOSPHATE_METABOLIC_PROCESS	22	0.518253	1.49545	0.0610171	0.293739	0.255573	5000	tags=55%, list=25%, signal=41%	DUT/DPYS/UCK1/DHODH/TYMS/DCTD/NT5C/CDA/UCK2/UMPS/NT5C3A/SHMT1
GOBP_ESTABLISHMENT_OF_ENDOTHELIAL_INTESTINAL_BARRIER	GOBP_ESTABLISHMENT_OF_ENDOTHELIAL_INTESTINAL_BARRIER	14	-0.576241	-1.48955	0.0623701	0.294169	0.255947	2433	tags=36%, list=12%, signal=31%	RAB1A/TJP1/AFDN/RAPGEF2/RAPGEF6
GOBP_ORGAN_INDUCTION	GOBP_ORGAN_INDUCTION	22	0.507449	1.46427	0.0615385	0.294169	0.255947	2099	tags=32%, list=10%, signal=29%	FGF1/FGF10/BMP4/SPRY1/WNT2B/AR/HOXA11
GOBP_REGULATION_OF_FIBRINOLYSIS	GOBP_REGULATION_OF_FIBRINOLYSIS	17	-0.534952	-1.45849	0.0619835	0.294169	0.255947	1444	tags=35%, list=7%, signal=33%	F2/PLAUR/THBS1/FAP/SERPINE1/F11
GOBP_SOMATIC_DIVERSIFICATION_OF_IMMUNE_RECEPTORS_VIA_SOMATIC_MUTATION	GOBP_SOMATIC_DIVERSIFICATION_OF_IMMUNE_RECEPTORS_VIA_SOMATIC_MUTATION	16	-0.545911	-1.45813	0.0622407	0.294169	0.255947	5269	tags=44%, list=26%, signal=32%	MSH2/AICDA/POLB/EXO1/REV1/MSH6/POLQ
GOBP_PARENTAL_BEHAVIOR	GOBP_PARENTAL_BEHAVIOR	16	0.547059	1.45368	0.0615385	0.294169	0.255947	481	tags=19%, list=2%, signal=18%	BRINP1/HCN1/AVPR1A
GOBP_BLASTOCYST_GROWTH	GOBP_BLASTOCYST_GROWTH	22	-0.49275	-1.44039	0.0622407	0.294169	0.255947	3769	tags=45%, list=19%, signal=37%	RTF1/COPS2/CTR9/PALB2/NCAPG2/SBDS/CHEK1/NBN/BRCA2/UBTFL1
GOBP_NEGATIVE_REGULATION_OF_REGULATORY_T_CELL_DIFFERENTIATION	GOBP_NEGATIVE_REGULATION_OF_REGULATORY_T_CELL_DIFFERENTIATION	20	-0.502911	-1.43873	0.0621118	0.294169	0.255947	296	tags=20%, list=1%, signal=20%	TNFSF4/CTLA4/MIR21/MIR30B
GOBP_COPULATION	GOBP_COPULATION	17	0.534855	1.43493	0.0617761	0.294169	0.255947	1418	tags=24%, list=7%, signal=22%	TACR1/SERPINE2/AVPR1A/P2RX1
GOBP_PITUITARY_GLAND_DEVELOPMENT	GOBP_PITUITARY_GLAND_DEVELOPMENT	41	0.424605	1.41876	0.0623819	0.294169	0.255947	3859	tags=24%, list=19%, signal=20%	ALDH1A2/FGF10/BMP4/WNT5A/GATA2/GLI1/POU1F1/HESX1/WNT4/NOG
GOBP_NEGATIVE_REGULATION_OF_PEPTIDE_SECRETION	GOBP_NEGATIVE_REGULATION_OF_PEPTIDE_SECRETION	41	0.424574	1.41865	0.0623819	0.294169	0.255947	2571	tags=27%, list=13%, signal=23%	CRHBP/GNAO1/KCNB1/FFAR4/LEP/ACVR1C/NPFF/ADRA2A/JAGN1/FKBP1B/PSMD9
GOBP_POSITIVE_REGULATION_OF_CD4_POSITIVE_ALPHA_BETA_T_CELL_DIFFERENTIATION	GOBP_POSITIVE_REGULATION_OF_CD4_POSITIVE_ALPHA_BETA_T_CELL_DIFFERENTIATION	35	-0.425051	-1.41189	0.0616016	0.294169	0.255947	4988	tags=51%, list=25%, signal=39%	NCKAP1L/IL23R/IL23A/GPR65/NFKBIZ/KLHL25/PRKCZ/SOCS5/ANXA1/NFKBID/TNFSF4/CD86/MALT1/OPA1/RIPK2/NLRP3/MIR21/CD80
GOBP_REGULATION_OF_T_CELL_RECEPTOR_SIGNALING_PATHWAY	GOBP_REGULATION_OF_T_CELL_RECEPTOR_SIGNALING_PATHWAY	61	-0.380544	-1.40673	0.0620925	0.294169	0.255947	4253	tags=31%, list=21%, signal=25%	RC3H1/UBR2/PAWR/TRAT1/LIPA/CBLB/CD226/PTPN22/PTPN11/PTPRC/ELF1/CD86/MALT1/CYLD/PDCD1LG2/CTLA4/CD80/CD274/FGL1
GOBP_SULFUR_AMINO_ACID_METABOLIC_PROCESS	GOBP_SULFUR_AMINO_ACID_METABOLIC_PROCESS	32	-0.431761	-1.40627	0.0623701	0.294169	0.255947	650	tags=16%, list=3%, signal=15%	MTHFD2L/MTRR/GCLM/CTH/SLC7A11
GOBP_REGULATION_OF_DNA_DAMAGE_RESPONSE_SIGNAL_TRANSDUCTION_BY_P53_CLASS_MEDIATOR	GOBP_REGULATION_OF_DNA_DAMAGE_RESPONSE_SIGNAL_TRANSDUCTION_BY_P53_CLASS_MEDIATOR	33	-0.428885	-1.4054	0.0623701	0.294169	0.255947	3675	tags=30%, list=18%, signal=25%	ZMPSTE24/DYRK3/PYHIN1/SPRED2/MDM2/PSMD10/COPS3/ATR/PMAIP1/ANKRD1
GOBP_HYPEROSMOTIC_RESPONSE	GOBP_HYPEROSMOTIC_RESPONSE	27	-0.448811	-1.40136	0.0622407	0.294169	0.255947	3514	tags=37%, list=17%, signal=31%	XRCC6/SST/EPO/OXSR1/WNK1/SLC12A2/NFAT5/ERRFI1/TLR3/WNK3
GOBP_SOMITE_DEVELOPMENT	GOBP_SOMITE_DEVELOPMENT	83	0.357905	1.37787	0.0623357	0.294169	0.255947	2796	tags=18%, list=14%, signal=16%	SFRP2/TBX18/SFRP1/FRZB/SEMA3C/LFNG/WNT5A/LOXL3/WNT11/MEOX1/IHH/RIPPLY2/NRARP/DMRT2/FOXC1
GOBP_CELLULAR_RESPONSE_TO_UV	GOBP_CELLULAR_RESPONSE_TO_UV	79	-0.341737	-1.30855	0.0616016	0.294169	0.255947	3466	tags=27%, list=17%, signal=22%	POLA1/MAPK13/TAF1/ERCC4/MME/AURKB/NEDD4/PARP1/PTPRK/PIK3R1/POLD3/DHX36/ATR/MMP9/PBK/EIF2AK4/ZBTB1/EIF2S1/FBXW7/POLK/MMP1
GOBP_NEGATIVE_REGULATION_OF_WOUND_HEALING	GOBP_NEGATIVE_REGULATION_OF_WOUND_HEALING	73	-0.343924	-1.30832	0.0612245	0.294169	0.255947	2801	tags=23%, list=14%, signal=20%	F2/CASK/EPPK1/ALOX12/SLC12A2/UBASH3B/PLAUR/THBS1/TFPI/CD109/MMRN1/FAP/PDGFRA/SERPINE1/F11/FGA/FGG
GOBP_NEGATIVE_REGULATION_OF_RESPONSE_TO_BIOTIC_STIMULUS	GOBP_NEGATIVE_REGULATION_OF_RESPONSE_TO_BIOTIC_STIMULUS	122	-0.315949	-1.2998	0.0618337	0.294169	0.255947	2482	tags=20%, list=12%, signal=18%	GIGYF2/CEP63/PARP1/SLAMF8/LTF/SERPINB9/SFN/IFI16/TRIB1/MIR181B1/CD96/MICA/PPM1B/TNFAIP3/HAVCR2/USP15/UFL1/PARP14/ARG2/USP38/SPINK5/MIR21/IRAK3/ARG1/CD274
GOBP_NEGATIVE_REGULATION_OF_RESPONSE_TO_CYTOKINE_STIMULUS	GOBP_NEGATIVE_REGULATION_OF_RESPONSE_TO_CYTOKINE_STIMULUS	105	-0.321301	-1.29287	0.0621118	0.294169	0.255947	2482	tags=18%, list=12%, signal=16%	GIGYF2/PTPRC/TAX1BP1/MIR26A1/MIR146A/USP25/IL6ST/ROBO1/PARP14/TANK/DICER1/CYLD/MIR29B1/MIR21/IL1RAP/IL1A/IRAK3/ARG1/IL1R2
GOBP_RESPONSE_TO_UV	GOBP_RESPONSE_TO_UV	138	-0.306684	-1.27977	0.0612691	0.294169	0.255947	2783	tags=22%, list=14%, signal=19%	ERCC4/MME/AURKB/PRKAA1/NEDD4/MAP3K4/PARP1/PTPRK/PIK3R1/POLD3/WRN/CASP3/DHX36/BCL3/ATR/USP1/MMP9/PBK/EIF2AK4/TIPIN/MSH6/ZBTB1/DCUN1D3/EIF2S1/ZRANB3/FBXW7/DTL/POLK/BRCA2/MMP1
GOBP_NEGATIVE_REGULATION_OF_TRANSPORT	GOBP_NEGATIVE_REGULATION_OF_TRANSPORT	406	0.253504	1.19301	0.0615385	0.294169	0.255947	3135	tags=18%, list=15%, signal=16%	SLN/PLN/SFRP4/RGS4/CASQ2/ADIPOQ/NPY5R/CD200/SYT4/SERPINE2/OSR1/IL12A/PTGER3/CRHBP/FCGR2B/CRYAB/SPX/LYPLAL1/IL13RA2/GNAO1/KCNB1/FFAR4/LEP/WDR54/ATP1A2/RAB23/OSTN/ACVR1C/NPFF/CORO1A/AGT/ASIC1/ANKRD13B/ISCU/SYT11/ITGB3/NR1H2/SNX12/ADRA2A/KCNE2/JAGN1/NOS1/CSK/ARHGAP1/IL12B/REM1/LRSAM1/SUMO1/FIS1/MIR451A/ADTRP/EPHA3/ABCA2/COMMD1/FKBP1B/MAP1B/PPP3CB/NR1H3/PKIG/BIN1/PSMD9/ADA/PLA2G10/IDH2/APOC1/UNC119/K…
GOBP_INTRACELLULAR_RECEPTOR_SIGNALING_PATHWAY	GOBP_INTRACELLULAR_RECEPTOR_SIGNALING_PATHWAY	385	-0.251747	-1.20035	0.0626176	0.295006	0.256676	4482	tags=28%, list=22%, signal=22%	ENPP3/IRAK1/PPARD/PPP2CA/NR2E1/CSNK1A1/NCOR1/PIM1/DDX5/ESRRB/BRCA1/IFIH1/SKP2/TLR9/LMO3/ITCH/UBQLN1/NCOA1/CST11/MAPK8/SEC14L1/PPP5C/F2RL1/UBE3A/BMP2/CNOT9/ALPK1/DDX3X/VDR/OGT/GPHB5/TAF1/TLR4/NR2C2/NR1D2/KDM5D/LACC1/HDAC2/PTPN22/ABHD2/HUWE1/TLR8/NCOA2/AURKB/RARB/CNOT2/RNF39/NLRP6/NEDD4/PARP1/TRIM24/PRKD1/PUM2/UBA5/TAX1BP1/PAQR3/SP100/RORB/CYP27B1/NCOA3/KDM3A/JAK2/MAP3K7/NR6A1/ZDHHC9/IFI16/KDM4C/GP…
GOBP_PHENOL_CONTAINING_COMPOUND_BIOSYNTHETIC_PROCESS	GOBP_PHENOL_CONTAINING_COMPOUND_BIOSYNTHETIC_PROCESS	49	-0.400019	-1.4288	0.0627988	0.295585	0.25718	5033	tags=35%, list=25%, signal=26%	MC1R/CITED1/NT5DC2/GIPC1/OCA2/PNMT/MOXD1/GCH1/ZEB2/SNCA/VPS35/CDH3/RAB38/ATP7A/RAPGEF2/TPH1/SLC7A11
GOBP_CARDIAC_NEURAL_CREST_CELL_DEVELOPMENT_INVOLVED_IN_OUTFLOW_TRACT_MORPHOGENESIS	GOBP_CARDIAC_NEURAL_CREST_CELL_DEVELOPMENT_INVOLVED_IN_OUTFLOW_TRACT_MORPHOGENESIS	13	0.591692	1.47981	0.0628684	0.295639	0.257226	3690	tags=38%, list=18%, signal=32%	BMP4/SEMA3C/BMP7/EDNRA/TWIST1
GOBP_SODIUM_DEPENDENT_PHOSPHATE_TRANSPORT	GOBP_SODIUM_DEPENDENT_PHOSPHATE_TRANSPORT	11	0.614845	1.47623	0.0634921	0.296374	0.257866	24	tags=9%, list=0%, signal=9%	SFRP4
GOBP_REGULATION_OF_VENTRICULAR_CARDIAC_MUSCLE_CELL_MEMBRANE_REPOLARIZATION	GOBP_REGULATION_OF_VENTRICULAR_CARDIAC_MUSCLE_CELL_MEMBRANE_REPOLARIZATION	24	0.496285	1.4531	0.0632411	0.296374	0.257866	4105	tags=50%, list=20%, signal=40%	CASQ2/GJA5/SCN4B/KCNE2/NOS1/CACNA2D1/ANK2/SCN1B/KCNE3/KCNH2/SNTA1/KCNE4
GOBP_POSITIVE_REGULATION_OF_FOCAL_ADHESION_ASSEMBLY	GOBP_POSITIVE_REGULATION_OF_FOCAL_ADHESION_ASSEMBLY	24	0.49381	1.44585	0.0632411	0.296374	0.257866	85	tags=12%, list=0%, signal=12%	MYOC/SFRP1/THY1
GOBP_MEIOTIC_SPINDLE_ORGANIZATION	GOBP_MEIOTIC_SPINDLE_ORGANIZATION	23	-0.483241	-1.43996	0.0633947	0.296374	0.257866	2885	tags=35%, list=14%, signal=30%	AURKA/ESPL1/WAPL/FBXO5/SKA3/ATRX/NDC80/ASPM
GOBP_POSITIVE_REGULATION_OF_DNA_BIOSYNTHETIC_PROCESS	GOBP_POSITIVE_REGULATION_OF_DNA_BIOSYNTHETIC_PROCESS	43	-0.387409	-1.35883	0.0632653	0.296374	0.257866	4145	tags=47%, list=20%, signal=37%	POT1/FBXO4/CCT3/TNKS/CCT8/NAF1/CCT5/CTNNB1/CCT2/CCT6A/POLG2/CCNA2/TNKS2/ATR/TCP1/USP1/HSP90AA1/DKC1/HNRNPA1/RFC3
GOBP_MITOCHONDRIAL_GENE_EXPRESSION	GOBP_MITOCHONDRIAL_GENE_EXPRESSION	153	0.309523	1.31766	0.0632338	0.296374	0.257866	5660	tags=38%, list=28%, signal=28%	MRPS18C/CHCHD1/MRPL57/MRPL18/MRPS23/MRPL16/UQCC2/COA3/MRPL49/MRPL30/TACO1/MRPS35/MRPL43/MRPL9/MRPL20/MRPL21/MRPL15/MRPL34/ELAC2/MRPS30/MRPS5/TEFM/YARS2/HSD17B10/MRPS33/RPUSD3/SARS2/POLRMT/RPUSD4/GADD45GIP1/MRPS26/MRPL44/MRPS10/NGRN/MRPS9/OSGEPL1/MTG1/MRPL2/MRPS18A/MRPL22/HARS2/MRPS14/AARS2/MRPL23/MTRF1/MRPL13/MRPL58/MTO1/MTIF3/MTG2/MRPS15/MRPS2/YRDC/MRPL36/MRPL48/SLIRP/ALKBH1/TSFM
GOBP_SINGLE_FERTILIZATION	GOBP_SINGLE_FERTILIZATION	171	-0.294519	-1.26667	0.0634573	0.296374	0.257866	4435	tags=29%, list=22%, signal=23%	CECR2/CLGN/ZP2/AKAP4/SPAM1/UMODL1/UNC13B/ADAM18/LRRC46/PPP3R2/WDR48/TMPRSS12/CCT3/DCST2/ITPR1/DRC1/TMEM81/FAM170B/UBE3A/LYPD4/IQCH/ASH1L/CCT8/BBOF1/ABHD2/NLRP5/LHFPL2/CFAP52/CD46/CCT5/TRPC6/KDM5B/LYZL4/AP3B1/CCT2/OVGP1/SPA17/TCP1/UBXN8/ASTL/ZPBP/CEP70/GLIPR1L1/ZP4/CFAP57/CDK1/SPINK1/SLC22A16/SPAG1/LRRIQ1
GOBP_SKELETAL_MUSCLE_ORGAN_DEVELOPMENT	GOBP_SKELETAL_MUSCLE_ORGAN_DEVELOPMENT	185	0.285907	1.25527	0.0634328	0.296374	0.257866	5172	tags=31%, list=25%, signal=23%	DES/MYOCD/MYOM1/S100B/WT1/MYOZ1/RBM24/HLX/CDON/CYP26B1/NR2F2/UQCC2/EGR2/CASQ1/B4GALNT2/DISP1/COL6A1/ASB2/HMG20B/HDAC9/POPDC2/CNTNAP1/SIRT2/PPP3CB/TCF21/DNER/HOXD10/FOS/MCUB/VRK3/CNTFR/NR4A1/EOMES/GTF3C5/SCN11A/STAC3/TWIST1/NEGR1/VGLL2/ASS1/MEGF10/SHOX2/AKIRIN1/KLHL41/MYOD1/USP19/BTG2/RYR1/HOXD9/EPHB1/MED20/SAP30/CDK5/NUPR1/MYOZ2/NOTCH1/SVIL
GOBP_CAMERA_TYPE_EYE_MORPHOGENESIS	GOBP_CAMERA_TYPE_EYE_MORPHOGENESIS	133	0.304903	1.276	0.0635514	0.296379	0.25787	2864	tags=20%, list=14%, signal=17%	NTRK2/THY1/RBP4/HCN1/GLI3/BMP4/CDON/MEIS1/ALDH1A3/ARL6/WNT2B/WNT5A/TBX2/SOX4/IMPG2/LRP5/WNT9A/TFAP2B/PROX1/IHH/BMP7/TSKU/PTF1A/FJX1/FOXF2/CRYGB
GOBP_REGULATION_OF_MICROTUBULE_DEPOLYMERIZATION	GOBP_REGULATION_OF_MICROTUBULE_DEPOLYMERIZATION	35	-0.420887	-1.39806	0.063655	0.296589	0.258053	4217	tags=43%, list=21%, signal=34%	CLASP2/MAP1S/CLASP1/BBOF1/NAV3/ATXN7/AURKB/TAOK1/STMN2/CKAP2/DIAPH3/KIF21A/APC/CAMSAP2/TPX2
GOBP_POSITIVE_REGULATION_OF_STRESS_FIBER_ASSEMBLY	GOBP_POSITIVE_REGULATION_OF_STRESS_FIBER_ASSEMBLY	49	0.393281	1.36138	0.0639535	0.297706	0.259026	4915	tags=37%, list=24%, signal=28%	MYOC/SFRP1/TACR1/TGFB3/EVL/ARHGEF15/SORBS3/ITGB1BP1/AMOT/WNT4/BAG4/LPAR1/RAC1/ARHGEF10L/TAC1/SMAD3/S100A10/LIMK1
GOBP_NEGATIVE_REGULATION_OF_MEIOTIC_CELL_CYCLE	GOBP_NEGATIVE_REGULATION_OF_MEIOTIC_CELL_CYCLE	22	-0.509167	-1.48839	0.0645737	0.297849	0.259149	3446	tags=36%, list=17%, signal=30%	NANOS2/ZWINT/FBXO5/RPS6KA2/KNL1/TRIP13/TTK/OVOL1
GOBP_REGULATION_OF_CILIUM_MOVEMENT	GOBP_REGULATION_OF_CILIUM_MOVEMENT	38	-0.436774	-1.47798	0.0645247	0.297849	0.259149	2509	tags=32%, list=12%, signal=28%	CFAP45/CYB5D1/DNAAF1/ADAM7/CCDC65/SEMG2/CFAP69/RSPH4A/CCDC39/DNAH11/CFAP206/CFAP43
GOBP_EXTRACELLULAR_MATRIX_ASSEMBLY	GOBP_EXTRACELLULAR_MATRIX_ASSEMBLY	46	0.432143	1.47327	0.0645835	0.297849	0.259149	5616	tags=57%, list=28%, signal=41%	SMPD3/MYH11/HAS1/RAMP2/LTBP4/AGT/COL6A1/GAS6/MFAP4/IHH/PXDNL/TIE1/PLOD3/PRICKLE1/HAS3/EFEMP2/SMAD3/MIR98/ANTXR1/FKBP10/COL3A1/SOX9/NOTCH1/FBLN5/DAG1/COL8A2
GOBP_T_HELPER_2_CELL_DIFFERENTIATION	GOBP_T_HELPER_2_CELL_DIFFERENTIATION	15	-0.551492	-1.46241	0.0650407	0.297849	0.259149	3343	tags=60%, list=16%, signal=50%	PRKCZ/SOCS5/ANXA1/KMT2A/BCL6/TNFSF4/BCL3/CD86/NLRP3
GOBP_T_HELPER_2_CELL_CYTOKINE_PRODUCTION	GOBP_T_HELPER_2_CELL_CYTOKINE_PRODUCTION	13	-0.573042	-1.4605	0.0649087	0.297849	0.259149	3343	tags=46%, list=16%, signal=39%	PRKCZ/IL6/DENND1B/IFNB1/NLRP3/ARG1
GOBP_TERMINATION_OF_RNA_POLYMERASE_II_TRANSCRIPTION	GOBP_TERMINATION_OF_RNA_POLYMERASE_II_TRANSCRIPTION	13	-0.572724	-1.45969	0.0649087	0.297849	0.259149	3752	tags=54%, list=18%, signal=44%	SCAF4/PCF11/XRN2/WNK1/TTF2/SETX/PPP1R10
GOBP_POSITIVE_REGULATION_OF_DOUBLE_STRAND_BREAK_REPAIR_VIA_NONHOMOLOGOUS_END_JOINING	GOBP_POSITIVE_REGULATION_OF_DOUBLE_STRAND_BREAK_REPAIR_VIA_NONHOMOLOGOUS_END_JOINING	13	-0.570976	-1.45524	0.0649087	0.297849	0.259149	5224	tags=54%, list=26%, signal=40%	KDM4D/KMT5B/SETMAR/RIF1/SMCHD1/TOP2B/PRKDC
GOBP_CELLULAR_RESPONSE_TO_ARSENIC_CONTAINING_SUBSTANCE	GOBP_CELLULAR_RESPONSE_TO_ARSENIC_CONTAINING_SUBSTANCE	17	-0.532726	-1.45242	0.0640496	0.297849	0.259149	5202	tags=59%, list=26%, signal=44%	PPIF/ZFAND2A/VCP/DDX3X/MAPK13/HMOX1/DHX36/ZC3H12A/SLC38A2/HNRNPA1
GOBP_PYROPTOTIC_INFLAMMATORY_RESPONSE	GOBP_PYROPTOTIC_INFLAMMATORY_RESPONSE	36	-0.435409	-1.44613	0.0643886	0.297849	0.259149	1699	tags=28%, list=8%, signal=26%	ZDHHC9/CASP3/NLRC4/AIM2/GBP2/NLRP3/DHX9/CASP4/GBP5/MIR223
GOBP_PROTEIN_TARGETING_TO_VACUOLE	GOBP_PROTEIN_TARGETING_TO_VACUOLE	45	-0.409711	-1.44254	0.0648853	0.297849	0.259149	4885	tags=42%, list=24%, signal=32%	HSPA8/VPS37B/SORL1/VPS37A/AP3M1/MON2/SNX16/GNPTAB/VPS41/SORT1/VPS13D/NEDD4/PIK3C3/AP3B1/VPS13C/PIK3R4/ZFYVE16/GCC2/VPS13A
GOBP_REGULATION_OF_EXCITATORY_SYNAPSE_ASSEMBLY	GOBP_REGULATION_OF_EXCITATORY_SYNAPSE_ASSEMBLY	20	-0.499878	-1.43005	0.0641822	0.297849	0.259149	1500	tags=25%, list=7%, signal=23%	SEMA4A/PTPN13/PTPRD/IL1RAP/LRRTM2
GOBP_POSITIVE_REGULATION_OF_MORPHOGENESIS_OF_AN_EPITHELIUM	GOBP_POSITIVE_REGULATION_OF_MORPHOGENESIS_OF_AN_EPITHELIUM	38	0.431681	1.42493	0.0642722	0.297849	0.259149	5130	tags=47%, list=25%, signal=35%	GREM1/BMP4/WNT2B/AGT/MMRN2/AR/MAGED1/WNT4/GATA3/VEGFA/PIK3CD/MDK/HOXB7/NOG/STOX1/WNT5B/SOX9/LBX2
GOBP_CHONDROCYTE_DEVELOPMENT	GOBP_CHONDROCYTE_DEVELOPMENT	31	0.446757	1.41085	0.0650096	0.297849	0.259149	4250	tags=45%, list=21%, signal=36%	SFRP2/SMPD3/SULF1/SULF2/FGF18/MSX2/TSKU/GUSB/COMP/BMPR1B/SMAD7/PTHLH/SHOX2/ECM1
GOBP_REGULATION_OF_PROTEIN_IMPORT_INTO_NUCLEUS	GOBP_REGULATION_OF_PROTEIN_IMPORT_INTO_NUCLEUS	61	-0.364434	-1.34718	0.0649895	0.297849	0.259149	2187	tags=23%, list=11%, signal=21%	PRKD1/PIK3R1/JAK2/ZC3H12A/CDH1/UBR5/CWH43/NUP58/ECT2/IPO5/HSP90AA1/NF1/CDK1/TPR
GOBP_PRIMARY_ALCOHOL_METABOLIC_PROCESS	GOBP_PRIMARY_ALCOHOL_METABOLIC_PROCESS	94	0.332964	1.30509	0.0647961	0.297849	0.259149	4569	tags=33%, list=22%, signal=26%	ALDH1A2/RBP4/GDPD1/SULT1A1/ACSS1/SULT1A2/ALDH1B1/ALDH1A3/BCO1/RETSAT/CYP1B1/LIPE/ALDH2/IGF1/GDPD3/DHRS3/AKR1A1/PECR/ALDH3B1/PNPLA2/NAAA/CYP11B1/DHRS7/WNT4/DGAT1/EDNRB/CYP17A1/DGAT2/CES1/DHRS9/RDH13
GOBP_REGULATION_OF_PROTEIN_SERINE_THREONINE_KINASE_ACTIVITY	GOBP_REGULATION_OF_PROTEIN_SERINE_THREONINE_KINASE_ACTIVITY	117	-0.315802	-1.29095	0.0647182	0.297849	0.259149	2449	tags=25%, list=12%, signal=22%	UVRAG/PTPN22/NOLC1/MAP3K4/CEMIP/LYN/PAQR3/PIK3R5/CDC25C/LTF/PSMD10/MAP3K7/CCNT2/TRIB1/TRIB3/IRAK2/RASGRP1/APC/RAPGEF2/SERTAD1/HIPK3/GTF2H1/BLM/NEK10/FLT1/CDC6/EZH2/S100A12/CCNE2
GOBP_ERBB_SIGNALING_PATHWAY	GOBP_ERBB_SIGNALING_PATHWAY	141	-0.306756	-1.28488	0.0646552	0.297849	0.259149	3779	tags=29%, list=19%, signal=24%	PIGR/CBLB/RHBDF2/SLC30A10/EGFR/CNOT9/CPNE3/SOCS5/PSEN1/SNX5/EGF/SOS1/PTPN11/KIF16B/RBPJ/PLCE1/CTNNB1/FER/CCDC88A/AGR2/PLAUR/MIR29A/IQGAP1/MMP9/SOCS4/SPRY4/HBEGF/ERBIN/PIK3CA/PTPN3/GAREM1/EREG/DGKD/ERRFI1/FBXW7/NRG1/PIK3C2A/ERBB4/AREG/MIR21/FAM83B
GOBP_NOTCH_SIGNALING_PATHWAY	GOBP_NOTCH_SIGNALING_PATHWAY	179	0.289031	1.26796	0.0641026	0.297849	0.259149	2851	tags=18%, list=14%, signal=16%	PLN/HEY2/ZNF423/MIR126/FGF10/HEY1/TMEM100/LFNG/MFNG/RCAN2/HIF1AN/GATA2/CDKN1B/TBX2/EGFL7/NOTCH3/SLC35C1/DTX3/RITA1/BMP7/CDH6/RIPPLY2/NRARP/KCNA5/DTX1/CBFA2T2/NRIP2/DNER/RFNG/FOXC1/ITGB1BP1/TGFB2
GOBP_CELLULAR_RESPONSE_TO_STARVATION	GOBP_CELLULAR_RESPONSE_TO_STARVATION	177	-0.292248	-1.26324	0.0652174	0.298389	0.259619	4324	tags=29%, list=21%, signal=23%	PRKAG3/UPP1/FADS1/NFE2L2/RRAGC/ATG5/RRAGB/CARTPT/MAPK8/TSC1/GLUL/VAMP7/MAP1LC3B/MCU/ATF2/PRKCH/YME1L1/DNAJC15/DSC2/PRKAA1/VPS41/PLIN2/HSPA5/WIPI1/PIK3C3/SESN2/STX17/PRKD1/SEH1L/WRN/IFI16/ZC3H12A/FNIP1/XPR1/STK26/JMY/PIK3R4/CADPS2/ALB/EIF2AK3/EIF2AK4/ASNS/CPEB4/FAS/SLC38A2/HNRNPA1/MIOS/LRRK2/EIF2S1/SLC7A5/PMAIP1
GOBP_MIDDLE_EAR_MORPHOGENESIS	GOBP_MIDDLE_EAR_MORPHOGENESIS	22	0.49873	1.43911	0.0653846	0.298884	0.26005	4307	tags=41%, list=21%, signal=32%	HOXA2/OSR1/OSR2/EDNRA/TSHZ1/PRRX1/GSC/NOG/RPL38
GOBP_POSITIVE_REGULATION_OF_CAMP_PKA_SIGNAL_TRANSDUCTION	GOBP_POSITIVE_REGULATION_OF_CAMP_PKA_SIGNAL_TRANSDUCTION	17	0.558071	1.49721	0.0659194	0.299261	0.260378	1539	tags=29%, list=8%, signal=27%	ADIPOQ/MYOM1/ADCYAP1/RAMP3/IAPP
GOBP_PERIPHERAL_NERVOUS_SYSTEM_AXON_REGENERATION	GOBP_PERIPHERAL_NERVOUS_SYSTEM_AXON_REGENERATION	10	-0.621455	-1.46907	0.0657084	0.299261	0.260378	1910	tags=30%, list=9%, signal=27%	TNC/MIR221/MIR222
GOBP_REGULATION_OF_RRNA_PROCESSING	GOBP_REGULATION_OF_RRNA_PROCESSING	17	-0.531712	-1.44966	0.0661157	0.299261	0.260378	2392	tags=35%, list=12%, signal=31%	RIOK1/UTP15/RIOK2/WDR43/WDR75/HEATR1
GOBP_DETECTION_OF_TEMPERATURE_STIMULUS	GOBP_DETECTION_OF_TEMPERATURE_STIMULUS	26	0.474714	1.43527	0.0656371	0.299261	0.260378	5785	tags=46%, list=28%, signal=33%	CXCL12/ANO1/LXN/COMT/HTR2A/SCN11A/NGFR/MMP24/TAC1/EPHB1/NR2F6/TRPV1
GOBP_MITOTIC_CYTOKINETIC_PROCESS	GOBP_MITOTIC_CYTOKINETIC_PROCESS	34	-0.423255	-1.39772	0.0661157	0.299261	0.260378	2856	tags=32%, list=14%, signal=28%	PDCD6IP/AURKB/CHMP2B/IQGAP2/CNTROB/CEP55/PLK1/IQGAP1/CHMP4C/ECT2/KIF20B
GOBP_VENTRICULAR_SEPTUM_DEVELOPMENT	GOBP_VENTRICULAR_SEPTUM_DEVELOPMENT	75	0.361796	1.37363	0.0659194	0.299261	0.260378	4510	tags=32%, list=22%, signal=25%	HEY2/APLNR/BMP4/HEY1/SMAD6/VANGL2/GJA5/LMO4/WNT5A/SOX4/SLIT3/WNT11/PDE2A/PROX1/TGFB2/ID2/SUFU/GATA3/NOG/FZD1/SMAD7/EGLN1/DCTN5/FZD2
GOBP_PIGMENT_METABOLIC_PROCESS	GOBP_PIGMENT_METABOLIC_PROCESS	73	-0.356691	-1.35689	0.0659862	0.299261	0.260378	3292	tags=21%, list=16%, signal=17%	ZEB2/HMBS/LCT/ALAS2/CDH3/TMEM14EP/SLC6A9/ABCC2/HMOX1/RAB38/ATP7A/SLC11A2/RAPGEF2/HPX/SLC7A11
GOBP_TRABECULA_MORPHOGENESIS	GOBP_TRABECULA_MORPHOGENESIS	47	0.395407	1.353	0.0656064	0.299261	0.260378	2851	tags=26%, list=14%, signal=22%	HEY2/SFRP1/RBP4/GREM1/HEY1/SLC40A1/FHL2/MSX2/BMP7/THBS3/S1PR1/TGFB2
GOBP_CYTOPLASMIC_MICROTUBULE_ORGANIZATION	GOBP_CYTOPLASMIC_MICROTUBULE_ORGANIZATION	66	-0.35109	-1.31237	0.0661157	0.299261	0.260378	2090	tags=21%, list=10%, signal=19%	SLAIN1/KPNB1/PDE4DIP/KIF21A/CLIP1/KATNA1/PLK3/CCDC88A/PLK1/CAMSAP2/PCM1/SLK/TACC2/HOOK1
GOBP_POSITIVE_REGULATION_OF_PROTEIN_UBIQUITINATION	GOBP_POSITIVE_REGULATION_OF_PROTEIN_UBIQUITINATION	96	-0.329387	-1.30864	0.0657371	0.299261	0.260378	5096	tags=36%, list=25%, signal=27%	RCHY1/DERL1/KLHL40/MAPK9/ANGPT1/UBE2S/UBE2C/SPRTN/SKP2/FBXO4/UBQLN1/CBLB/UBE3A/MYCBP2/ARRDC3/DDX3X/PTPN22/HUWE1/SPHK1/FAM107A/HSPA5/RNF111/PSMD10/CUL3/TRIB3/CDC20/MALT1/BIRC2/RIPK2/CRY1/LRRK2/PELI1/FBXW7/FANCI/BIRC3
GOBP_RESPONSE_TO_LIGHT_STIMULUS	GOBP_RESPONSE_TO_LIGHT_STIMULUS	305	-0.260823	-1.21146	0.0659644	0.299261	0.260378	3066	tags=19%, list=15%, signal=16%	KMT2A/PPP1CB/EYS/PER2/CRB1/TANC1/ERCC4/PIAS1/KRAS/MME/AURKB/PRKAA1/GPSM2/PIANP/BEST1/NEDD4/MAP3K4/PARP1/PTPRK/GNAT1/PIK3R1/POLD3/COPS3/WRN/GJA10/CASP3/DHX36/BCL3/ATR/USP1/MMP9/PBK/HIF1A/RRH/EIF2AK4/ABCC8/TIPIN/RP1/CRY1/MSH6/CLOCK/NF1/CDS1/ZBTB1/DCUN1D3/EIF2S1/ZRANB3/FBXW7/DTL/POLK/HMGCR/BBS10/BRCA2/GNGT1/SLC1A3/MMP1/SLC7A11
GOBP_CARDIAC_CONDUCTION	GOBP_CARDIAC_CONDUCTION	95	0.347277	1.3627	0.0664064	0.300041	0.261057	4170	tags=33%, list=21%, signal=26%	PLN/TBX18/CASQ2/TRDN/HCN1/CTNNA3/ATP1A2/GJA5/AGT/SCN4B/EHD3/KCNE2/CACNA2D1/ANK2/KCNJ5/KCNA5/TRPC1/BIN1/SCN1B/KCNE3/PRKACA/KCNJ3/TRPM4/HRC/KCNN2/IRX3/RANGRF/MIR208A/KCNH2/KCNE4/ATP2A3
GOBP_BLOOD_VESSEL_ENDOTHELIAL_CELL_PROLIFERATION_INVOLVED_IN_SPROUTING_ANGIOGENESIS	GOBP_BLOOD_VESSEL_ENDOTHELIAL_CELL_PROLIFERATION_INVOLVED_IN_SPROUTING_ANGIOGENESIS	43	0.407341	1.35927	0.0664062	0.300041	0.261057	3655	tags=40%, list=18%, signal=32%	MIR10A/IL12A/MIR126/APLNR/BMP4/MIR15B/MIR15A/GATA2/MMRN2/IL12B/NRARP/MIR494/ITGB1BP1/MIR495/MIR410/VEGFA/NGFR
GOBP_NEGATIVE_REGULATION_OF_COLLAGEN_METABOLIC_PROCESS	GOBP_NEGATIVE_REGULATION_OF_COLLAGEN_METABOLIC_PROCESS	17	-0.546662	-1.49042	0.0668042	0.300242	0.261231	4443	tags=59%, list=22%, signal=46%	PPARD/RAP1A/IL6/GOT1/MIR218-1/KLF15/MIR29A/IL6R/ERRFI1/MIR29B1
GOBP_PROTEIN_TRANSPORT_ALONG_MICROTUBULE	GOBP_PROTEIN_TRANSPORT_ALONG_MICROTUBULE	17	-0.546617	-1.4903	0.0668042	0.300242	0.261231	455	tags=24%, list=2%, signal=23%	KIF5C/RAB27B/HOOK1/SPAG17
GOBP_REGULATION_OF_SPINDLE_CHECKPOINT	GOBP_REGULATION_OF_SPINDLE_CHECKPOINT	31	-0.433002	-1.40015	0.0668058	0.300242	0.261231	3725	tags=39%, list=18%, signal=32%	BIRC5/DYNC1LI1/USP44/CCNB1/AURKB/ZWINT/SKA3/KNL1/DYNLRB2/TPR/NDC80/GEN1
GOBP_NEGATIVE_REGULATION_OF_DNA_REPAIR	GOBP_NEGATIVE_REGULATION_OF_DNA_REPAIR	29	-0.437967	-1.39466	0.0668016	0.300242	0.261231	2452	tags=28%, list=12%, signal=24%	RIF1/RNF169/PLK1/KLHL15/SMCHD1/PARPBP/POLQ/MIR221
GOBP_XENOBIOTIC_METABOLIC_PROCESS	GOBP_XENOBIOTIC_METABOLIC_PROCESS	109	0.315126	1.278	0.0667939	0.300242	0.261231	1681	tags=18%, list=8%, signal=17%	SLC28A3/BCHE/CYP4F12/AADAC/GLYAT/UGT2B7/FMO1/GSTM3/SULT1A1/NAT2/CYP2F1/SULT1A2/CYP26B1/SLC29A1/BPHL/CYP1B1/CMBL/ALDH2/NOS1/AIP
GOBP_SULFUR_COMPOUND_METABOLIC_PROCESS	GOBP_SULFUR_COMPOUND_METABOLIC_PROCESS	257	-0.267653	-1.21963	0.0668058	0.300242	0.261231	2738	tags=17%, list=13%, signal=15%	ELOVL6/FAR2/VNN1/AHCYL1/MTAP/ENOPH1/ACOT12/FAR1/GCLC/MCCC1/ABCC2/PANK3/ACSL5/SULT4A1/PDP1/HSD17B4/MAT2A/SOD2/PTER/IDH1/GSTA4/CHAC2/ACSL3/BAAT/ACACA/AHCYL2/MTHFD2L/MTRR/GSTA5/HMGCR/ACSL4/GCLM/ACSL1/SLC19A2/MIR21/AASS/HMGCS1/SLC27A2/CTH/SULT1B1/SULT1E1/GSTT1/CHST9/SLC7A11
GOBP_CARDIAC_MUSCLE_CELL_MEMBRANE_REPOLARIZATION	GOBP_CARDIAC_MUSCLE_CELL_MEMBRANE_REPOLARIZATION	40	0.418	1.39885	0.0669145	0.300403	0.261372	4387	tags=45%, list=22%, signal=35%	CASQ2/KCNIP2/GJA5/SCN4B/KCNE2/NOS1/CACNA2D1/ANK2/KCNJ5/KCNA5/SCN1B/KCNE3/KCNJ3/KCNN2/KCNH2/SNTA1/KCNE4/NPPA
GOBP_REGULATION_OF_BLOOD_CIRCULATION	GOBP_REGULATION_OF_BLOOD_CIRCULATION	264	0.274367	1.24534	0.0669601	0.300403	0.261372	3075	tags=21%, list=15%, signal=18%	PLN/TBX18/RGS4/CASQ2/DES/TRDN/HEY2/TACR1/KCNIP2/TACR3/HCN1/SPX/FXYD1/GNAO1/AVPR1A/CTNNA3/LEP/ATP1A2/GJA5/NPFF/AGT/SCN4B/EHD3/KCND2/P2RX1/TBX2/HSPB7/ADRA2A/KCNE2/NOS1/P2RX4/SUMO1/CACNA2D1/ANK2/FGF13/POPDC2/GPD1L/KCNJ5/EDNRA/FKBP1B/STUB1/KCNA5/ADD3/GRK2/TRPC1/HRH1/BIN1/ADA/SCN1B/TGFB2/KCNE3/PRKACA/KCNJ3/TRPM4/ADRB3/HTR2A
GOBP_NEGATIVE_REGULATION_OF_DNA_BIOSYNTHETIC_PROCESS	GOBP_NEGATIVE_REGULATION_OF_DNA_BIOSYNTHETIC_PROCESS	25	-0.467299	-1.43251	0.0672098	0.300991	0.261883	1077	tags=20%, list=5%, signal=19%	HNRNPU/DNAJC2/HNRNPA1/XRN1/ANKRD1
GOBP_REGULATION_OF_MYELOID_CELL_APOPTOTIC_PROCESS	GOBP_REGULATION_OF_MYELOID_CELL_APOPTOTIC_PROCESS	25	-0.466498	-1.43005	0.0672098	0.300991	0.261883	185	tags=12%, list=1%, signal=12%	CLEC5A/FCAR/SLC7A11
GOBP_NEGATIVE_REGULATION_OF_BIOMINERAL_TISSUE_DEVELOPMENT	GOBP_NEGATIVE_REGULATION_OF_BIOMINERAL_TISSUE_DEVELOPMENT	27	0.470416	1.43201	0.0673077	0.301029	0.261916	1782	tags=30%, list=9%, signal=27%	HEY2/GREM1/HEY1/CDON/LTBP3/CCL3/GAS6/ASPN
GOBP_POSITIVE_REGULATION_OF_LIPID_CATABOLIC_PROCESS	GOBP_POSITIVE_REGULATION_OF_LIPID_CATABOLIC_PROCESS	26	0.470289	1.42189	0.0675676	0.301029	0.261916	3690	tags=27%, list=18%, signal=22%	AADAC/ABCD2/CPT1A/PRKACA/PNPLA2/ADRB3/TWIST1
GOBP_VASCULAR_ENDOTHELIAL_GROWTH_FACTOR_PRODUCTION	GOBP_VASCULAR_ENDOTHELIAL_GROWTH_FACTOR_PRODUCTION	51	-0.378295	-1.36425	0.0673469	0.301029	0.261916	1864	tags=33%, list=9%, signal=30%	MIR107/MIR106A/IL6/CXCL17/MIR146A/IL6ST/ADAMTS3/MIR199A1/HIF1A/IL6R/EIF2AK3/C5AR1/NODAL/C5/PTGS2/RORA/IL1A
GOBP_REGULATION_OF_DNA_BIOSYNTHETIC_PROCESS	GOBP_REGULATION_OF_DNA_BIOSYNTHETIC_PROCESS	79	-0.354981	-1.35926	0.0676336	0.301029	0.261916	4260	tags=37%, list=21%, signal=29%	PINX1/POT1/FBXO4/CCT3/JADE1/TNKS/MEAF6/CCT8/JADE3/NAF1/CCT5/HNRNPU/CTNNB1/CCT2/CCT6A/POLG2/CCNA2/TNKS2/ATR/TCP1/USP1/TOM1L1/DNAJC2/HSP90AA1/DKC1/HNRNPA1/XRN1/RFC3/ANKRD1
GOBP_RESPONSE_TO_AMINE	GOBP_RESPONSE_TO_AMINE	47	0.392098	1.34168	0.0675944	0.301029	0.261916	2375	tags=26%, list=12%, signal=23%	RGS4/RGS9/GRIN2A/GNAL/ASIC1/PDE1B/PPP1R1B/SLC18A2/CD4/COMT/EDNRA/UROS
GOBP_POSITIVE_REGULATION_OF_ENDOTHELIAL_CELL_PROLIFERATION	GOBP_POSITIVE_REGULATION_OF_ENDOTHELIAL_CELL_PROLIFERATION	91	0.326135	1.27331	0.0675944	0.301029	0.261916	4250	tags=32%, list=21%, signal=25%	MIR10A/CXCL12/MIR126/APLNR/BMP4/CCL24/EGR3/VEGFB/CCR3/WNT5A/GATA2/ITGB3/CYBA/EGFL7/HTR2B/PROX1/NRARP/STAT5A/MIR495/NR4A1/PDGFB/VEGFA/PIK3CD/MDK/CCL26/EMC10/POLD4/VASH2/ECM1
GOBP_REGULATION_OF_PROTEIN_TRANSPORT	GOBP_REGULATION_OF_PROTEIN_TRANSPORT	419	-0.245624	-1.17325	0.0675381	0.301029	0.261916	3304	tags=20%, list=16%, signal=17%	GAPVD1/ADAM9/SAA1/MIDN/TARDBP/IL6/TLR4/MCU/PER2/RAB11FIP1/PRKCA/DPH3/SEC24D/VPS35/SEC24B/ASPH/UBE2J1/SEC31A/TMEM30A/KCNJ11/PTPN11/GCK/CTDSPL2/LRRC8A/NOS2/KLF7/SLC12A2/PRKD1/SEC24A/ABCA12/RFX6/PIK3R1/SP100/MIR146A/JAK2/ICE1/SFN/CNST/PLK3/IL6ST/ZC3H12A/CDH1/UBR5/ATP2C1/LCP1/MIR199A1/RAP1GDS1/HIF1A/XPO4/IL6R/PFKFB2/CWH43/RUFY3/NUP58/PCM1/ABCC8/ECT2/IPO5/TLR2/GCC2/CD2AP/HSP90AA1/ACSL3/CYP51A1/CLOCK/N…
GOBP_CENP_A_CONTAINING_CHROMATIN_ASSEMBLY	GOBP_CENP_A_CONTAINING_CHROMATIN_ASSEMBLY	10	-0.61702	-1.45858	0.0677618	0.301298	0.262151	3152	tags=50%, list=16%, signal=42%	HJURP/CENPP/CENPN/NASP/MIS18BP1
GOBP_MIDBRAIN_DEVELOPMENT	GOBP_MIDBRAIN_DEVELOPMENT	86	0.342622	1.33336	0.0678723	0.301298	0.262151	1844	tags=13%, list=9%, signal=12%	SFRP2/SFRP1/FGF9/MAOB/CMA1/DYNLL1/WNT5A/PLP1/CKB/COX6B1/NDRG2
GOBP_REGULATION_OF_MONONUCLEAR_CELL_MIGRATION	GOBP_REGULATION_OF_MONONUCLEAR_CELL_MIGRATION	134	0.314766	1.32049	0.067836	0.301298	0.262151	2435	tags=19%, list=12%, signal=17%	CX3CR1/P2RY12/CD200R1/CD200/IL12A/CXCL12/GREM1/RARRES2/STAP1/JAM2/CCL5/PDGFD/SPN/CCL3/WNT5A/TREM2/TNFSF18/ITGB3/CCL21/GAS6/P2RX4/CD99L2/RIPK3/ADTRP/NINJ1/XCL1
GOBP_SECONDARY_METABOLITE_BIOSYNTHETIC_PROCESS	GOBP_SECONDARY_METABOLITE_BIOSYNTHETIC_PROCESS	28	-0.482169	-1.52585	0.0685929	0.301747	0.262541	1747	tags=36%, list=9%, signal=33%	MC1R/CITED1/GIPC1/OCA2/ZEB2/CDH3/RAB38/ATP7A/RAPGEF2/SLC7A11
GOBP_PROTEIN_ACETYLATION	GOBP_PROTEIN_ACETYLATION	33	-0.449873	-1.47418	0.0684773	0.301747	0.262541	2663	tags=27%, list=13%, signal=24%	SPHK1/KAT6A/KLF15/HAT1/GTF2B/NAA50/ESCO2/CEP295/CLOCK
GOBP_DNA_CONFORMATION_CHANGE	GOBP_DNA_CONFORMATION_CHANGE	16	-0.541237	-1.44564	0.0684647	0.301747	0.262541	3590	tags=50%, list=18%, signal=41%	HNRNPA2B1/HMGB2/WRN/TOP2B/TOP2A/TOP1/BLM/DNA2
GOBP_REGULATION_OF_MRNA_3_END_PROCESSING	GOBP_REGULATION_OF_MRNA_3_END_PROCESSING	16	-0.540887	-1.44471	0.0684647	0.301747	0.262541	3938	tags=56%, list=19%, signal=45%	CLP1/PCF11/NCBP2/NCBP1/CCNB1/AHCYL1/CSTF3/CDC73/DHX36
GOBP_REGULATION_OF_ENDOPLASMIC_RETICULUM_UNFOLDED_PROTEIN_RESPONSE	GOBP_REGULATION_OF_ENDOPLASMIC_RETICULUM_UNFOLDED_PROTEIN_RESPONSE	36	-0.430292	-1.42913	0.0682136	0.301747	0.262541	3307	tags=36%, list=16%, signal=30%	PPP1R15A/PTPN1/TMEM33/ERN1/PPP1R15B/HSPA5/DNAJB9/PIK3R1/AGR2/MIR199A1/CREBRF/ATF6/UFL1
GOBP_RENAL_SYSTEM_PROCESS_INVOLVED_IN_REGULATION_OF_BLOOD_VOLUME	GOBP_RENAL_SYSTEM_PROCESS_INVOLVED_IN_REGULATION_OF_BLOOD_VOLUME	15	0.553366	1.42	0.0686275	0.301747	0.262541	1604	tags=33%, list=8%, signal=31%	CYP4F12/GJA5/CORO2B/GAS6/CYBA
GOBP_HEART_TRABECULA_FORMATION	GOBP_HEART_TRABECULA_FORMATION	15	0.552099	1.41675	0.0686275	0.301747	0.262541	1426	tags=27%, list=7%, signal=25%	HEY2/RBP4/HEY1/FHL2
GOBP_REGULATION_OF_ESTABLISHMENT_OR_MAINTENANCE_OF_CELL_POLARITY	GOBP_REGULATION_OF_ESTABLISHMENT_OR_MAINTENANCE_OF_CELL_POLARITY	26	-0.457033	-1.4058	0.0681818	0.301747	0.262541	2903	tags=38%, list=14%, signal=33%	KRIT1/LLGL2/TEK/SHTN1/ROCK1/RUFY3/ARFGEF1/RICTOR/ROCK2/KIF20B
GOBP_SUBPALLIUM_DEVELOPMENT	GOBP_SUBPALLIUM_DEVELOPMENT	26	-0.456841	-1.40521	0.0681818	0.301747	0.262541	2658	tags=19%, list=13%, signal=17%	RARB/FOXP2/ZSWIM6/LRRK2/SLC7A11
GOBP_KERATINOCYTE_PROLIFERATION	GOBP_KERATINOCYTE_PROLIFERATION	57	-0.366892	-1.34391	0.0681818	0.301747	0.262541	5801	tags=51%, list=29%, signal=36%	OVOL2/CDKN1A/REG3A/LRG1/IRF6/MED1/KRT2/REG3G/PPARD/CDH13/NFKBIZ/FGFR2/ZFP36/VDR/KLF9/CASK/CDH3/EPPK1/PTPRK/PRKD1/SFN/HAS2/SDR16C5/CD109/EREG/IL17RB/STXBP4/AREG/MIR21
GOBP_REGULATION_OF_INTRACELLULAR_PROTEIN_TRANSPORT	GOBP_REGULATION_OF_INTRACELLULAR_PROTEIN_TRANSPORT	152	-0.295091	-1.26021	0.0683761	0.301747	0.262541	2811	tags=22%, list=14%, signal=19%	SEC24D/SEC24B/ASPH/UBE2J1/SEC31A/TMEM30A/PTPN11/CTDSPL2/PRKD1/SEC24A/PIK3R1/SP100/JAK2/ICE1/SFN/PLK3/ZC3H12A/CDH1/UBR5/LCP1/XPO4/CWH43/RUFY3/NUP58/PCM1/ECT2/IPO5/GCC2/HSP90AA1/NF1/CDK1/TPR/KIF20B/YOD1
GOBP_POSITIVE_REGULATION_OF_CELL_ACTIVATION	GOBP_POSITIVE_REGULATION_OF_CELL_ACTIVATION	356	-0.253839	-1.19958	0.0687632	0.302082	0.262832	3205	tags=20%, list=16%, signal=17%	SOCS5/ANXA1/IL6/TLR4/PPP3CA/ATAD5/ACTL6A/CD226/NFKBID/IL7R/LILRB2/ZBTB16/PRKAA1/CD46/VNN1/PBRM1/PTPN11/RIF1/GP9/PTPRC/BCL6/LYN/EBI3/LGALS8/AP3B1/TNFSF4/PRKCQ/HAVCR1/JAK2/IL6ST/TNFSF9/IL2RA/TFRC/THBS1/CD86/RASGRP1/FBXO38/ARID2/CLCF1/PRKDC/MALT1/YES1/HAVCR2/OPA1/RIPK2/ICOS/ZP4/LRRK2/HSPD1/HSPH1/PELI1/NR5A2/ZBTB1/IL1RL2/IL1RL1/FCGR3A/CYLD/NLRP3/PDCD1LG2/PNP/MIR21/CLEC4D/SLC7A1/IL1A/CD80/KLRC4-KLRK1/…
GOBP_POSITIVE_REGULATION_OF_CARTILAGE_DEVELOPMENT	GOBP_POSITIVE_REGULATION_OF_CARTILAGE_DEVELOPMENT	30	0.453845	1.4172	0.0688337	0.30213	0.262874	4434	tags=47%, list=22%, signal=37%	GLI3/FGF18/BMP4/WNT5A/HOXA11/ZNF219/GDF5/SOX6/MDK/BMPR1B/SMAD7/PKDCC/GDF6/SMAD3
GOBP_NEGATIVE_REGULATION_OF_CHEMOTAXIS	GOBP_NEGATIVE_REGULATION_OF_CHEMOTAXIS	43	-0.41773	-1.46518	0.0696862	0.302379	0.263091	2037	tags=23%, list=10%, signal=21%	SLAMF8/ROBO2/CXCL13/ROBO1/THBS1/ANGPT2/C5/KLRC4-KLRK1/DPP4/MIR223
GOBP_REGULATION_OF_DENDRITIC_CELL_CHEMOTAXIS	GOBP_REGULATION_OF_DENDRITIC_CELL_CHEMOTAXIS	12	0.597497	1.4616	0.0690335	0.302379	0.263091	1595	tags=33%, list=8%, signal=31%	IL12A/TNFSF18/CCL21/GAS6
GOBP_BRANCH_ELONGATION_OF_AN_EPITHELIUM	GOBP_BRANCH_ELONGATION_OF_AN_EPITHELIUM	20	0.520962	1.45332	0.0693642	0.302379	0.263091	2159	tags=35%, list=11%, signal=31%	FGF1/FGF10/BMP4/SPRY1/WNT5A/ESR1/SPRY2
GOBP_NEGATIVE_REGULATION_OF_INTERLEUKIN_1_PRODUCTION	GOBP_NEGATIVE_REGULATION_OF_INTERLEUKIN_1_PRODUCTION	47	-0.401127	-1.42673	0.0696405	0.302379	0.263091	1538	tags=19%, list=8%, signal=18%	ZC3H12A/CX3CL1/TNFAIP3/MIR181A2/ERRFI1/NLRP3/IL1RAP/IL1A/IL1R2
GOBP_ZYMOGEN_ACTIVATION	GOBP_ZYMOGEN_ACTIVATION	53	-0.388667	-1.41035	0.0695012	0.302379	0.263091	1587	tags=19%, list=8%, signal=17%	PRSS12/PLAUR/THBS1/F9/CTSL/HP/SERPINE1/F11/FGA/FGG
GOBP_GLUTATHIONE_METABOLIC_PROCESS	GOBP_GLUTATHIONE_METABOLIC_PROCESS	53	-0.387102	-1.40467	0.0695012	0.302379	0.263091	4348	tags=36%, list=21%, signal=28%	ABCC1/CHAC1/NFE2L2/GGT6/GSR/DPEP1/SLC1A1/GSTA3/SNCA/GCLC/ABCC2/SOD2/IDH1/GSTA4/CHAC2/GSTA5/GCLM/GSTT1/SLC7A11
GOBP_RELEASE_OF_SEQUESTERED_CALCIUM_ION_INTO_CYTOSOL_BY_ENDOPLASMIC_RETICULUM	GOBP_RELEASE_OF_SEQUESTERED_CALCIUM_ION_INTO_CYTOSOL_BY_ENDOPLASMIC_RETICULUM	42	0.409212	1.3664	0.0692308	0.302379	0.263091	3355	tags=29%, list=17%, signal=24%	PLN/CASQ2/TRDN/ATP1A2/CCL3/CASQ1/RYR3/ANK2/FKBP1B/PRKACA/CCR5/HRC
GOBP_POSITIVE_REGULATION_OF_GLUCOSE_METABOLIC_PROCESS	GOBP_POSITIVE_REGULATION_OF_GLUCOSE_METABOLIC_PROCESS	44	-0.382933	-1.3475	0.0696721	0.302379	0.263091	5612	tags=41%, list=28%, signal=30%	INSR/PPP4R3A/IRS1/PTPN2/GCG/PPARGC1A/PRKAG3/ARPP19/IRS2/MIR107/PPP4R3B/NNMT/GCK/CTDSPL2/MIR103A1/CRY1/EPM2AIP1/PMAIP1
GOBP_APICAL_JUNCTION_ASSEMBLY	GOBP_APICAL_JUNCTION_ASSEMBLY	62	-0.36079	-1.33463	0.0693277	0.302379	0.263091	5671	tags=45%, list=28%, signal=33%	MARVELD3/PARD3/CLDN19/DLG1/CLDN6/POF1B/PAK2/DSG3/PKN2/CLDN5/CTNNA1/SLC39A9/FRMPD2/PRKCH/PDCD6IP/FZD5/TJP1/MICALL2/GRHL2/AFDN/STRN/ROCK1/APC/VCL/ECT2/MPP7/EPHA2/ROCK2
GOBP_ICOSANOID_BIOSYNTHETIC_PROCESS	GOBP_ICOSANOID_BIOSYNTHETIC_PROCESS	53	0.377997	1.32661	0.0697211	0.302379	0.263091	823	tags=15%, list=4%, signal=15%	PTGIS/HPGDS/PTGDS/AVPR1A/MGST2/PLA2G4A/PTGS1/PLA2G5
GOBP_REGULATION_OF_EPITHELIAL_CELL_MIGRATION	GOBP_REGULATION_OF_EPITHELIAL_CELL_MIGRATION	67	-0.350864	-1.31647	0.0696721	0.302379	0.263091	5786	tags=45%, list=28%, signal=32%	MTOR/RAB25/PFN2/MARVELD3/MAP4K4/PTPN23/CORO1C/BMPR2/EPB41L5/MIR130A/IL4/CLASP2/CTSH/CLASP1/ADAM9/ENPP2/PTPRG/INSL3/EPPK1/MACF1/HAS2/MMP9/HIF1A/CAPN7/HBEGF/TACSTD2/MIR221/DOCK5/ITGA2/MIR222
GOBP_RNA_EXPORT_FROM_NUCLEUS	GOBP_RNA_EXPORT_FROM_NUCLEUS	85	-0.337869	-1.31129	0.0691057	0.302379	0.263091	4737	tags=35%, list=23%, signal=27%	NXF5/SMG7/NUP188/CETN2/DDX39A/NXT2/NCBP2/SSB/HNRNPA2B1/NUP160/XPO5/NCBP1/UPF2/SETD2/WNK1/EIF4A3/THOC1/XPOT/GLE1/NUP88/IWS1/NUP98/AGFG1/NUP155/HNRNPA1/SMG1/TPR/NUP153/DHX9/THOC2
GOBP_ISOPRENOID_METABOLIC_PROCESS	GOBP_ISOPRENOID_METABOLIC_PROCESS	106	0.314738	1.26761	0.0693642	0.302379	0.263091	3615	tags=26%, list=18%, signal=22%	ALDH1A2/RBP4/RARRES2/RBP1/CRABP2/BCO2/CYP26B1/ALDH1A3/BCO1/RETSAT/CYP1B1/LIPE/DHRS3/RBP2/CYP2C19/PECR/ALDH8A1/LRP1/GUSB/PNPLA2/MVK/PHYH/PDSS2/CYP2S1/DHRS7/HMGCS2/DHDDS/DGAT1
GOBP_EPITHELIAL_TO_MESENCHYMAL_TRANSITION	GOBP_EPITHELIAL_TO_MESENCHYMAL_TRANSITION	171	0.287062	1.25021	0.0697248	0.302379	0.263091	3695	tags=24%, list=18%, signal=20%	SFRP2/HEY2/SFRP1/MIR142/TGFB3/GREM1/S100A4/OLFM1/BMP4/HEY1/PDPN/SPRY1/TMEM100/MARK1/IL17RD/APLF/ALX1/WNT5A/AGT/LOXL3/IGF1/NCAM1/WNT11/MSX2/EPHA3/SPRY2/BMP7/EDNRA/GLIPR2/FAM83D/FOXF2/FOXC1/TGFB2/PEF1/EOMES/GSC/WNT4/GATA3/VEGFA/TWIST1/MDK
GOBP_ACTIVATED_T_CELL_PROLIFERATION	GOBP_ACTIVATED_T_CELL_PROLIFERATION	48	-0.378898	-1.34405	0.0699588	0.302876	0.263524	1648	tags=27%, list=8%, signal=25%	PPP3CA/MIR181C/CADM1/IDO1/CASP3/TNFSF9/IL2RA/PDCD1LG2/MIR21/HHLA2/ARG1/MIR30B/CD274
GOBP_REGULATION_OF_CALCIUM_ION_TRANSPORT	GOBP_REGULATION_OF_CALCIUM_ION_TRANSPORT	219	0.278805	1.2419	0.0699029	0.302876	0.263524	2580	tags=18%, list=13%, signal=16%	SLN/PLN/BDKRB1/RGS4/CASQ2/TRDN/THY1/CXCL12/RGS9/APLNR/CCL5/ATP1A2/ADCYAP1R1/MS4A1/GPER1/CORO1A/CCL3/CASQ1/TSPAN18/ITGB3/P2RX1/CYBA/ADRA2A/NOS1/P2RX4/ORAI1/CD4/REM1/SUMO1/CACNA2D1/PLA2G1B/ANK2/FKBP1B/PPP3CB/XCL1/TRPC1/FCRL3/BIN1/WFS1
GOBP_B_CELL_HOMEOSTASIS	GOBP_B_CELL_HOMEOSTASIS	31	-0.458866	-1.48378	0.0700249	0.302904	0.263548	5484	tags=42%, list=27%, signal=31%	PPP2R3C/NCKAP1L/MEF2C/RC3H1/BBS4/RC3H2/SOS1/SOS2/LYN/CASP3/HIF1A/TNFAIP3/DOCK10
GOBP_POSITIVE_REGULATION_OF_DOUBLE_STRAND_BREAK_REPAIR_VIA_HOMOLOGOUS_RECOMBINATION	GOBP_POSITIVE_REGULATION_OF_DOUBLE_STRAND_BREAK_REPAIR_VIA_HOMOLOGOUS_RECOMBINATION	37	-0.44699	-1.50579	0.0701714	0.303279	0.263874	4148	tags=41%, list=20%, signal=32%	DMAP1/WAS/SKP2/MORF4L2/WDR48/HELQ/MEAF6/ACTL6A/EPC2/PARP1/ACTR2/ARID2/RAD51AP1/PELI1/NBN
GOBP_CHROMATIN_LOOPING	GOBP_CHROMATIN_LOOPING	17	-0.528462	-1.4408	0.0702479	0.303352	0.263937	2913	tags=41%, list=14%, signal=35%	ZNF143/WAPL/SMC6/RAD21/NIPBL/SMC5/EID3
GOBP_NEGATIVE_REGULATION_OF_TISSUE_REMODELING	GOBP_NEGATIVE_REGULATION_OF_TISSUE_REMODELING	25	0.472831	1.40891	0.0704501	0.303411	0.263989	1772	tags=24%, list=9%, signal=22%	SFRP1/GREM1/FSHR/IAPP/CSK/CST3
GOBP_NEGATIVE_REGULATION_OF_OSTEOBLAST_DIFFERENTIATION	GOBP_NEGATIVE_REGULATION_OF_OSTEOBLAST_DIFFERENTIATION	62	0.361495	1.31748	0.0703422	0.303411	0.263989	4521	tags=35%, list=22%, signal=28%	SFRP1/HOXA2/IGFBP5/ID3/GREM1/SMAD6/OSTN/ID1/MIR140/LRP5/TRPM4/ID2/SUFU/TWIST1/TOB1/TWIST2/MIR208A/NOG/VEGFC/PTCH1/SMAD3/MIR98
GOBP_POSITIVE_REGULATION_OF_CHEMOTAXIS	GOBP_POSITIVE_REGULATION_OF_CHEMOTAXIS	137	0.300707	1.2654	0.0705009	0.303411	0.263989	4509	tags=34%, list=22%, signal=27%	SMOC2/CX3CR1/P2RY12/IL12A/CXCL12/RARRES2/FGF10/CCL19/FGF18/LBP/CCL5/CAMK1D/NTF3/VEGFB/NTRK3/PDGFD/CCL3/WNT5A/TREM2/TNFSF18/CCL21/GAS6/P2RX4/STX4/RAC2/XCL1/TIRAP/S1PR1/MAPK3/MEGF8/AIF1/LPAR1/PDGFB/VEGFA/MDK/CCL26/CSF1R/LGMN/VEGFC/HSPB1/AKIRIN1/RAC1/TMEM102/SLAMF1/SMAD3/CXCR3/CCR7
GOBP_RIBOSE_PHOSPHATE_METABOLIC_PROCESS	GOBP_RIBOSE_PHOSPHATE_METABOLIC_PROCESS	328	0.257688	1.19563	0.0704762	0.303411	0.263989	4316	tags=28%, list=21%, signal=22%	AK5/PDE7B/PFKFB1/GPD1/NDUFAB1/PDE10A/NDUFA8/AMPD1/PRPSAP1/SULT1A1/NT5E/ATP1A2/NDUFA3/NDUFB6/ADCYAP1R1/GIMAP7/RAB23/ADCY4/NME3/MTTP/SULT1A2/PINK1/PGM1/AK4/NDUFV1/DNAJC30/TREM2/ADCY5/NDUFC1/NUDT14/ATP6V1B1/NDUFB7/MLXIPL/NDUFA1/NDUFB4/NDUFA5/COL6A1/UQCC3/IGF1/IFNG/NUDT11/NDUFB2/PDE2A/NDUFS7/NMNAT1/NME2/NPR2/NDUFB11/FIS1/NDUFA11/DPYS/UCK1/AK1/ADA/PRTFDC1/FBP1/ADCY6/ABHD14B/NDUFB10/CACNB4/PRKACA/PRPSA…
GOBP_EPIDERMIS_MORPHOGENESIS	GOBP_EPIDERMIS_MORPHOGENESIS	37	0.449976	1.4791	0.0709312	0.303901	0.264415	4117	tags=32%, list=20%, signal=26%	SOSTDC1/IGFBP5/FGF10/FGF7/FST/DLX3/PLA2G10/TGFB2/KLF4/PLOD3/NGFR/FOXE1
GOBP_PROTEIN_LOCALIZATION_TO_SITE_OF_DOUBLE_STRAND_BREAK	GOBP_PROTEIN_LOCALIZATION_TO_SITE_OF_DOUBLE_STRAND_BREAK	14	-0.564298	-1.45868	0.0706861	0.303901	0.264415	1843	tags=29%, list=9%, signal=26%	TP53BP1/XRCC4/TOPBP1/NBN
GOBP_MAGNESIUM_ION_TRANSPORT	GOBP_MAGNESIUM_ION_TRANSPORT	21	-0.500164	-1.4396	0.0708333	0.303901	0.264415	3751	tags=52%, list=18%, signal=43%	ZDHHC13/TRPM7/NIPA2/SLC41A1/TUSC3/NIPAL2/NIPAL4/KCNJ2/CLDN16/SLC41A2/NIPAL1
GOBP_ATRIAL_CARDIAC_MUSCLE_TISSUE_DEVELOPMENT	GOBP_ATRIAL_CARDIAC_MUSCLE_TISSUE_DEVELOPMENT	21	0.505868	1.4368	0.0708812	0.303901	0.264415	5724	tags=43%, list=28%, signal=31%	TBX18/BMP4/PROX1/EDNRA/NOG/SHOX2/WNT2/ZIC3/TBX3
GOBP_DENDRITIC_SPINE_MORPHOGENESIS	GOBP_DENDRITIC_SPINE_MORPHOGENESIS	59	-0.374761	-1.38306	0.071138	0.303901	0.264415	1588	tags=17%, list=8%, signal=16%	DHX36/SIPA1L1/ARHGAP32/TANC2/PTPRD/SLC30A1/LRRK2/LRP8/EPHA4/DOCK10
GOBP_NEGATIVE_REGULATION_OF_MICROTUBULE_DEPOLYMERIZATION	GOBP_NEGATIVE_REGULATION_OF_MICROTUBULE_DEPOLYMERIZATION	29	-0.433505	-1.38045	0.0708502	0.303901	0.264415	4217	tags=41%, list=21%, signal=33%	CLASP2/CLASP1/BBOF1/NAV3/ATXN7/TAOK1/STMN2/CKAP2/DIAPH3/APC/CAMSAP2/TPX2
GOBP_SPLICEOSOMAL_TRI_SNRNP_COMPLEX_ASSEMBLY	GOBP_SPLICEOSOMAL_TRI_SNRNP_COMPLEX_ASSEMBLY	42	0.408156	1.36288	0.0711538	0.303901	0.264415	5169	tags=45%, list=25%, signal=34%	SNRPD3/RNU5B-1/LSM3/LSM2/LSM6/RNU6ATAC/SNRNP40/RNU5F-1/LSM4/SART1/SNRPD2/PRPF6/PRPF3/RNU4-1/LSM8/RNU5A-1/SNRPE/CD2BP2/LSM5
GOBP_POSITIVE_REGULATION_OF_CELL_MATRIX_ADHESION	GOBP_POSITIVE_REGULATION_OF_CELL_MATRIX_ADHESION	54	0.371532	1.31627	0.0711462	0.303901	0.264415	4509	tags=33%, list=22%, signal=26%	MYOC/SFRP1/THY1/SKAP1/ITGB3/CCL21/CCL28/PLEKHA2/ITGB1BP1/CD3E/WNT4/VEGFA/EFEMP2/PLPP3/RAC1/RRAS/SMAD3/CCR7
GOBP_NEGATIVE_REGULATION_OF_CELL_ADHESION	GOBP_NEGATIVE_REGULATION_OF_CELL_ADHESION	304	-0.253209	-1.17374	0.0711297	0.303901	0.264415	3205	tags=21%, list=16%, signal=18%	SOCS5/ANXA1/MIR181C/RGCC/RC3H2/WNK1/LILRB2/PTPN22/MIR9-1/GTPBP4/CASK/FAM107A/PAG1/GCNT2/PTPN11/ALOX12/PTPRC/BCL6/IDO1/ABCA12/TNFSF4/PIK3R1/UBASH3B/RASA1/MIR146A/JAK2/MIR503/MIRLET7G/CASP3/ADAM10/ZC3H12A/CDH1/IL2RA/IL20RB/LAMB1/THBS1/CD86/EPCAM/CX3CL1/SPRY4/SEMA3E/ANGPT2/HAVCR2/EPHA2/UFL1/IFNB1/NF1/ADAMDEC1/ARG2/PELI1/TACSTD2/PDCD1LG2/EPHA4/CTLA4/SCGB1A1/MIR21/SERPINE1/MIR221/CD80/ARG1/MIR30B/CD27…
GOBP_PROTEIN_CONTAINING_COMPLEX_LOCALIZATION	GOBP_PROTEIN_CONTAINING_COMPLEX_LOCALIZATION	88	-0.339196	-1.32307	0.0713565	0.30451	0.264945	3355	tags=23%, list=17%, signal=19%	SLC1A1/OGT/GPHN/SACM1L/VPS35/GPSM2/GPC6/RALGAPA2/SEH1L/NDC1/ADAM10/FXR1/PCM1/STX3/KIF2C/MIOS/NETO2/AKAP9/ERBB4/SPAG17
GOBP_POSITIVE_REGULATION_OF_MITOTIC_CYTOKINESIS	GOBP_POSITIVE_REGULATION_OF_MITOTIC_CYTOKINESIS	11	-0.604281	-1.46347	0.0722892	0.308231	0.268183	3725	tags=55%, list=18%, signal=45%	CDCA8/BIRC5/WNK1/AURKB/ECT2/KIF20B
GOBP_SERTOLI_CELL_DIFFERENTIATION	GOBP_SERTOLI_CELL_DIFFERENTIATION	20	-0.494268	-1.414	0.0724638	0.308716	0.268605	3267	tags=40%, list=16%, signal=34%	ARID4B/FNDC3A/FER/HSD17B4/ARID4A/ATRX/NUP210L/NR5A2
GOBP_CENTROSOME_SEPARATION	GOBP_CENTROSOME_SEPARATION	14	-0.563178	-1.45578	0.0727651	0.30948	0.26927	4527	tags=57%, list=22%, signal=44%	NEK2/AURKA/MAP9/CNTROB/KIF15/UBXN2B/CHEK1/KIF11
GOBP_DOUBLE_STRAND_BREAK_REPAIR_VIA_BREAK_INDUCED_REPLICATION	GOBP_DOUBLE_STRAND_BREAK_REPAIR_VIA_BREAK_INDUCED_REPLICATION	12	-0.585179	-1.44855	0.0727273	0.30948	0.26927	5619	tags=75%, list=28%, signal=54%	MCM2/MCM3/MCMDC2/MCM7/MCM4/GINS2/CDC45/MCM6/CDC7
GOBP_REGULATION_OF_SKELETAL_MUSCLE_CELL_DIFFERENTIATION	GOBP_REGULATION_OF_SKELETAL_MUSCLE_CELL_DIFFERENTIATION	22	0.491931	1.41949	0.0730769	0.309768	0.26952	1063	tags=23%, list=5%, signal=22%	MYOCD/S100B/RBM24/CYP26B1/UQCC2
GOBP_DENDRITIC_CELL_MIGRATION	GOBP_DENDRITIC_CELL_MIGRATION	32	0.439954	1.40371	0.0729367	0.309768	0.26952	1789	tags=22%, list=9%, signal=20%	IL12A/CCL19/CCL5/TNFSF18/CCL21/GAS6/ASB2
GOBP_REGULATION_OF_TRANSCRIPTION_BY_RNA_POLYMERASE_III	GOBP_REGULATION_OF_TRANSCRIPTION_BY_RNA_POLYMERASE_III	31	-0.428444	-1.38541	0.0730689	0.309768	0.26952	3996	tags=39%, list=20%, signal=31%	CHD8/NAB2/ZNF143/SMARCA5/ICE2/POLR3C/BDP1/ICE1/SF3B1/POLR3G/DHX36/DDX21
GOBP_NEGATIVE_REGULATION_OF_TOR_SIGNALING	GOBP_NEGATIVE_REGULATION_OF_TOR_SIGNALING	66	-0.361818	-1.35247	0.0730474	0.309768	0.26952	4193	tags=30%, list=21%, signal=24%	UBR2/PREX1/TSC1/UBE3A/RPS6KB1/MTM1/PRKAA1/PREX2/SESN2/SEH1L/UBR1/USP7/FNIP1/MIRLET7F1/FNIP2/HIF1A/TBK1/MIOS/NPC1/PELI1
GOBP_INTERFERON_BETA_PRODUCTION	GOBP_INTERFERON_BETA_PRODUCTION	61	-0.361407	-1.33599	0.0733753	0.310504	0.27016	4519	tags=36%, list=22%, signal=28%	TRIM38/MIR26B/IFIH1/TLR9/TRAIP/DDX3X/HMGB2/TLR4/TLR8/PTPN11/POLR3C/POLR3G/RIOK3/PPM1B/TLR2/HSP90AA1/TBK1/POLR3B/RIPK2/DHX9/TLR3/REL
GOBP_REGULATION_OF_MRNA_PROCESSING	GOBP_REGULATION_OF_MRNA_PROCESSING	140	-0.304173	-1.27212	0.0734341	0.310504	0.27016	4423	tags=28%, list=22%, signal=22%	CELF5/CELF2/DDX5/RBM47/SRPK2/CLP1/HNRNPK/CWC22/PCF11/STH/NCBP2/RBM7/CELF3/SNRNP200/WTAP/NCBP1/CCNB1/RBM25/JMJD6/AHCYL1/CCNL1/SON/CSTF3/CDC73/SRSF10/HNRNPU/SRRM4/THUMPD2/PNN/DHX36/HMX2/IWS1/NUP98/NSRP1/HNRNPA1/UPF3B/SRPK1/DHX9/RBM11
GOBP_COLLAGEN_FIBRIL_ORGANIZATION	GOBP_COLLAGEN_FIBRIL_ORGANIZATION	75	0.333008	1.26433	0.0733591	0.310504	0.27016	1608	tags=13%, list=8%, signal=12%	SFRP2/GREM1/FMOD/COL14A1/DPT/COLGALT2/CYP1B1/LOXL3/COL6A1/TLL1
GOBP_EMBRYONIC_DIGIT_MORPHOGENESIS	GOBP_EMBRYONIC_DIGIT_MORPHOGENESIS	58	0.380518	1.36936	0.0735185	0.310602	0.270246	3859	tags=29%, list=19%, signal=24%	SFRP2/OSR1/GLI3/BMP4/OSR2/WNT5A/TBX2/LRP5/IHH/MSX2/HOXA11/MKS1/TMEM107/MEGF8/PRICKLE1/TWIST1/NOG
GOBP_TRIF_DEPENDENT_TOLL_LIKE_RECEPTOR_SIGNALING_PATHWAY	GOBP_TRIF_DEPENDENT_TOLL_LIKE_RECEPTOR_SIGNALING_PATHWAY	10	-0.601622	-1.42218	0.073922	0.310754	0.270378	3154	tags=30%, list=16%, signal=25%	TLR4/MAP3K7/CD274
GOBP_REGULATION_OF_T_HELPER_2_CELL_DIFFERENTIATION	GOBP_REGULATION_OF_T_HELPER_2_CELL_DIFFERENTIATION	10	-0.600849	-1.42035	0.073922	0.310754	0.270378	3343	tags=70%, list=16%, signal=59%	PRKCZ/SOCS5/ANXA1/BCL6/TNFSF4/CD86/NLRP3
GOBP_KYNURENINE_METABOLIC_PROCESS	GOBP_KYNURENINE_METABOLIC_PROCESS	10	-0.597579	-1.41262	0.073922	0.310754	0.270378	3644	tags=60%, list=18%, signal=49%	KYAT3/AADAT/IDO2/IDO1/KYNU/KMO
GOBP_RNA_SURVEILLANCE	GOBP_RNA_SURVEILLANCE	35	-0.412865	-1.37142	0.073922	0.310754	0.270378	5233	tags=37%, list=26%, signal=28%	INTS2/EXOSC10/INTS7/PPP2CA/GTPBP1/EXOSC7/SUPV3L1/INTS12/EXOSC9/XRN1/TRNT1/INTS6/DIS3
GOBP_ADIPOSE_TISSUE_DEVELOPMENT	GOBP_ADIPOSE_TISSUE_DEVELOPMENT	78	-0.337659	-1.29223	0.0736196	0.310754	0.270378	4729	tags=38%, list=23%, signal=30%	AHDC1/ASNSD1/PPARD/PPARGC1A/SORL1/CUL4A/BBS4/UMODL1/LIPA/NCOA1/ARRDC3/ADIG/ATF2/NCOA2/PRKAA1/FOSL2/PARP1/RASAL2/KLF7/PUM2/TBL1XR1/INHBE/VPS13B/NSRP1/CD2AP/PIK3CA/ERRFI1/IFRD1/SH3PXD2B/NAMPT
GOBP_HEMATOPOIETIC_PROGENITOR_CELL_DIFFERENTIATION	GOBP_HEMATOPOIETIC_PROGENITOR_CELL_DIFFERENTIATION	116	-0.313229	-1.27507	0.0736842	0.310754	0.270378	4200	tags=32%, list=21%, signal=25%	RBM47/NFE2L2/LIPA/ZBTB24/ITCH/HYAL2/AGPAT5/HEATR9/PSEN1/ATF2/WDR7/SOS1/SOS2/MLLT3/PTPRC/LYN/AP3B1/METTL14/PRRC2C/LIG4/DHX36/FNIP1/SBDS/FSTL3/ANLN/HSPA9/ESCO2/XRCC5/PRKDC/TOP2A/SERPINB12/UFL1/CHD2/WDR38/ZBTB1/PDGFRA/PTPRZ1
GOBP_POSITIVE_REGULATION_OF_FAT_CELL_DIFFERENTIATION	GOBP_POSITIVE_REGULATION_OF_FAT_CELL_DIFFERENTIATION	71	0.343696	1.28567	0.0740741	0.310878	0.270486	1106	tags=14%, list=5%, signal=13%	SFRP2/SFRP1/MEDAG/FRZB/RARRES2/CCDC3/ADIRF/FFAR4/AAMDC/ZBTB7C
GOBP_CELLULAR_RESPONSE_TO_NUTRIENT_LEVELS	GOBP_CELLULAR_RESPONSE_TO_NUTRIENT_LEVELS	241	-0.266142	-1.20078	0.0740741	0.310878	0.270486	4336	tags=28%, list=21%, signal=22%	CSNK1A1/PRKAG3/PIM1/UPP1/FADS1/NFE2L2/RRAGC/ATG5/RRAGB/CARTPT/NCOA1/MAPK8/TSC1/GLUL/VAMP7/MAP1LC3B/VDR/OTUD3/OGT/MCU/RPS6KB1/ATF2/PRKCH/YME1L1/DNAJC15/DSC2/PRKAA1/FAM107A/VPS41/PLIN2/KCNJ11/HSPA5/WIPI1/PIK3C3/SESN2/STX17/TRIM24/PRKD1/CYP27B1/NCOA3/SEH1L/WRN/IFI16/ZC3H12A/MAT2A/FNIP1/GPRIN3/XPR1/STK26/JMY/PIK3R4/CADPS2/ALB/EIF2AK3/EIF2AK4/ABCC8/ASNS/CPEB4/FAS/SLC38A2/HNRNPA1/POSTN/RICTOR/MIOS/LRRK…
GOBP_REGULATION_OF_MACROPHAGE_DERIVED_FOAM_CELL_DIFFERENTIATION	GOBP_REGULATION_OF_MACROPHAGE_DERIVED_FOAM_CELL_DIFFERENTIATION	35	0.452734	1.4671	0.0745178	0.311023	0.270612	2705	tags=26%, list=13%, signal=22%	PLA2G2A/ADIPOQ/PLA2G5/AGT/ITGB3/NR1H2/CSF2/NR1H3/PLA2G10
GOBP_POSITIVE_REGULATION_OF_CATECHOLAMINE_SECRETION	GOBP_POSITIVE_REGULATION_OF_CATECHOLAMINE_SECRETION	13	0.578154	1.44596	0.0746562	0.311023	0.270612	2396	tags=31%, list=12%, signal=27%	CXCL12/KCNB1/PINK1/GRK2
GOBP_THYROID_HORMONE_TRANSPORT	GOBP_THYROID_HORMONE_TRANSPORT	12	-0.583912	-1.44542	0.0747475	0.311023	0.270612	2529	tags=42%, list=12%, signal=37%	TUBB1/SLC7A8/SLC7A5/SLCO4A1/SLC16A10
GOBP_NEGATIVE_REGULATION_OF_PROTEASOMAL_UBIQUITIN_DEPENDENT_PROTEIN_CATABOLIC_PROCESS	GOBP_NEGATIVE_REGULATION_OF_PROTEASOMAL_UBIQUITIN_DEPENDENT_PROTEIN_CATABOLIC_PROCESS	41	-0.418336	-1.43732	0.0747462	0.311023	0.270612	3240	tags=32%, list=16%, signal=27%	OGT/MTM1/WAC/UCHL5/HSP90AB1/USP7/SENP1/PBK/USP9X/STK33/USP38/PHF20L1/RYBP
GOBP_NUCLEUS_LOCALIZATION	GOBP_NUCLEUS_LOCALIZATION	32	-0.426579	-1.38939	0.0748441	0.311023	0.270612	5220	tags=38%, list=26%, signal=28%	HOOK3/DYNC1H1/CEP120/SYNE2/SLIT1/PAFAH1B1/TACC1/FBXW11/SYNE1/DOCK7/PCM1/TACC2
GOBP_MYELOID_CELL_APOPTOTIC_PROCESS	GOBP_MYELOID_CELL_APOPTOTIC_PROCESS	32	-0.426561	-1.38933	0.0748441	0.311023	0.270612	710	tags=12%, list=3%, signal=12%	CTSL/CLEC5A/FCAR/SLC7A11
GOBP_SYNAPTONEMAL_COMPLEX_ORGANIZATION	GOBP_SYNAPTONEMAL_COMPLEX_ORGANIZATION	26	-0.449496	-1.38262	0.0743802	0.311023	0.270612	1633	tags=23%, list=8%, signal=21%	TRIP13/PLK1/SYCP2/C14orf39/MLH3/MEIOC
GOBP_POSITIVE_REGULATION_OF_SUBSTRATE_ADHESION_DEPENDENT_CELL_SPREADING	GOBP_POSITIVE_REGULATION_OF_SUBSTRATE_ADHESION_DEPENDENT_CELL_SPREADING	42	-0.388686	-1.35105	0.0746888	0.311023	0.270612	2621	tags=21%, list=13%, signal=19%	CSPG5/ARPC2/NEDD9/HAS2/CARMIL1/DOCK5/OLFM4/FGA/FGG
GOBP_NEGATIVE_REGULATION_OF_PROTEASOMAL_PROTEIN_CATABOLIC_PROCESS	GOBP_NEGATIVE_REGULATION_OF_PROTEASOMAL_PROTEIN_CATABOLIC_PROCESS	54	-0.36835	-1.33767	0.0745968	0.311023	0.270612	3493	tags=35%, list=17%, signal=29%	MIR128-1/CSNK2A2/LAMP3/OGT/MTM1/WAC/UCHL5/HSP90AB1/PRKCG/USP7/USP25/SENP1/PBK/USP9X/STK33/OPHN1/USP38/PHF20L1/RYBP
GOBP_REGULATION_OF_AUTOPHAGY	GOBP_REGULATION_OF_AUTOPHAGY	351	-0.256106	-1.20643	0.0745885	0.311023	0.270612	4161	tags=26%, list=20%, signal=21%	BNIP3L/VPS26A/SLC25A5/RRAGC/CUL1/ATG5/TLR9/RRAGB/UBQLN1/CSNK2A2/ADRB2/TAB2/MAPK8/RUFY4/ITPR1/ZMPSTE24/TSC1/SCFD1/MTDH/EIF4G2/LAMP3/STK38L/ATG2A/ATP6V1B2/SETD2/SNCA/EXOC4/UVRAG/WNK1/SNX5/MTM1/EXOC1/PTPN22/HUWE1/VPS35/USP13/ERCC4/ERN1/DCAF12/PRKAA1/FZD5/GNAI3/WAC/NLRP6/VDAC1/VPS13D/NEDD4/WIPI1/PIK3C3/MCL1/TAB3/MTMR9/SESN2/SNX4/PRKD1/PIP4K2C/UBR4/MAP3K7/HMOX1/PLK3/VPS13C/IFI16/CASP3/SNX30/ATP6V1A/ZC…
GOBP_REGULATION_OF_EPITHELIAL_CELL_PROLIFERATION	GOBP_REGULATION_OF_EPITHELIAL_CELL_PROLIFERATION	347	0.255988	1.1936	0.0745698	0.311023	0.270612	3949	tags=25%, list=19%, signal=20%	SFRP2/MIR10A/SFRP1/FGF9/ALDH1A2/FGF1/TACR1/SULF1/OSR1/HOXA5/IL12A/CXCL12/MIR126/FGF10/APLNR/SULF2/TGM1/FGF18/BMP4/MIR15B/MIR15A/OSR2/CCL24/EGR3/CCL5/LEP/FGF7/VEGFB/ODAM/NR2F2/CCR3/WNT5A/GATA2/CDKN1B/ITGB3/MMRN2/PGR/CYBA/IGF1/EGFL7/EFNB2/NLRC3/PHB2/MMP12/NME2/AR/IL12B/PRL/HTR2B/PROX1/IHH/DEAF1/NRARP/STAT5A/MIR494/GLI1/BCL11B/GDF5/JAML/TGFB2/MIR495/MAP2K5/TIE1/NR4A1/EXTL3/VASH1/AQP11/MAGED1/IFT172/…
GOBP_MUSCLE_ORGAN_DEVELOPMENT	GOBP_MUSCLE_ORGAN_DEVELOPMENT	343	0.25488	1.19136	0.0744879	0.311023	0.270612	5172	tags=29%, list=25%, signal=22%	DES/HEY2/MYOCD/ID3/MYOM1/S100B/ITGA7/TAGLN/WT1/CRYAB/MYOZ1/ACTC1/RBM24/ITGA11/HLX/USP2/SGCG/BMP4/EGR3/VANGL2/CDON/CYP26B1/NR2F2/FOXO4/UQCC2/EGR2/CASQ1/B4GALNT2/DISP1/COL6A1/IGF1/ASB2/HMG20B/FHL1/HDAC9/PROX1/POPDC2/CNTNAP1/EDNRA/SIRT2/PPP3CB/TCF21/PTCD2/COPRS/DNER/S1PR1/SOX6/FOXC1/MAPK12/TGFB2/HOXD10/SGCD/FOS/MCUB/VRK3/CNTFR/NR4A1/EOMES/GSC/GTF3C5/SCN11A/MKX/STAC3/TWIST1/JPH2/NEGR1/MYLK/VGLL2/NOG/…
GOBP_RESPONSE_TO_DSRNA	GOBP_RESPONSE_TO_DSRNA	46	-0.407987	-1.44252	0.0755447	0.312042	0.271499	1588	tags=24%, list=8%, signal=22%	DHX36/GRIA1/RIOK3/RIPK2/IFNB1/PELI1/DHX9/TLR3/IRAK3/DDX21/PMAIP1
GOBP_PRE_MIRNA_PROCESSING	GOBP_PRE_MIRNA_PROCESSING	15	-0.540822	-1.43411	0.0752033	0.312042	0.271499	3701	tags=40%, list=18%, signal=33%	AGO1/AGO3/LIN28B/AGO2/LIN28A/DICER1
GOBP_REGULATION_OF_AMYLOID_FIBRIL_FORMATION	GOBP_REGULATION_OF_AMYLOID_FIBRIL_FORMATION	18	0.517392	1.4182	0.0754352	0.312042	0.271499	1539	tags=33%, list=8%, signal=31%	CRYAB/PFDN4/PFDN5/TREM2/CLU/IAPP
GOBP_POSITIVE_REGULATION_OF_VASCULAR_PERMEABILITY	GOBP_POSITIVE_REGULATION_OF_VASCULAR_PERMEABILITY	17	0.525135	1.40885	0.0752896	0.312042	0.271499	1808	tags=24%, list=9%, signal=21%	TACR1/PDE3A/VEGFB/PDE2A
GOBP_STRIATED_MUSCLE_ADAPTATION	GOBP_STRIATED_MUSCLE_ADAPTATION	48	0.38707	1.33844	0.0755814	0.312042	0.271499	375	tags=10%, list=2%, signal=10%	MYOC/HEY2/IGFBP5/MYOZ1/APLNR
GOBP_REGULATION_OF_LYMPHOCYTE_MIGRATION	GOBP_REGULATION_OF_LYMPHOCYTE_MIGRATION	66	0.350953	1.29643	0.0752896	0.312042	0.271499	2435	tags=21%, list=12%, signal=19%	CD200R1/CD200/CXCL12/JAM2/CCL5/SPN/CCL3/WNT5A/ITGB3/CCL21/CD99L2/RIPK3/ADTRP/XCL1
GOBP_NERVE_DEVELOPMENT	GOBP_NERVE_DEVELOPMENT	91	0.324094	1.26534	0.0755467	0.312042	0.271499	1955	tags=18%, list=10%, signal=16%	SULF1/SERPINE2/VCAM1/HOXB2/BDNF/SULF2/GLI3/NTF3/HOXB3/HOXA3/PLXNA4/ACKR3/EGR2/ILK/KCNA2/NPR2
GOBP_CELLULAR_RESPONSE_TO_CARBOHYDRATE_STIMULUS	GOBP_CELLULAR_RESPONSE_TO_CARBOHYDRATE_STIMULUS	147	0.293487	1.24496	0.0753676	0.312042	0.271499	2394	tags=20%, list=12%, signal=18%	PCK1/MIR15A/CMA1/KCNB1/LEP/DYNLL1/GPER1/PHPT1/TREM2/ADCY5/SLC29A1/SOX4/MLXIPL/PLA2G6/GAS6/CYBA/IGF1/ADRA2A/LRP5/JAGN1/UBTF/FIS1/STX4/RAB11B/MPC2/FKBP1B/PPP3CB/KAT5/USF1
GOBP_POSITIVE_REGULATION_OF_EPITHELIAL_CELL_DIFFERENTIATION	GOBP_POSITIVE_REGULATION_OF_EPITHELIAL_CELL_DIFFERENTIATION	67	-0.346587	-1.30042	0.0758197	0.312772	0.272133	3735	tags=33%, list=18%, signal=27%	MESP1/MIR204/BMP2/VDR/ZEB2/VEZF1/PRKCH/CTNNB1/CYP27B1/NCOA3/SFN/MIR181B1/IPO7/TRIM16/PKP1/MIR181A2/RFX3/MIR200C/PROM1/MIR21/SERPINE1/ALOX15B
GOBP_CELL_ADHESION_MEDIATED_BY_INTEGRIN	GOBP_CELL_ADHESION_MEDIATED_BY_INTEGRIN	80	0.330233	1.26521	0.0760234	0.312849	0.272201	1581	tags=20%, list=8%, signal=19%	SFRP2/P2RY12/VCAM1/ITGA11/ICAM3/CCL5/VTN/SKAP1/TESC/PLAU/ITGB2/ITGB3/CYP1B1/PDE3B/ITGB7/CCL21
[truncated: 3,843 more rows]
