# Supplementary material for: Identification and functional analysis of NAD+ metabolism-related gene NT5E in pulmonary hypertension
Source: Front Genet. 2026 Apr 7;17:1787122. doi: 10.3389/fgene.2026.1787122 (PMC13095183; doi:10.3389/fgene.2026.1787122)
Supplement: Supplementary file 4 [file Supplementaryfile1.xlsx]

## Sheet: Sheet2
Genes
NMRK1
NT5E
RNLS
NAXD
QPRT
NADK2
PARP14
PARP10
PARP9
PARP8
PARP16
PARP4
PARP6
NMRK2
NMNAT1
NAMPT
NUDT12
SLC25A51
NADK
CD38
NAPRT
NADSYN1
SLC5A8
NNMT
SLC22A13
BST1
NAXE
NMNAT3
NMNAT2
NT5C1B-RDH14
SIRT2
NT5C2
SARM1
SIRT5
SIRT4
SIRT3
SIRT1
NNT
NUDT13
NT5DC4
NT5C
AOX1
PNP
SIRT7
SIRT6
ENPP1
ENPP3
ASPDH
NT5M
NT5C1A
NT5C1B
