# Supplementary material for: Identification and functional analysis of NAD+ metabolism-related gene NT5E in pulmonary hypertension
Source: Front Genet. 2026 Apr 7;17:1787122. doi: 10.3389/fgene.2026.1787122 (PMC13095183; doi:10.3389/fgene.2026.1787122)
Supplement: Supplementary file 5 [file Supplementaryfile6.xls]

## Sheet: Supplementary Material 6
ID	Description	setSize	enrichmentScore	NES	pvalue	p.adjust	qvalue	rank	leading_edge	core_enrichment
GOBP_CELL_ADHESION_MEDIATED_BY_INTEGRIN	GOBP_CELL_ADHESION_MEDIATED_BY_INTEGRIN	80	0.579274	2.35217	4.87279e-08	3.76829e-05	3.24115e-05	2650	tags=35%, list=13%, signal=31%	SFRP2/ITGA2/VCAM1/LIF/SERPINE1/FBN1/ITGB3/CYP1B1/PIK3CG/ITGB8/DPP4/ADAM17/CXCL13/MMRN1/P2RY12/NCKAP1L/ACER2/ITGA11/ITGB1/PLAU/SWAP70/ITGAM/ADAM9/ITGA4/ITGAV/PTPN11/NPNT/PODXL
GOBP_CANONICAL_NF_KAPPAB_SIGNAL_TRANSDUCTION	GOBP_CANONICAL_NF_KAPPAB_SIGNAL_TRANSDUCTION	320	0.398686	1.97966	1.10618e-08	3.76829e-05	3.24115e-05	3932	tags=35%, list=19%, signal=29%	MIR146A/HMOX1/BIRC3/IRAK2/CYLD/PLK2/TNIP3/IL1B/TRIM59/TRIM38/EDA2R/TNFRSF10B/CCR7/TNFAIP3/TAB2/IL1R1/MAS1/MIR30C2/CASP10/ECT2/RIOK3/NFKB1/CD200/RHOH/TLR2/IL1RAP/TRAF1/TRAF5/HTR2B/TAX1BP1/RIPK1/IFIT5/TBK1/TRIM32/TRAF3/IL1A/IRAK3/DDX21/ZC3H12A/CFLAR/DHX36/PELI1/PIM2/OLFM4/SUMO4/TLR4/CASP8/TLR6/LPAR1/DHX15/ANGPT1/MIR21/TERF2IP/WLS/BLVRA/NR1H4/REL/TLR8/F2R/TIFA/AKAP13/TRIM52/TNF/TRIM22/DDX1/ANXA4/SIR…
GOBP_B_CELL_ACTIVATION	GOBP_B_CELL_ACTIVATION	272	0.403944	1.95632	4.53609e-08	3.76829e-05	3.24115e-05	4201	tags=37%, list=21%, signal=30%	MS4A1/IFNE/VCAM1/CD38/CFB/KIT/CD28/CD180/CYLD/CR2/FCGR2B/FCRL5/SAMSN1/LGALS8/CR1/FCRL3/LAX1/NFKBIZ/TNFAIP3/FLT3/CD86/HSPD1/FCRL1/BANK1/ADAM17/CASP3/CDH17/MSH6/IKZF3/PTPN2/IL10/DOCK11/IL7/CD79A/TOP2B/NCKAP1L/GPR183/PELI1/CXCR5/TLR4/CASP8/MZB1/PCID2/NOTCH2/ZBTB1/DOCK10/ITGB1/RASGRP1/CD27/SLC39A10/IL6ST/SUPT6H/SWAP70/TNFSF4/IL6/CEBPG/ITGA4/INPP5D/ST3GAL1/PLCL2/BLNK/RC3H1/HDAC9/BTK/LIG4/CD40/PRKCB/RN…
GOBP_IMMUNE_RESPONSE_REGULATING_CELL_SURFACE_RECEPTOR_SIGNALING_PATHWAY	GOBP_IMMUNE_RESPONSE_REGULATING_CELL_SURFACE_RECEPTOR_SIGNALING_PATHWAY	361	0.372851	1.8604	3.5583e-08	3.76829e-05	3.24115e-05	3450	tags=31%, list=17%, signal=26%	MS4A1/FCER1A/CD38/MIR146A/KIT/CD28/IRAK2/CYLD/TNIP3/CD200R1/CR2/BPIFB1/HLA-DQB1/FCGR2B/GCSAML/CR1/CCR7/FCRL3/LAX1/KLRC2/NFKBIZ/KLRC1/TNFAIP3/FFAR2/CD86/STAP1/BANK1/NFKB1/TESPA1/CD274/TLR2/THEMIS/RABGEF1/CLEC2D/MAP3K1/PDE4B/PTPN2/TEC/TAX1BP1/TXK/BLK/THY1/TBK1/TRIM32/TRAF3/ZC3H12A/CD79A/NCKAP1L/IGKC/KLRC4-KLRK1/COLEC10/TLR1/PELI1/TLR4/FER/TLR6/ITK/BLVRA/CD80/NCK1/MIR200C/RAB29/CD226/BTN3A2/BTN2A2/M…
GOBP_ADAPTIVE_IMMUNE_RESPONSE	GOBP_ADAPTIVE_IMMUNE_RESPONSE	467	0.353972	1.80581	3.72633e-08	3.76829e-05	3.24115e-05	2848	tags=25%, list=14%, signal=22%	KDM5D/ARG1/SLAMF1/FGA/IFNE/FCER1A/CD1C/CD69/CR1L/CD28/C9/IL13RA2/JCHAIN/IL1RL1/MCOLN2/CR2/IL1B/PIK3CG/HLA-DQB1/FCGR2B/DUSP10/SAMSN1/ALOX15/CD84/CR1/LAX1/KLRC2/NFKBIZ/KLRC1/TNFAIP3/IL18RAP/IL1R1/CD86/HSPD1/C7/EIF2AK4/CRTAM/ALCAM/ADAM17/TNFRSF17/C4BPB/CD274/CTSS/ADGRE1/CXCL13/MSH6/THEMIS/JAK1/CD1A/TEC/IRF1/SLAMF7/TXK/CD1B/STAT4/IL10/CFI/ZC3H12A/CD79A/NCKAP1L/IGKC/CRACR2A/KLRC4-KLRK1/GPR183/FBXO38/T…
GOBP_POSITIVE_REGULATION_OF_CELL_ADHESION	GOBP_POSITIVE_REGULATION_OF_CELL_ADHESION	464	0.353067	1.80066	3.0653e-08	3.76829e-05	3.24115e-05	2848	tags=23%, list=14%, signal=20%	FGG/SLAMF1/SFRP2/IL2RA/ITGA2/FGA/VCAM1/HSPH1/LIF/VNN1/CD28/CD83/CYLD/DSG2/COL8A1/ITGB3/IL1B/PDPN/CCDC80/SELE/HLA-DQB1/DUSP10/LAMA2/ALOX15/GCNT2/EGFL6/LGALS8/CR1/CCR7/MAP3K8/NFKBIZ/ABL2/PNP/CD86/MYOC/HSPD1/DPP4/ETS1/ANKRD28/TESPA1/CD274/RHOH/CXCL13/ICOS/JAK1/MAP4K4/MMRN1/IL10/THY1/P2RY12/IL1A/IL7/NCKAP1L/KLRC4-KLRK1/FBXO38/OLFM4/HLA-DQA1/HTN1/ANGPT1/MIR21/ZBTB1/CEACAM6/CD80/CCR2/NCK1/ZP4/IGF1/ANK3…
GOBP_POSITIVE_REGULATION_OF_CYTOKINE_PRODUCTION	GOBP_POSITIVE_REGULATION_OF_CYTOKINE_PRODUCTION	488	0.343214	1.75385	5.19866e-08	3.76829e-05	3.24115e-05	3896	tags=31%, list=19%, signal=25%	SLAMF1/KIT/IL20RA/HMOX1/HGF/CD28/DDIT3/SERPINE1/CD83/IL1RL1/MCOLN2/AIM2/IL1B/HSP90AA1/CYP1B1/TRAF3IP3/PIK3CG/FCGR2B/LRRK2/PANX1/CCR7/ALOX15B/EREG/PNP/EIF2AK3/TMF1/IL18RAP/FFAR2/IL1R1/CD86/UAP1/HSPD1/RIOK3/CD200/CRTAM/POLR3A/ADAM17/CD274/TLR2/PTGS2/PDE4B/IL1RAP/HTR2B/IRF1/TXK/RIPK1/CLEC9A/IL10/HIF1A/TBK1/TRIM32/TRAF3/IL1A/IRAK3/IL7/DDX3X/DDX21/AKAP12/DHX36/IFI16/ARFGEF2/KLRC4-KLRK1/TLR1/PELI1/TLR4…
GOBP_MYELOID_LEUKOCYTE_ACTIVATION	GOBP_MYELOID_LEUKOCYTE_ACTIVATION	251	0.408877	1.95508	7.18138e-08	4.05573e-05	3.48839e-05	3165	tags=30%, list=16%, signal=26%	SLAMF1/FCER1A/KIT/IL13RA2/IL1RL1/IL1B/PIK3CG/FCGR2B/LRRK2/CXCL6/CXCL8/CD84/NFKBIZ/CARD6/ITGB8/SLC18A2/IL18RAP/IL1R1/HSPD1/STAP1/MT1G/CD200/RHOH/RABGEF1/HAVCR1/IL1RAP/IL10/JMJD6/ADGRF5/ZC3H12A/DNASE1L3/TLR1/DOCK2/TLR4/FER/IRF4/TLR6/NOTCH2/CCR2/TSLP/CAMK4/LDLR/CD226/CCL3/ENPP3/VSIG4/THBS1/CLNK/RASGRP1/TNF/ITGAM/IL6/TRAF6/PLA2G4A/RORA/RAB44/PRKCE/STXBP3/ADAM9/MIR142/CLEC4D/PTPN11/SNAP23/BTK/CSF2/PJA…
GOBP_ADAPTIVE_IMMUNE_RESPONSE_BASED_ON_SOMATIC_RECOMBINATION_OF_IMMUNE_RECEPTORS_BUILT_FROM_IMMUNOGLOBULIN_SUPERFAMILY_DOMAINS	GOBP_ADAPTIVE_IMMUNE_RESPONSE_BASED_ON_SOMATIC_RECOMBINATION_OF_IMMUNE_RECEPTORS_BUILT_FROM_IMMUNOGLOBULIN_SUPERFAMILY_DOMAINS	325	0.374148	1.85577	7.19385e-08	4.05573e-05	3.48839e-05	4477	tags=35%, list=22%, signal=28%	KDM5D/ARG1/SLAMF1/FCER1A/CD1C/CD69/CR1L/CD28/C9/IL13RA2/IL1RL1/CR2/IL1B/FCGR2B/CR1/NFKBIZ/KLRC1/TNFAIP3/IL18RAP/IL1R1/HSPD1/C7/CRTAM/ADAM17/C4BPB/CD274/CXCL13/MSH6/JAK1/CD1A/CD1B/STAT4/IL10/CFI/ZC3H12A/NCKAP1L/IGKC/CRACR2A/FBXO38/TLR4/IRF4/MIR21/ZBTB1/LY9/CD80/CCR2/MR1/CD226/TLR8/BTN3A2/ENTPD7/SOCS5/CD27/TNF/IL6ST/SUPT6H/SWAP70/TNFSF4/KLHL6/IL6/BTN3A3/TRAF6/PLA2G4A/RORA/IL6R/C4BPA/MAP3K7/RAB27A/I…
GOBP_OXIDATIVE_PHOSPHORYLATION	GOBP_OXIDATIVE_PHOSPHORYLATION	110	-0.485231	-2.14752	1.34965e-07	6.42492e-05	5.52615e-05	4624	tags=48%, list=23%, signal=37%	UQCRQ/MSH2/COX6C/SDHC/COX7B/COX6B1/NDUFB7/SIRT3/UQCC2/NDUFA1/NUPR1/MTCH2/UQCC3/C2orf69/SLC25A33/NDUFB8/NDUFA6/COX5A/DGUOK/STOML2/NDUFC1/NDUFA11/NDUFA12/NDUFB2/NDUFA7/NDUFS3/NDUFB4/NDUFS8/TMEM135/SLC25A23/NDUFAB1/COX7A2/UQCR10/NDUFB9/CDK1/COX5B/NDUFB10/NDUFA8/NDUFB6/NDUFA4/UQCR11/NDUFA4L2/MLXIPL/COX8A/NDUFS7/SHMT2/CYC1/NDUFA2/COX7A1/NDUFV3/FXN/NDUFB3/ABCD1
GOBP_B_CELL_DIFFERENTIATION	GOBP_B_CELL_DIFFERENTIATION	142	0.471161	2.09592	1.39287e-07	6.42492e-05	5.52615e-05	3989	tags=38%, list=20%, signal=31%	MS4A1/VCAM1/CFB/KIT/CYLD/CR2/FCGR2B/LGALS8/CR1/FCRL3/NFKBIZ/FLT3/ADAM17/CDH17/IKZF3/PTPN2/IL10/DOCK11/IL7/CD79A/TOP2B/NCKAP1L/GPR183/PCID2/NOTCH2/ZBTB1/DOCK10/ITGB1/CD27/IL6ST/IL6/CEBPG/ITGA4/INPP5D/ST3GAL1/PLCL2/BLNK/HDAC9/BTK/BCL6/MALT1/SP3/PTPRC/ATM/CD40LG/CD19/PTPRJ/FNIP1/SLC39A7/DCAF1/DNAJB9/CD79B/PIK3R1/EZH2
GOBP_POSITIVE_REGULATION_OF_CELL_CELL_ADHESION	GOBP_POSITIVE_REGULATION_OF_CELL_CELL_ADHESION	314	0.382664	1.89749	1.73072e-07	7.31806e-05	6.29436e-05	3305	tags=28%, list=16%, signal=24%	FGG/SLAMF1/IL2RA/FGA/VCAM1/HSPH1/VNN1/CD28/CD83/CYLD/IL1B/PDPN/SELE/HLA-DQB1/DUSP10/GCNT2/LGALS8/CR1/CCR7/MAP3K8/NFKBIZ/ABL2/PNP/CD86/HSPD1/DPP4/ETS1/TESPA1/CD274/RHOH/CXCL13/ICOS/JAK1/MMRN1/IL10/THY1/IL1A/IL7/NCKAP1L/KLRC4-KLRK1/FBXO38/HLA-DQA1/HTN1/MIR21/ZBTB1/CEACAM6/CD80/CCR2/NCK1/ZP4/IGF1/ANK3/BTN2A2/SELP/SOCS5/RASGRP1/CD27/TNF/IL6ST/TNFSF4/IL6/TRAF6/NFAT5/HAS2/AFDN/IL6R/GCNT1/ITGA4/GPR65/TN…
GOBP_REGULATION_OF_IMMUNE_EFFECTOR_PROCESS	GOBP_REGULATION_OF_IMMUNE_EFFECTOR_PROCESS	367	0.359775	1.79649	2.03058e-07	7.3594e-05	6.32991e-05	3316	tags=27%, list=16%, signal=23%	SERPINB4/ARG1/SLAMF1/CD1C/CFB/CD69/KIT/CFH/CR1L/CD28/IL13RA2/CR2/IL1B/FCGR2B/DUSP10/CXCL6/CD84/CR1/FCRL3/KLRC2/NFKBIZ/KLRC1/IL18RAP/FFAR2/IL1R1/CD86/HSPD1/STAP1/CRTAM/C4BPB/CD274/RABGEF1/CD1A/CD1B/IL10/CFI/IRAK3/DDX21/ZC3H12A/DNASE1L3/NCKAP1L/PGC/DHX36/KLRC4-KLRK1/COLEC10/FBXO38/TLR4/FER/IRF4/ANGPT1/MIR21/HK1/MZB1/ZBTB1/CD80/CCR2/CAMK4/MR1/CD226/ENPP3/VSIG4/CLNK/SOCS5/RASGRP1/LACC1/TNF/DDX1/SUPT6…
GOBP_WOUND_HEALING	GOBP_WOUND_HEALING	429	0.348382	1.75984	2.01481e-07	7.3594e-05	6.32991e-05	4657	tags=35%, list=23%, signal=27%	FGG/SERPINB2/ITGA2/FGA/SERPIND1/F5/HMOX1/MIR451A/SERPINE2/F13A1/SERPINE1/DSP/ANGPTL1/ITGB3/PDPN/PIK3CG/F11/ADAMDEC1/COL3A1/ALOX15/F8/DDR2/PDGFRA/EREG/TNFAIP3/ENTPD1/CD109/CYP4F2/DST/ADAM17/C4BPB/PLAT/ANGPTL4/TEC/MMRN1/HIF1A/F2RL2/P2RY12/DGKA/IL1A/PLEK/FGF1/MYH10/CASP7/TLR4/PPIA/HTN1/MYOF/PHLDB2/HPS5/CLDN1/ANGPT1/MIA3/NOTCH2/AHNAK/PROS1/FAP/CHMP1B/IGF1/ANO5/ITGB1/ERBB3/PLAU/VPS4B/SMOC2/F2R/SELP/TH…
GOBP_ATP_SYNTHESIS_COUPLED_ELECTRON_TRANSPORT	GOBP_ATP_SYNTHESIS_COUPLED_ELECTRON_TRANSPORT	83	-0.522003	-2.19039	3.65425e-07	0.000123611	0.000106319	4624	tags=48%, list=23%, signal=37%	UQCRQ/COX6C/SDHC/COX7B/COX6B1/NDUFB7/NDUFA1/MTCH2/UQCC3/NDUFB8/NDUFA6/COX5A/DGUOK/NDUFC1/NDUFA11/NDUFA12/NDUFB2/NDUFA7/NDUFS3/NDUFB4/NDUFS8/NDUFAB1/COX7A2/UQCR10/NDUFB9/CDK1/COX5B/NDUFB10/NDUFA8/NDUFB6/NDUFA4/UQCR11/NDUFA4L2/COX8A/NDUFS7/CYC1/NDUFA2/COX7A1/NDUFV3/NDUFB3
GOBP_ACTIN_FILAMENT_BASED_MOVEMENT	GOBP_ACTIN_FILAMENT_BASED_MOVEMENT	142	0.459156	2.04251	4.50877e-07	0.000142985	0.000122983	3749	tags=34%, list=18%, signal=28%	TTN/FRMD6/DSP/DSG2/MYL1/ANK2/PDPN/SCN7A/CACNA1D/DSC2/SCN1A/CASQ2/STC1/SCN2A/MYO5A/SYNE2/KCNN2/AKAP9/MYH4/PDE4B/LUZP1/MYO6/ZEB2/KCNJ2/MYH10/MYO1B/ABCC9/LIMCH1/SCN3A/SCN9A/MYO1D/RYR2/CCDC88C/PIK3CA/PLN/SGCD/NEDD4L/MYH7/GSN/KCND3/PDE4D/GJC1/GJA1/MIR1-1/MYO1G/MYH14/MYH2/CACNA2D1
GOBP_LYMPHOCYTE_DIFFERENTIATION	GOBP_LYMPHOCYTE_DIFFERENTIATION	431	0.340114	1.71774	4.90551e-07	0.000146415	0.000125933	4179	tags=31%, list=21%, signal=25%	MS4A1/SLAMF1/IL2RA/VCAM1/CFB/CD69/KIT/VNN1/CD28/CD83/CYLD/CR2/IL1B/FCGR2B/DUSP10/LGALS8/CR1/CCR7/FCRL3/NFKBIZ/KLRC1/PNP/IL18RAP/FLT3/CD86/CRTAM/ADAM17/TESPA1/RHOH/CDH17/ICOS/THEMIS/JAK1/IKZF3/PTPN2/IRF1/STAT4/IL10/JMJD6/DOCK11/TBK1/IL1A/IL7/CHD7/ZC3H12A/CD79A/TOP2B/NCKAP1L/CRACR2A/GPR183/DOCK2/IRF4/ITK/MIR21/PCID2/NOTCH2/ZBTB1/RUNX2/LY9/CD80/CCR2/CAMK4/MR1/DOCK10/ITGB1/BTN2A2/ENTPD7/USP44/SOCS5/R…
GOBP_POSITIVE_REGULATION_OF_CANONICAL_NF_KAPPAB_SIGNAL_TRANSDUCTION	GOBP_POSITIVE_REGULATION_OF_CANONICAL_NF_KAPPAB_SIGNAL_TRANSDUCTION	211	0.412519	1.93483	6.2275e-07	0.000175546	0.00015099	3932	tags=37%, list=19%, signal=30%	HMOX1/BIRC3/IRAK2/PLK2/IL1B/TRIM38/EDA2R/TNFRSF10B/CCR7/TAB2/IL1R1/MAS1/CASP10/ECT2/TLR2/IL1RAP/TRAF5/HTR2B/RIPK1/IFIT5/TBK1/TRIM32/IL1A/IRAK3/DDX21/CFLAR/DHX36/PELI1/PIM2/TLR4/CASP8/TLR6/LPAR1/DHX15/TERF2IP/WLS/REL/TLR8/F2R/TIFA/AKAP13/TRIM52/TNF/TRIM22/DDX1/TRAF6/NFAT5/TNFRSF19/PRKCE/MAP3K7/CLEC4D/ALPK1/TNFSF14/CHUK/BTK/ANKRD17/CD40/PRKCB/IRAK4/BIRC2/RIPK2/CUL1/MALT1/NEK6/CD40LG/TFRC/GJA1/TLR7/…
GOBP_LEUKOCYTE_MEDIATED_IMMUNITY	GOBP_LEUKOCYTE_MEDIATED_IMMUNITY	380	0.34487	1.73153	9.63969e-07	0.000257431	0.000221419	3588	tags=28%, list=18%, signal=23%	SERPINB4/KDM5D/ARG1/SLAMF1/FCER1A/CD1C/KIT/CR1L/CD28/C9/IL13RA2/CR2/IL1B/PIK3CG/FCGR2B/CXCL6/CD84/CR1/KLRC2/NFKBIZ/KLRC1/SLC18A2/IL18RAP/IL1R1/HSPD1/STAP1/C7/CRTAM/ADAM17/C4BPB/CD274/MSH6/RABGEF1/CD1A/SLAMF7/CD1B/IL10/CFI/DDX21/DNASE1L3/NCKAP1L/IGKC/DHX36/KLRC4-KLRK1/FBXO38/TLR4/DAO/ZBTB1/CD80/CCR2/CAMK4/MR1/CD226/TLR8/BTN3A2/CCL3/CLNK/RASGRP1/CD27/TNF/DDX1/SUPT6H/SWAP70/ITGAM/TNFSF4/IL6/BTN3A3/T…
GOBP_POSITIVE_REGULATION_OF_CELL_ACTIVATION	GOBP_POSITIVE_REGULATION_OF_CELL_ACTIVATION	356	0.351598	1.74981	1.03001e-06	0.000261313	0.000224759	4284	tags=33%, list=21%, signal=26%	SLAMF1/IL2RA/VCAM1/HSPH1/CD38/VNN1/CD28/CD83/CYLD/IL1RL1/IL1B/HLA-DQB1/LRRK2/DUSP10/LGALS8/CR1/CCR7/DDR2/FCRL3/MAP3K8/NFKBIZ/ABL2/PNP/CD86/HSPD1/DPP4/STAP1/CD200/TESPA1/CD274/RHOH/ICOS/HAVCR1/IL10/THY1/IL1A/PLEK/IL7/NCKAP1L/KLRC4-KLRK1/GPR183/PELI1/FBXO38/TLR4/HLA-DQA1/TLR6/MIR21/PCID2/ZBTB1/CD80/CCR2/NCK1/TSLP/ZP4/IGF1/CD226/CCL3/BTN2A2/SELP/THBS1/SOCS5/RASGRP1/CD27/TNF/SLC39A10/IL6ST/TNFSF4/IL6…
GOBP_NEGATIVE_REGULATION_OF_IMMUNE_EFFECTOR_PROCESS	GOBP_NEGATIVE_REGULATION_OF_IMMUNE_EFFECTOR_PROCESS	123	0.478402	2.07174	1.1795e-06	0.000284989	0.000245122	2796	tags=31%, list=14%, signal=27%	SERPINB4/ARG1/SLAMF1/CD69/CR1L/IL13RA2/CR2/FCGR2B/DUSP10/CD84/CR1/FCRL3/KLRC1/C4BPB/CD274/RABGEF1/IL10/IRAK3/ZC3H12A/NCKAP1L/FER/ANGPT1/CD80/CCR2/ENPP3/VSIG4/SOCS5/TNF/TNFSF4/FGL2/C4BPA/INPP5D/TNFSF18/RC3H1/A2M/RC3H2/HAVCR2/BCL6
GOBP_HEMOSTASIS	GOBP_HEMOSTASIS	241	0.386838	1.83585	2.02967e-06	0.000468115	0.000402632	3890	tags=31%, list=19%, signal=25%	FGG/SERPINB2/ITGA2/FGA/SERPIND1/F5/SERPINE2/F13A1/SERPINE1/ANGPTL1/ITGB3/PDPN/PIK3CG/F11/COL3A1/F8/PDGFRA/ENTPD1/CYP4F2/C4BPB/PLAT/ANGPTL4/TEC/MMRN1/F2RL2/P2RY12/DGKA/PLEK/TLR4/PPIA/HPS5/ANGPT1/PROS1/FAP/PLAU/F2R/SELP/THBS1/JMJD1C/IL6ST/IL6/COMP/PLA2G4A/ITPR3/IL6R/ENPP4/STXBP3/PIK3CB/PRKCA/DGKH/RAB27A/ANXA2/PIK3CA/CD40/CPB2/MERTK/NFE2/VCL/PRKCQ/NFE2L2/ANO6/CD40LG/LMAN1/PRKCD/DTNBP1/C1QTNF1/PTPRJ/…
GOBP_L_SERINE_METABOLIC_PROCESS	GOBP_L_SERINE_METABOLIC_PROCESS	12	-0.853743	-2.27144	2.36795e-06	0.000500623	0.000430592	1495	tags=50%, list=7%, signal=46%	SDSL/SHMT1/SHMT2/PSPH/PSAT1/PHGDH
GOBP_REGULATION_OF_ADAPTIVE_IMMUNE_RESPONSE	GOBP_REGULATION_OF_ADAPTIVE_IMMUNE_RESPONSE	201	0.407092	1.89612	2.29681e-06	0.000500623	0.000430592	3316	tags=31%, list=16%, signal=26%	ARG1/SLAMF1/CD1C/CD69/CR1L/CD28/IL1RL1/CR2/IL1B/FCGR2B/DUSP10/SAMSN1/ALOX15/CR1/NFKBIZ/KLRC1/TNFAIP3/IL1R1/HSPD1/EIF2AK4/C4BPB/CD274/CD1A/IRF1/CD1B/IL10/ZC3H12A/NCKAP1L/FBXO38/MIR21/ZBTB1/CD80/CCR2/MR1/CD226/SOCS5/TNF/IL6ST/SUPT6H/SIRT1/TNFSF4/IL6/TRAF6/PLA2G4A/C4BPA/MAP3K7/TNFSF18/RC3H1/RC3H2/BTK/CD40/HAVCR2/BCL6/PRKCQ/RIPK2/C3/MALT1/PTPRC/RIF1/TFRC/LILRB4/KMT5B
GOBP_EXTRINSIC_APOPTOTIC_SIGNALING_PATHWAY	GOBP_EXTRINSIC_APOPTOTIC_SIGNALING_PATHWAY	227	0.399235	1.88309	2.69635e-06	0.000547251	0.000470698	3224	tags=28%, list=16%, signal=24%	FGG/SFRP2/FGA/HMOX1/BIRC3/HGF/SERPINE1/CYLD/IL1B/GCLM/AGTR2/TNFRSF10B/RB1CC1/NFKBIZ/TNFAIP3/BAG3/CASP3/PMAIP1/TRAF1/TRAF5/TNFRSF10A/RIPK1/FAS/CTNNA1/PHIP/IL1A/IL7/DDX3X/CFLAR/BMPR1B/CASP7/TLR4/GCLC/CASP8/TLR6/ITGA6/KRT8/KRT18/IGF1/ERBB3/STK4/SP100/THBS1/CD27/TNF/IL6R/MIR142/ITGAV/TNFSF14/CSF2/BIRC2/ZMYND11/TGFBR1/MADD/ATF3/BLOC1S2/NF1/SKIL/HTT/PTPRC/ACSL5/RNF34/CD40LG
GOBP_MITOCHONDRIAL_GENE_EXPRESSION	GOBP_MITOCHONDRIAL_GENE_EXPRESSION	153	-0.406629	-1.89334	3.15549e-06	0.000596291	0.000512877	3886	tags=36%, list=19%, signal=29%	MRPS30/MRPL19/UQCC2/HSD17B10/MRPS18A/MRPL58/YRDC/MRPS17/AURKAIP1/MRPS15/GTPBP3/MRPL16/MRPL11/SLC25A33/MRPS2/MRPL38/MRPL37/THAP11/MRPS21/MRPL41/TUFM/MRPL13/CHCHD1/SARS2/MRPS18C/MRPL40/TACO1/COA3/MRPS11/TARS2/MRPL46/AARS2/C1QBP/MPV17L2/MRPS12/MRPL34/MALSU1/MTG1/MRPL28/SLIRP/MRPL12/MRPL21/FOXO3/MRPL23/MRPL4/SHMT2/MRPS16/FASTK/RPUSD3/MRPS34/MRPS33/MRPL54/MRPL43/MRPL2/MRPL24
GOBP_DNA_REPLICATION	GOBP_DNA_REPLICATION	295	-0.334672	-1.70437	3.17301e-06	0.000596291	0.000512877	3359	tags=29%, list=17%, signal=24%	MMS22L/WRNIP1/POLL/POLDIP2/RFC5/ENPP7/DNAJA3/TFPT/GRWD1/HCRT/GDF2/PNKP/PTMS/ASF1A/LRWD1/POLD1/ATAD5/XRCC3/ORC6/GMNN/EHMT2/CDK2AP1/MCM5/GINS4/RBX1/RPA3/NYNRIN/CDK1/MCM8/RMI1/NFIC/CDC34/CHRAC1/NT5M/GLI2/E2F8/RNASEH2A/MCM2/SHMT1/RMI2/CARM1/CHAF1B/DYNLL1/BRCA2/DUT/NFIX/WIZ/DSCC1/AICDA/PCNA/CHTF8/PRIM2/RFC3/MCM4/ZRANB3/TICRR/PRIM1/POLD2/EME1/ADRA2A/KCTD13/POLQ/CCNA2/POLE4/DACH1/BLM/RAD51/RAD51C/CDC45/…
GOBP_MITOCHONDRIAL_ELECTRON_TRANSPORT_NADH_TO_UBIQUINONE	GOBP_MITOCHONDRIAL_ELECTRON_TRANSPORT_NADH_TO_UBIQUINONE	43	-0.603326	-2.22521	3.88598e-06	0.000642152	0.000552323	2735	tags=47%, list=13%, signal=40%	NDUFB8/NDUFA6/NDUFC1/NDUFA11/NDUFB2/NDUFA7/NDUFS3/NDUFB4/NDUFS8/NDUFAB1/NDUFB9/NDUFB10/NDUFA8/NDUFB6/NDUFA4/NDUFA4L2/NDUFS7/NDUFA2/NDUFV3/NDUFB3
GOBP_MITOCHONDRIAL_TRANSLATION	GOBP_MITOCHONDRIAL_TRANSLATION	120	-0.442053	-1.97299	3.85224e-06	0.000642152	0.000552323	3886	tags=39%, list=19%, signal=32%	MRPS30/MRPL19/UQCC2/MRPS18A/MRPL58/MRPS17/AURKAIP1/MRPS15/MRPL16/MRPL11/MRPS2/MRPL38/MRPL37/MRPS21/MRPL41/TUFM/MRPL13/CHCHD1/SARS2/MRPS18C/MRPL40/TACO1/COA3/MRPS11/TARS2/MRPL46/AARS2/C1QBP/MPV17L2/MRPS12/MRPL34/MALSU1/MTG1/MRPL28/MRPL12/MRPL21/MRPL23/MRPL4/SHMT2/MRPS16/RPUSD3/MRPS34/MRPS33/MRPL54/MRPL43/MRPL2/MRPL24
GOBP_MEIOTIC_CELL_CYCLE	GOBP_MEIOTIC_CELL_CYCLE	288	-0.339197	-1.72541	3.67989e-06	0.000642152	0.000552323	2343	tags=22%, list=12%, signal=19%	PLD6/EHMT2/KLHDC3/ANAPC13/P3H4/PSMB5/RPL10L/ZWINT/HFM1/RAD21L1/RMI1/MEIOC/PSMB2/PMS1/FANCA/TOP2A/RAD54L/MAEL/TUBG1/NDC80/SLC2A8/C14orf39/SKA2/BRCA2/AURKA/MNS1/ING2/SWI5/NDC1/CDC25C/PTTG3P/MKI67/CENPV/HORMAD1/SGO2/EME1/PSMA8/PLK1/GPR3/RNF212/ANAPC11/EXD1/FMN2/RAD51/CDC20/RAD51C/KNL1/EXO1/CKS2/CDC25A/MYBL1/NUF2/CDCA2/SKA3/TRIP13/BRIP1/RBM46/SKA1/TTK/XRCC2/MND1/SGO1
GOBP_REGULATION_OF_INNATE_IMMUNE_RESPONSE	GOBP_REGULATION_OF_INNATE_IMMUNE_RESPONSE	457	0.323491	1.64377	3.92328e-06	0.000642152	0.000552323	4978	tags=37%, list=24%, signal=29%	SERPINB4/ARG1/MIR146A/BIRC3/CFH/IRAK2/CYLD/TNIP3/AIM2/HSP90AA1/BPIFB1/TRAF3IP3/FCGR2B/DUSP10/SMPDL3B/CR1/GBP2/FCRL3/KLRC2/EREG/NFKBIZ/KLRC1/TNFAIP3/EPG5/IL18RAP/FFAR2/ZNFX1/HSPD1/PARP14/RIOK3/CRTAM/CD274/CTSS/TLR2/PLSCR2/PTPN2/RPS6KA3/TAX1BP1/IRF1/TXK/CFI/PARP9/TBK1/TRIM32/TRAF3/IRAK3/DDX3X/IFI16/OGT/KLRC4-KLRK1/COLEC10/TLR1/PELI1/OTUD4/TLR4/IRF4/CASP8/TLR6/MIR21/MIR200C/NR1H4/DHX9/FOSL1/IPO5/PSP…
GOBP_RESPONSE_TO_INTERLEUKIN_1	GOBP_RESPONSE_TO_INTERLEUKIN_1	110	0.476648	2.02883	4.37441e-06	0.000693618	0.000596589	3222	tags=41%, list=16%, signal=35%	CD38/MIR146A/GBP3/IRAK2/IL1B/SELE/ANKRD1/CXCL8/GBP2/IL1R1/MIR204/RPS6KA5/IL1RN/IL1RAP/TAX1BP1/HIF1A/IL1A/IRAK3/AKAP12/ZC3H12A/OTUD4/GCLC/IL1R2/MIR21/PTGIS/CCL3/TANK/IL6/TRAF6/HAS2/RORA/MAP3K7/MIR142/PRKCA/USP10/CHI3L1/TRIM63/RC3H1/CD40/IRAK4/NR1D1/RIPK2/ADAMTS12/NLRP7/ACOD1
GOBP_ACTIN_MEDIATED_CELL_CONTRACTION	GOBP_ACTIN_MEDIATED_CELL_CONTRACTION	119	0.46148	1.98455	5.99428e-06	0.000905429	0.000778771	3359	tags=32%, list=17%, signal=27%	TTN/FRMD6/DSP/DSG2/MYL1/ANK2/PDPN/SCN7A/CACNA1D/DSC2/SCN1A/CASQ2/STC1/SCN2A/KCNN2/AKAP9/MYH4/PDE4B/LUZP1/ZEB2/KCNJ2/ABCC9/LIMCH1/SCN3A/SCN9A/RYR2/CCDC88C/PIK3CA/PLN/SGCD/NEDD4L/MYH7/GSN/KCND3/PDE4D/GJC1/GJA1/MIR1-1
GOBP_RESPONSE_TO_MOLECULE_OF_BACTERIAL_ORIGIN	GOBP_RESPONSE_TO_MOLECULE_OF_BACTERIAL_ORIGIN	332	0.348713	1.73058	6.06712e-06	0.000905429	0.000778771	2892	tags=27%, list=14%, signal=24%	VCAM1/MIR146A/CD180/GBP3/SERPINE1/IRAK2/TNIP3/IL1B/SELE/ANKRD1/FMO1/FCGR2B/DUSP10/CXCL6/CXCL8/ABCA1/CCR7/GBP2/NFKBIZ/TNFAIP3/TAB2/IL18RAP/CD86/SOD2/CSF3/STAP1/NFKB1/CD200/ADAM17/CASP3/CD274/DIO2/CXCL13/TLR2/HPGD/PDE4B/CTR9/RPS6KA3/GCH1/IL10/IL1A/IRAK3/AKAP12/ZC3H12A/CASP7/KLRC4-KLRK1/TLR1/IFNAR1/PELI1/TLR4/IL24/FER/CASP8/TLR6/CLDN1/MIR21/NUGGC/BLVRA/CD80/NR1H4/CXCL2/F2R/MAPK8/SELP/PPBP/TNF/TNFSF4…
GOBP_TOLL_LIKE_RECEPTOR_SIGNALING_PATHWAY	GOBP_TOLL_LIKE_RECEPTOR_SIGNALING_PATHWAY	79	0.5153	2.08679	6.59329e-06	0.000955838	0.000822128	2694	tags=38%, list=13%, signal=33%	MIR146A/BIRC3/IRAK2/TNIP3/SMPDL3B/NFKBIZ/HSPD1/CD274/CTSS/TLR2/RPS6KA3/IRF1/TRAF3/IRAK3/TLR1/OTUD4/TLR4/IRF4/TLR6/FOSL1/TLR8/HSP90B1/TRAF6/PRKCE/TLR10/MAP3K7/BTK/TNIP1/IRAK4/BIRC2
GOBP_DNA_TEMPLATED_DNA_REPLICATION	GOBP_DNA_TEMPLATED_DNA_REPLICATION	161	-0.40064	-1.87129	6.94127e-06	0.000978334	0.000841477	2827	tags=32%, list=14%, signal=27%	PNKP/ASF1A/LRWD1/POLD1/ATAD5/XRCC3/ORC6/GMNN/CDK2AP1/MCM5/GINS4/RBX1/NYNRIN/MCM8/CDC34/CHRAC1/E2F8/MCM2/CARM1/DYNLL1/BRCA2/WIZ/AICDA/PCNA/PRIM2/RFC3/MCM4/ZRANB3/TICRR/PRIM1/POLD2/EME1/POLQ/POLE4/DACH1/BLM/RAD51/RAD51C/CDC45/WDR18/TIPIN/EXO1/ORC1/BRCA1/MCM10/TK1/FAM111B/DTL/POLE2/GINS3/GINS1
GOBP_POSITIVE_REGULATION_OF_MAPK_CASCADE	GOBP_POSITIVE_REGULATION_OF_MAPK_CASCADE	444	0.320056	1.62568	7.75309e-06	0.00106322	0.000914489	4044	tags=29%, list=20%, signal=24%	FGG/SLAMF1/FGA/DKK1/LIF/KIT/NTRK2/HGF/IL13RA2/ITGB3/IL1B/PIK3CG/FCGR2B/LRRK2/GDF15/EDA2R/ALOX15/GCNT2/CCR7/DDR2/FCRL3/RB1CC1/PDGFRA/FGF7/DSC2/FLT3/IL1R1/MYOC/BANK1/CDON/IL1RAP/ZNF622/HTR2B/DOK5/GPNMB/RIPK1/IL1A/FGF1/AKAP12/ZC3H12A/CFLAR/CRACR2A/GPR183/TLR4/SPAG9/PPIA/TLR6/LPAR1/ANGPT1/MIR21/NOTCH2/IGF1/ERN1/RAPGEF2/ERBB3/CCL3/F2R/TAOK3/PDGFC/FGF16/AKAP13/THBS1/RASGRP1/CD27/TNF/IL6ST/FGF9/BNIP2/IL…
GOBP_LYMPHOCYTE_MEDIATED_IMMUNITY	GOBP_LYMPHOCYTE_MEDIATED_IMMUNITY	281	0.361224	1.75546	7.9713e-06	0.00106438	0.000915485	4339	tags=34%, list=21%, signal=27%	SERPINB4/KDM5D/ARG1/SLAMF1/FCER1A/CD1C/CR1L/CD28/C9/IL13RA2/CR2/IL1B/FCGR2B/CR1/KLRC2/NFKBIZ/KLRC1/IL18RAP/IL1R1/HSPD1/C7/CRTAM/C4BPB/CD274/MSH6/CD1A/SLAMF7/CD1B/IL10/CFI/NCKAP1L/IGKC/KLRC4-KLRK1/FBXO38/ZBTB1/CD80/CCR2/MR1/CD226/TLR8/BTN3A2/CLNK/RASGRP1/CD27/TNF/SUPT6H/SWAP70/TNFSF4/IL6/BTN3A3/TRAF6/C4BPA/MAP3K7/PIK3CB/CEBPG/RAB27A/INPP5D/C1S/BTK/PIK3C3/LIG4/CD40/HAVCR2/RNF168/BCL6/C3/MALT1/PTPRC…
GOBP_HOMOTYPIC_CELL_CELL_ADHESION	GOBP_HOMOTYPIC_CELL_CELL_ADHESION	103	0.474673	2.00402	9.16401e-06	0.0011341	0.000975455	2324	tags=25%, list=11%, signal=22%	FGG/FGA/CEACAM5/SERPINE2/DSP/DSG2/ITGB3/PDPN/PIK3CG/PDGFRA/ENTPD1/DSC2/JAK1/MMRN1/P2RY12/PLEK/PPIA/ANK3/IL6ST/IL6/COMP/IL6R/STXBP3/TJP2/PIK3CB/PRKCA
GOBP_REGULATION_OF_INFLAMMATORY_RESPONSE	GOBP_REGULATION_OF_INFLAMMATORY_RESPONSE	437	0.321111	1.62322	8.97203e-06	0.0011341	0.000975455	3222	tags=24%, list=16%, signal=21%	IL2RA/MIR31/CD69/MIR146A/BIRC3/HGF/TNFAIP6/CD28/GBP3/SERPINE1/IL13RA2/CMA1/CYLD/IL1RL1/PLK2/DSG2/CD200R1/AIM2/IL1B/SELE/FCGR2B/LRRK2/DUSP10/ALOX15/SMPDL3B/CCR7/GBP2/MAP3K8/NFKBIZ/TNFAIP3/FFAR2/NLRP14/IL1R1/MAS1/MIR30C2/MIR204/STAP1/NFKB1/CD200/ETS1/CASP3/TLR2/TNC/PTGS2/IL1RN/RABGEF1/IL1RAP/PTPN2/IER3/RIPK1/IL10/AOAH/IL1A/DNASE1L3/IFI16/TLR4/TLR6/IL1R2/MIR21/IL20/CCR2/TSLP/CASP4/NR1H4/DHX9/PTGIS/L…
GOBP_REGULATION_OF_CELL_CELL_ADHESION	GOBP_REGULATION_OF_CELL_CELL_ADHESION	495	0.310109	1.58815	9.04646e-06	0.0011341	0.000975455	2848	tags=21%, list=14%, signal=19%	FGG/ARG1/SLAMF1/IL2RA/FGA/VCAM1/HSPH1/MIR31/CD69/MIR146A/MUC21/SERPINE2/VNN1/CD28/CD83/CYLD/IL1B/PDPN/SELE/HLA-DQB1/DUSP10/GCNT2/LGALS8/CR1/CCR7/MAP3K8/LAX1/NFKBIZ/ABL2/PNP/CD86/HSPD1/DPP4/CRTAM/ETS1/TESPA1/CASP3/CD274/RHOH/CXCL13/ICOS/IL1RN/JAK1/PTPN2/IRF1/GPNMB/MMRN1/IL10/THY1/IL1A/IL7/ZC3H12A/NCKAP1L/KLRC4-KLRK1/PELI1/FBXO38/HLA-DQA1/HTN1/MIR21/MIA3/ARG2/ZBTB1/CEACAM6/CD80/CCR2/NCK1/ZP4/IGF1/A…
GOBP_POSITIVE_REGULATION_OF_LEUKOCYTE_CELL_CELL_ADHESION	GOBP_POSITIVE_REGULATION_OF_LEUKOCYTE_CELL_CELL_ADHESION	261	0.363575	1.74848	1.07729e-05	0.00130147	0.00111941	3305	tags=27%, list=16%, signal=23%	SLAMF1/IL2RA/VCAM1/HSPH1/VNN1/CD28/CD83/CYLD/IL1B/SELE/HLA-DQB1/DUSP10/LGALS8/CR1/CCR7/MAP3K8/NFKBIZ/ABL2/PNP/CD86/HSPD1/DPP4/ETS1/TESPA1/CD274/RHOH/ICOS/THY1/IL1A/IL7/NCKAP1L/KLRC4-KLRK1/FBXO38/HLA-DQA1/MIR21/ZBTB1/CD80/CCR2/NCK1/ZP4/IGF1/BTN2A2/SELP/SOCS5/RASGRP1/CD27/TNF/IL6ST/TNFSF4/IL6/TRAF6/NFAT5/HAS2/GCNT1/ITGA4/GPR65/TNFSF14/PTPN11/CD24/HAVCR2/EGR3/BCL6/PRKCQ/RIPK2/MALT1/SIRPB1/YES1/PTPRC…
GOBP_MEIOSIS_I_CELL_CYCLE_PROCESS	GOBP_MEIOSIS_I_CELL_CYCLE_PROCESS	131	-0.41371	-1.87968	1.21692e-05	0.00140333	0.00120702	2313	tags=31%, list=11%, signal=27%	EHMT2/KLHDC3/P3H4/RPL10L/ZWINT/HFM1/RMI1/MEIOC/PMS1/TOP2A/RAD54L/MAEL/NDC80/SLC2A8/C14orf39/BRCA2/AURKA/ING2/SWI5/NDC1/CDC25C/PTTG3P/HORMAD1/SGO2/EME1/PSMA8/PLK1/RNF212/FMN2/RAD51/CDC20/RAD51C/KNL1/CKS2/CDC25A/MYBL1/TRIP13/BRIP1/MND1/SGO1
GOBP_ANTIGEN_RECEPTOR_MEDIATED_SIGNALING_PATHWAY	GOBP_ANTIGEN_RECEPTOR_MEDIATED_SIGNALING_PATHWAY	194	0.397286	1.8479	1.214e-05	0.00140333	0.00120702	3329	tags=32%, list=16%, signal=27%	MS4A1/CD38/CD28/CYLD/HLA-DQB1/FCGR2B/GCSAML/CCR7/FCRL3/LAX1/NFKBIZ/CD86/STAP1/BANK1/NFKB1/TESPA1/CD274/THEMIS/CLEC2D/PDE4B/PTPN2/TEC/TXK/BLK/THY1/ZC3H12A/CD79A/NCKAP1L/IGKC/ITK/CD80/NCK1/RAB29/CD226/BTN3A2/BTN2A2/SLC39A10/BTN2A1/KLHL6/BTN3A3/TRAF6/BTN2A3P/SLC39A6/MAP3K7/PTPN11/INPP5D/PLCL2/GCSAM/BLNK/RC3H1/RC3H2/BTK/PIK3CA/PRKCB/RIPK2/EIF2B2/ELF1/PSEN1/MALT1/PTPRC/LILRB4/PDE4D/CD19
GOBP_REGULATION_OF_EXTRINSIC_APOPTOTIC_SIGNALING_PATHWAY	GOBP_REGULATION_OF_EXTRINSIC_APOPTOTIC_SIGNALING_PATHWAY	155	0.420529	1.89585	1.36376e-05	0.00153772	0.00132261	3224	tags=30%, list=16%, signal=25%	FGG/SFRP2/FGA/HMOX1/HGF/SERPINE1/CYLD/IL1B/GCLM/AGTR2/RB1CC1/TNFAIP3/PMAIP1/TRAF1/RIPK1/CTNNA1/PHIP/IL1A/IL7/DDX3X/CFLAR/BMPR1B/TLR4/GCLC/TLR6/ITGA6/IGF1/STK4/SP100/THBS1/TNF/MIR142/ITGAV/TNFSF14/CSF2/ZMYND11/TGFBR1/MADD/ATF3/NF1/SKIL/HTT/PTPRC/ACSL5/RNF34/CD40LG
GOBP_CELLULAR_RESPONSE_TO_HEAT	GOBP_CELLULAR_RESPONSE_TO_HEAT	62	0.541166	2.11567	1.46862e-05	0.00155245	0.00133528	3186	tags=44%, list=16%, signal=37%	HSPA6/HMOX1/CHORDC1/HSP90AA2P/DNAJA4/HSP90AA1/SLU7/DNAJB1/BAG3/IL1A/FGF1/TRPA1/DHX36/TPR/VCP/ANO1/HSP90AB2P/THBS1/SIRT1/ATR/HSP90AB3P/DNAJC2/TFEC/HSP90AB1/NF1/EIF2S1/ATM
GOBP_REGULATION_OF_LEUKOCYTE_MEDIATED_IMMUNITY	GOBP_REGULATION_OF_LEUKOCYTE_MEDIATED_IMMUNITY	238	0.375047	1.78217	1.44633e-05	0.00155245	0.00133528	3656	tags=30%, list=18%, signal=25%	SERPINB4/ARG1/SLAMF1/CD1C/KIT/CR1L/CD28/IL13RA2/CR2/IL1B/FCGR2B/CXCL6/CD84/CR1/KLRC2/KLRC1/IL18RAP/IL1R1/HSPD1/STAP1/CRTAM/C4BPB/CD274/RABGEF1/CD1A/CD1B/IL10/DDX21/DNASE1L3/NCKAP1L/DHX36/KLRC4-KLRK1/FBXO38/TLR4/ZBTB1/CD80/CCR2/CAMK4/MR1/CD226/CLNK/RASGRP1/TNF/DDX1/SUPT6H/ITGAM/TNFSF4/IL6/TRAF6/C4BPA/MAP3K7/INPP5D/BTK/PIK3C3/CD40/HAVCR2/BCL6/C3/MALT1/PTPRC/RIF1/CD96/AP1G1/TFRC/LILRB4/KMT5B/SLAMF6/…
GOBP_LEUKOCYTE_PROLIFERATION	GOBP_LEUKOCYTE_PROLIFERATION	322	0.343098	1.70297	1.43686e-05	0.00155245	0.00133528	3386	tags=25%, list=17%, signal=22%	MS4A1/ARG1/SLAMF1/IL2RA/VCAM1/CD38/KIT/CD28/CD180/CR2/IL1B/PIK3CG/FCGR2B/CR1/FCRL3/NFKBIZ/TNFAIP3/PNP/FLT3/CD86/HSPD1/CRTAM/CCL8/CASP3/CD274/IKZF3/IRF1/GPNMB/IL10/MSN/TBK1/IL1A/IL7/CD79A/NCKAP1L/GPR183/PELI1/DOCK2/TLR4/MIR21/ARG2/MZB1/CD80/CCR2/NCK1/ZP4/IGF1/ENPP3/BTN2A2/VSIG4/RASGRP1/SLC39A10/IL6ST/TNFSF4/IL6/TRAF6/TNFSF14/PTPN11/INPP5D/TNFSF18/PLCL2/RC3H1/RC3H2/BTK/CSF2/CD24/CD40/HAVCR2/LRRC32/…
GOBP_ELECTRON_TRANSPORT_CHAIN	GOBP_ELECTRON_TRANSPORT_CHAIN	106	-0.435997	-1.92125	1.50795e-05	0.0015615	0.00134306	4624	tags=43%, list=23%, signal=34%	UQCRQ/COX6C/SDHC/COX7B/FDX1/SCO2/COX6B1/NDUFB7/NDUFA1/MTCH2/CYB561/UQCC3/NDUFB8/NDUFA6/COX5A/THAP11/DGUOK/NDUFC1/NDUFA11/NDUFA12/NDUFB2/NDUFA7/NDUFS3/NDUFB4/NDUFS8/NDUFAB1/COX7A2/UQCR10/NDUFB9/IMMP2L/CDK1/COX5B/NDUFB10/NDUFA8/NDUFB6/NDUFA4/UQCR11/NDUFA4L2/COX8A/NDUFS7/WDR93/CYC1/NDUFA2/COX7A1/NDUFV3/NDUFB3
GOBP_INTEGRIN_MEDIATED_SIGNALING_PATHWAY	GOBP_INTEGRIN_MEDIATED_SIGNALING_PATHWAY	111	0.46651	1.99149	1.70378e-05	0.00172899	0.00148713	5214	tags=47%, list=26%, signal=35%	ITGA2/SERPINE1/ITGB3/ITGA8/LAMA2/COL3A1/ITGB8/DST/CDH17/TEC/THY1/ADAMTS1/CTNNA1/PLEK/ITGA11/PTN/ITGA6/ZNF304/ITGB1/PLAU/ITGAM/ITGA10/LAMC1/LAMB1/ADAM9/ITGA4/ITGAV/PTPN11/CUL3/CD40LG/ITGAE/DAB2/VTN/FUT8/ADAM10/LAMA1/ITGA5/VAV1/TIMP1/ITGA9/ERBIN/MYH9/VAV3/TLN1/SYK/FERMT2/LAMB2/FN1/PTK2B/DOCK1/NEDD9/FBLN1
GOBP_HETEROTYPIC_CELL_CELL_ADHESION	GOBP_HETEROTYPIC_CELL_CELL_ADHESION	62	0.537694	2.1021	1.76986e-05	0.00176084	0.00151452	2370	tags=34%, list=12%, signal=30%	FGG/FGA/VCAM1/DSP/DSG2/CD200R1/ITGB3/IL1B/NRCAM/GCNT2/DSC2/CD200/IL1RN/IL10/THY1/CEACAM6/ITGB1/TNF/ITGAM/ITGA4/ITGAV
GOBP_RESPONSE_TO_HEAT	GOBP_RESPONSE_TO_HEAT	95	0.468442	1.94424	2.03191e-05	0.00196052	0.00168627	3186	tags=35%, list=16%, signal=29%	HSPA6/HMOX1/CHORDC1/HSP90AA2P/DNAJA4/HSP90AA1/SLU7/DNAJB1/BAG3/DNAJA1/CASQ1/TP53INP1/IL1A/FGF1/TRPA1/DHX36/TPR/VCP/GCLC/ANO1/IGF1/HSP90AB2P/THBS1/SIRT1/ATR/HSP90AB3P/DNAJC2/TFEC/HSP90AB1/EIF2B2/NF1/EIF2S1/ATM
GOBP_CELL_ACTIVATION_INVOLVED_IN_IMMUNE_RESPONSE	GOBP_CELL_ACTIVATION_INVOLVED_IN_IMMUNE_RESPONSE	317	0.346062	1.71675	2.04784e-05	0.00196052	0.00168627	3869	tags=33%, list=19%, signal=28%	SLAMF1/IFNE/FCER1A/CD1C/CD69/KIT/CD28/CD180/IL13RA2/IL1B/PIK3CG/FCGR2B/CD84/LGALS8/CR1/KLRC2/NFKBIZ/SLC18A2/IL18RAP/IL1R1/CD86/HSPD1/EIF2AK4/CDH17/MSH6/ICOS/JAK1/RABGEF1/IL1RAP/STAT4/IL10/DOCK11/TBK1/ZC3H12A/DNASE1L3/NCKAP1L/CRACR2A/GPR183/CDR2/DOCK2/TLR4/FER/IRF4/MIR21/NOTCH2/LY9/CD80/CCR2/DOCK10/CCL3/ENPP3/ENTPD7/CLNK/SOCS5/RASGRP1/TNF/IL6ST/SUPT6H/SWAP70/ITGAM/TNFSF4/IL6/RORA/RAB44/PRKCE/IL6R/…
GOBP_EXTRINSIC_APOPTOTIC_SIGNALING_PATHWAY_VIA_DEATH_DOMAIN_RECEPTORS	GOBP_EXTRINSIC_APOPTOTIC_SIGNALING_PATHWAY_VIA_DEATH_DOMAIN_RECEPTORS	85	0.506413	2.06208	2.11697e-05	0.00198917	0.00171091	3208	tags=35%, list=16%, signal=30%	FGG/SFRP2/FGA/HMOX1/BIRC3/HGF/SERPINE1/TNFRSF10B/TNFAIP3/BAG3/PMAIP1/TRAF5/TNFRSF10A/RIPK1/FAS/DDX3X/CFLAR/BMPR1B/CASP8/STK4/SP100/THBS1/TNF/BIRC2/MADD/ATF3/BLOC1S2/NF1/SKIL/RNF34
GOBP_PROTEIN_ACTIVATION_CASCADE	GOBP_PROTEIN_ACTIVATION_CASCADE	30	0.663937	2.16638	2.33598e-05	0.00215504	0.00185358	421	tags=23%, list=2%, signal=23%	FGG/FGA/F5/F13A1/ITGB3/F11/F8
GOBP_NEGATIVE_REGULATION_OF_IMMUNE_RESPONSE	GOBP_NEGATIVE_REGULATION_OF_IMMUNE_RESPONSE	208	0.378294	1.76885	2.47779e-05	0.00221484	0.00190501	3456	tags=29%, list=17%, signal=24%	SERPINB4/ARG1/SLAMF1/CD69/CR1L/IL1RL1/PLK2/CR2/FCGR2B/DUSP10/SAMSN1/COL3A1/ALOX15/CR1/KLRC1/TNFAIP3/PARP14/C4BPB/CD274/PTPN2/IL10/IRAK3/ZC3H12A/NCKAP1L/IFI16/OLFM4/FER/MIR21/ARG2/CD80/CCR2/ENPP3/ADAR/VSIG4/SOCS5/IL6ST/TNFSF4/FGL2/C4BPA/INPP5D/TNFSF18/RC3H1/A2M/TRIM21/RC3H2/SMCR8/HAVCR2/BCL6/C9orf72/DCST1/STAT2/YES1/PTPRC/TRAFD1/ACOD1/CD96/LILRB4/GIGYF2/USP38/OAS3
GOBP_LEUKOCYTE_CELL_CELL_ADHESION	GOBP_LEUKOCYTE_CELL_CELL_ADHESION	417	0.32113	1.61811	2.4881e-05	0.00221484	0.00190501	3305	tags=24%, list=16%, signal=20%	ARG1/SLAMF1/IL2RA/VCAM1/HSPH1/MIR31/CD69/MIR146A/VNN1/CD28/CD83/CYLD/IL1B/SELE/HLA-DQB1/DUSP10/LGALS8/CR1/CCR7/MAP3K8/LAX1/NFKBIZ/ABL2/PNP/CD86/HSPD1/DPP4/CRTAM/ETS1/TESPA1/CASP3/CD274/RHOH/ICOS/PTPN2/IRF1/GPNMB/IL10/THY1/MSN/IL1A/IL7/ZC3H12A/NCKAP1L/KLRC4-KLRK1/PELI1/FBXO38/HLA-DQA1/MIR21/MIA3/ARG2/ZBTB1/CD80/CCR2/NCK1/ZP4/IGF1/ITGB1/BTN2A2/VSIG4/SELP/SOCS5/RASGRP1/CD27/TNF/IL6ST/ITGAM/TNFSF4/IL…
GOBP_BLOOD_COAGULATION_FIBRIN_CLOT_FORMATION	GOBP_BLOOD_COAGULATION_FIBRIN_CLOT_FORMATION	25	0.709887	2.22829	2.77419e-05	0.00238297	0.00204962	421	tags=28%, list=2%, signal=27%	FGG/FGA/F5/F13A1/ITGB3/F11/F8
GOBP_REGULATION_OF_MACROPHAGE_ACTIVATION	GOBP_REGULATION_OF_MACROPHAGE_ACTIVATION	54	0.55716	2.11491	2.90858e-05	0.00238297	0.00204962	3165	tags=44%, list=16%, signal=38%	IL1RL1/FCGR2B/LRRK2/HSPD1/STAP1/CD200/IL10/ADGRF5/ZC3H12A/TLR4/TLR6/LDLR/CCL3/VSIG4/THBS1/IL6/PLA2G4A/RORA/MIR142/PJA2/HAVCR2/NR1D1/IL31RA/PTPRC
GOBP_T_CELL_MEDIATED_IMMUNITY	GOBP_T_CELL_MEDIATED_IMMUNITY	125	0.438094	1.90362	2.8549e-05	0.00238297	0.00204962	2418	tags=25%, list=12%, signal=22%	KDM5D/ARG1/SLAMF1/CD1C/CR1L/CR2/IL1B/FCGR2B/CR1/NFKBIZ/KLRC1/IL1R1/HSPD1/CRTAM/CD274/CD1A/CD1B/NCKAP1L/FBXO38/ZBTB1/CD80/CCR2/MR1/BTN3A2/TNFSF4/IL6/BTN3A3/TRAF6/C4BPA/MAP3K7/RAB27A
GOBP_NEGATIVE_REGULATION_OF_RESPONSE_TO_EXTERNAL_STIMULUS	GOBP_NEGATIVE_REGULATION_OF_RESPONSE_TO_EXTERNAL_STIMULUS	412	0.319481	1.61158	2.91178e-05	0.00238297	0.00204962	3226	tags=23%, list=16%, signal=20%	FGG/SERPINB4/ARG1/SERPINB2/IL2RA/FGA/MIR31/CD69/MIR146A/SERPINE2/HGF/TNFAIP6/SERPINE1/IL13RA2/CYLD/PLK2/DSG2/CD200R1/IL1B/FCGR2B/F11/DUSP10/TRIM38/SMPDL3B/CR1/PDGFRA/KLRC1/TNFAIP3/ROBO2/CD109/IL1R1/PARP14/DPP4/MIR30C2/MIR204/STAP1/NFKB1/CD200/CXCL13/PLAT/IL1RN/RABGEF1/IL1RAP/PTPN2/IER3/MMRN1/IL10/AOAH/IL1A/IRAK3/IFI16/KLRC4-KLRK1/PHLDB2/IL1R2/MIR21/ARG2/PROS1/FAP/NR1H4/PTGIS/LDLR/IGF1/PLAU/ENPP3/…
GOBP_POSITIVE_REGULATION_OF_RESPONSE_TO_BIOTIC_STIMULUS	GOBP_POSITIVE_REGULATION_OF_RESPONSE_TO_BIOTIC_STIMULUS	402	0.315323	1.5837	2.87882e-05	0.00238297	0.00204962	2848	tags=24%, list=14%, signal=21%	ARG1/MIR146A/BIRC3/CD180/IRAK2/CYLD/TNIP3/AIM2/HSP90AA1/BPIFB1/TRAF3IP3/SMPDL3B/GBP2/FCRL3/KLRC2/EREG/NFKBIZ/KLRC1/TNFAIP3/EPG5/IL18RAP/FFAR2/ZNFX1/HSPD1/RIOK3/CRTAM/CD274/CTSS/TLR2/PLSCR2/RPS6KA3/TAX1BP1/IRF1/TXK/PARP9/TBK1/TRIM32/TRAF3/IRAK3/DDX3X/PGC/IFI16/OGT/KLRC4-KLRK1/COLEC10/TLR1/PELI1/FBXO38/OTUD4/TLR4/IRF4/TLR6/MIR200C/MR1/NR1H4/DHX9/FOSL1/IPO5/PSPC1/CD226/TLR8/HSP90B1/ENPP3/TIFA/MAPK8/…
GOBP_TRANSLATIONAL_INITIATION	GOBP_TRANSLATIONAL_INITIATION	116	0.432811	1.85202	3.46255e-05	0.00278872	0.00239862	5454	tags=45%, list=27%, signal=33%	EIF1AY/DNAJC3/EIF2AK3/BANK1/EIF4A2/EIF2AK4/BZW2/DDX3X/EIF5/TPR/PELO/DHX29/EIF5B/NCK1/METAP2/BZW1/NPM1/EIF3A/HBS1L/TNF/DDX1/EIF3J/FMR1/EIF2A/ALKBH1/MTIF2/EIF2B2/EIF3L/EIF4G2/ABCF1/AGO2/EIF2S1/EIF4B/GIGYF2/CSDE1/NCBP2/EIF1B/MTOR/RPS6KB1/YTHDF2/RPS3A/DHX33/YTHDF3/ABCE1/EIF3I/MTIF3/EIF3M/EIF2B5/COPS5/EIF3D/EIF1AD/EIF2AK1
GOBP_MEIOTIC_CELL_CYCLE_PROCESS	GOBP_MEIOTIC_CELL_CYCLE_PROCESS	211	-0.352413	-1.71497	3.82411e-05	0.0030318	0.00260769	2313	tags=24%, list=11%, signal=21%	EHMT2/KLHDC3/P3H4/RPL10L/ZWINT/HFM1/RMI1/MEIOC/PMS1/FANCA/TOP2A/RAD54L/MAEL/TUBG1/NDC80/SLC2A8/C14orf39/SKA2/BRCA2/AURKA/ING2/SWI5/NDC1/CDC25C/PTTG3P/CENPV/HORMAD1/SGO2/EME1/PSMA8/PLK1/GPR3/RNF212/FMN2/RAD51/CDC20/RAD51C/KNL1/CKS2/CDC25A/MYBL1/NUF2/SKA3/TRIP13/BRIP1/RBM46/SKA1/TTK/MND1/SGO1
GOBP_CELL_MATRIX_ADHESION	GOBP_CELL_MATRIX_ADHESION	232	0.361909	1.71702	4.09012e-05	0.00319281	0.00274617	4293	tags=33%, list=21%, signal=26%	FGG/ITGA2/FGA/VCAM1/ADAMTS9/SERPINE1/ITGB3/LYVE1/ITGA8/SLK/COL3A1/CCR7/ITGB8/MYOC/ANKRD28/FREM2/PEAK1/MAP4K4/PPFIA2/THY1/ACER2/PHLDB2/ITGA11/LIMCH1/ITGA6/CEACAM6/SNED1/ITGB1/PLAU/THBS1/ECM2/ITGAM/TIAM1/ITGA10/KDR/ADAM9/PIK3CB/ITGA4/ITGAV/THBS3/MACF1/TSC1/NPNT/ANXA2/PTPRK/MKLN1/BCL6/VCL/ADAMTS12/GREM1/CORO1C/NF1/PIP5K1A/CTNNB1/CD96/PPFIA1/FRAS1/UTRN/RIN2/PTPRJ/COL17A1/EFNA5/ITGAE/ACTN2/VTN/FREM1/T…
GOBP_CYTOCHROME_COMPLEX_ASSEMBLY	GOBP_CYTOCHROME_COMPLEX_ASSEMBLY	35	-0.605593	-2.1237	4.37501e-05	0.00336345	0.00289295	4088	tags=49%, list=20%, signal=39%	SCO2/COX14/CEP89/SMIM20/UQCC2/COA1/CYBA/SCO1/UQCC3/SLC25A33/TACO1/COA3/BCS1L/TMEM223/COX18/COA6/FXN
GOBP_CELLULAR_RESPONSE_TO_EXTERNAL_STIMULUS	GOBP_CELLULAR_RESPONSE_TO_EXTERNAL_STIMULUS	73	0.498845	1.98949	4.90448e-05	0.00371423	0.00319465	2750	tags=36%, list=14%, signal=31%	ITGA2/ITGB3/IL1B/ANKRD1/TNFRSF10B/BAG3/NFKB1/SLC2A1/MAP3K1/TNFRSF10A/IRF1/FAS/KCNJ2/PIEZO2/TLR4/GCLC/CASP8/COL1A1/TLR8/MAPK8/MAP3K2/TNFSF14/PTPN11/CD40/MAP3K14/MAP2K4
GOBP_REGULATION_OF_MITOTIC_CELL_CYCLE_PHASE_TRANSITION	GOBP_REGULATION_OF_MITOTIC_CELL_CYCLE_PHASE_TRANSITION	344	-0.300808	-1.54883	5.06558e-05	0.00375873	0.00323293	3325	tags=24%, list=16%, signal=20%	PKD1/SASS6/DGKZ/PPP1R9B/DYNLL2/ESPL1/LSM10/CENPF/BCL7A/SMARCD1/MTBP/PKMYT1/ATAD5/TCF3/XRCC3/TMEM14B/UBE2E2/TPRA1/PSME3/BCL2/DPF3/CDCA8/TFDP1/KCNA5/BUB1B/CDKN2C/DYNLRB2/TFAP4/BCL7B/WNT10B/PSMB5/E2F1/MIIP/ZWINT/CDK1/BCL7C/PSMB2/UBE2C/CCND1/NDC80/ERCC2/DYNLL1/PSME2/AURKA/KLF4/CDC25C/BIRC5/CTDSP1/BUB1/STIL/NABP2/TICRR/PLK1/CDK2AP2/ANAPC11/CDK4/BLM/CDC20/RAD51C/KNL1/TP53/KIF14/CDC25A/SPC24/ORC1/RRM2/B…
GOBP_MUSCLE_SYSTEM_PROCESS	GOBP_MUSCLE_SYSTEM_PROCESS	487	0.299284	1.53135	5.1114e-05	0.00375873	0.00323293	4495	tags=27%, list=22%, signal=21%	SLN/TTN/ITGA2/CD38/FBXO32/RGS4/KIT/HMOX1/SMPX/DDIT3/DSP/DSG2/COL14A1/IL1B/HSP90AA1/MYL1/ANK2/PIK3CG/KLHL41/MYL2/SCN7A/CACNA1D/DSC2/SCN1A/RGS2/IL1R1/MYOC/CASQ2/CASQ1/STC1/SCN2A/KCNN2/AKAP9/NMUR2/MYH4/PDE4B/MKKS/HTR2B/ATP2B4/LMOD1/KCNJ2/ATP2B1/ZC3H12A/CFLAR/TRPA1/RPL17/ABCC9/SULF2/MYOF/MIR21/ARG2/BDKRB2/MYH11/TRDN/MIR200C/SCN3A/SCN9A/IGF1/CLIC2/F2R/DOCK5/TNF/IL6ST/COMP/GSTO1/KDM4A/PVALB/PRKCA/RYR2/…
GOBP_NEGATIVE_REGULATION_OF_DEFENSE_RESPONSE	GOBP_NEGATIVE_REGULATION_OF_DEFENSE_RESPONSE	287	0.33017	1.60331	5.53453e-05	0.00401174	0.00345055	3456	tags=25%, list=17%, signal=21%	SERPINB4/ARG1/IL2RA/MIR31/CD69/MIR146A/HGF/TNFAIP6/IL13RA2/CYLD/PLK2/DSG2/CD200R1/IL1B/FCGR2B/DUSP10/TRIM38/SMPDL3B/CR1/KLRC1/TNFAIP3/IL1R1/PARP14/MIR30C2/MIR204/NFKB1/CD200/IL1RN/RABGEF1/IL1RAP/PTPN2/IER3/IL10/AOAH/IL1A/IRAK3/IFI16/IL1R2/MIR21/ARG2/NR1H4/PTGIS/LDLR/IGF1/ENPP3/ADAR/VSIG4/SOCS5/FXR1/RORA/FGL2/MIR142/TNFSF14/INPP5D/OTULIN/A2M/TRIM21/HAVCR2/MIR181A2/TNFAIP8L2/NR1D1/DCST1/STAT2/YES1/…
GOBP_CELL_SUBSTRATE_ADHESION	GOBP_CELL_SUBSTRATE_ADHESION	353	0.321638	1.5984	5.67183e-05	0.00405336	0.00348635	5232	tags=36%, list=26%, signal=27%	FGG/ITGA2/FGA/VCAM1/ADAMTS9/SERPINE1/COL8A1/ITGB3/PDPN/LYVE1/CCDC80/ITGA8/SLK/COL3A1/ALOX15/GCNT2/EGFL6/CCR7/ITGB8/MYOC/ANKRD28/FREM2/PEAK1/MAP4K4/PPFIA2/THY1/ACER2/OLFM4/FER/HTN1/PHLDB2/ITGA11/ANGPT1/LIMCH1/COL1A1/ITGA6/CEACAM6/LAMB3/SNED1/ITGB1/PLAU/STK4/THBS1/DOCK5/ECM2/ITGAM/TIAM1/ITGA10/LAMC1/LAMB1/HAS2/KDR/PRKCE/ADAM9/PIK3CB/ITGA4/ITGAV/THBS3/MACF1/TSC1/NPNT/ANXA2/PTPRK/MERTK/MKLN1/BCL6/VCL…
GOBP_CELLULAR_RESPONSE_TO_INTERLEUKIN_1	GOBP_CELLULAR_RESPONSE_TO_INTERLEUKIN_1	84	0.483556	1.96214	6.09773e-05	0.00422983	0.00363813	3222	tags=43%, list=16%, signal=36%	MIR146A/GBP3/IRAK2/IL1B/ANKRD1/CXCL8/GBP2/IL1R1/RPS6KA5/IL1RN/IL1RAP/TAX1BP1/HIF1A/IL1A/IRAK3/AKAP12/ZC3H12A/OTUD4/IL1R2/MIR21/PTGIS/CCL3/TANK/IL6/TRAF6/HAS2/RORA/MAP3K7/USP10/RC3H1/CD40/IRAK4/NR1D1/ADAMTS12/NLRP7/ACOD1
GOBP_NEGATIVE_REGULATION_OF_EXTRINSIC_APOPTOTIC_SIGNALING_PATHWAY	GOBP_NEGATIVE_REGULATION_OF_EXTRINSIC_APOPTOTIC_SIGNALING_PATHWAY	95	0.453803	1.88348	6.16885e-05	0.00422983	0.00363813	2835	tags=28%, list=14%, signal=25%	FGG/SFRP2/FGA/HMOX1/HGF/SERPINE1/IL1B/GCLM/RB1CC1/TNFAIP3/RIPK1/CTNNA1/PHIP/IL1A/IL7/DDX3X/CFLAR/GCLC/ITGA6/IGF1/THBS1/TNF/MIR142/ITGAV/CSF2/ZMYND11/TGFBR1
GOBP_POSITIVE_REGULATION_OF_IMMUNE_EFFECTOR_PROCESS	GOBP_POSITIVE_REGULATION_OF_IMMUNE_EFFECTOR_PROCESS	236	0.35511	1.68359	6.16406e-05	0.00422983	0.00363813	4322	tags=33%, list=21%, signal=27%	ARG1/SLAMF1/CD1C/CFB/KIT/CD28/IL1B/CR1/KLRC2/NFKBIZ/KLRC1/IL18RAP/FFAR2/IL1R1/CD86/HSPD1/STAP1/CRTAM/CD1A/CD1B/IL10/DDX21/PGC/DHX36/KLRC4-KLRK1/COLEC10/FBXO38/TLR4/FER/MIR21/HK1/MZB1/ZBTB1/CD80/CCR2/CAMK4/MR1/CD226/ENPP3/CLNK/SOCS5/RASGRP1/LACC1/TNF/DDX1/ITGAM/SIRT1/TNFSF4/IL6/TRAF6/MAP3K7/GPR65/BTK/ANKRD17/PIK3C3/CD40/RIPK2/C3/MALT1/PTPRC/RIF1/AP1G1/TFRC/KMT5B/SLAMF6/EXOSC3/CD1E/TP53BP1/DNAJB9/A…
GOBP_PROTON_MOTIVE_FORCE_DRIVEN_ATP_SYNTHESIS	GOBP_PROTON_MOTIVE_FORCE_DRIVEN_ATP_SYNTHESIS	43	-0.558449	-2.05969	6.34129e-05	0.00426629	0.00366949	7132	tags=81%, list=35%, signal=53%	NDUFB1/NDUFV2/NDUFS4/DNAJC30/NDUFA3/SDHB/NDUFB5/ATP6V0C/NDUFS6/NDUFA13/NDUFV1/SDHC/NDUFB7/NDUFA1/VPS9D1/NDUFB8/NDUFA6/STOML2/NDUFC1/NDUFA11/NDUFA12/NDUFB2/NDUFA7/NDUFS3/NDUFB4/NDUFS8/NDUFAB1/NDUFB9/NDUFB10/NDUFA8/NDUFB6/NDUFS7/NDUFA2/NDUFV3/NDUFB3
GOBP_REGULATION_OF_LYMPHOCYTE_ACTIVATION	GOBP_REGULATION_OF_LYMPHOCYTE_ACTIVATION	497	0.300081	1.53729	6.39019e-05	0.00426629	0.00366949	3393	tags=24%, list=17%, signal=20%	ARG1/SLAMF1/IL2RA/VCAM1/HSPH1/CD38/CD69/VNN1/CD28/CD83/CYLD/IL1B/HLA-DQB1/FCGR2B/DUSP10/SAMSN1/LGALS8/CR1/CCR7/FCRL3/MAP3K8/LAX1/KLRC2/NFKBIZ/ABL2/KLRC1/TNFAIP3/PNP/CD86/HSPD1/DPP4/BANK1/CRTAM/TESPA1/CASP3/CD274/RHOH/ICOS/IKZF3/PTPN2/IRF1/GPNMB/IL10/THY1/IL1A/IL7/ZC3H12A/NCKAP1L/KLRC4-KLRK1/GPR183/PELI1/FBXO38/TLR4/IRF4/HLA-DQA1/MIR21/ARG2/MZB1/PCID2/ZBTB1/CD80/CCR2/NCK1/CAMK4/ZP4/IGF1/DDB1/BTN2A…
GOBP_REGULATION_OF_LYMPHOCYTE_MEDIATED_IMMUNITY	GOBP_REGULATION_OF_LYMPHOCYTE_MEDIATED_IMMUNITY	180	0.38879	1.78298	6.86456e-05	0.00452348	0.0038907	3656	tags=32%, list=18%, signal=26%	SERPINB4/ARG1/SLAMF1/CD1C/CR1L/CD28/CR2/IL1B/FCGR2B/CR1/KLRC2/KLRC1/IL18RAP/IL1R1/HSPD1/CRTAM/C4BPB/CD274/CD1A/CD1B/IL10/NCKAP1L/KLRC4-KLRK1/FBXO38/ZBTB1/CD80/CCR2/MR1/CD226/CLNK/RASGRP1/TNF/SUPT6H/TNFSF4/IL6/TRAF6/C4BPA/MAP3K7/INPP5D/BTK/PIK3C3/CD40/HAVCR2/BCL6/C3/MALT1/PTPRC/RIF1/CD96/AP1G1/TFRC/LILRB4/KMT5B/SLAMF6/EXOSC3/CD1E/TP53BP1
GOBP_NEGATIVE_REGULATION_OF_EXTRINSIC_APOPTOTIC_SIGNALING_PATHWAY_VIA_DEATH_DOMAIN_RECEPTORS	GOBP_NEGATIVE_REGULATION_OF_EXTRINSIC_APOPTOTIC_SIGNALING_PATHWAY_VIA_DEATH_DOMAIN_RECEPTORS	29	0.65082	2.10391	7.2929e-05	0.00474412	0.00408048	1201	tags=31%, list=6%, signal=29%	FGG/SFRP2/FGA/HMOX1/HGF/SERPINE1/TNFAIP3/DDX3X/CFLAR
GOBP_EXTERNAL_ENCAPSULATING_STRUCTURE_ORGANIZATION	GOBP_EXTERNAL_ENCAPSULATING_STRUCTURE_ORGANIZATION	325	0.32306	1.60237	7.649e-05	0.00491279	0.00422555	5155	tags=36%, list=25%, signal=28%	SFRP2/ITGA2/COL6A6/ADAMTS9/KLK7/CMA1/HMCN1/COL8A1/ITGB3/COL14A1/PDPN/CYP1B1/CCDC80/ITGA8/ERO1B/COL6A5/ADAMDEC1/LAMA2/COL3A1/EGFL6/MPZL3/DDR2/PDGFRA/COL5A2/ADAMTS4/DPP4/COL12A1/LOXL2/CTSS/PLOD2/CSGALNACT1/ADAMTS1/CFLAR/CTSK/RECK/SULF2/PHLDB2/CRISPLD2/MIR21/VIPAS39/COL1A1/MYH11/FAP/ITGB1/SERPINB5/SMOC2/POSTN/EXOC8/TNF/ECM2/MMP19/IL6/MYO1E/COMP/LAMC1/LAMB1/HAS2/KIF9/NPNT/ANXA2/RIC1/MMP16/MATN2/LOX/T…
GOBP_REGULATION_OF_T_CELL_ACTIVATION	GOBP_REGULATION_OF_T_CELL_ACTIVATION	374	0.313169	1.57036	8.50582e-05	0.00539482	0.00464015	3393	tags=24%, list=17%, signal=20%	ARG1/SLAMF1/IL2RA/VCAM1/HSPH1/CD69/VNN1/CD28/CD83/CYLD/IL1B/HLA-DQB1/DUSP10/LGALS8/CR1/CCR7/MAP3K8/LAX1/NFKBIZ/ABL2/PNP/CD86/HSPD1/DPP4/CRTAM/TESPA1/CASP3/CD274/RHOH/ICOS/PTPN2/IRF1/GPNMB/IL10/THY1/IL1A/IL7/ZC3H12A/NCKAP1L/KLRC4-KLRK1/PELI1/FBXO38/IRF4/HLA-DQA1/MIR21/ARG2/ZBTB1/CD80/CCR2/NCK1/CAMK4/ZP4/IGF1/BTN2A2/VSIG4/SOCS5/RASGRP1/CD27/IL6ST/TNFSF4/IL6/TRAF6/FGL2/GPR65/TOX/TNFSF14/PTPN11/TNFSF…
GOBP_CALCIUM_ION_IMPORT	GOBP_CALCIUM_ION_IMPORT	79	0.480808	1.94711	8.61595e-05	0.0053972	0.0046422	1851	tags=18%, list=9%, signal=16%	SLN/MS4A1/TRPC4/SLC30A1/DDIT3/FCRL3/CACNA1D/STC1/AKAP5/ATP2B4/PPP3CC/MIR200C/CCL3/TRPM1
GOBP_PROTEIN_FOLDING	GOBP_PROTEIN_FOLDING	203	0.366326	1.7125	8.94465e-05	0.00549418	0.00472561	4500	tags=33%, list=22%, signal=26%	HSPA6/HSPH1/HSPA4L/CHORDC1/HSP90AA5P/HSP90AA2P/HSP90AA4P/DNAJA4/HSP90AA1/ERO1B/DNAJB1/BAG3/DNAJC3/HSPD1/DNAJA1/PBDC1/HSPA4/MKKS/DNAJC18/HSPA13/CCT6A/SACS/PPIA/RIC3/CLPX/ZPR1/AHSA1/CDC37L1/HSP90AB2P/HSP90B1/RP2/DNAJC21/PPIG/CCT6B/SH3GLB1/FUT10/HSPA14/GRPEL1/TSC1/HSP90AB3P/DNAJC2/HSPA9/HSP90AB1/HSPA5/UGGT1/ATF6/LMAN1/CCT8/PPID/TCP1/CCDC47/DNAJB14/PDRG1/HSPA2/HSPA8/NGLY1/CCT5/DNAJB6/P3H1/HSP90AB4P/C…
GOBP_RESPONSE_TO_VIRUS	GOBP_RESPONSE_TO_VIRUS	390	0.311242	1.55571	8.98732e-05	0.00549418	0.00472561	4839	tags=36%, list=24%, signal=28%	IFNE/MIR146A/GBP3/RNASE6/AIM2/IL1B/HSP90AA1/IFIT1B/DMBT1/TRAF3IP3/TRIM38/LGALS8/GBP2/RB1CC1/NFKBIZ/TNFAIP3/EPG5/DNAJC3/ZNF175/ITGB8/ZNFX1/UAP1/RIOK3/EIF2AK4/NFKB1/POLR3A/CCL8/DCLK1/TLR2/PMAIP1/IRF1/ZDHHC11/RNASEL/HIF1A/IFIT5/PARP9/TBK1/APOBEC3H/TRIM32/TRAF3/IRAK3/DDX3X/DDX21/ZC3H12A/IFIT2/DHX36/IFI16/IFNAR1/PIM2/OTUD4/ABCC9/DHX15/MIR21/NCK1/DHX9/FOSL1/TLR8/SLFN11/ADAR/EXOC1/USP44/TRIM52/TNF/TRIM2…
GOBP_PLATELET_AGGREGATION	GOBP_PLATELET_AGGREGATION	77	0.481972	1.94011	9.10644e-05	0.00550072	0.00473124	4941	tags=42%, list=24%, signal=32%	FGG/FGA/SERPINE2/ITGB3/PDPN/PIK3CG/PDGFRA/ENTPD1/MMRN1/P2RY12/PLEK/PPIA/IL6ST/IL6/COMP/IL6R/STXBP3/PIK3CB/PRKCA/VCL/PRKCQ/PRKCD/C1QTNF1/TUBB1/PRKG1/VPS33B/CTSG/MYH9/UBASH3B/TLN1/SYK/FGB
GOBP_MITOCHONDRIAL_RESPIRATORY_CHAIN_COMPLEX_ASSEMBLY	GOBP_MITOCHONDRIAL_RESPIRATORY_CHAIN_COMPLEX_ASSEMBLY	76	-0.464966	-1.89568	0.000100824	0.00601857	0.00517665	4140	tags=43%, list=20%, signal=35%	HIGD2B/SCO2/COX14/CEP89/ATPAF1/SMIM20/UQCC2/COA1/SCO1/UQCC3/SLC25A33/SDHAF3/NDUFA6/ATPAF2/ECSIT/NDUFS3/NDUFS8/NUBPL/TACO1/COA3/HIGD2A/IMMP2L/BCS1L/TMEM223/SDHAF4/NDUFAF3/FOXRED1/NDUFS7/COX18/COX7A1/COA6/FXN/ATP23
GOBP_MITOTIC_SISTER_CHROMATID_SEPARATION	GOBP_MITOTIC_SISTER_CHROMATID_SEPARATION	70	-0.475257	-1.94363	0.000103973	0.00613443	0.0052763	3227	tags=37%, list=16%, signal=31%	DYNLL2/ESPL1/CENPF/XRCC3/CDCA8/BUB1B/DYNLRB2/ZWINT/UBE2C/NDC80/DYNLL1/BIRC5/BUB1/PLK1/ANAPC11/CDC20/KNL1/SPC24/NUF2/MAD2L1/DLGAP5/SKA3/TRIP13/SKA1/TTK/SPC25
GOBP_POSITIVE_REGULATION_OF_LEUKOCYTE_MEDIATED_IMMUNITY	GOBP_POSITIVE_REGULATION_OF_LEUKOCYTE_MEDIATED_IMMUNITY	134	0.410792	1.81141	0.000109564	0.00631876	0.00543484	3656	tags=34%, list=18%, signal=28%	ARG1/SLAMF1/CD1C/KIT/CD28/IL1B/KLRC2/KLRC1/IL18RAP/IL1R1/HSPD1/STAP1/CRTAM/CD1A/CD1B/DDX21/DHX36/KLRC4-KLRK1/FBXO38/ZBTB1/CAMK4/MR1/CD226/CLNK/RASGRP1/TNF/DDX1/ITGAM/TNFSF4/IL6/TRAF6/MAP3K7/BTK/PIK3C3/CD40/C3/MALT1/PTPRC/RIF1/AP1G1/TFRC/KMT5B/SLAMF6/EXOSC3/CD1E/TP53BP1
GOBP_RNA_SPLICING	GOBP_RNA_SPLICING	437	0.304707	1.5403	0.000109588	0.00631876	0.00543484	4338	tags=33%, list=21%, signal=26%	AHNAK2/RSRP1/RBM44/HNRNPA1/CIR1/SLU7/BRDT/HNRNPA1L2/SDE2/SNW1/ZNF830/MPHOSPH10/PRPF18/RBM6/DHX8/MFAP1/LUC7L3/JMJD6/WBP4/CCNL1/IK/WTAP/SRPK1/SART3/SETX/RBM17/SCAF11/RNU5A-1/SNRPA1/DDX5/CLP1/DHX15/RNU11/RBM48/RBM22/DHX40/TFIP11/AHNAK/ZPR1/SON/DHX9/RBM15/RBM41/IWS1/ERN1/PRPF40A/CWC22/ZCCHC8/SRPK2/NCL/AFF2/NPM1/PPWD1/EIF4A3/COIL/HNRNPA2B1/DDX1/ECD/SUPT6H/NUP98/SRSF7/NSRP1/PPIG/FMR1/YTHDC1/CLK1/ZMAT2/…
GOBP_B_CELL_PROLIFERATION	GOBP_B_CELL_PROLIFERATION	94	0.460188	1.90936	0.000121716	0.00692211	0.00595379	4201	tags=40%, list=21%, signal=32%	MS4A1/CD38/CD180/CR2/FCGR2B/FCRL3/NFKBIZ/HSPD1/CASP3/IKZF3/IL10/IL7/CD79A/NCKAP1L/GPR183/PELI1/TLR4/MZB1/RASGRP1/SLC39A10/INPP5D/PLCL2/RC3H1/BTK/CD40/BCL6/PTPRC/ATM/CD40LG/TFRC/CD19/PRKCD/GAPT/PCYT1A/IL7R/PRLR/VAV1/CDKN1A
GOBP_RESPONSE_TO_MECHANICAL_STIMULUS	GOBP_RESPONSE_TO_MECHANICAL_STIMULUS	209	0.363551	1.703	0.000122781	0.00692211	0.00595379	3820	tags=33%, list=19%, signal=27%	TTN/ITGA2/KIT/SERPINE2/ITGB3/IL1B/ANKRD1/TNFRSF10B/DDR2/MAP1B/SLC1A3/BAG3/SCN1A/NFKB1/SLC2A1/MAP3K1/MKKS/TNFRSF10A/IRF1/USP53/FAS/KCNJ2/KRT5/ARRDC3/PIEZO2/TRPA1/XPC/ADGRV1/TLR4/GCLC/CASP8/PTN/COL1A1/KCNQ3/SCN9A/TLR8/MAPK8/THBS1/TNF/ITGAM/MAP3K2/ATR/PRKCA/RYR2/TNFSF14/CAPN2/PTPN11/CHI3L1/PIK3CA/CD40/MAP3K14/STRBP/MAP2K4/ETV1/GSN/TMEM87A/COL11A1/ANO3/HTT/CTNNB1/REST/TLR7/CLCN6/GADD45A/SCEL/PTGER4/I…
GOBP_ZYMOSTEROL_METABOLIC_PROCESS	GOBP_ZYMOSTEROL_METABOLIC_PROCESS	12	0.803107	2.12336	0.000125084	0.00697448	0.00599883	608	tags=42%, list=3%, signal=40%	HMGCS1/HMGCR/MSMO1/SQLE/IDI1
GOBP_CELLULAR_RESPONSE_TO_MOLECULE_OF_BACTERIAL_ORIGIN	GOBP_CELLULAR_RESPONSE_TO_MOLECULE_OF_BACTERIAL_ORIGIN	216	0.354827	1.66334	0.000126648	0.0069849	0.0060078	3222	tags=31%, list=16%, signal=26%	MIR146A/CD180/GBP3/SERPINE1/IRAK2/TNIP3/IL1B/ANKRD1/FCGR2B/CXCL6/CXCL8/ABCA1/GBP2/NFKBIZ/TNFAIP3/IL18RAP/CD86/CSF3/STAP1/NFKB1/CD200/CD274/CXCL13/TLR2/PDE4B/CTR9/IL10/IL1A/IRAK3/ZC3H12A/CASP7/KLRC4-KLRK1/TLR1/TLR4/IL24/TLR6/MIR21/NUGGC/CD80/NR1H4/MAPK8/PPBP/TNF/TNFSF4/IL6/TRAF6/PRKCE/TLR10/ADAM9/PRKCA/CAPN2/PTPN11/CSF2/TNIP1/CD40/CD14/IRAK4/HAVCR2/SBNO2/NR1D1/RIPK2/CDK19/EDNRB/MALT1/NLRP7/HADHB/A…
GOBP_CELLULAR_COMPONENT_DISASSEMBLY	GOBP_CELLULAR_COMPONENT_DISASSEMBLY	440	0.302424	1.53357	0.000130159	0.00710136	0.00610797	5202	tags=37%, list=26%, signal=28%	SLN/DKK1/KLK7/CMA1/PLIN2/IL1B/PDPN/DDR2/MAP1B/EPG5/KIF21A/ADAMTS4/DPP4/CASP3/CTSS/MAP1LC3C/NSF/LPIN1/MAP4K4/IST1/ETF1/MICAL2/LMOD1/PLEK/IRAK3/DNASE1L3/PELO/CTSK/SETX/VCP/RECK/ADD3/FER/SCIN/VIPAS39/CLTC/DYRK3/BLVRA/TRIP4/TFIP11/TRNT1/PLEKHH2/FAP/UFSP2/CHMP1B/ITGB1/VPS4B/KIF18A/CKAP2/HBS1L/EXOC8/TNF/SWAP70/ITGAM/MMP19/IL6/LAMC1/LTN1/PLXNC1/ATR/PRKCA/NCKAP5/TMOD1/LIMA1/MTRF1L/USP10/VPS39/CCDC88C/ASC…
GOBP_MEIOTIC_CHROMOSOME_SEGREGATION	GOBP_MEIOTIC_CHROMOSOME_SEGREGATION	91	-0.423965	-1.83026	0.000151124	0.00808852	0.00695703	2313	tags=29%, list=11%, signal=25%	EHMT2/P3H4/ZWINT/MEIOC/MAEL/NDC80/C14orf39/SKA2/AURKA/NDC1/PTTG3P/CENPV/HORMAD1/SGO2/PLK1/RNF212/FMN2/KNL1/NUF2/SKA3/TRIP13/BRIP1/SKA1/TTK/MND1/SGO1
GOBP_GENERATION_OF_PRECURSOR_METABOLITES_AND_ENERGY	GOBP_GENERATION_OF_PRECURSOR_METABOLITES_AND_ENERGY	420	-0.276074	-1.44779	0.00015144	0.00808852	0.00695703	3118	tags=22%, list=15%, signal=19%	NUPR1/BCL7A/MTCH2/CYB561/UQCC3/C2orf69/SLC25A33/CISD1/SIRT6/GYS1/GIT1/NDUFB8/NHLRC1/SLC27A5/NDUFA6/PER2/COX5A/THAP11/RPEL1/THTPA/DGUOK/STOML2/NDUFC1/NDUFA11/NDUFA12/NDUFB2/GAA/NDUFA7/NDUFS3/NDUFB4/NDUFS8/LIPA/PRDM16/TMEM135/SLC25A23/IRS1/NDUFAB1/GALK1/COX7A2/UQCR10/NDUFB9/CYP1A2/IMMP2L/PPP1R3F/CDK1/CHCHD5/RPIA/TRPV4/XYLB/PFKFB1/OPN3/COX5B/KHK/GPR180/SDHAF4/NDUFB10/NDUFA8/NDUFB6/NDUFA4/AKR1E2/AKT2…
GOBP_REGULATION_OF_CELL_ADHESION_MEDIATED_BY_INTEGRIN	GOBP_REGULATION_OF_CELL_ADHESION_MEDIATED_BY_INTEGRIN	47	0.555846	2.05103	0.000160564	0.00839897	0.00722406	2650	tags=34%, list=13%, signal=30%	SFRP2/LIF/SERPINE1/ITGB3/CYP1B1/PIK3CG/DPP4/CXCL13/P2RY12/NCKAP1L/ACER2/PLAU/SWAP70/ADAM9/PTPN11/PODXL
GOBP_B_CELL_RECEPTOR_SIGNALING_PATHWAY	GOBP_B_CELL_RECEPTOR_SIGNALING_PATHWAY	63	0.50316	1.97406	0.000160292	0.00839897	0.00722406	2681	tags=35%, list=13%, signal=30%	MS4A1/CD38/FCGR2B/GCSAML/FCRL3/NFKBIZ/STAP1/BANK1/NFKB1/TEC/BLK/CD79A/NCKAP1L/IGKC/ITK/SLC39A10/KLHL6/PLCL2/GCSAM/BLNK/BTK/PRKCB
GOBP_REGULATION_OF_COAGULATION	GOBP_REGULATION_OF_COAGULATION	75	0.465955	1.8692	0.000170502	0.00856561	0.00736738	3763	tags=33%, list=19%, signal=27%	FGG/SERPINB2/FGA/SERPINE2/SERPINE1/F11/PDGFRA/PLAT/ANGPT1/PROS1/FAP/PLAU/F2R/THBS1/ENPP4/ANXA2/CPB2/NFE2L2/PSEN1/ANO6/PRKCD/C1QTNF1/PLG/VTN/PRKG1
GOBP_RESPONSE_TO_TUMOR_NECROSIS_FACTOR	GOBP_RESPONSE_TO_TUMOR_NECROSIS_FACTOR	218	0.358313	1.68315	0.000170244	0.00856561	0.00736738	2924	tags=30%, list=14%, signal=26%	VCAM1/MIR31/BIRC3/GBP3/CYLD/AIM2/SELE/ANKRD1/EDA2R/CXCL8/GBP2/TNFAIP3/MIR30C2/NFKB1/ADAM17/TNFRSF17/CASP3/TRAF1/TRAF5/PTPN2/TAX1BP1/RIPK1/GCH1/FAS/TRIM32/TRAF3/AKAP12/ZC3H12A/CASP8/CLDN1/MIR21/COL1A1/KRT8/KRT18/NUB1/CASP4/NR1H4/CCL3/TIFA/THBS1/TNF/ANXA4/SIRT1/TANK/USP7/TRAF6/HAS2/TNFRSF19/RORA/MAP3K7/ADAM9/MIR142/OTULIN/TNFSF18/CHI3L1/NPNT/CHUK/DICER1/CD40/BIRC2/NR1D1/NFE2L2/NKIRAS1/NRDC/ADAMTS12
GOBP_ACTIVATION_OF_INNATE_IMMUNE_RESPONSE	GOBP_ACTIVATION_OF_INNATE_IMMUNE_RESPONSE	310	0.324903	1.60753	0.00016831	0.00856561	0.00736738	4978	tags=38%, list=24%, signal=29%	MIR146A/BIRC3/IRAK2/CYLD/TNIP3/AIM2/HSP90AA1/BPIFB1/TRAF3IP3/SMPDL3B/GBP2/FCRL3/KLRC2/NFKBIZ/KLRC1/TNFAIP3/EPG5/FFAR2/ZNFX1/HSPD1/RIOK3/CD274/CTSS/TLR2/RPS6KA3/TAX1BP1/IRF1/TBK1/TRIM32/TRAF3/IRAK3/DDX3X/IFI16/OGT/KLRC4-KLRK1/COLEC10/TLR1/PELI1/OTUD4/TLR4/IRF4/TLR6/MIR200C/NR1H4/FOSL1/IPO5/PSPC1/TLR8/HSP90B1/ENPP3/TIFA/MAPK8/LACC1/TNF/TRAF6/PRKCE/TLR10/MAP3K7/PUM2/ALPK1/CSNK1A1/OTULIN/OASL/CHUK/BT…
GOBP_MITOTIC_CELL_CYCLE_PHASE_TRANSITION	GOBP_MITOTIC_CELL_CYCLE_PHASE_TRANSITION	442	-0.273799	-1.44143	0.000169866	0.00856561	0.00736738	3361	tags=22%, list=17%, signal=19%	ANAPC2/PKD1/SASS6/DGKZ/PPP1R9B/TRIM71/DYNLL2/ESPL1/LSM10/CENPF/BCL7A/SMARCD1/MTBP/PKMYT1/ATAD5/TCF3/XRCC3/TMEM14B/UBE2E2/TPRA1/PSME3/BCL2/DPF3/CDCA8/TFDP1/KCNA5/BUB1B/CDKN2C/DYNLRB2/TFAP4/BCL7B/WNT10B/PSMB5/RBX1/E2F1/MIIP/KDM8/ZWINT/CDK1/BCL7C/PSMB2/CDC34/UBE2C/IQGAP3/CCND1/NDC80/ERCC2/DYNLL1/PSME2/AURKA/KLF4/CDC25C/SKP2/BIRC5/CTDSP1/BUB1/ID4/STIL/NABP2/TICRR/PLK1/CDK2AP2/CCNA2/ANAPC11/CDK4/BLM/C…
GOBP_RESPONSE_TO_CADMIUM_ION	GOBP_RESPONSE_TO_CADMIUM_ION	45	0.552771	2.01416	0.000172835	0.00859772	0.007395	1404	tags=29%, list=7%, signal=27%	KIT/HMOX1/SLC30A1/MT1M/MT1X/MT1H/NPC1/HESX1/SOD2/MT1G/MT1A/GCLC/MT1F
GOBP_JNK_CASCADE	GOBP_JNK_CASCADE	178	0.370071	1.69849	0.000177223	0.00873038	0.00750911	4592	tags=36%, list=23%, signal=28%	SLAMF1/DKK1/CYLD/IL1B/FCGR2B/LRRK2/DUSP10/EDA2R/CCR7/RB1CC1/RGS2/MYOC/DNAJA1/NFKB1/MAP4K4/ZNF622/RIPK1/CRACR2A/ULK4/TLR4/ERN1/ERBB3/TAOK3/MAPK8/CD27/TNF/TRAF6/TNFRSF19/MAP3K7/HIPK3/AIDA/GADD45B/NCOR1/CCDC88C/TNIK/BECN1/RASSF2/IRAK4/PJA2/MAP3K13/MAP2K4/ZMYND11/RIPK2/PTPN1/TLR7/RNF13/SEMA3A/TAOK1/GADD45A/SDCBP/WNT16/PTGER4/TGFBR3/APP/PDCD4/NOD2/EDN1/MAP3K15/PAFAH1B1/NAIP/PLCB1/JUN/MAP3K5/XIAP
GOBP_POSITIVE_REGULATION_OF_SMOOTH_MUSCLE_CELL_MIGRATION	GOBP_POSITIVE_REGULATION_OF_SMOOTH_MUSCLE_CELL_MIGRATION	36	0.603885	2.05587	0.000182374	0.00889776	0.00765307	2252	tags=39%, list=11%, signal=35%	ITGA2/MIR146A/MIR451A/ITGB3/DDR2/ADAMTS1/TLR4/LPAR1/MIR21/IGF1/DOCK5/FGF9/HAS2/MAP3K7
GOBP_RESPONSE_TO_TOPOLOGICALLY_INCORRECT_PROTEIN	GOBP_RESPONSE_TO_TOPOLOGICALLY_INCORRECT_PROTEIN	162	0.385775	1.74913	0.00019019	0.00906923	0.00780056	3997	tags=32%, list=20%, signal=26%	HSPA6/HSPH1/HSPA4L/DDIT3/HSP90AA1/UBR5/DNAJB1/EPG5/BAG3/DNAJC3/EIF2AK3/HSPD1/DNAJA1/HSPA4/UBXN4/PTPN2/UBR4/DNAJC18/VCP/PARP8/NCK1/ERN1/CREBRF/THBS1/ERLEC1/SIRT1/COMP/OPTN/STC2/ERMP1/FICD/CUL3/RTCB/NFE2L2/PTPN1/TOR1B/ATF3/HSP90AB1/HSPA5/PPP1R15B/AATF/EIF2S1/ATF6/DNAJB14/HSPA2/DNAJB9/HSPA8/MBTPS1/PIK3R1/RPAP2/EDEM3/YOD1
GOBP_REGULATION_OF_LEUKOCYTE_MIGRATION	GOBP_REGULATION_OF_LEUKOCYTE_MIGRATION	214	0.356362	1.67256	0.000189804	0.00906923	0.00780056	2474	tags=21%, list=12%, signal=19%	SLAMF1/CCL20/ITGA2/CD69/MIR146A/HMOX1/TNFAIP6/SERPINE1/CD200R1/ITGB3/CAMK1D/LYVE1/SELE/GDF15/GCSAML/CXCL8/CCR7/ABL2/IL1R1/DPP4/STAP1/CD200/CCL8/ADAM17/CXCL13/RABGEF1/THY1/P2RY12/MSN/NCKAP1L/KLRC4-KLRK1/MIA3/PTN/CCR2/CCL3/SELP/THBS1/TNF/SWAP70/IL6/IL6R/GCNT1/ITGA4/TNFSF14/TNFSF18/GCSAM
GOBP_REGULATION_OF_AUTOPHAGY	GOBP_REGULATION_OF_AUTOPHAGY	351	0.317335	1.5768	0.000193038	0.00906923	0.00780056	4765	tags=36%, list=23%, signal=28%	RAB39B/HMOX1/HGF/ATP6V0D2/DDIT3/PLK2/LRRK2/RB1CC1/ATP6V1D/NPC1/ABL2/BAG3/TAB2/ITPR1/SPTLC1/CASP3/TRIM23/UBR4/TP53INP1/RAB3GAP2/IL10/HIF1A/TBK1/TRIM32/ZC3H12A/SESN3/IFI16/VPS13D/PIM2/ACER2/HERC1/ATP6V1A/WIPI1/TIGAR/ERN1/VPS13C/DDB1/RAB3GAP1/DCN/EXOC1/MAPK8/EXOC8/TRIM22/MTM1/SIRT1/KDR/KDM4A/MAP3K7/SCFD1/PIK3CB/EXOC4/SH3GLB1/SEC22B/USP10/OPTN/TSC1/MTMR9/TRIM21/FYCO1/BECN1/CUL4A/PPTC7/PIK3C3/SMCR8/PI…
GOBP_POSITIVE_REGULATION_OF_MOLECULAR_FUNCTION	GOBP_POSITIVE_REGULATION_OF_MOLECULAR_FUNCTION	424	0.300243	1.51697	0.000192066	0.00906923	0.00780056	4416	tags=33%, list=22%, signal=27%	KIT/CAMK1D/AIM2/PIK3CG/TNFRSF10B/CR1/DDR2/CACNA1D/EREG/TAB2/IL18RAP/FLT3/CEMIP/RPS6KA5/ECT2/CCDC88A/CASQ1/TRPC6/CTSS/RGS1/TLR2/ALS2/ZNF622/TRAF1/TRAF5/TNFRSF10A/RIPK1/GCH1/SNX9/PARP9/THY1/DOCK11/TOR1AIP2/ARRDC3/FGF1/ETAA1/POLG2/CRACR2A/SUMO4/TLR4/FER/PPIA/TLR6/ANGPT1/FANK1/ITGA6/AHSA1/TOM1L1/SIPA1L1/DHX9/TIGAR/IGF1/DOCK10/ITGB1/RAPGEF2/ARID5B/TAOK3/NPM1/MAPK8/RASGRP1/TNF/DOCK9/ZNF16/SIRT1/TANK/ZC…
GOBP_CHROMOSOME_SEPARATION	GOBP_CHROMOSOME_SEPARATION	88	-0.424941	-1.8126	0.000203206	0.00945932	0.00813608	3227	tags=31%, list=16%, signal=26%	DYNLL2/ESPL1/CENPF/XRCC3/CDCA8/BUB1B/DYNLRB2/ZWINT/UBE2C/NDC80/DYNLL1/BIRC5/BUB1/NCAPG2/PLK1/ANAPC11/CDC20/KNL1/SPC24/NUF2/MAD2L1/DLGAP5/SKA3/TRIP13/SKA1/TTK/SPC25
GOBP_PROTEIN_PROCESSING	GOBP_PROTEIN_PROCESSING	247	0.334583	1.58885	0.00020685	0.00954145	0.00820672	2690	tags=21%, list=13%, signal=18%	FGG/FGA/CPA3/F5/SERPINE2/PCSK2/SERPINE1/CMA1/LRRK2/ERO1B/F11/F8/TMPRSS4/ENPEP/DPP4/BCHE/PHEX/ADAM17/SDE2/CASP3/PCSK1/CTSS/PLAT/SPRTN/CFI/CPM/OGT/CASP7/YIPF5/CASP8/IL1R2/CORIN/PRSS55/DISP1/CASP4/METAP2/FAM111A/PLAU/THBS1/COMP/ADAM9/CAPN2/C1S/CCBE1/ANXA2/YME1L1/PIK3C3/MMP16/ATG4A/GLG1/CPD/TMPRSS15
GOBP_CELLULAR_RESPONSE_TO_BIOTIC_STIMULUS	GOBP_CELLULAR_RESPONSE_TO_BIOTIC_STIMULUS	242	0.346339	1.64482	0.00021515	0.00974708	0.00838359	3222	tags=31%, list=16%, signal=26%	MIR146A/CD180/DDIT3/GBP3/SERPINE1/IRAK2/TNIP3/IL1B/ANKRD1/FCGR2B/CXCL6/CXCL8/ABCA1/GBP2/NFKBIZ/TNFAIP3/EIF2AK3/IL18RAP/CD86/CSF3/STAP1/NFKB1/CD200/CD274/CXCL13/TLR2/PDE4B/CTR9/IL10/IL1A/IRAK3/ZC3H12A/CASP7/KLRC4-KLRK1/TLR1/TLR4/IL24/TLR6/MIR21/NUGGC/NOTCH2/CD80/NR1H4/TIGAR/MAPK8/PPBP/TNF/TNFSF4/IL6/TRAF6/PRKCE/TLR10/ADAM9/PRKCA/CAPN2/PTPN11/BTK/CSF2/TNIP1/CD40/CD14/IRAK4/HAVCR2/SBNO2/NR1D1/RIPK2/…
GOBP_CHROMOSOME_SEGREGATION	GOBP_CHROMOSOME_SEGREGATION	404	-0.276206	-1.44224	0.000215011	0.00974708	0.00838359	2471	tags=19%, list=12%, signal=17%	NAA60/DPF3/CDCA8/SPAG5/BUB1B/EHMT2/CENPQ/KIF15/DYNLRB2/KMT5A/WRAP73/P3H4/BCL7B/MYBL2/ZWINT/RAD21L1/CDK1/BCL7C/MEIOC/ARL8A/UBE2C/TOP2A/MAEL/UHRF1/RANGRF/RMI2/TUBG1/NDC80/ERCC2/C14orf39/DYNLL1/HJURP/SKA2/CENPK/AURKA/NDC1/PTTG3P/MKI67/BIRC5/BUB1/ITGB3BP/CENPV/HORMAD1/AAAS/STIL/NCAPG2/SGO2/CENPW/PLK1/RNF212/ANAPC11/CHMP6/MAPRE3/FMN2/CDC20/KNL1/KIF14/CENPH/HAUS1/SPC24/BRCA1/NUF2/MAD2L1/DLGAP5/CDCA2/SK…
GOBP_SMALL_GTPASE_MEDIATED_SIGNAL_TRANSDUCTION	GOBP_SMALL_GTPASE_MEDIATED_SIGNAL_TRANSDUCTION	489	0.295169	1.5101	0.000223831	0.0100506	0.00864466	5287	tags=34%, list=26%, signal=26%	RAB39B/RASGEF1B/RALGPS2/PLK2/PDPN/PIK3CG/LRRK2/COL3A1/ABCA1/CCR7/PSD3/ABL2/RAB30/SPATA13/MYOC/ECT2/CCDC88A/ARHGAP15/SPRY1/RHOH/CXCL13/ALS2/RABGEF1/CDON/MAP4K4/RAPGEF5/CDKL5/MYO6/DENND4A/SRGAP1/RIT1/DOCK11/CYTH4/DIRAS3/OGT/ARFGEF2/CTNNAL1/DOCK2/LPAR1/CGNL1/MIR21/NOTCH2/ARHGEF3/RRAD/RASA2/SIPA1L1/IGF1/NUCB2/DOCK10/ITGB1/RAPGEF2/DENND3/ARHGEF12/F2R/RAB3GAP1/CYTH1/AKAP13/RELN/DOCK5/RASGRP1/FXR1/DOCK9…
GOBP_LEUKOCYTE_MIGRATION	GOBP_LEUKOCYTE_MIGRATION	370	0.306711	1.53129	0.000228393	0.0101655	0.00874347	2474	tags=19%, list=12%, signal=17%	SLAMF1/CCL20/ITGA2/GPR15/VCAM1/CD69/MIR146A/KIT/HMOX1/TNFAIP6/SERPINE1/MCOLN2/CD200R1/ITGB3/CAMK1D/IL1B/LYVE1/SELE/PIK3CG/GDF15/CCL13/GCSAML/CXCL6/CXCL8/CCR7/ABL2/FFAR2/IL1R1/DPP4/STAP1/AXDND1/CD200/CRTAM/CCL8/ADAM17/CXCL13/RABGEF1/PDE4B/IL10/THY1/P2RY12/MSN/NCKAP1L/KLRC4-KLRK1/GPR183/CXCR5/PIKFYVE/FER/PPIA/MIA3/PTN/ITGA6/CCR2/ITGB1/CCL3/SELP/THBS1/PPBP/FOLR2/TNF/SWAP70/IL6/CXCR4/IL6R/GCNT1/JAML/…
GOBP_POSITIVE_REGULATION_OF_HETEROTYPIC_CELL_CELL_ADHESION	GOBP_POSITIVE_REGULATION_OF_HETEROTYPIC_CELL_CELL_ADHESION	13	0.780998	2.12278	0.000242671	0.0106364	0.00914849	2001	tags=54%, list=10%, signal=49%	FGG/FGA/IL1B/GCNT2/IL10/CEACAM6/TNF
GOBP_REGULATION_OF_SMALL_GTPASE_MEDIATED_SIGNAL_TRANSDUCTION	GOBP_REGULATION_OF_SMALL_GTPASE_MEDIATED_SIGNAL_TRANSDUCTION	303	0.322271	1.58843	0.000243165	0.0106364	0.00914849	4794	tags=33%, list=24%, signal=25%	RALGPS2/PIK3CG/COL3A1/ABCA1/CCR7/PSD3/ABL2/SPATA13/MYOC/ECT2/ARHGAP15/SPRY1/CXCL13/ALS2/RABGEF1/CDON/MAP4K4/CDKL5/DENND4A/DOCK11/CYTH4/OGT/ARFGEF2/DOCK2/LPAR1/CGNL1/MIR21/NOTCH2/ARHGEF3/RASA2/SIPA1L1/IGF1/DOCK10/ITGB1/DENND3/ARHGEF12/F2R/CYTH1/AKAP13/RELN/RASGRP1/FXR1/DOCK9/SWAP70/BNIP2/TIAM1/KALRN/PIK3CB/ARHGAP21/ARFGEF1/ARHGAP24/ITGAV/CSNK1A1/ARHGAP12/TRIO/CDC42SE2/CUL3/CHN2/ARFGEF3/BCL6/ARHGAP…
GOBP_MACROPHAGE_ACTIVATION	GOBP_MACROPHAGE_ACTIVATION	109	0.425022	1.80657	0.000250561	0.0108662	0.00934618	3165	tags=32%, list=16%, signal=27%	IL1RL1/IL1B/FCGR2B/LRRK2/CARD6/IL1R1/HSPD1/STAP1/CD200/IL1RAP/IL10/JMJD6/ADGRF5/ZC3H12A/TLR1/TLR4/TLR6/LDLR/CCL3/VSIG4/THBS1/TNF/ITGAM/IL6/PLA2G4A/RORA/PRKCE/MIR142/PJA2/HAVCR2/SBNO2/IFNGR1/NR1D1/IL31RA/PTPRC
GOBP_CARDIAC_MUSCLE_CONTRACTION	GOBP_CARDIAC_MUSCLE_CONTRACTION	148	0.377652	1.69607	0.000256302	0.011021	0.00947929	4442	tags=34%, list=22%, signal=27%	TTN/DSP/DSG2/HSP90AA1/ANK2/PIK3CG/MYL2/SCN7A/CACNA1D/DSC2/SCN1A/RGS2/CASQ2/STC1/SCN2A/KCNN2/AKAP9/PDE4B/KCNJ2/ZC3H12A/ABCC9/TRDN/MIR200C/SCN3A/SCN9A/CLIC2/GSTO1/RYR2/PIK3CA/MIR30E/PLN/SGCD/NEDD4L/MYH7/GSN/KCND3/PDE4D/GJC1/GJA1/MIR1-1/BMP10/ASPH/CACNA2D1/ADRA1A/MAP2K3/DLG1/TPM1/ATP1A1/MTOR/ATP1B1
GOBP_FIBRINOLYSIS	GOBP_FIBRINOLYSIS	27	0.656376	2.09554	0.000258694	0.0110304	0.00948734	2683	tags=44%, list=13%, signal=39%	FGG/SERPINB2/FGA/SERPINE1/F11/PLAT/PROS1/FAP/PLAU/THBS1/ANXA2/CPB2
GOBP_CHOLESTEROL_BIOSYNTHETIC_PROCESS_VIA_DESMOSTEROL	GOBP_CHOLESTEROL_BIOSYNTHETIC_PROCESS_VIA_DESMOSTEROL	16	0.73181	2.0907	0.000269537	0.011119	0.00956355	608	tags=31%, list=3%, signal=30%	HMGCS1/HMGCR/MSMO1/SQLE/IDI1
GOBP_B_CELL_MEDIATED_IMMUNITY	GOBP_B_CELL_MEDIATED_IMMUNITY	121	0.394158	1.7026	0.000263573	0.011119	0.00956355	4477	tags=40%, list=22%, signal=32%	FCER1A/CR1L/CD28/C9/IL13RA2/CR2/FCGR2B/CR1/NFKBIZ/HSPD1/C7/C4BPB/MSH6/IL10/CFI/IGKC/CD226/TLR8/CD27/TNF/SUPT6H/SWAP70/TNFSF4/C4BPA/INPP5D/C1S/BTK/LIG4/CD40/RNF168/BCL6/C3/PTPRC/RIF1/CD40LG/TFRC/KMT5B/CD19/PRKCD/EXOSC3/TP53BP1/PCYT1A/C2/C1R/ZP3/APLF/BATF/BCL10/RNF8
GOBP_DEFENSE_RESPONSE_TO_VIRUS	GOBP_DEFENSE_RESPONSE_TO_VIRUS	298	0.320117	1.57054	0.000268185	0.011119	0.00956355	3640	tags=30%, list=18%, signal=25%	IFNE/GBP3/RNASE6/AIM2/IL1B/HSP90AA1/IFIT1B/DMBT1/TRAF3IP3/TRIM38/GBP2/RB1CC1/NFKBIZ/TNFAIP3/EPG5/DNAJC3/ZNF175/ZNFX1/UAP1/RIOK3/EIF2AK4/POLR3A/TLR2/PMAIP1/IRF1/ZDHHC11/RNASEL/IFIT5/PARP9/TBK1/APOBEC3H/TRIM32/TRAF3/DDX21/ZC3H12A/IFIT2/DHX36/IFI16/OTUD4/ABCC9/DHX15/NCK1/DHX9/TLR8/SLFN11/ADAR/EXOC1/USP44/TRIM52/TNF/TRIM22/DDX1/TANK/USP7/IL6/TRAF6/FGL2/MX2/RTP4/ABCF3/USP27X/OASL/TRIM21/BECN1/SLFN13/T…
GOBP_ORGANELLE_FISSION	GOBP_ORGANELLE_FISSION	472	-0.268493	-1.42629	0.000266349	0.011119	0.00956355	2442	tags=19%, list=12%, signal=17%	FBXW5/CDCA8/SPAG5/CCDC8/TMEM135/BUB1B/EHMT2/KLHDC3/KIF15/DYNLRB2/KMT5A/WRAP73/P3H4/RPL10L/MYBL2/ZWINT/HFM1/CDK1/PEX11B/RMI1/MEIOC/UBE2C/FANCA/TOP2A/RAD54L/MAEL/RALA/UHRF1/RANGRF/TUBG1/NDC80/SLC2A8/C14orf39/DYNLL1/SKA2/BRCA2/CENPK/AURKA/ING2/SWI5/NDC1/CDC25C/PPARG/PTTG3P/MKI67/BIRC5/BUB1/CENPV/HORMAD1/AAAS/NCAPG2/SGO2/FIS1/EME1/PSMA8/PLK1/SH2B1/GPR3/RNF212/ANAPC11/CHMP6/FMN2/REEP4/RAD51/CDC20/RAD5…
GOBP_CALCIUM_MEDIATED_SIGNALING	GOBP_CALCIUM_MEDIATED_SIGNALING	225	0.34422	1.6222	0.000274572	0.0112353	0.00966363	4018	tags=29%, list=20%, signal=24%	CCL20/MCOLN2/ANK2/SELE/LRRK2/CXCL8/CCR7/PDGFRA/EIF2AK3/CASQ2/ITPR1/CASQ1/GRIA1/MCOLN3/NMUR2/TMEM100/HTR2B/AKAP5/ATP2B4/PPP1R9A/P2RY12/PLEK/MCTP1/MCTP2/TRPA1/FHL2/CXCR5/PPP3CC/GRIN2A/CCR2/TRDN/NCALD/IGF1/ITPR2/CLIC2/ERBB3/CCL3/TNF/CXCR4/NFAT5/ITPR3/GSTO1/RYR2/BTK/RCAN2/HTR2C/RGN/PLN/SGCD/PLCE1/EDNRB/CCR4/DEFB1/HTT/GRIK1/PTPRC/MYOZ2/MIR1-1/PTPRJ/HOMER2/XCR1/ASPH/APP/CXCR1/LMCD1/CDH13
GOBP_NEGATIVE_REGULATION_OF_INTERLEUKIN_6_PRODUCTION	GOBP_NEGATIVE_REGULATION_OF_INTERLEUKIN_6_PRODUCTION	56	0.509165	1.94204	0.000283693	0.0115157	0.00990476	3530	tags=41%, list=17%, signal=34%	SLAMF1/MIR146A/HGF/CD200R1/TNFAIP3/MIR204/BANK1/CD200/RABGEF1/IL10/IRAK3/ZC3H12A/NCKAP1L/TLR4/NR1H4/SOCS5/TNF/INPP5D/HAVCR2/MIR181A2/LILRB4/MIR217/MIR98
GOBP_SERINE_FAMILY_AMINO_ACID_BIOSYNTHETIC_PROCESS	GOBP_SERINE_FAMILY_AMINO_ACID_BIOSYNTHETIC_PROCESS	13	-0.753438	-2.06172	0.000304234	0.0121808	0.0104769	3120	tags=62%, list=15%, signal=52%	RIDA/AGXT2/CTH/SHMT1/SHMT2/PSPH/PSAT1/PHGDH
GOBP_REGULATION_OF_CELL_CYCLE_PHASE_TRANSITION	GOBP_REGULATION_OF_CELL_CYCLE_PHASE_TRANSITION	448	-0.271299	-1.43108	0.000304881	0.0121808	0.0104769	3325	tags=22%, list=16%, signal=19%	PKD1/SASS6/DGKZ/PPP1R9B/DYNLL2/ESPL1/RFC5/LSM10/CENPF/BCL7A/SMARCD1/MTBP/FBXO4/PKMYT1/FBXO6/ATAD5/TCF3/XRCC3/TMEM14B/UBE2E2/TPRA1/PSME3/BCL2/DPF3/CDCA8/TFDP1/KCNA5/BUB1B/CDKN2C/DYNLRB2/TFAP4/BCL7B/WNT10B/PSMB5/RBX1/E2F1/MIIP/ZWINT/CDK1/BCL7C/MN1/PSMB2/UBE2C/CCND1/NDC80/ERCC2/CDK5/DYNLL1/PSME2/BRCA2/AURKA/KLF4/CDC25C/BIRC5/RFC3/CTDSP1/BUB1/HORMAD1/ATF5/STIL/NABP2/TICRR/EME1/PLK1/CDK2AP2/ANAPC11/CD…
GOBP_NEGATIVE_REGULATION_OF_ADAPTIVE_IMMUNE_RESPONSE	GOBP_NEGATIVE_REGULATION_OF_ADAPTIVE_IMMUNE_RESPONSE	72	0.467036	1.86054	0.00033448	0.013259	0.0114042	2796	tags=33%, list=14%, signal=29%	ARG1/SLAMF1/CD69/CR1L/IL1RL1/CR2/FCGR2B/SAMSN1/ALOX15/CR1/KLRC1/C4BPB/CD274/ZC3H12A/NCKAP1L/CD80/IL6ST/TNFSF4/C4BPA/TNFSF18/RC3H1/RC3H2/HAVCR2/BCL6
GOBP_POSITIVE_REGULATION_OF_TYPE_I_INTERFERON_PRODUCTION	GOBP_POSITIVE_REGULATION_OF_TYPE_I_INTERFERON_PRODUCTION	73	0.467113	1.86294	0.000356936	0.0139814	0.0120256	4927	tags=49%, list=24%, signal=37%	HSP90AA1/TRAF3IP3/UAP1/HSPD1/RIOK3/POLR3A/TLR2/IRF1/TBK1/TRAF3/DDX3X/DHX36/TLR4/DHX9/TLR8/TANK/TRAF6/PTPN11/CHUK/TOMM70/CD14/RIPK2/IFIH1/OAS2/TLR7/OAS3/ZC3HAV1/KPNA2/POLR3F/GSK3B/SETD2/XIAP/G3BP1/DHX33/OAS1/SYK
GOBP_PLATELET_ACTIVATION	GOBP_PLATELET_ACTIVATION	138	0.38457	1.70119	0.000360971	0.0139814	0.0120256	2837	tags=25%, list=14%, signal=21%	FGG/FGA/SERPINE2/ITGB3/PDPN/PIK3CG/COL3A1/PDGFRA/ENTPD1/TEC/MMRN1/F2RL2/P2RY12/DGKA/PLEK/TLR4/PPIA/F2R/SELP/IL6ST/IL6/COMP/PLA2G4A/ITPR3/IL6R/STXBP3/PIK3CB/PRKCA/DGKH/PIK3CA/CD40/MERTK/VCL/PRKCQ
GOBP_CELL_SURFACE_RECEPTOR_SIGNALING_PATHWAY_VIA_STAT	GOBP_CELL_SURFACE_RECEPTOR_SIGNALING_PATHWAY_VIA_STAT	159	0.370361	1.67327	0.000360787	0.0139814	0.0120256	3165	tags=27%, list=16%, signal=23%	IL2RA/MIR146A/LIF/KIT/IL20RA/CYP1B1/WDR48/FLT3/PARP14/JAK1/PTPN2/CTR9/STAT4/IL10/PARP9/IL7/IFNAR1/FER/GH2/IL20/CCR2/TSLP/ELP2/GGNBP2/MGAT5/IGF1/F2R/SOCS5/TNF/IL6ST/IL6/IL6R/TNFSF18/OSM/CSF2/CD40/PIBF1/IFNAR2/SOCS6/EGF/STAT2/IL31RA/PTPRC
GOBP_PYRIMIDINE_CONTAINING_COMPOUND_BIOSYNTHETIC_PROCESS	GOBP_PYRIMIDINE_CONTAINING_COMPOUND_BIOSYNTHETIC_PROCESS	43	-0.525025	-1.93642	0.000366286	0.0140798	0.0121102	3559	tags=40%, list=18%, signal=33%	DHFR2/CMPK2/NME5/THTPA/DHODH/DCK/SLC25A19/UPP2/SHMT1/DUT/NME4/SLC19A2/AK5/TK1/DHFR/DTYMK/SLC19A3
GOBP_KINETOCHORE_ORGANIZATION	GOBP_KINETOCHORE_ORGANIZATION	29	-0.607469	-2.03793	0.000379041	0.0141715	0.0121891	1429	tags=38%, list=7%, signal=35%	NDC80/HJURP/CENPK/ITGB3BP/CENPV/CENPW/CENPH/NUF2/DLGAP5/CENPI/OIP5
GOBP_NEGATIVE_REGULATION_OF_COAGULATION	GOBP_NEGATIVE_REGULATION_OF_COAGULATION	53	0.509813	1.93275	0.00038449	0.0141715	0.0121891	3763	tags=36%, list=19%, signal=29%	FGG/SERPINB2/FGA/SERPINE2/SERPINE1/F11/PDGFRA/PLAT/PROS1/FAP/PLAU/THBS1/ANXA2/CPB2/PRKCD/C1QTNF1/PLG/VTN/PRKG1
GOBP_REGULATION_OF_CELL_KILLING	GOBP_REGULATION_OF_CELL_KILLING	102	0.423795	1.79174	0.000376897	0.0141715	0.0121891	2076	tags=24%, list=10%, signal=21%	SERPINB4/ARG1/CD1C/CFH/CR1L/FCGR2B/CXCL6/CR1/KLRC2/KLRC1/IL18RAP/STAP1/CRTAM/CD1A/CD1B/IL10/DNASE1L3/NCKAP1L/KLRC4-KLRK1/MR1/CD226/MAPK8/RASGRP1/ITGAM
GOBP_HOMOPHILIC_CELL_CELL_ADHESION	GOBP_HOMOPHILIC_CELL_CELL_ADHESION	148	0.371529	1.66858	0.000385429	0.0141715	0.0121891	4492	tags=31%, list=22%, signal=24%	DSC3/CEACAM5/HMCN1/DSG2/PCDHB8/CD84/PSG2/FAT1/DSC2/ROBO2/CDH17/CADM3/PCDH18/CDHR3/DSC1/CEACAM6/EMB/PCDHA6/ITGB1/PCDHA10/PIK3CB/CDH16/PCDHB13/PCDHA11/PCDHA5/CDH1/PCDHA12/PCDH9/CDH6/FAT3/PCDHB7/PCDHA2/PTPRM/PCDHB3/PCDHB2/PCDHA8/PCDHA7/CDH26/PCDHA1/CNTN4/PCDHA4/CDH13/CDH3/CEACAM8/PCDHB14/CDH11
GOBP_T_CELL_PROLIFERATION	GOBP_T_CELL_PROLIFERATION	201	0.355106	1.65399	0.000374983	0.0141715	0.0121891	3305	tags=25%, list=16%, signal=21%	ARG1/SLAMF1/IL2RA/VCAM1/CD28/IL1B/PIK3CG/CR1/PNP/CD86/CRTAM/CASP3/CD274/IRF1/GPNMB/IL10/MSN/IL1A/NCKAP1L/PELI1/DOCK2/MIR21/ARG2/CD80/CCR2/NCK1/ZP4/IGF1/BTN2A2/VSIG4/RASGRP1/IL6ST/TNFSF4/IL6/TRAF6/TNFSF14/PTPN11/TNFSF18/RC3H1/RC3H2/CD24/HAVCR2/LRRC32/PRKCQ/RIPK2/MALT1/PTPRC/CTNNB1/CD40LG/TFRC/LILRB4
GOBP_MUSCLE_CONTRACTION	GOBP_MUSCLE_CONTRACTION	387	0.294902	1.47599	0.000381946	0.0141715	0.0121891	4384	tags=26%, list=22%, signal=21%	TTN/ITGA2/CD38/KIT/SMPX/DDIT3/DSP/DSG2/HSP90AA1/MYL1/ANK2/PIK3CG/KLHL41/MYL2/SCN7A/CACNA1D/DSC2/SCN1A/RGS2/CASQ2/CASQ1/STC1/SCN2A/KCNN2/AKAP9/NMUR2/MYH4/PDE4B/MKKS/HTR2B/ATP2B4/LMOD1/KCNJ2/ATP2B1/ZC3H12A/TRPA1/RPL17/ABCC9/SULF2/MYOF/MIR21/ARG2/BDKRB2/MYH11/TRDN/MIR200C/SCN3A/SCN9A/CLIC2/F2R/DOCK5/TNF/COMP/GSTO1/RYR2/TMOD1/TRIM63/NPNT/PIK3CA/MIR30E/PLN/SGCD/GLRA1/NEDD4L/MYH7/EDNRB/GSN/KCND3/PDE4D/…
GOBP_GOLGI_VESICLE_TRANSPORT	GOBP_GOLGI_VESICLE_TRANSPORT	294	0.311659	1.52298	0.000406879	0.0148525	0.0127749	4851	tags=36%, list=24%, signal=28%	LRRK2/TMED6/ARFGAP3/INSIG1/NAPG/MYO5A/GOLGA4/NSF/CCDC93/COPB2/GCC2/COG2/COPB1/MIA2/ZW10/ARFGEF2/GOLGA5/VCP/MYO1B/SAR1B/YIPF5/SEC24D/MIA3/CNST/VPS13A/KRT18/TRIP11/RAB29/WIPI1/NBAS/COG3/VPS13C/ANK3/SEC24A/TRAPPC8/EXOC1/RP2/EXOC8/SORL1/MON2/TRAPPC11/RABEP1/SCFD1/EXOC4/SEC22B/TMED5/ANKFY1/SNAP23/OPTN/MACF1/EXOC2/EPS15/COPA/CUL3/SEC31B/ATL3/GOLGA2/RAB7B/STEAP2/PREPL/ARCN1/RAB3IP/BCAP29/HTT/PGAP1/AP1AR…
GOBP_NEGATIVE_REGULATION_OF_LEUKOCYTE_MEDIATED_IMMUNITY	GOBP_NEGATIVE_REGULATION_OF_LEUKOCYTE_MEDIATED_IMMUNITY	72	0.461103	1.8369	0.000424808	0.0153963	0.0132425	1612	tags=22%, list=8%, signal=21%	SERPINB4/ARG1/SLAMF1/CR1L/IL13RA2/CR2/FCGR2B/CD84/CR1/KLRC1/C4BPB/CD274/RABGEF1/NCKAP1L/CD80/CCR2
GOBP_SYMBIONT_ENTRY_INTO_HOST	GOBP_SYMBIONT_ENTRY_INTO_HOST	122	0.391923	1.69177	0.000429176	0.0154442	0.0132838	2607	tags=20%, list=13%, signal=18%	SLAMF1/ITGA2/GPR15/CR2/ITGB3/TRIM38/CXCL8/CR1/TMPRSS4/NPC1/CD86/DPP4/HAVCR1/CDHR3/MYH10/PIKFYVE/CLDN1/CD80/LDLR/ITGB1/CXCR4/ITGAV/TRIM21/EXOC2/EPS15
GOBP_REGULATION_OF_JNK_CASCADE	GOBP_REGULATION_OF_JNK_CASCADE	142	0.380021	1.69049	0.000436912	0.0156119	0.013428	3894	tags=32%, list=19%, signal=26%	SLAMF1/DKK1/CYLD/IL1B/FCGR2B/DUSP10/EDA2R/CCR7/RB1CC1/RGS2/MYOC/DNAJA1/MAP4K4/ZNF622/RIPK1/CRACR2A/ULK4/TLR4/ERN1/ERBB3/TAOK3/CD27/TNF/TRAF6/TNFRSF19/HIPK3/AIDA/GADD45B/NCOR1/CCDC88C/TNIK/RASSF2/PJA2/ZMYND11/RIPK2/PTPN1/RNF13/SEMA3A/TAOK1/GADD45A/SDCBP/WNT16/TGFBR3/APP/PDCD4/NOD2
GOBP_REGULATION_OF_EXTRINSIC_APOPTOTIC_SIGNALING_PATHWAY_VIA_DEATH_DOMAIN_RECEPTORS	GOBP_REGULATION_OF_EXTRINSIC_APOPTOTIC_SIGNALING_PATHWAY_VIA_DEATH_DOMAIN_RECEPTORS	46	0.549088	2.02369	0.000447783	0.0158885	0.0136659	1954	tags=30%, list=10%, signal=28%	FGG/SFRP2/FGA/HMOX1/HGF/SERPINE1/TNFAIP3/PMAIP1/DDX3X/CFLAR/BMPR1B/STK4/SP100/THBS1
GOBP_POSITIVE_REGULATION_OF_PHOSPHORYLATION	GOBP_POSITIVE_REGULATION_OF_PHOSPHORYLATION	236	0.332922	1.57839	0.000454623	0.0160191	0.0137783	3165	tags=26%, list=16%, signal=22%	MUSK/LIF/KIT/PIK3CG/TNFRSF10B/DDR2/EREG/FGF7/TAB2/FLT3/PARP14/CEMIP/BANK1/ECT2/CCDC88A/ALS2/ZNF622/TNFRSF10A/RIPK1/IL10/SNX9/PARP9/FGF1/FAM20A/ETAA1/PPIA/TLR6/ANGPT1/LIMCH1/IL20/CD80/TOM1L1/TIGAR/IGF1/RAPGEF2/ACVR2A/TAOK3/RELN/STK4/THBS1/RASGRP1/TNF/ZNF16/SIRT1/IL6/TRAF6/KDR/MAP3K7/DSTYK/TNFSF18/OSM/CHI3L1/FLT1/PIK3CA/RASSF2/PIBF1/RIPK2/C3/EGF/IL31RA/ATG14/PTPRC
GOBP_REGULATION_OF_APOPTOTIC_SIGNALING_PATHWAY	GOBP_REGULATION_OF_APOPTOTIC_SIGNALING_PATHWAY	360	0.303975	1.51699	0.000461155	0.0161373	0.0138799	3224	tags=23%, list=16%, signal=20%	FGG/SFRP2/FGA/MIR146A/IL20RA/HMOX1/HGF/VNN1/DDIT3/SERPINE1/CYLD/IL1B/GCLM/FCGR2B/LRRK2/AGTR2/RB1CC1/TNFAIP3/EIF2AK3/SOD2/DNAJA1/PTGS2/PMAIP1/TRAF1/BCLAF1/PTPN2/IER3/RIPK1/IL10/FAS/HIF1A/CTNNA1/TRIM32/PHIP/IL1A/IL7/DDX3X/CFLAR/BMPR1B/TLR4/PPIA/GCLC/TLR6/MIR21/USP47/ITGA6/BDKRB2/NCK1/IGF1/RRN3/STK4/SP100/THBS1/TNF/MDM2/SIRT1/PIK3CB/MIR142/ITGAV/TNFSF14/CSF2/BECN1/IVNS1ABP/ZMYND11/TGFBR1/NFE2L2/PTPN…
GOBP_MYELOID_LEUKOCYTE_MEDIATED_IMMUNITY	GOBP_MYELOID_LEUKOCYTE_MEDIATED_IMMUNITY	110	0.415752	1.76962	0.000479501	0.0166104	0.0142868	2692	tags=27%, list=13%, signal=24%	ARG1/FCER1A/KIT/IL13RA2/PIK3CG/FCGR2B/CXCL6/CD84/SLC18A2/STAP1/ADAM17/RABGEF1/DDX21/DNASE1L3/DHX36/DAO/CCR2/CAMK4/CCL3/CLNK/RASGRP1/DDX1/ITGAM/IL6/RAB44/IL6R/STXBP3/SNAP23/BTK/IRAK4
GOBP_CELL_SURFACE_RECEPTOR_SIGNALING_PATHWAY_VIA_JAK_STAT	GOBP_CELL_SURFACE_RECEPTOR_SIGNALING_PATHWAY_VIA_JAK_STAT	136	0.394828	1.74495	0.000481223	0.0166104	0.0142868	3165	tags=29%, list=16%, signal=24%	IL2RA/MIR146A/KIT/IL20RA/CYP1B1/WDR48/FLT3/PARP14/JAK1/PTPN2/CTR9/STAT4/IL10/PARP9/IL7/IFNAR1/FER/GH2/IL20/CCR2/TSLP/ELP2/F2R/SOCS5/TNF/IL6ST/IL6/IL6R/TNFSF18/OSM/CSF2/CD40/PIBF1/IFNAR2/SOCS6/EGF/STAT2/IL31RA/PTPRC
GOBP_SULFUR_COMPOUND_METABOLIC_PROCESS	GOBP_SULFUR_COMPOUND_METABOLIC_PROCESS	257	-0.3081	-1.53977	0.00052918	0.0181423	0.0156044	2617	tags=23%, list=13%, signal=21%	PPCS/THTPA/PMVK/CHST7/CTH/ACOT7/SUOX/GCDH/SLC25A19/LPO/GHR/MSRA/GGT6/NUDT8/GGT5/GSTA1/CDO1/ICMT/BCKDHB/MTHFD1/MGST2/ABHD14B/GAL3ST4/SULT1E1/ELOVL3/TECR/CHST1/CHAC2/ETHE1/ACACB/GSTZ1/MMACHC/AAAS/GSTM4/ACOT1/DGAT2/PDK2/GPAM/CSAD/DGAT1/SULT1C4/SLC19A2/SLC5A6/GSTM5/BPHL/AADAT/SLC25A10/DCAKD/SULT2A1/ACOT2/TXN2/SLC27A2/SULT1A1/ABCD1/ACOT4/SLC19A3/HMGCS2/GLYAT/GSTM1/PHGDH
GOBP_DETOXIFICATION_OF_INORGANIC_COMPOUND	GOBP_DETOXIFICATION_OF_INORGANIC_COMPOUND	24	0.627244	1.95147	0.000541569	0.0183466	0.0157801	5477	tags=71%, list=27%, signal=52%	SLC30A1/MT1M/MT1X/MT1H/MT1G/MT1A/MT1F/MT1E/CAT/MT1DP/MT1B/TXN/ATP7A/SLC30A10/MT4/SLC39A8/MT1HL1
GOBP_BIOLOGICAL_PROCESS_INVOLVED_IN_SYMBIOTIC_INTERACTION	GOBP_BIOLOGICAL_PROCESS_INVOLVED_IN_SYMBIOTIC_INTERACTION	194	0.355142	1.65188	0.00054506	0.0183466	0.0157801	2607	tags=20%, list=13%, signal=18%	ARG1/SLAMF1/ITGA2/GPR15/CR2/ITGB3/TRIM38/CXCL6/CXCL8/CR1/TMPRSS4/NPC1/CFHR1/CD86/HSPD1/DPP4/HAVCR1/CFHR5/GSDMB/CDHR3/MYH10/PIKFYVE/PPIA/CLDN1/DAO/CD80/CHMP1B/LDLR/ITGB1/VPS4B/DDB1/KPNA6/CXCR4/FMR1/ITGAV/CHMP2B/TRIM21/EXOC2/EPS15
GOBP_LYMPHOCYTE_ACTIVATION_INVOLVED_IN_IMMUNE_RESPONSE	GOBP_LYMPHOCYTE_ACTIVATION_INVOLVED_IN_IMMUNE_RESPONSE	226	0.338629	1.59449	0.000545986	0.0183466	0.0157801	4477	tags=38%, list=22%, signal=30%	IFNE/CD1C/CD69/CD28/CD180/FCGR2B/LGALS8/CR1/KLRC2/NFKBIZ/IL18RAP/CD86/HSPD1/EIF2AK4/CDH17/MSH6/ICOS/JAK1/STAT4/IL10/DOCK11/TBK1/ZC3H12A/NCKAP1L/CRACR2A/GPR183/CDR2/TLR4/IRF4/MIR21/NOTCH2/LY9/CD80/DOCK10/ENTPD7/SOCS5/IL6ST/SUPT6H/SWAP70/TNFSF4/IL6/RORA/IL6R/FGL2/GPR65/CLEC4D/RAB27A/TNFSF18/ST3GAL1/PLCL2/RC3H1/TSC1/RC3H2/LIG4/CD40/HAVCR2/RNF168/BCL6/RIPK2/PSEN1/MALT1/PTPRC/RIF1/CD40LG/AP1G1/TFRC/KM…
GOBP_RNA_SPLICING_VIA_TRANSESTERIFICATION_REACTIONS	GOBP_RNA_SPLICING_VIA_TRANSESTERIFICATION_REACTIONS	321	0.305888	1.51804	0.000598874	0.0199914	0.0171948	4391	tags=33%, list=22%, signal=27%	RSRP1/RBM44/HNRNPA1/CIR1/SLU7/HNRNPA1L2/SDE2/SNW1/ZNF830/MPHOSPH10/PRPF18/RBM6/DHX8/MFAP1/LUC7L3/JMJD6/WBP4/CCNL1/IK/WTAP/SRPK1/SART3/SETX/RBM17/SCAF11/RNU5A-1/SNRPA1/DDX5/DHX15/RNU11/RBM48/RBM22/DHX40/TFIP11/SON/DHX9/RBM15/RBM41/PRPF40A/CWC22/ZCCHC8/SRPK2/NCL/NPM1/PPWD1/EIF4A3/COIL/HNRNPA2B1/DDX1/NUP98/SRSF7/NSRP1/FMR1/YTHDC1/ZMAT2/RNF113A/SF3B1/PRPF39/PNN/CDC5L/THRAP3/FRG1/RBM25/DDX42/HNRNPU/GE…
GOBP_REGULATION_OF_CALCIUM_ION_IMPORT	GOBP_REGULATION_OF_CALCIUM_ION_IMPORT	43	0.539967	1.93577	0.000617702	0.0203106	0.0174694	1811	tags=21%, list=9%, signal=19%	SLN/MS4A1/SLC30A1/FCRL3/STC1/AKAP5/PPP3CC/MIR200C/CCL3
GOBP_NEGATIVE_REGULATION_OF_PROTEIN_CONTAINING_COMPLEX_DISASSEMBLY	GOBP_NEGATIVE_REGULATION_OF_PROTEIN_CONTAINING_COMPLEX_DISASSEMBLY	81	0.44797	1.82064	0.00062013	0.0203106	0.0174694	5202	tags=44%, list=26%, signal=33%	SLN/MAP1B/LMOD1/IRAK3/ADD3/SCIN/PLEKHH2/CKAP2/TNF/SWAP70/TMOD1/LIMA1/CCDC88C/AVIL/PIK3CA/SPTAN1/WDR47/CAMSAP2/GSN/EPS8/TMOD2/SPTBN1/BBOF1/TAOK1/ASB2/PHF23/CLASP1/RUBCN/APC/TWF1/CAPZA2/LMOD3/SVIL/FLII/RDX/MID1
GOBP_MRNA_PROCESSING	GOBP_MRNA_PROCESSING	469	0.282312	1.4398	0.000620445	0.0203106	0.0174694	4415	tags=31%, list=22%, signal=25%	RSRP1/RBM44/HNRNPA1/CIR1/SLU7/BRDT/HNRNPA1L2/SDE2/SNW1/ZNF830/PRPF18/RBM6/DHX8/MFAP1/LUC7L3/RNASEL/JMJD6/WBP4/CCNL1/IK/WTAP/SRPK1/DHX36/SART3/SETX/RBM17/SCAF11/PCF11/RNU5A-1/SNRPA1/DDX5/XRN2/CLP1/DHX15/RNU11/RBM48/ZNF473/RBM22/AHCYL1/DHX40/TFIP11/ZPR1/SON/DHX9/RBM15/RBM41/IWS1/ERN1/PRPF40A/CWC22/ZCCHC8/SRPK2/NCL/ADAR/AFF2/NPM1/PPWD1/EIF4A3/COIL/NSUN2/HNRNPA2B1/DDX1/ECD/SUPT6H/CHD8/NUP98/SRSF7/NSR…
GOBP_NEGATIVE_REGULATION_OF_WOUND_HEALING	GOBP_NEGATIVE_REGULATION_OF_WOUND_HEALING	73	0.456796	1.82179	0.000642755	0.0207729	0.017867	2001	tags=22%, list=10%, signal=20%	FGG/SERPINB2/FGA/SERPINE2/SERPINE1/F11/PDGFRA/CD109/PLAT/MMRN1/PHLDB2/PROS1/FAP/PLAU/THBS1/TNF
GOBP_REGULATION_OF_NUCLEAR_DIVISION	GOBP_REGULATION_OF_NUCLEAR_DIVISION	145	-0.345461	-1.59225	0.000638823	0.0207729	0.017867	3341	tags=30%, list=16%, signal=26%	KIF20B/DYNLL2/ESPL1/DMRT1/OBSL1/CENPF/MTBP/PKMYT1/MSX1/XRCC3/PIN1/FBXW5/CDCA8/CCDC8/BUB1B/DYNLRB2/ZWINT/UBE2C/NDC80/DYNLL1/AURKA/CDC25C/MKI67/BIRC5/BUB1/HORMAD1/PSMA8/PLK1/SH2B1/GPR3/ANAPC11/CDC20/KNL1/SPC24/NUF2/MAD2L1/DLGAP5/CDCA2/BMP4/SKA3/TRIP13/SKA1/TTK/SPC25
GOBP_STRESS_GRANULE_ASSEMBLY	GOBP_STRESS_GRANULE_ASSEMBLY	34	0.578885	1.95296	0.000675938	0.021707	0.0186705	5103	tags=62%, list=25%, signal=46%	DDX3X/G3BP2/DYNC1H1/FMR1/PUM2/USP10/BECN1/PRRC2C/C9orf72/OGFOD1/EIF2S1/PRKAA2/CSDE1/TIA1/DDX6/CAPRIN1/YTHDF2/G3BP1/YTHDF3/ATG5/LSM14A
GOBP_CARDIAC_MUSCLE_CELL_CONTRACTION	GOBP_CARDIAC_MUSCLE_CELL_CONTRACTION	87	0.433101	1.77091	0.000696894	0.0221534	0.0190544	3359	tags=32%, list=17%, signal=27%	DSP/DSG2/ANK2/SCN7A/CACNA1D/DSC2/SCN1A/CASQ2/STC1/SCN2A/KCNN2/AKAP9/PDE4B/KCNJ2/ABCC9/SCN3A/SCN9A/RYR2/PIK3CA/PLN/SGCD/NEDD4L/GSN/KCND3/PDE4D/GJC1/GJA1/MIR1-1
GOBP_REGULATION_OF_SISTER_CHROMATID_SEGREGATION	GOBP_REGULATION_OF_SISTER_CHROMATID_SEGREGATION	111	-0.381722	-1.68967	0.000702936	0.0221534	0.0190544	3361	tags=31%, list=17%, signal=26%	ANAPC2/DYNLL2/ESPL1/CENPF/BCL7A/SMARCD1/XRCC3/DPF3/CDCA8/BUB1B/DYNLRB2/BCL7B/ZWINT/CDK1/BCL7C/UBE2C/RMI2/NDC80/DYNLL1/BIRC5/BUB1/PLK1/ANAPC11/CDC20/KNL1/SPC24/NUF2/MAD2L1/DLGAP5/SKA3/TRIP13/SKA1/TTK/SPC25
GOBP_STRIATED_MUSCLE_CONTRACTION	GOBP_STRIATED_MUSCLE_CONTRACTION	233	0.336527	1.59852	0.000702058	0.0221534	0.0190544	4442	tags=26%, list=22%, signal=21%	TTN/SMPX/DDIT3/DSP/DSG2/HSP90AA1/ANK2/PIK3CG/KLHL41/MYL2/SCN7A/CACNA1D/DSC2/SCN1A/RGS2/CASQ2/CASQ1/STC1/SCN2A/KCNN2/AKAP9/PDE4B/KCNJ2/ZC3H12A/RPL17/ABCC9/ARG2/TRDN/MIR200C/SCN3A/SCN9A/CLIC2/TNF/GSTO1/RYR2/PIK3CA/MIR30E/PLN/SGCD/NEDD4L/MYH7/GSN/KCND3/PDE4D/GJC1/GJA1/MIR1-1/DTNA/BMP10/ASPH/MYH14/CACNA2D1/ADRA1A/RPL32/MAP2K3/DLG1/TPM1/VPS54/ATP1A1/MTOR/ATP1B1
GOBP_POSITIVE_REGULATION_OF_MITOTIC_SISTER_CHROMATID_SEPARATION	GOBP_POSITIVE_REGULATION_OF_MITOTIC_SISTER_CHROMATID_SEPARATION	21	-0.622601	-1.93047	0.00071903	0.0225207	0.0193704	2414	tags=48%, list=12%, signal=42%	ESPL1/CDCA8/UBE2C/BIRC5/PLK1/ANAPC11/CDC20/DLGAP5/SKA3/SKA1
GOBP_REGULATION_OF_GTPASE_ACTIVITY	GOBP_REGULATION_OF_GTPASE_ACTIVITY	109	0.406187	1.72651	0.000728339	0.0226723	0.0195008	3564	tags=33%, list=18%, signal=27%	NTRK2/LRRK2/ECT2/RGS1/ALS2/RAB3GAP2/TBC1D15/SNX9/THY1/DOCK11/KLRC4-KLRK1/ITGA6/RABGAP1/SIPA1L1/DOCK10/ITGB1/RAPGEF2/RASGRP1/DOCK9/ZC3H15/ARFGEF1/FICD/TSC1/RIC1/RAPGEF6/SNX13/ARHGAP11A/EVI5/RALGAPB/CORO1C/NF1/PIP5K1A/FGD6/TBC1D30/RALGAPA1/RGS10
GOBP_HOMEOSTASIS_OF_NUMBER_OF_CELLS	GOBP_HOMEOSTASIS_OF_NUMBER_OF_CELLS	354	0.299322	1.48985	0.000748269	0.0231507	0.0199122	2943	tags=20%, list=14%, signal=18%	ZFY/IL2RA/GCNT4/KIT/HMOX1/CYLD/AIM2/COL14A1/WDR48/CXCL6/CCR7/BPGM/ARID4A/NFKBIZ/EMCN/FSTL1/TNFAIP3/EPG5/FLT3/SLC40A1/ETS1/ADAM17/TNFRSF17/CASP3/PMAIP1/PDE4B/PTPN2/GPR174/FAS/JMJD6/HIF1A/DOCK11/P2RY14/IL7/ADGRF5/L3MBTL3/NCKAP1L/GPR183/SART3/ALAS2/BBS4/DYRK3/VPS13A/BLVRA/CCR2/RRN3/DOCK10/ACVR2A/F2R/ADAR/ZNF16/IL6/HCLS1/PIK3CB/CEBPG/CD101/TNFSF14/PTPN11/INPP5D/RC3H1/RC3H2/BTK/HNRNPU/RASSF2/ASXL1/PPP…
GOBP_CENP_A_CONTAINING_CHROMATIN_ASSEMBLY	GOBP_CENP_A_CONTAINING_CHROMATIN_ASSEMBLY	10	-0.770802	-1.95118	0.000757329	0.023289	0.0200312	1285	tags=50%, list=6%, signal=47%	HJURP/ITGB3BP/CENPW/CENPI/OIP5
GOBP_MITOTIC_CELL_CYCLE_CHECKPOINT_SIGNALING	GOBP_MITOTIC_CELL_CYCLE_CHECKPOINT_SIGNALING	134	-0.362974	-1.64916	0.000769089	0.0234673	0.0201846	1435	tags=19%, list=7%, signal=18%	CCND1/NDC80/DYNLL1/BIRC5/BUB1/NABP2/TICRR/EME1/PLK1/BLM/CDC20/KNL1/TP53/TIPIN/SPC24/ORC1/BRCA1/NUF2/CLSPN/MAD2L1/DTL/SKA3/TRIP13/SKA1/TTK/SPC25
GOBP_LYSOSOMAL_TRANSPORT	GOBP_LYSOSOMAL_TRANSPORT	121	0.379604	1.63973	0.000772378	0.0234673	0.0201846	4609	tags=37%, list=23%, signal=29%	LRRK2/NPC1/EPG5/ALS2/GCC2/NCOA4/IGF2R/VCP/VIPAS39/CHMP1B/DENND3/VPS4B/MTM1/SORL1/HOOK1/ANKFY1/VPS39/CHMP2B/SCYL2/BECN1/PIK3C3/TRAK2/SLC30A2/GPRASP1/RAB7B/C9orf72/DTX3L/HOOK3/ATG14/AP1G1/GNPTAB/VPS41/SCARB2/VPS53/VPS35/HSPA8/LYST/VPS11/CHMP5/VPS54/VPS33B/KIF13A/CHMP7/SORT1/AP3B1
GOBP_RESPIRATORY_CHAIN_COMPLEX_IV_ASSEMBLY	GOBP_RESPIRATORY_CHAIN_COMPLEX_IV_ASSEMBLY	23	-0.615383	-1.94987	0.000805241	0.0242049	0.020819	4088	tags=52%, list=20%, signal=42%	SCO2/COX14/CEP89/SMIM20/COA1/SCO1/TACO1/COA3/BCS1L/TMEM223/COX18/COA6
GOBP_COMPLEMENT_ACTIVATION	GOBP_COMPLEMENT_ACTIVATION	53	0.493839	1.87219	0.000806195	0.0242049	0.020819	2499	tags=34%, list=12%, signal=30%	CFB/CFH/CR1L/C9/CR2/IL1B/CFHR3/CR1/CFHR1/C7/C4BPB/CFHR5/CFI/COLEC10/VSIG4/C4BPA/C1S/A2M
GOBP_ZYMOGEN_ACTIVATION	GOBP_ZYMOGEN_ACTIVATION	53	0.493115	1.86945	0.000831258	0.0246655	0.0212151	3098	tags=26%, list=15%, signal=22%	FGG/FGA/F5/SERPINE2/SERPINE1/F11/F8/PLAT/PLAU/THBS1/C1S/ANXA2/ANXA2P2/PGK1
GOBP_POSITIVE_REGULATION_OF_PROTEIN_MODIFICATION_PROCESS	GOBP_POSITIVE_REGULATION_OF_PROTEIN_MODIFICATION_PROCESS	342	0.304875	1.51237	0.000828795	0.0246655	0.0212151	4650	tags=33%, list=23%, signal=26%	MUSK/LIF/KIT/BIRC3/PIK3CG/GNL3/LRRK2/TNFRSF10B/DDR2/CRY1/EREG/FGF7/TAB2/FLT3/PARP14/CEMIP/BANK1/ECT2/CCDC88A/ALS2/TNFRSF10A/RAB3GAP2/RIPK1/SPRTN/IL10/SNX9/PARP9/ARRDC3/DDX3X/FGF1/ZC3H12A/FAM20A/ETAA1/PELI1/VCP/PPIA/TLR6/ANGPT1/LIMCH1/IL20/CD80/TOM1L1/IGF1/RAPGEF2/ACVR2A/TAOK3/RAB3GAP1/NPM1/RELN/STK4/RASGRP1/TNF/SIRT1/TANK/IL6/TRAF6/KDR/MAP3K7/DCUN1D1/CEP295/TNFSF18/OSM/DCUN1D2/CHI3L1/FLT1/TNIP1/P…
GOBP_ATP_BIOSYNTHETIC_PROCESS	GOBP_ATP_BIOSYNTHETIC_PROCESS	67	-0.437586	-1.77737	0.000842348	0.0248493	0.0213732	3571	tags=42%, list=18%, signal=35%	NDUFA1/NUDT2/TREM2/VPS9D1/UQCC3/NDUFB8/NDUFA6/STOML2/NDUFC1/NDUFA11/NDUFA12/NDUFB2/NDUFA7/NDUFS3/NDUFB4/SPHK2/NDUFS8/LIPA/NDUFAB1/NDUFB9/NDUFB10/NDUFA8/NDUFB6/NDUFS7/IL4/NDUFA2/NDUFV3/NDUFB3
GOBP_FATTY_ACID_BETA_OXIDATION	GOBP_FATTY_ACID_BETA_OXIDATION	65	-0.444667	-1.7987	0.000864435	0.0252086	0.0216822	4220	tags=37%, list=21%, signal=29%	MLYCD/ACOT8/SLC25A17/HADH/HSD17B10/IRS2/ECI1/TYSND1/SESN2/GCDH/ECHDC2/IRS1/ECHDC1/AKT2/ACACB/DECR2/ACADS/MCAT/ABCD2/ECHS1/LEP/SLC27A2/ABCD1/ADIPOQ
GOBP_CELLULAR_RESPONSE_TO_STARVATION	GOBP_CELLULAR_RESPONSE_TO_STARVATION	177	0.351399	1.61111	0.000864466	0.0252086	0.0216822	4826	tags=38%, list=24%, signal=30%	PLIN2/LRRK2/HNRNPA1/EIF2AK3/DSC2/NUAK2/EIF2AK4/SLC2A1/MAP1LC3C/PMAIP1/FAS/TRIM32/ZC3H12A/SESN3/IFI16/SAR1B/WNT2B/TNRC6A/GPR155/WIPI1/MAPK8/SIRT1/UPP1/SH3GLB1/SEC22B/TSC1/JMY/BECN1/YME1L1/PIK3C3/GABARAPL3/RNF152/STK26/NFE2L2/AKR1C3/MTMR3/ATF3/HSPA5/ATG14/EIF2S1/PRKAA2/CARTPT/FBXO22/VPS41/ZFYVE1/FNIP1/ATG7/WDR59/HSPA8/YWHAZ/GCN1/CADPS2/STX17/PPARA/RRAGC/CDKN1A/FOXA3/MTOR/RRAGB/CPEB4/MAPK1/PAK1/MAP3…
GOBP_PROTON_TRANSMEMBRANE_TRANSPORT	GOBP_PROTON_TRANSMEMBRANE_TRANSPORT	151	-0.344475	-1.6019	0.00087964	0.0255045	0.0219368	4271	tags=36%, list=21%, signal=28%	COX7B/SLC36A2/SLC9A2/COX6B1/ATP6V0D1/NDUFB7/NDUFA1/ATP6V1C2/TCIRG1/SLC2A10/SLC9B1/ATP12A/CTNS/NDUFB8/SLC18A1/SLC15A4/NDUFA6/COX5A/NDUFC1/NDUFA12/NDUFB2/NDUFA7/NDUFS3/NDUFB4/SPHK2/NDUFS8/UQCR10/ATP6V1F/NDUFB9/SLC25A18/CLCN7/COX5B/PHB2/SLC46A1/NDUFB10/NDUFA8/NDUFB6/OTOP1/NDUFA4/ATP6V0E2/FXYD1/SLC15A3/COX8A/HVCN1/NDUFS7/TMEM175/SLC47A1/CYC1/NDUFA2/COX7A1/FXYD4/NDUFV3/NDUFB3/UCP1
GOBP_NUCLEAR_CHROMOSOME_SEGREGATION	GOBP_NUCLEAR_CHROMOSOME_SEGREGATION	307	-0.288525	-1.47034	0.000894293	0.025782	0.0221755	2428	tags=21%, list=12%, signal=18%	DPF3/CDCA8/SPAG5/BUB1B/EHMT2/CENPQ/KIF15/DYNLRB2/KMT5A/WRAP73/P3H4/BCL7B/MYBL2/ZWINT/CDK1/BCL7C/MEIOC/UBE2C/TOP2A/MAEL/UHRF1/RANGRF/RMI2/TUBG1/NDC80/C14orf39/DYNLL1/SKA2/CENPK/AURKA/NDC1/PTTG3P/BIRC5/BUB1/CENPV/HORMAD1/AAAS/NCAPG2/SGO2/PLK1/RNF212/ANAPC11/CHMP6/FMN2/CDC20/KNL1/KIF14/SPC24/NUF2/MAD2L1/DLGAP5/SKA3/KLHDC8B/TRIP13/BRIP1/KIF23/KIF2C/SKA1/TTK/CENPI/MND1/SGO1/SPC25
GOBP_REGULATION_OF_INTERLEUKIN_1_MEDIATED_SIGNALING_PATHWAY	GOBP_REGULATION_OF_INTERLEUKIN_1_MEDIATED_SIGNALING_PATHWAY	16	0.700272	2.0006	0.000915027	0.0262308	0.0225614	2128	tags=62%, list=10%, signal=56%	IL1B/IL1R1/IL1RN/IL1RAP/TAX1BP1/IL1A/OTUD4/IL1R2/MIR21/IL6
GOBP_REGULATION_OF_PHOSPHORYLATION	GOBP_REGULATION_OF_PHOSPHORYLATION	408	0.28602	1.4381	0.000939762	0.0267885	0.0230411	4574	tags=32%, list=22%, signal=26%	SFRP2/MUSK/LIF/KIT/IRAK2/PIK3CG/SAMSN1/TNFRSF10B/DDR2/TAF7/EREG/FGF7/DNAJC3/TAB2/FLT3/PARP14/CEMIP/DNAJA1/BANK1/ECT2/CCDC88A/ALS2/ZNF622/PTPN2/TNFRSF10A/RIPK1/IL10/SNX9/PARP9/THY1/PHIP/IL7/FGF1/ZC3H12A/FAM20A/ETAA1/DIRAS3/RBL2/FER/SYNPO2/PPIA/TLR6/ANGPT1/LIMCH1/ANKLE2/IL20/CD80/TOM1L1/TIGAR/IGF1/RAPGEF2/ACVR2A/NOLC1/TAOK3/ADAR/NPM1/FGF16/RELN/STK4/BCCIP/THBS1/SOCS5/PARD3/RASGRP1/TNF/ZNF16/CCNT1/S…
GOBP_VACUOLAR_TRANSPORT	GOBP_VACUOLAR_TRANSPORT	159	0.356132	1.60898	0.000952633	0.0270037	0.0232262	4797	tags=38%, list=24%, signal=29%	ATP6V0D2/LRRK2/NPC1/EPG5/ALS2/GCC2/NCOA4/IGF2R/VPS13D/VCP/VIPAS39/VPS13A/CHMP1B/VPS13C/DENND3/VPS4B/SMURF1/MTM1/SORL1/MON2/HOOK1/ANKFY1/VPS39/CHMP2B/SCYL2/BECN1/PIK3C3/TRAK2/SLC30A2/GPRASP1/RAB7B/C9orf72/DTX3L/HOOK3/ATG14/SQSTM1/AP1G1/GNPTAB/VPS41/SCARB2/VPS53/NDFIP2/VPS35/HSPA8/LYST/VPS11/AP3M2/VPS36/STAM/VTA1/CHMP5/VPS54/VPS33B/KIF13A/CHMP7/SORT1/AP3B1/VTI1A/LAMP2/STAM2
GOBP_SIGNALING_RECEPTOR_LIGAND_PRECURSOR_PROCESSING	GOBP_SIGNALING_RECEPTOR_LIGAND_PRECURSOR_PROCESSING	45	0.51527	1.87752	0.000961033	0.0270905	0.0233008	1546	tags=27%, list=8%, signal=25%	CPA3/PCSK2/CMA1/ERO1B/ENPEP/DPP4/BCHE/ADAM17/PCSK1/YIPF5/CORIN/DISP1
GOBP_PHOSPHATIDYLINOSITOL_3_KINASE_PROTEIN_KINASE_B_SIGNAL_TRANSDUCTION	GOBP_PHOSPHATIDYLINOSITOL_3_KINASE_PROTEIN_KINASE_B_SIGNAL_TRANSDUCTION	321	0.301643	1.49697	0.000973024	0.0272769	0.0234612	4386	tags=32%, list=22%, signal=26%	LRP2/MIR146A/KIT/NTRK2/SERPINE2/HGF/CD28/DDIT3/AIM2/IL1B/PIK3CG/GDF15/GCNT2/CCR7/DDR2/PDGFRA/FLT3/IL1R1/MYOC/CSF3/BANK1/CCDC88A/ADAM17/TMEM100/P2RY12/SESN3/KBTBD2/OSBPL8/FER/ANGPT1/MIR21/BLVRA/PROS1/IGF1/PIK3IP1/ITGB1/ERBB3/CCL3/SRPK2/F2R/BTN2A2/DCN/PDGFC/RELN/SELP/THBS1/RASGRP1/TNF/RICTOR/MTM1/SIRT1/KDR/PIP5K1B/HCLS1/PIK3CB/ARFGEF1/PTPN11/OSM/CHI3L1/CAT/FLT1/BECN1/PIK3C3/PIK3CA/CD40/LOX/PPP2CA/M…
GOBP_INTERLEUKIN_6_PRODUCTION	GOBP_INTERLEUKIN_6_PRODUCTION	154	0.361603	1.6261	0.000996177	0.0277725	0.0238875	3530	tags=31%, list=17%, signal=25%	SLAMF1/MIR146A/HGF/CD200R1/IL1B/EREG/TNFAIP3/HSPD1/MIR204/BANK1/CD200/TLR2/RABGEF1/IL1RAP/IL10/IL1A/IRAK3/ZC3H12A/NCKAP1L/TLR1/TLR4/TLR6/TSLP/NR1H4/DHX9/TLR8/F2R/SOCS5/TNF/TNFSF4/IL6/TRAF6/IL6R/CAPN2/INPP5D/BTK/HAVCR2/MIR181A2/TWIST1/RAB7B/RIPK2/IFIH1/IL16/LILRB4/TLR7/MIR217/MIR98
GOBP_POSITIVE_REGULATION_OF_PHOSPHORUS_METABOLIC_PROCESS	GOBP_POSITIVE_REGULATION_OF_PHOSPHORUS_METABOLIC_PROCESS	291	0.313679	1.5279	0.00102784	0.0283817	0.0244115	4416	tags=32%, list=22%, signal=26%	MUSK/LIF/KIT/LHCGR/PIK3CG/TNFRSF10B/DDR2/EREG/FGF7/TAB2/FLT3/PARP14/CEMIP/BANK1/ECT2/CCDC88A/ALS2/ZNF622/HTR2B/TNFRSF10A/RIPK1/IL10/SNX9/HIF1A/PARP9/FGF1/ADGRF5/FAM20A/ETAA1/VCP/PPIA/TLR6/ANGPT1/LIMCH1/IL20/CD80/NR1H4/TOM1L1/TIGAR/IGF1/RAPGEF2/ACVR2A/TAOK3/RELN/STK4/THBS1/RASGRP1/TNF/ZNF16/SIRT1/IL6/TRAF6/KDR/MAP3K7/DSTYK/CAPN2/TNFSF18/OSM/CHI3L1/MTMR9/FLT1/HTR2C/PIK3CA/RASSF2/PIBF1/RIPK2/C3/PDPR…
GOBP_T_CELL_DIFFERENTIATION	GOBP_T_CELL_DIFFERENTIATION	325	0.299109	1.48358	0.00102922	0.0283817	0.0244115	4179	tags=29%, list=21%, signal=24%	IL2RA/CD69/KIT/VNN1/CD28/CD83/CYLD/IL1B/DUSP10/CR1/CCR7/NFKBIZ/KLRC1/PNP/IL18RAP/CD86/CRTAM/ADAM17/TESPA1/RHOH/ICOS/THEMIS/JAK1/IKZF3/PTPN2/IRF1/STAT4/IL10/JMJD6/TBK1/IL1A/IL7/CHD7/ZC3H12A/NCKAP1L/CRACR2A/GPR183/DOCK2/IRF4/ITK/MIR21/ZBTB1/RUNX2/LY9/CD80/CCR2/CAMK4/MR1/BTN2A2/ENTPD7/USP44/SOCS5/RASGRP1/CD27/IL6ST/TNFSF4/IL6/RORA/IL6R/FGL2/GPR65/CLEC4D/TOX/TNFSF18/RC3H1/TSC1/RC3H2/LIG4/EGR3/BCL6/RI…
GOBP_REGULATION_OF_MITOTIC_NUCLEAR_DIVISION	GOBP_REGULATION_OF_MITOTIC_NUCLEAR_DIVISION	119	-0.374689	-1.67369	0.00103717	0.0284464	0.0244671	3341	tags=34%, list=16%, signal=28%	KIF20B/DYNLL2/ESPL1/DMRT1/OBSL1/CENPF/MTBP/PKMYT1/XRCC3/PIN1/FBXW5/CDCA8/CCDC8/BUB1B/DYNLRB2/ZWINT/UBE2C/NDC80/DYNLL1/AURKA/CDC25C/MKI67/BIRC5/BUB1/PLK1/SH2B1/ANAPC11/CDC20/KNL1/SPC24/NUF2/MAD2L1/DLGAP5/CDCA2/BMP4/SKA3/TRIP13/SKA1/TTK/SPC25
GOBP_DETOXIFICATION_OF_COPPER_ION	GOBP_DETOXIFICATION_OF_COPPER_ION	16	0.692543	1.97851	0.00105223	0.0284576	0.0244767	3752	tags=62%, list=18%, signal=51%	MT1M/MT1X/MT1H/MT1G/MT1A/MT1F/MT1E/MT1DP/MT1B/ATP7A
GOBP_REGULATION_OF_PRODUCTION_OF_MOLECULAR_MEDIATOR_OF_IMMUNE_RESPONSE	GOBP_REGULATION_OF_PRODUCTION_OF_MOLECULAR_MEDIATOR_OF_IMMUNE_RESPONSE	158	0.363157	1.63988	0.00104847	0.0284576	0.0244767	3316	tags=28%, list=16%, signal=24%	ARG1/SLAMF1/KIT/CD28/IL13RA2/IL1B/FCGR2B/CR1/FCRL3/FFAR2/IL1R1/CD86/IL10/IRAK3/DDX21/PGC/DHX36/TLR4/ANGPT1/HK1/MZB1/CCR2/CAMK4/CD226/CLNK/LACC1/TNF/DDX1/SUPT6H/SIRT1/TNFSF4/IL6/TRAF6/MAP3K7/BTK/CD40/BCL6/MALT1/PTPRC/RIF1/CD40LG/CD96/TFRC/LILRB4/KMT5B
GOBP_ENDOSOMAL_TRANSPORT	GOBP_ENDOSOMAL_TRANSPORT	275	0.310068	1.50177	0.0010544	0.0284576	0.0244767	5254	tags=38%, list=26%, signal=29%	LRRK2/ABCA1/EPG5/DCLK1/ALS2/CCDC93/RABGEF1/AKAP5/ITSN2/SNX9/GCC2/MSN/DENND5A/CRACR2A/VCP/SPAG9/PIKFYVE/CLTC/MYO5B/VPS13B/CHMP1B/RAB29/RAB8B/VPS4B/SORL1/MON2/USP7/MYO1D/HEATR5B/RAB9B/HOOK1/ANKFY1/PLEKHA3/VPS39/CHMP2B/NSG1/BECN1/RIC1/REPS2/PIK3C3/EPS15/COMMD2/RASSF9/RAB7B/MTMR4/EVI5/ANKRD50/TBC1D23/PREPL/BLOC1S2/ZFYVE9/CORO1C/TMEM87A/HOOK3/INPP5F/ATG14/SQSTM1/DCTN1/LMAN1/SNX1/EEA1/MTMR2/STX6/SCARB2…
GOBP_RESPONSE_TO_ARSENIC_CONTAINING_SUBSTANCE	GOBP_RESPONSE_TO_ARSENIC_CONTAINING_SUBSTANCE	28	0.60242	1.93498	0.00112172	0.0301143	0.0259017	2858	tags=46%, list=14%, signal=40%	HMOX1/HNRNPA1/ZFAND2A/AQP9/GRIA1/DDX3X/ZC3H12A/DHX36/VCP/GCLC/GSTO1/ATR/NFE2L2
GOBP_GPI_ANCHOR_METABOLIC_PROCESS	GOBP_GPI_ANCHOR_METABOLIC_PROCESS	28	-0.574644	-1.90339	0.00114838	0.0306441	0.0263574	2052	tags=32%, list=10%, signal=29%	PIGO/PIGQ/PIGW/PIGP/PIGF/PGAP3/PIGZ/GPAA1/PGAP2
GOBP_FATTY_ACID_CATABOLIC_PROCESS	GOBP_FATTY_ACID_CATABOLIC_PROCESS	93	-0.388304	-1.6742	0.00115353	0.0306441	0.0263574	4882	tags=42%, list=24%, signal=32%	ABCB11/CRAT/NUDT7/PCCA/ABHD1/ADTRP/MLYCD/ACOT8/SLC25A17/HADH/HSD17B10/PHYH/CYP4F12/IRS2/ABHD3/ECI1/TYSND1/ACOT7/SESN2/ILVBL/GCDH/ECHDC2/IRS1/FAAH/ECHDC1/NUDT8/CYP4A11/AKT2/ACACB/DECR2/ACADS/MCAT/ABCD2/ECHS1/LEP/SLC27A4/SLC27A2/ABCD1/ADIPOQ
GOBP_INTERLEUKIN_1_MEDIATED_SIGNALING_PATHWAY	GOBP_INTERLEUKIN_1_MEDIATED_SIGNALING_PATHWAY	36	0.565237	1.9243	0.00117926	0.0309976	0.0266615	2692	tags=47%, list=13%, signal=41%	MIR146A/IRAK2/IL1B/IL1R1/RPS6KA5/IL1RN/IL1RAP/TAX1BP1/IL1A/IRAK3/OTUD4/IL1R2/MIR21/IL6/TRAF6/MAP3K7/IRAK4
GOBP_NEGATIVE_REGULATION_OF_PEPTIDE_SECRETION	GOBP_NEGATIVE_REGULATION_OF_PEPTIDE_SECRETION	41	-0.524921	-1.90272	0.00118519	0.0309976	0.0266615	2278	tags=32%, list=11%, signal=28%	ABCC8/IRS1/GHSR/ADRA2C/SREBF1/GNAZ/BMP8A/ADRA2A/KCNB1/ACVR1C/LEP/FFAR4/CRHBP
GOBP_EMBRYONIC_SKELETAL_SYSTEM_MORPHOGENESIS	GOBP_EMBRYONIC_SKELETAL_SYSTEM_MORPHOGENESIS	89	-0.388492	-1.66552	0.00117565	0.0309976	0.0266615	3551	tags=33%, list=17%, signal=27%	NODAL/ALX4/DSCAML1/FUZ/TFAP2A/ALX1/SLC39A1/HOXB7/HOXB5/GLI3/HOXD9/IRX5/MDFI/MTHFD1/SLC39A3/PCGF2/HOXA5/HOXB3/GSC/HOXB4/HOXA2/HOXB2/SATB2/HOXB6/HOXD10/NOG/BMP4/HOXA7/HOXA4
GOBP_POSITIVE_REGULATION_OF_MITOTIC_CELL_CYCLE	GOBP_POSITIVE_REGULATION_OF_MITOTIC_CELL_CYCLE	125	-0.356875	-1.61033	0.00120083	0.0309976	0.0266615	3292	tags=26%, list=16%, signal=22%	SASS6/POLDIP2/ESPL1/LSM10/MTBP/UBE2E2/TFDP1/KCNA5/WNT10B/CDK1/UBE2C/USP2/CCND1/BRCA2/AURKA/CDC25C/BIRC5/STIL/PLK1/ANAPC11/FOXA1/CDK4/CDC20/RAD51C/CDC25A/RRM2/DLGAP5/EIF4EBP1/DTL/SKA3/SKA1/STOX1/MIR29A
GOBP_REGULATION_OF_LEUKOCYTE_PROLIFERATION	GOBP_REGULATION_OF_LEUKOCYTE_PROLIFERATION	252	0.328202	1.56805	0.0012035	0.0309976	0.0266615	3305	tags=25%, list=16%, signal=21%	ARG1/SLAMF1/IL2RA/VCAM1/CD38/CD28/IL1B/FCGR2B/CR1/FCRL3/TNFAIP3/PNP/CD86/CRTAM/CCL8/CASP3/CD274/IKZF3/IRF1/GPNMB/IL10/IL1A/IL7/NCKAP1L/GPR183/PELI1/TLR4/MIR21/ARG2/MZB1/CD80/CCR2/NCK1/ZP4/IGF1/ENPP3/BTN2A2/VSIG4/SLC39A10/IL6ST/TNFSF4/IL6/TRAF6/PTPN11/INPP5D/TNFSF18/RC3H1/BTK/CSF2/CD24/CD40/HAVCR2/LRRC32/BCL6/PRKCQ/RIPK2/GREM1/PTPRC/ATM/CTNNB1/CD40LG/TFRC/LILRB4
GOBP_NEGATIVE_REGULATION_OF_MITOTIC_CELL_CYCLE_PHASE_TRANSITION	GOBP_NEGATIVE_REGULATION_OF_MITOTIC_CELL_CYCLE_PHASE_TRANSITION	181	-0.317213	-1.51537	0.00120185	0.0309976	0.0266615	1435	tags=21%, list=7%, signal=20%	XRCC3/TPRA1/BCL2/CDCA8/BUB1B/DYNLRB2/MIIP/ZWINT/CDK1/CCND1/NDC80/DYNLL1/KLF4/BIRC5/CTDSP1/BUB1/NABP2/TICRR/PLK1/CDK2AP2/BLM/CDC20/KNL1/TP53/SPC24/ORC1/BRCA1/NUF2/CLSPN/MIR26A1/MAD2L1/DTL/SKA3/TRIP13/SKA1/TTK/SPC25/MIR29A
GOBP_POSITIVE_REGULATION_OF_MITOTIC_CELL_CYCLE_PHASE_TRANSITION	GOBP_POSITIVE_REGULATION_OF_MITOTIC_CELL_CYCLE_PHASE_TRANSITION	93	-0.387322	-1.66997	0.00121372	0.0310855	0.026737	3292	tags=29%, list=16%, signal=24%	SASS6/ESPL1/LSM10/MTBP/UBE2E2/TFDP1/KCNA5/WNT10B/CDK1/UBE2C/CCND1/CDC25C/BIRC5/STIL/PLK1/ANAPC11/CDK4/CDC20/RAD51C/CDC25A/RRM2/DLGAP5/DTL/SKA3/SKA1/STOX1/MIR29A
GOBP_NUCLEOSIDE_TRIPHOSPHATE_BIOSYNTHETIC_PROCESS	GOBP_NUCLEOSIDE_TRIPHOSPHATE_BIOSYNTHETIC_PROCESS	90	-0.384925	-1.65604	0.00121916	0.0310855	0.026737	3946	tags=61%, list=19%, signal=49%	ALDOA/NDUFB1/NDUFV2/NDUFS4/DNAJC30/NDUFA3/SDHB/NDUFB5/ATP6V0C/NME7/PID1/FAM3A/NME3/UCKL1/CAD/NDUFS6/NDUFA13/NDUFV1/NME2/AK1/SDHC/NDUFB7/IMPDH1/NDUFA1/NUDT2/TREM2/VPS9D1/CMPK2/UQCC3/NME5/NDUFB8/NDUFA6/STOML2/NDUFC1/NDUFA11/NDUFA12/NDUFB2/NDUFA7/NDUFS3/NDUFB4/SPHK2/NDUFS8/LIPA/NDUFAB1/NDUFB9/NDUFB10/NDUFA8/NDUFB6/NDUFS7/IL4/NME4/NDUFA2/NDUFV3/NDUFB3/DTYMK
GOBP_REGULATION_OF_CHROMOSOME_SEGREGATION	GOBP_REGULATION_OF_CHROMOSOME_SEGREGATION	134	-0.355506	-1.61523	0.00122596	0.0311027	0.0267518	3361	tags=28%, list=17%, signal=23%	ANAPC2/DYNLL2/ESPL1/CENPF/BCL7A/SMARCD1/XRCC3/DPF3/CDCA8/BUB1B/DYNLRB2/BCL7B/ZWINT/CDK1/BCL7C/UBE2C/RMI2/NDC80/DYNLL1/BIRC5/BUB1/HORMAD1/NCAPG2/PLK1/ANAPC11/CDC20/KNL1/SPC24/NUF2/MAD2L1/DLGAP5/SKA3/TRIP13/KIF2C/SKA1/TTK/SPC25
GOBP_PYRIMIDINE_CONTAINING_COMPOUND_METABOLIC_PROCESS	GOBP_PYRIMIDINE_CONTAINING_COMPOUND_METABOLIC_PROCESS	73	-0.406608	-1.66645	0.00126771	0.0320017	0.0275251	3604	tags=36%, list=18%, signal=29%	NT5C/NTHL1/DHFR2/NEIL2/CMPK2/NME5/THTPA/DHODH/DCK/SLC25A19/UPP2/NEIL1/OGG1/SMUG1/NT5M/SHMT1/DUT/NME4/SLC19A2/AK5/DCTPP1/TK1/DHFR/DTYMK/UNG/SLC19A3
GOBP_HETEROPHILIC_CELL_CELL_ADHESION	GOBP_HETEROPHILIC_CELL_CELL_ADHESION	50	0.499791	1.87356	0.00127906	0.0321285	0.0276341	2289	tags=28%, list=11%, signal=25%	NTM/VCAM1/CCDC141/CEACAM5/HMCN1/SELE/PSG2/CRTAM/ALCAM/CADM3/CEACAM6/SELP/LSAMP/JAML
GOBP_BIOLOGICAL_PROCESS_INVOLVED_IN_INTERACTION_WITH_HOST	GOBP_BIOLOGICAL_PROCESS_INVOLVED_IN_INTERACTION_WITH_HOST	156	0.360071	1.6236	0.00128774	0.032187	0.0276845	2607	tags=20%, list=13%, signal=17%	SLAMF1/ITGA2/GPR15/CR2/ITGB3/TRIM38/CXCL8/CR1/TMPRSS4/NPC1/CD86/HSPD1/DPP4/HAVCR1/CDHR3/MYH10/PIKFYVE/PPIA/CLDN1/CD80/CHMP1B/LDLR/ITGB1/VPS4B/DDB1/CXCR4/ITGAV/CHMP2B/TRIM21/EXOC2/EPS15
GOBP_PLASMINOGEN_ACTIVATION	GOBP_PLASMINOGEN_ACTIVATION	26	0.608567	1.93029	0.00129605	0.0322361	0.0277267	3098	tags=42%, list=15%, signal=36%	FGG/FGA/SERPINE2/SERPINE1/F11/PLAT/PLAU/THBS1/ANXA2/ANXA2P2/PGK1
GOBP_VIRAL_LIFE_CYCLE	GOBP_VIRAL_LIFE_CYCLE	263	0.316633	1.52064	0.00136529	0.0337925	0.0290654	3701	tags=25%, list=18%, signal=21%	SLAMF1/ITGA2/GPR15/CD28/CR2/ITGB3/TRIM38/CXCL8/CR1/TMPRSS4/NPC1/CD86/ZNFX1/DPP4/EIF2AK4/CCL8/HAVCR1/RNASEL/IFIT5/APOBEC3H/CDHR3/DDX3X/ZC3H12A/TOP2B/SRPK1/IFI16/MYH10/VCP/PIKFYVE/PPIA/CLDN1/CD80/SMC6/CHMP1B/LDLR/FAM111A/ITGB1/SRPK2/VPS4B/DDB1/KPNA6/ADAR/TNF/CXCR4/FMR1/SMC5/ITGAV/OASL/CHMP2B/TRIM21/TNIP1/EPS15/HSP90AB1/IFIH1/PROX1/OAS2/TFRC/PPID/APOBEC3B/OAS3/ANPEP/ADARB1/ICAM1/SCARB2/ZC3HAV1/ZNF63…
GOBP_POSITIVE_REGULATION_OF_INTERFERON_BETA_PRODUCTION	GOBP_POSITIVE_REGULATION_OF_INTERFERON_BETA_PRODUCTION	40	0.524395	1.84646	0.00143627	0.0353768	0.030428	3640	tags=48%, list=18%, signal=39%	HSP90AA1/TRAF3IP3/RIOK3/POLR3A/TLR2/IRF1/TBK1/DDX3X/TLR4/DHX9/TLR8/PTPN11/TOMM70/RIPK2/IFIH1/OAS2/TLR7/OAS3/ZC3HAV1
GOBP_REGULATION_OF_HYDROLASE_ACTIVITY	GOBP_REGULATION_OF_HYDROLASE_ACTIVITY	146	0.364196	1.63255	0.00144548	0.0354317	0.0304752	4007	tags=32%, list=20%, signal=26%	NTRK2/SERPINB8/LRRK2/CR1/ECT2/RGS1/ALS2/RAB3GAP2/TBC1D15/SNX9/THY1/DOCK11/SERPINB1/KLRC4-KLRK1/ITGA6/RABGAP1/SIPA1L1/DOCK10/ITGB1/RAPGEF2/RASGRP1/DOCK9/TANK/ZC3H15/SEMG2/ARFGEF1/FICD/TSC1/MTMR9/RIC1/RAPGEF6/SNX13/ARHGAP11A/EVI5/RALGAPB/A2ML1/CORO1C/NF1/PIP5K1A/FGD6/TBC1D30/RALGAPA1/RGS10/SEMG1/ECM1/EZH2/FGFR2
GOBP_CELL_CYCLE_DNA_REPLICATION	GOBP_CELL_CYCLE_DNA_REPLICATION	44	-0.497259	-1.85195	0.0014634	0.0355123	0.0305446	1514	tags=32%, list=7%, signal=30%	E2F8/MCM2/BRCA2/WIZ/AICDA/PCNA/MCM4/DACH1/BLM/RAD51/CDC45/TIPIN/TK1/GINS1
GOBP_MONOCARBOXYLIC_ACID_CATABOLIC_PROCESS	GOBP_MONOCARBOXYLIC_ACID_CATABOLIC_PROCESS	117	-0.364487	-1.62733	0.00146976	0.0355123	0.0305446	4595	tags=39%, list=23%, signal=31%	NUDT7/PCCA/ABHD1/ADTRP/DLAT/HOGA1/MLYCD/ACOT8/SLC25A17/HADH/HSD17B10/PHYH/CYP4F12/IRS2/AGXT2/CYP26A1/ABHD3/ECI1/TYSND1/ACOT7/SESN2/ILVBL/GCDH/ECHDC2/IRS1/FAAH/ECHDC1/NUDT8/CYP4A11/XYLB/LDHD/AKT2/ACACB/DECR2/ACADS/MCAT/DCXR/FAH/ABCD2/ECHS1/LEP/SLC27A4/SULT2A1/SLC27A2/ABCD1/ADIPOQ
GOBP_NEGATIVE_REGULATION_OF_APOPTOTIC_SIGNALING_PATHWAY	GOBP_NEGATIVE_REGULATION_OF_APOPTOTIC_SIGNALING_PATHWAY	218	0.331558	1.55747	0.00146032	0.0355123	0.0305446	3217	tags=25%, list=16%, signal=21%	FGG/SFRP2/FGA/MIR146A/HMOX1/HGF/SERPINE1/IL1B/GCLM/LRRK2/RB1CC1/TNFAIP3/SOD2/DNAJA1/PTGS2/IER3/RIPK1/IL10/HIF1A/CTNNA1/TRIM32/PHIP/IL1A/IL7/DDX3X/CFLAR/PPIA/GCLC/MIR21/USP47/ITGA6/BDKRB2/IGF1/RRN3/THBS1/TNF/MDM2/SIRT1/PIK3CB/MIR142/ITGAV/CSF2/IVNS1ABP/ZMYND11/TGFBR1/NFE2L2/PTPN1/PSEN1/KDM1A/AATF/RRM2B/HTT/RNF34/CTNNB1
GOBP_MITOTIC_DNA_REPLICATION	GOBP_MITOTIC_DNA_REPLICATION	17	-0.646076	-1.89894	0.00151576	0.0361179	0.0310654	2489	tags=47%, list=12%, signal=41%	GMNN/MCM2/BRCA2/MCM4/RAD51/CDC45/TK1/GINS1
GOBP_RESPONSE_TO_COPPER_ION	GOBP_RESPONSE_TO_COPPER_ION	36	0.557424	1.8977	0.00151618	0.0361179	0.0310654	3820	tags=44%, list=19%, signal=36%	MT1M/MT1X/MT1H/MT1G/LOXL2/MT1A/IL1A/MT1F/MT1E/BECN1/NFE2L2/MT1DP/TFRC/MT1B/ATP7A/APP
GOBP_POSITIVE_REGULATION_OF_INFLAMMATORY_RESPONSE	GOBP_POSITIVE_REGULATION_OF_INFLAMMATORY_RESPONSE	167	0.348759	1.5918	0.00151217	0.0361179	0.0310654	2586	tags=25%, list=13%, signal=22%	CD28/GBP3/SERPINE1/IL1RL1/AIM2/IL1B/LRRK2/CCR7/GBP2/MAP3K8/NFKBIZ/FFAR2/IL1R1/STAP1/ETS1/CASP3/TLR2/PTGS2/IL1RAP/RIPK1/IL1A/TLR4/TLR6/MIR21/CCR2/TSLP/CASP4/DHX9/LDLR/CCL3/TNF/IL6ST/TNFSF4/IL6/OSMR/MIR142/TNFSF18/CLOCK/OSM/BTK/TNIP1
GOBP_CELLULAR_RESPONSE_TO_ANGIOTENSIN	GOBP_CELLULAR_RESPONSE_TO_ANGIOTENSIN	33	0.560444	1.88488	0.00156293	0.0367127	0.0315771	4696	tags=52%, list=23%, signal=40%	AGTR2/DDR2/MAS1/NFKB1/FAM114A1/AHCYL1/MAP3K7/PRKCA/NFE2L2/PTPN1/PRKCD/ACTN2/ROCK2/SLC30A10/PPP3CA/CAMK2A/ROCK1
GOBP_GOLGI_ORGANIZATION	GOBP_GOLGI_ORGANIZATION	128	0.380719	1.65058	0.00156669	0.0367127	0.0315771	5601	tags=45%, list=28%, signal=33%	LRRK2/TMED6/PDE4DIP/RAB30/MYO5A/AKAP9/GOLGB1/GCC2/ZFP69B/COG2/ZW10/GOLGA5/YIPF5/SYNE1/VPS13B/TRIP11/RAB29/COG3/TRAPPC8/VCPIP1/TRAPPC11/ATP8B1/ARHGAP21/ARFGEF1/CSNK1A1/TMED5/HOOK1/OPTN/LYSMD3/GOLGA2/CAMSAP2/ATP8B4/HTT/LMAN1/COG4/PDCD10/YWHAZ/HUWE1/STX17/COG7/PLK3/CLASP1/GOLPH3L/HACE1/FHDC1/USO1/GBF1/MAPK1/VTI1A/COG1/BAG5/PTK2B/COG6/SEC23IP/CUL7/ARHGEF7/VMP1/BLZF1
GOBP_NEGATIVE_REGULATION_OF_INFLAMMATORY_RESPONSE	GOBP_NEGATIVE_REGULATION_OF_INFLAMMATORY_RESPONSE	202	0.331054	1.54385	0.00157052	0.0367127	0.0315771	2427	tags=20%, list=12%, signal=18%	IL2RA/MIR31/CD69/MIR146A/HGF/TNFAIP6/IL13RA2/CYLD/PLK2/DSG2/CD200R1/IL1B/FCGR2B/DUSP10/SMPDL3B/TNFAIP3/IL1R1/MIR30C2/MIR204/NFKB1/CD200/IL1RN/RABGEF1/IL1RAP/PTPN2/IER3/IL10/AOAH/IL1A/IL1R2/NR1H4/PTGIS/LDLR/IGF1/ENPP3/SOCS5/FXR1/RORA/MIR142/TNFSF14/OTULIN
GOBP_VIRAL_PROCESS	GOBP_VIRAL_PROCESS	345	0.294631	1.4627	0.00157733	0.0367127	0.0315771	5382	tags=35%, list=26%, signal=26%	SLAMF1/ITGA2/GPR15/CD28/CR2/ITGB3/IFIT1B/MGAT4C/TRIM38/CXCL8/CR1/TMPRSS4/NPC1/CD86/ZNFX1/DPP4/EIF2AK4/CCL8/MGAT2/HAVCR1/RNASEL/IFIT5/PARP9/APOBEC3H/TRIM32/CDHR3/DDX3X/ZC3H12A/TOP2B/SRPK1/IFI16/MYH10/VCP/PIKFYVE/PPIA/CLDN1/CD80/SMC6/DHX9/CHMP1B/MGAT5/LDLR/FAM111A/ITGB1/SRPK2/VPS4B/DDB1/KPNA6/ADAR/SP100/EIF3A/TNF/CXCR4/FMR1/SMC5/ITGAV/CSNK1A1/ST3GAL1/OASL/CHMP2B/TRIM21/GALNT1/TNIP1/LIG4/EPS15/RSF1/…
GOBP_REGULATION_OF_PROTEIN_CONTAINING_COMPLEX_ASSEMBLY	GOBP_REGULATION_OF_PROTEIN_CONTAINING_COMPLEX_ASSEMBLY	401	0.285575	1.43381	0.00157654	0.0367127	0.0315771	5170	tags=34%, list=25%, signal=26%	DKK1/HSP90AA1/LRRK2/ICE1/ALOX15/ABCA1/CCR7/GBP2/MAP1B/PDE4DIP/KIF21A/CSF3/RIOK3/CXCL13/UNC13B/CDH17/AKAP9/MKKS/CDK5RAP2/JMJD6/SNX9/LMOD1/P2RY12/MSN/PLEK/DDX3X/NCKAP1L/IFI16/OGT/VCP/ADD3/BBS4/TLR4/SAR1B/FER/TLR6/SCIN/MPP7/CLIP1/TFIP11/NCK1/MAPRE1/TPPP/MAPK8/SELP/TNF/RICTOR/CAND1/CRBN/STX1B/PSMC6/SORL1/PRKCE/HCLS1/ATR/AIDA/ARFGEF1/SH3GLB1/TMOD1/CSNK1A1/PTPN11/TNFSF18/VPS39/CYFIP1/KIF9/RAP1B/BTK/CSF…
GOBP_REGULATION_OF_WOUND_HEALING	GOBP_REGULATION_OF_WOUND_HEALING	132	0.368968	1.62045	0.00162216	0.0375836	0.0323262	4386	tags=33%, list=22%, signal=26%	FGG/SERPINB2/FGA/MIR451A/SERPINE2/SERPINE1/F11/DDR2/PDGFRA/TNFAIP3/CD109/PLAT/MMRN1/HTN1/PHLDB2/CLDN1/PROS1/FAP/ITGB1/PLAU/SMOC2/F2R/THBS1/TNF/PRKCE/ENPP4/ARFGEF1/ANXA2/CPB2/NFE2L2/ANO6/DUOX1/PRKCD/C1QTNF1/PLG/VTN/PRKG1/SRSF6/TNFRSF12A/CLASP1/EDN1/MTOR/FGF2
GOBP_CELL_CYCLE_CHECKPOINT_SIGNALING	GOBP_CELL_CYCLE_CHECKPOINT_SIGNALING	186	-0.312065	-1.49451	0.00167972	0.0387405	0.0333212	1435	tags=17%, list=7%, signal=16%	CCND1/NDC80/DYNLL1/BRCA2/BIRC5/RFC3/BUB1/HORMAD1/NABP2/TICRR/EME1/PLK1/BLM/RAD51/CDC20/CDC45/KNL1/TP53/TIPIN/SPC24/ORC1/BRCA1/NUF2/CLSPN/MAD2L1/DTL/SKA3/TRIP13/BRIP1/SKA1/TTK/SPC25
GOBP_MYOFIBRIL_ASSEMBLY	GOBP_MYOFIBRIL_ASSEMBLY	73	0.432014	1.72296	0.00179242	0.0411527	0.0353959	4343	tags=41%, list=21%, signal=32%	TTN/ANKRD1/KLHL41/MYL2/PDGFRA/CASQ1/FLNC/LMOD1/MYBPC1/CFLAR/MYH10/KRT8/MYH11/ITGB1/AKAP13/TMOD1/NEBL/PGM5/PROX1/MYOZ2/MYOM3/MIR1-1/TMOD2/BMP10/ACTN2/NEB/ACTA1/MYOM1/EDN1/TPM1
GOBP_MITOCHONDRIAL_RIBOSOME_ASSEMBLY	GOBP_MITOCHONDRIAL_RIBOSOME_ASSEMBLY	26	-0.566054	-1.82966	0.00182395	0.041688	0.0358563	2843	tags=42%, list=14%, signal=36%	RCC1L/MRPS2/TUFM/NDUFAB1/ERAL1/GTPBP6/MPV17L2/MALSU1/MTG1/MCAT/RBFA
GOBP_PATTERN_SPECIFICATION_PROCESS	GOBP_PATTERN_SPECIFICATION_PROCESS	436	-0.254828	-1.34268	0.00184133	0.0418965	0.0360357	4630	tags=31%, list=23%, signal=24%	SMARCD3/NRARP/NKX2-1/DVL1/EN1/MYF6/SFRP1/TBC1D32/EGR2/MESP1/TAF10/HES3/LHX1/HOXA3/GDNF/DNAAF2/NEUROG1/HES6/FKBP8/FOXB1/TBX6/NKX2-2/GATA4/NR2F2/HES2/ACVRL1/MESP2/CFAP52/FOXD1/IHH/NODAL/ALX4/PSKH1/MEIS3/SSBP3/LEF1/LMX1B/IRX4/EFNB1/HEYL/DSCAML1/PRICKLE1/ASCL1/FUZ/LEFTY2/WNT7B/FEZF2/PCSK6/SMO/LFNG/SOX17/ALX1/WNT11/MSX1/SKI/CITED2/SOX18/RIPPLY3/RNF220/SRF/FOXJ1/AXIN1/ZIC3/CTNNBIP1/IRX3/PLD6/FOXA2/DNAA…
GOBP_PLASMA_CELL_DIFFERENTIATION	GOBP_PLASMA_CELL_DIFFERENTIATION	10	0.769782	1.92826	0.00185838	0.0420956	0.036207	1037	tags=40%, list=5%, signal=38%	LGALS8/CR1/NFKBIZ/IL10
GOBP_FEMALE_MEIOTIC_NUCLEAR_DIVISION	GOBP_FEMALE_MEIOTIC_NUCLEAR_DIVISION	38	-0.524444	-1.87353	0.00190593	0.0427906	0.0368048	1740	tags=34%, list=9%, signal=31%	MEIOC/TOP2A/NDC80/SKA2/AURKA/CENPV/PLK1/FMN2/SKA3/TRIP13/RBM46/SKA1/TTK
GOBP_REGULATION_OF_RESPONSE_TO_CYTOKINE_STIMULUS	GOBP_REGULATION_OF_RESPONSE_TO_CYTOKINE_STIMULUS	190	0.338982	1.56938	0.00190241	0.0427906	0.0368048	3547	tags=34%, list=17%, signal=28%	ARG1/MIR146A/IRAK2/CYLD/IL1B/TNFAIP3/IL1R1/PARP14/STAP1/ADAM17/TLR2/IL1RN/RABGEF1/IL1RAP/PTPN2/TAX1BP1/TXK/RIPK1/HIF1A/PARP9/TBK1/TRIM32/IL1A/IRAK3/IL7/OTUD4/TLR4/CASP8/IL1R2/ANGPT1/MIR21/TSLP/CASP4/NR1H4/DHX9/CREBRF/ADAR/IL6ST/ANXA4/TANK/USP7/IL6/CXCR4/USP27X/RNF113A/PTPN11/OTULIN/DICER1/CD24/CD40/RIPK2/PTPN1/NKIRAS1/NRDC/DCST1/STAT2/IFIH1/PTPRC/RBM47/GIGYF2/OAS3/MIR98/SLIT2/CLDN18
GOBP_REGULATION_OF_HUMORAL_IMMUNE_RESPONSE	GOBP_REGULATION_OF_HUMORAL_IMMUNE_RESPONSE	47	0.499067	1.84152	0.00193515	0.0428775	0.0368794	3222	tags=40%, list=16%, signal=34%	CFH/CR1L/CR2/IL1B/FCGR2B/CR1/CCR7/C4BPB/CXCL13/CFI/PGC/ZP4/VSIG4/TNF/C4BPA/A2M/C3/PTPRC/ACOD1
GOBP_REGULATION_OF_MITOTIC_SISTER_CHROMATID_SEGREGATION	GOBP_REGULATION_OF_MITOTIC_SISTER_CHROMATID_SEGREGATION	63	-0.436111	-1.73245	0.00192957	0.0428775	0.0368794	2692	tags=37%, list=13%, signal=32%	DYNLL2/CENPF/XRCC3/CDCA8/BUB1B/DYNLRB2/ZWINT/CDK1/NDC80/DYNLL1/BIRC5/BUB1/PLK1/CDC20/KNL1/SPC24/NUF2/MAD2L1/SKA3/TRIP13/SKA1/TTK/SPC25
GOBP_HUMORAL_IMMUNE_RESPONSE	GOBP_HUMORAL_IMMUNE_RESPONSE	252	0.320102	1.52935	0.00192586	0.0428775	0.0368794	2128	tags=19%, list=10%, signal=18%	MS4A1/CCL20/FGA/IFNE/CFB/CFH/CXCL1/CR1L/CD28/C9/KLK7/RNASE6/JCHAIN/CD83/CR2/IL1B/DMBT1/HLA-DQB1/CFHR3/FCGR2B/CCL13/CXCL6/CXCL8/CR1/CCR7/CFHR1/C7/CCL8/C4BPB/CXCL13/CFHR5/CFI/IL7/PGC/GPR183/COLEC10/HTN1/NOTCH2/CCL18/CCR2/TSLP/ZP4/CXCL2/CCL3/VSIG4/PPBP/TNF/SEMG2/IL6
GOBP_NEGATIVE_REGULATION_OF_LEUKOCYTE_MIGRATION	GOBP_NEGATIVE_REGULATION_OF_LEUKOCYTE_MIGRATION	46	0.513485	1.89247	0.0019441	0.0428886	0.036889	1462	tags=26%, list=7%, signal=24%	CD69/MIR146A/HMOX1/TNFAIP6/CD200R1/GDF15/DPP4/STAP1/CD200/RABGEF1/KLRC4-KLRK1/MIA3
GOBP_PEPTIDYL_TYROSINE_MODIFICATION	GOBP_PEPTIDYL_TYROSINE_MODIFICATION	122	0.366024	1.57997	0.00196485	0.043134	0.0371001	2848	tags=25%, list=14%, signal=21%	SFRP2/LIF/KIT/SAMSN1/DDR2/PDGFRA/FGF7/ABL2/FLT3/PARP14/BANK1/PTPN2/IL10/BLK/PARP9/IL7/FER/ANGPT1/IL20/CD80/SOCS5/IL6/KDR/SOCS4/TNFSF18/OSM/BTK/FLT1/PIBF1/RIPK2
GOBP_REGULATION_OF_ACTIN_FILAMENT_BASED_PROCESS	GOBP_REGULATION_OF_ACTIN_FILAMENT_BASED_PROCESS	362	0.289106	1.44287	0.00197223	0.043134	0.0371001	5220	tags=35%, list=26%, signal=26%	RGS4/FRMD6/DSP/DSG2/ITGB3/ANK2/PDPN/IQGAP2/ALOX15/CCR7/PDGFRA/ARAP2/ABL2/DSC2/MYOC/CSF3/ECT2/CCDC88A/STC1/AKAP9/PDE4B/MKKS/SNX9/LMOD1/ZEB2/PLEK/KCNJ2/NCKAP1L/ADD3/BBS4/FER/SYNPO2/PHLDB2/LPAR1/SCIN/CGNL1/MIR21/LIMCH1/PLEKHH2/NCK1/AKAP13/RICTOR/SWAP70/PRKCE/HCLS1/RND1/ARFGEF1/GPR65/RYR2/DIXDC1/TMOD1/LIMA1/ARFIP2/CYFIP1/TSC1/IQGAP1/AVIL/PIK3CA/SPTAN1/PLN/TGFBR1/GSN/EPS8/NCKAP1/C9orf72/SSH1/SSH2/AP1A…
GOBP_CELLULAR_RESPONSE_TO_NUTRIENT_LEVELS	GOBP_CELLULAR_RESPONSE_TO_NUTRIENT_LEVELS	241	0.316648	1.50274	0.00199751	0.0434995	0.0374144	4826	tags=36%, list=24%, signal=28%	PLIN2/LRRK2/HNRNPA1/NCOA3/EIF2AK3/DSC2/NUAK2/EIF2AK4/PHEX/SNW1/SLC2A1/MAP1LC3C/PMAIP1/CDON/FAS/TRIM32/ZC3H12A/SESN3/IFI16/OGT/SAR1B/WNT2B/COL1A1/TNRC6A/GPR155/WIPI1/POSTN/MAPK8/FOLR2/RICTOR/SIRT1/UPP1/GPRIN3/SH3GLB1/CSNK1A1/SEC22B/KAT2B/MAT2A/TSC1/JMY/BECN1/YME1L1/PIK3C3/GABARAPL3/RNF152/STK26/NFE2L2/AKR1C3/MTMR3/ATF3/HSPA5/ATG14/EIF2S1/PRKAA2/CARTPT/FBXO22/VPS41/ZFYVE1/FNIP1/ATG7/CYP24A1/WDR59/H…
GOBP_NEGATIVE_REGULATION_OF_COMPLEMENT_ACTIVATION	GOBP_NEGATIVE_REGULATION_OF_COMPLEMENT_ACTIVATION	14	0.705555	1.94612	0.00202064	0.0436286	0.0375255	2499	tags=50%, list=12%, signal=44%	CR1L/CR2/CR1/C4BPB/VSIG4/C4BPA/A2M
GOBP_NEGATIVE_REGULATION_OF_NUCLEAR_DIVISION	GOBP_NEGATIVE_REGULATION_OF_NUCLEAR_DIVISION	71	-0.424757	-1.72675	0.00201818	0.0436286	0.0375255	3227	tags=37%, list=16%, signal=31%	DYNLL2/DMRT1/CENPF/MTBP/XRCC3/CDCA8/BUB1B/DYNLRB2/ZWINT/NDC80/DYNLL1/BIRC5/BUB1/HORMAD1/PLK1/CDC20/KNL1/SPC24/NUF2/MAD2L1/BMP4/SKA3/TRIP13/SKA1/TTK/SPC25
GOBP_RESPONSE_TO_MUSCLE_STRETCH	GOBP_RESPONSE_TO_MUSCLE_STRETCH	24	0.591819	1.84126	0.00204544	0.0439769	0.0378251	4576	tags=46%, list=23%, signal=36%	TTN/ANKRD1/DDR2/NFKB1/RYR2/PIK3CA/GSN/CTNNB1/MAPK14/EDN1/JUN
GOBP_NEGATIVE_REGULATION_OF_CELL_ACTIVATION	GOBP_NEGATIVE_REGULATION_OF_CELL_ACTIVATION	223	0.322359	1.521	0.00210101	0.0449811	0.0386888	3810	tags=28%, list=19%, signal=23%	ARG1/IL2RA/CD69/SERPINE2/FCGR2B/SAMSN1/CD84/CR1/PDGFRA/LAX1/TNFAIP3/CD86/BANK1/CD200/CRTAM/CASP3/CD274/RABGEF1/PTPN2/IRF1/GPNMB/IL10/ADGRF5/ZC3H12A/PELI1/FER/GCLC/MIR21/ARG2/CD80/LDLR/ENPP3/BTN2A2/VSIG4/CLNK/SOCS5/TNFSF4/FGL2/PTPN11/INPP5D/TNFSF18/RC3H1/RC3H2/BTK/HAVCR2/LRRC32/MERTK/TNFAIP8L2/PIBF1/BCL6/NR1D1/SOCS6/IL31RA/PTPRC/ATM/LILRB4/PRKCD/C1QTNF1/PAG1/RUNX1/ILDR2/PRKG1/CBLB
GOBP_NEGATIVE_REGULATION_OF_HUMORAL_IMMUNE_RESPONSE_MEDIATED_BY_CIRCULATING_IMMUNOGLOBULIN	GOBP_NEGATIVE_REGULATION_OF_HUMORAL_IMMUNE_RESPONSE_MEDIATED_BY_CIRCULATING_IMMUNOGLOBULIN	10	0.766219	1.91934	0.00216447	0.046145	0.0396899	2226	tags=60%, list=11%, signal=53%	CR1L/CR2/FCGR2B/CR1/C4BPB/C4BPA
GOBP_NEGATIVE_REGULATION_OF_HUMORAL_IMMUNE_RESPONSE	GOBP_NEGATIVE_REGULATION_OF_HUMORAL_IMMUNE_RESPONSE	18	0.660714	1.93984	0.00222204	0.0471742	0.0405751	2499	tags=44%, list=12%, signal=39%	CR1L/CR2/FCGR2B/CR1/C4BPB/VSIG4/C4BPA/A2M
GOBP_POSITIVE_REGULATION_OF_PROTEIN_CONTAINING_COMPLEX_ASSEMBLY	GOBP_POSITIVE_REGULATION_OF_PROTEIN_CONTAINING_COMPLEX_ASSEMBLY	190	0.336959	1.56002	0.0022483	0.0475328	0.0408836	4689	tags=33%, list=23%, signal=25%	HSP90AA1/ICE1/ALOX15/ABCA1/CCR7/GBP2/MAP1B/PDE4DIP/CSF3/CXCL13/UNC13B/CDH17/AKAP9/CDK5RAP2/SNX9/LMOD1/P2RY12/MSN/PLEK/DDX3X/NCKAP1L/VCP/TLR4/FER/TLR6/MPP7/CLIP1/NCK1/MAPRE1/TPPP/MAPK8/TNF/RICTOR/CAND1/CRBN/PSMC6/PRKCE/ATR/SH3GLB1/RAP1B/BTK/CSF2/PPP2CA/NCKAP1/ATM/DCTN1/TFRC/BMF/FNIP1/FNIP2/BAIAP2L1/TENM1/DLG1/NUMA1/CLASP1/GSK3B/MMP3/MTOR/CTTN/PAK1/CKAP5/DHX33
GOBP_POSITIVE_REGULATION_OF_GTPASE_ACTIVITY	GOBP_POSITIVE_REGULATION_OF_GTPASE_ACTIVITY	76	0.427049	1.72555	0.00225801	0.0475399	0.0408897	3564	tags=34%, list=18%, signal=28%	ECT2/RGS1/ALS2/SNX9/THY1/DOCK11/ITGA6/SIPA1L1/DOCK10/ITGB1/RAPGEF2/RASGRP1/DOCK9/ZC3H15/TSC1/RIC1/SNX13/ARHGAP11A/EVI5/RALGAPB/CORO1C/NF1/PIP5K1A/TBC1D30/RALGAPA1/RGS10
GOBP_MYELOID_CELL_ACTIVATION_INVOLVED_IN_IMMUNE_RESPONSE	GOBP_MYELOID_CELL_ACTIVATION_INVOLVED_IN_IMMUNE_RESPONSE	99	0.391602	1.63652	0.00229913	0.0480951	0.0413672	2728	tags=28%, list=13%, signal=25%	SLAMF1/FCER1A/KIT/IL13RA2/IL1B/PIK3CG/CD84/SLC18A2/IL1R1/RABGEF1/IL1RAP/DNASE1L3/DOCK2/FER/CCR2/CCL3/ENPP3/CLNK/RASGRP1/TNF/ITGAM/RAB44/PRKCE/STXBP3/SNAP23/BTK/HAVCR2/SBNO2
GOBP_REGULATION_OF_PROTEIN_DEPOLYMERIZATION	GOBP_REGULATION_OF_PROTEIN_DEPOLYMERIZATION	90	0.392943	1.60504	0.00230333	0.0480951	0.0413672	5202	tags=40%, list=26%, signal=30%	SLN/MAP1B/KIF21A/LMOD1/PLEK/ADD3/SCIN/PLEKHH2/CKAP2/SWAP70/TMOD1/LIMA1/CCDC88C/AVIL/PIK3CA/SPTAN1/WDR47/CAMSAP2/GSN/EPS8/TMOD2/SPTBN1/BBOF1/ASPH/ACTN2/TAOK1/ASB2/CLASP1/APC/TWF1/CAPZA2/LMOD3/SVIL/FLII/RDX/MID1
GOBP_INTERLEUKIN_2_PRODUCTION	GOBP_INTERLEUKIN_2_PRODUCTION	75	0.415615	1.66726	0.00234915	0.0488507	0.0420171	3732	tags=36%, list=18%, signal=30%	CD28/CD83/IL1B/CR1/TNFAIP3/PNP/CD86/PDE4B/GPR174/IL1A/IRF4/CD80/CCR2/NR1H4/VSIG4/TRAF6/MAP3K7/HAVCR2/PRKCQ/RIPK2/MALT1/PTPRC/LILRB4/PDE4D/HOMER2/SPTBN1/RUNX1
GOBP_POSITIVE_REGULATION_OF_RELEASE_OF_SEQUESTERED_CALCIUM_ION_INTO_CYTOSOL	GOBP_POSITIVE_REGULATION_OF_RELEASE_OF_SEQUESTERED_CALCIUM_ION_INTO_CYTOSOL	31	-0.541178	-1.85097	0.00244551	0.0506471	0.0435622	522	tags=16%, list=3%, signal=16%	XCL1/CXCL9/APLNR/CXCL10/CXCL11
GOBP_REGULATION_OF_CELLULAR_RESPONSE_TO_HEAT	GOBP_REGULATION_OF_CELLULAR_RESPONSE_TO_HEAT	16	0.665978	1.90262	0.00248263	0.0512068	0.0440436	4820	tags=69%, list=24%, signal=52%	CHORDC1/DNAJB1/SIRT1/ATR/DNAJC2/ATM/DNAJB6/EP300/GSK3B/MTOR/DNAJC7
GOBP_CELLULAR_RESPONSE_TO_CADMIUM_ION	GOBP_CELLULAR_RESPONSE_TO_CADMIUM_ION	26	0.591581	1.87641	0.00250001	0.0513564	0.0441723	1952	tags=35%, list=10%, signal=31%	HMOX1/MT1M/MT1X/MT1H/HESX1/MT1G/MT1A/MT1F/MT1E
GOBP_POSITIVE_REGULATION_OF_KINASE_ACTIVITY	GOBP_POSITIVE_REGULATION_OF_KINASE_ACTIVITY	128	0.371084	1.60881	0.00251575	0.0514714	0.0442712	4386	tags=38%, list=22%, signal=30%	PIK3CG/TNFRSF10B/DDR2/EREG/TAB2/FLT3/CEMIP/ECT2/CCDC88A/ALS2/ZNF622/TNFRSF10A/RIPK1/SNX9/FGF1/ETAA1/PPIA/TLR6/ANGPT1/TOM1L1/TIGAR/IGF1/RAPGEF2/TAOK3/RASGRP1/TNF/ZNF16/SIRT1/TRAF6/MAP3K7/DSTYK/CHI3L1/FLT1/PIK3CA/RASSF2/PIBF1/PTPRC/PDCD10/ABI1/CALCA/EZH2/TENM1/MAP2K3/PRLR/CDKN1A/ADCYAP1/MTOR/FGF2
GOBP_POSITIVE_REGULATION_OF_MACROPHAGE_ACTIVATION	GOBP_POSITIVE_REGULATION_OF_MACROPHAGE_ACTIVATION	26	0.590842	1.87407	0.00253497	0.0516564	0.0444303	2698	tags=50%, list=13%, signal=43%	IL1RL1/LRRK2/HSPD1/STAP1/CD200/IL10/TLR4/TLR6/CCL3/THBS1/PLA2G4A/MIR142/HAVCR2
GOBP_CELLULAR_RESPONSE_TO_ARSENIC_CONTAINING_SUBSTANCE	GOBP_CELLULAR_RESPONSE_TO_ARSENIC_CONTAINING_SUBSTANCE	17	0.655459	1.89917	0.00254603	0.0516742	0.0444456	2222	tags=47%, list=11%, signal=42%	HMOX1/HNRNPA1/ZFAND2A/DDX3X/ZC3H12A/DHX36/VCP/GSTO1
GOBP_POSITIVE_REGULATION_OF_MYELOID_LEUKOCYTE_MEDIATED_IMMUNITY	GOBP_POSITIVE_REGULATION_OF_MYELOID_LEUKOCYTE_MEDIATED_IMMUNITY	19	0.647659	1.93802	0.00261965	0.052331	0.0450106	2970	tags=47%, list=15%, signal=40%	ARG1/STAP1/DDX21/DHX36/CAMK4/DDX1/ITGAM/BTK/C3
GOBP_NEGATIVE_REGULATION_OF_MACROPHAGE_ACTIVATION	GOBP_NEGATIVE_REGULATION_OF_MACROPHAGE_ACTIVATION	18	0.65538	1.92418	0.00261947	0.052331	0.0450106	3165	tags=50%, list=16%, signal=42%	FCGR2B/CD200/ADGRF5/ZC3H12A/LDLR/VSIG4/NR1D1/IL31RA/PTPRC
GOBP_CELLULAR_RESPONSE_TO_COPPER_ION	GOBP_CELLULAR_RESPONSE_TO_COPPER_ION	26	0.590623	1.87338	0.0026049	0.052331	0.0450106	3820	tags=46%, list=19%, signal=38%	MT1M/MT1X/MT1H/MT1G/MT1A/MT1F/MT1E/BECN1/NFE2L2/MT1DP/MT1B/APP
GOBP_CHRONIC_INFLAMMATORY_RESPONSE	GOBP_CHRONIC_INFLAMMATORY_RESPONSE	21	0.614589	1.84329	0.0026141	0.052331	0.0450106	2001	tags=38%, list=10%, signal=34%	VCAM1/VNN1/NFKBIZ/TNFAIP3/CXCL13/IL10/THBS1/TNF
GOBP_ORGANIC_CATION_TRANSPORT	GOBP_ORGANIC_CATION_TRANSPORT	112	-0.367597	-1.62447	0.00267083	0.0531443	0.0457101	2902	tags=28%, list=14%, signal=24%	SLC22A4/SLC18A1/SLC15A4/SLC25A29/SLC6A17/SLC25A19/CHRNA3/MFSD12/CLN3/GHSR/SLC25A42/SLC7A10/ADRA2C/SLC1A5/SLC29A3/ACE2/SLC25A15/SLC43A1/SLC29A4/SLC7A8/SLC47A1/SLC38A5/ADRA2A/SLC6A9/KCNB1/SLC19A2/SLC6A5/SLC22A16/SLC6A20/SLC16A9/SLC19A3
GOBP_COLLAGEN_FIBRIL_ORGANIZATION	GOBP_COLLAGEN_FIBRIL_ORGANIZATION	75	0.413596	1.65916	0.00268235	0.0531651	0.0457279	4500	tags=36%, list=22%, signal=28%	SFRP2/COL14A1/CYP1B1/COL3A1/DDR2/COL5A2/COL12A1/LOXL2/PLOD2/VIPAS39/COL1A1/COMP/ANXA2/LOX/TGFBR1/ADAMTS12/GREM1/NF1/COL11A1/COL28A1/ADAMTS19/ATP7A/ANTXR2/P3H1/LUM/VPS33B/ERO1A
GOBP_POSITIVE_REGULATION_OF_NF_KAPPAB_TRANSCRIPTION_FACTOR_ACTIVITY	GOBP_POSITIVE_REGULATION_OF_NF_KAPPAB_TRANSCRIPTION_FACTOR_ACTIVITY	70	0.439733	1.73279	0.00271281	0.0535594	0.0460671	4874	tags=47%, list=24%, signal=36%	AIM2/IL18RAP/RPS6KA5/TLR2/TRAF1/TRAF5/RIPK1/TLR4/FER/PPIA/DHX9/NPM1/TNF/TRAF6/TNFSF18/CLOCK/CHUK/BTK/MAP3K13/RHEBL1/RAB7B/PRKCQ/CD40LG/MTDH/NOD2/RIPK4/PRKCZ/IKBKB/BCL10/PRKCI/CAMK2A/DHX33/LTF
GOBP_NEGATIVE_REGULATION_OF_MITOTIC_CELL_CYCLE	GOBP_NEGATIVE_REGULATION_OF_MITOTIC_CELL_CYCLE	232	-0.290487	-1.43214	0.00280505	0.054953	0.0472658	1435	tags=15%, list=7%, signal=14%	CCND1/NDC80/DYNLL1/NLE1/KLF4/BIRC5/CTDSP1/BUB1/NABP2/TICRR/EME1/GAS1/PLK1/CDK2AP2/BLM/CDC20/KNL1/TP53/TIPIN/SPC24/ORC1/BRCA1/NUF2/CLSPN/MIR26A1/MAD2L1/BMP4/DTL/SKA3/TRIP13/RBM46/SKA1/TTK/SPC25/MIR29A
GOBP_REGULATION_OF_CELLULAR_RESPONSE_TO_GROWTH_FACTOR_STIMULUS	GOBP_REGULATION_OF_CELLULAR_RESPONSE_TO_GROWTH_FACTOR_STIMULUS	346	0.288252	1.4308	0.00279767	0.054953	0.0472658	4192	tags=30%, list=21%, signal=24%	SFRP2/LRP2/DKK1/SOSTDC1/SFRP4/MIR146A/CILP/FGFBP1/TNFAIP6/FBN1/ITGB3/IL1B/ITGA8/GDF15/AGTR2/ARID4A/FSTL1/CD109/FST/MIR204/ARID4B/ADAM17/MIR100/SNW1/SPRY1/CXCL13/DOK5/ATP2B4/MMRN1/HIF1A/OFD1/ZEB2/FGF1/SNX25/CFLAR/MIR302B/OGT/PELO/SULF2/MIR323A/ANGPT1/MIR21/NOTCH2/RUNX2/GPR155/LTBP1/MIR200C/ZNF451/ITGB1/SMOC2/DCN/FGF16/THBS1/SMURF1/FGF9/SIRT1/SORL1/KDR/PIK3CB/DSTYK/MIR142/CYFIP1/NPNT/CCBE1/GLG1/LOX…
GOBP_MITOTIC_SISTER_CHROMATID_SEGREGATION	GOBP_MITOTIC_SISTER_CHROMATID_SEGREGATION	187	-0.302955	-1.45111	0.00282309	0.0550936	0.0473867	2414	tags=21%, list=12%, signal=19%	CDCA8/SPAG5/BUB1B/KIF15/DYNLRB2/KMT5A/WRAP73/MYBL2/ZWINT/CDK1/UBE2C/UHRF1/RANGRF/TUBG1/NDC80/DYNLL1/SKA2/CENPK/BIRC5/BUB1/AAAS/NCAPG2/PLK1/ANAPC11/CHMP6/CDC20/KNL1/KIF14/SPC24/NUF2/MAD2L1/DLGAP5/SKA3/TRIP13/KIF23/KIF2C/SKA1/TTK/CENPI/SPC25
GOBP_TYPE_II_INTERFERON_PRODUCTION	GOBP_TYPE_II_INTERFERON_PRODUCTION	123	0.36892	1.59763	0.00284625	0.0553328	0.0475924	3527	tags=29%, list=17%, signal=24%	SLAMF1/IL20RA/DDIT3/IL1RL1/IL1B/CR1/CCR7/IL18RAP/IL1R1/HSPD1/CRTAM/CD274/PDE4B/TXK/IL10/ZC3H12A/KLRC4-KLRK1/TLR4/CCR2/NR1H4/UFSP2/CD226/TLR8/BTN3A2/TNF/TNFSF4/CEBPG/TNFSF14/CD14/HAVCR2/RIPK2/CD96/LILRB4/PDE4D/TLR7/SLAMF6
GOBP_INTERLEUKIN_1_ALPHA_PRODUCTION	GOBP_INTERLEUKIN_1_ALPHA_PRODUCTION	14	0.697794	1.92472	0.00287336	0.0556066	0.047828	3863	tags=57%, list=19%, signal=46%	PANX1/IL1RAP/IL1A/IL1R2/MIR142/MIR181A2/IL16/CALCA
GOBP_LIPID_CATABOLIC_PROCESS	GOBP_LIPID_CATABOLIC_PROCESS	325	-0.267643	-1.37024	0.00288225	0.0556066	0.047828	4055	tags=27%, list=20%, signal=22%	GPLD1/SIRT2/ACOT8/GBA3/SPHK1/SLC25A17/GM2A/PLA2G2D/SRD5A3/SCARF1/HADH/HSD17B10/PHYH/DAGLA/CYP4F12/NAGLU/FITM2/IRS2/HCAR1/PLA2G6/BLVRB/LPL/ENPP7/SCT/ALDH3B2/PLCXD3/PLCD3/PLD2/CYP26A1/SIRT6/ABHD3/ECI1/TYSND1/HCAR2/ABHD16A/ACOT7/THRA/SESN2/ILVBL/LIPA/GCDH/SRD5A1/PLD6/ECHDC2/IRS1/FAAH/PNPLA3/FUT1/ECHDC1/PNPLA5/CYP1A2/NUDT8/ABHD15/CYP4A11/PNPLA2/MGST2/MIR127/SULT1E1/AKT2/LYPLA2/ACACB/PAFAH1B3/DECR2/AC…
GOBP_PROTEIN_POLYMERIZATION	GOBP_PROTEIN_POLYMERIZATION	258	0.308467	1.48001	0.0029183	0.0560889	0.0482428	5571	tags=38%, list=27%, signal=28%	FGG/FGA/HSP90AA1/ALOX15/CCR7/MAP1B/PDE4DIP/KIF21A/CASQ2/CSF3/CASQ1/AKAP9/MKKS/CDK5RAP2/SNX9/LMOD1/TRIM32/KRT5/NCKAP1L/ADD3/BBS4/FER/SCIN/DIAPH2/CLIP1/DIAPH1/NCK1/MAPRE1/COBL/TPPP/CEP192/RICTOR/PRKCE/HCLS1/ARFGEF1/TMOD1/CYFIP1/AVIL/HAUS3/SPTAN1/PPP2CA/GOLGA2/CAMSAP2/BLOC1S2/GSN/EPS8/NCKAP1/SSH1/SSH2/TTC17/DCTN1/CCDC66/PRKCD/TMOD2/PREX1/SLIT2/SPTBN1/TUBB1/VTN/ASB2/BAIAP2L1/TENM1/CYFIP2/DLG1/NUMA1/H…
GOBP_NEGATIVE_REGULATION_OF_HORMONE_SECRETION	GOBP_NEGATIVE_REGULATION_OF_HORMONE_SECRETION	63	-0.425472	-1.69018	0.00293431	0.0561837	0.0483243	2278	tags=27%, list=11%, signal=24%	ABCC8/IRS1/GHSR/NMB/ADRA2C/SREBF1/GNAZ/BMP8A/ADRA2A/KCNB1/ACVR1C/NPVF/LEP/FFAR4/TSPO/CRHBP/ADIPOQ
GOBP_RETINOIC_ACID_METABOLIC_PROCESS	GOBP_RETINOIC_ACID_METABOLIC_PROCESS	26	0.587103	1.86221	0.00295455	0.0561968	0.0483355	2875	tags=38%, list=14%, signal=33%	CYP3A5/CYP2C8/DHRS9/ALDH1A2/CRABP2/ALDH1A3/SCPEP1/BCO2/CYP27C1/AKR1C3
GOBP_SARCOPLASMIC_RETICULUM_CALCIUM_ION_TRANSPORT	GOBP_SARCOPLASMIC_RETICULUM_CALCIUM_ION_TRANSPORT	45	0.485528	1.76914	0.00295714	0.0561968	0.0483355	3682	tags=31%, list=18%, signal=26%	SLN/ANK2/CASQ2/CASQ1/CHD7/TRDN/CLIC2/CCL3/GSTO1/RYR2/PLN/PDE4D/MIR1-1/ASPH
GOBP_POSITIVE_REGULATION_OF_METAPHASE_ANAPHASE_TRANSITION_OF_CELL_CYCLE	GOBP_POSITIVE_REGULATION_OF_METAPHASE_ANAPHASE_TRANSITION_OF_CELL_CYCLE	18	-0.627759	-1.86203	0.00297747	0.0563719	0.0484862	1633	tags=39%, list=8%, signal=36%	UBE2C/PLK1/ANAPC11/CDC20/DLGAP5/SKA3/SKA1
GOBP_POSITIVE_REGULATION_OF_LEUKOCYTE_MIGRATION	GOBP_POSITIVE_REGULATION_OF_LEUKOCYTE_MIGRATION	143	0.347952	1.54838	0.00299028	0.056404	0.0485137	2429	tags=22%, list=12%, signal=19%	SLAMF1/CCL20/ITGA2/SERPINE1/ITGB3/CAMK1D/LYVE1/SELE/CXCL8/CCR7/ABL2/IL1R1/CCL8/ADAM17/CXCL13/THY1/P2RY12/NCKAP1L/MIA3/PTN/CCR2/CCL3/SELP/THBS1/TNF/SWAP70/IL6/IL6R/ITGA4/TNFSF14/TNFSF18
GOBP_RESPONSE_TO_INACTIVITY	GOBP_RESPONSE_TO_INACTIVITY	11	0.728079	1.85317	0.0030711	0.0577139	0.0496405	2631	tags=45%, list=13%, signal=40%	FBXO32/CASQ1/IL10/CAT/PIK3CA
GOBP_THROMBIN_ACTIVATED_RECEPTOR_SIGNALING_PATHWAY	GOBP_THROMBIN_ACTIVATED_RECEPTOR_SIGNALING_PATHWAY	13	0.709302	1.92791	0.00309612	0.0579694	0.0498602	1867	tags=46%, list=9%, signal=42%	SERPINE1/IQGAP2/HPGD/F2RL2/PLEK/F2R
GOBP_INFLAMMATORY_RESPONSE_TO_WOUNDING	GOBP_INFLAMMATORY_RESPONSE_TO_WOUNDING	30	0.553037	1.80452	0.00323807	0.0604042	0.0519544	2128	tags=37%, list=10%, signal=33%	HMOX1/DSG2/NFKBIZ/HIF1A/IL1A/TLR4/MIR21/CCR2/F2R/TNF/IL6
GOBP_POSITIVE_REGULATION_OF_DNA_BINDING_TRANSCRIPTION_FACTOR_ACTIVITY	GOBP_POSITIVE_REGULATION_OF_DNA_BINDING_TRANSCRIPTION_FACTOR_ACTIVITY	97	0.38533	1.6062	0.0032606	0.0606017	0.0521243	4689	tags=41%, list=23%, signal=32%	KIT/CAMK1D/AIM2/DDR2/IL18RAP/RPS6KA5/TLR2/TRAF1/TRAF5/RIPK1/TLR4/FER/PPIA/FANK1/DHX9/ARID5B/NPM1/TNF/TRAF6/CEBPG/TNFSF18/CLOCK/CHUK/BTK/MAP3K13/RHEBL1/RAB7B/PRKCQ/CD40LG/MTDH/NOD2/RIPK4/EP300/PRKCZ/IKBKB/BCL10/PRKCI/ANXA3/CAMK2A/DHX33
GOBP_BRONCHUS_DEVELOPMENT	GOBP_BRONCHUS_DEVELOPMENT	11	-0.710049	-1.86098	0.00328412	0.0608161	0.0523087	4109	tags=64%, list=20%, signal=51%	ADAMTSL2/WNT7B/SRF/HOXA5/SPDEF/AGR2/BMP4
GOBP_DETECTION_OF_MECHANICAL_STIMULUS	GOBP_DETECTION_OF_MECHANICAL_STIMULUS	54	0.468238	1.77738	0.00330864	0.0610473	0.0525076	3233	tags=30%, list=16%, signal=25%	TTN/ITGA2/KIT/SERPINE2/SCN1A/MKKS/PIEZO2/TRPA1/ADGRV1/SCN9A/TNF/TMEM87A/COL11A1/ANO3/CTNNB1/REST
GOBP_RESPONSE_TO_ZINC_ION	GOBP_RESPONSE_TO_ZINC_ION	47	0.485711	1.79224	0.00333939	0.0613915	0.0528036	3413	tags=34%, list=17%, signal=28%	VCAM1/SLC30A1/MT1M/MT1X/MT1H/SOD2/MT1G/MT1A/MT1F/PAM/MT1E/SLC30A2/PLN/GLRA1/MT1DP/MT1B
GOBP_POSITIVE_REGULATION_OF_INTERLEUKIN_2_PRODUCTION	GOBP_POSITIVE_REGULATION_OF_INTERLEUKIN_2_PRODUCTION	49	0.488402	1.82297	0.00345498	0.0631807	0.0543425	3732	tags=39%, list=18%, signal=32%	CD28/CD83/IL1B/PNP/CD86/PDE4B/IL1A/IRF4/CD80/CCR2/TRAF6/MAP3K7/PRKCQ/RIPK2/MALT1/PTPRC/PDE4D/SPTBN1/RUNX1
GOBP_T_CELL_RECEPTOR_SIGNALING_PATHWAY	GOBP_T_CELL_RECEPTOR_SIGNALING_PATHWAY	147	0.341104	1.52854	0.00347005	0.0631807	0.0543425	3810	tags=32%, list=19%, signal=26%	CD28/CYLD/HLA-DQB1/CCR7/NFKBIZ/CD86/TESPA1/CD274/THEMIS/CLEC2D/PDE4B/PTPN2/TEC/TXK/THY1/ZC3H12A/ITK/CD80/NCK1/RAB29/CD226/BTN3A2/BTN2A2/BTN2A1/BTN3A3/TRAF6/BTN2A3P/SLC39A6/MAP3K7/PTPN11/INPP5D/RC3H1/RC3H2/BTK/PIK3CA/RIPK2/EIF2B2/ELF1/PSEN1/MALT1/PTPRC/LILRB4/PDE4D/PTPRJ/CLEC2B/UBR2/CBLB
GOBP_REGULATION_OF_MACROAUTOPHAGY	GOBP_REGULATION_OF_MACROAUTOPHAGY	187	0.329327	1.51757	0.00347407	0.0631807	0.0543425	4545	tags=35%, list=22%, signal=28%	HMOX1/ATP6V0D2/LRRK2/ATP6V1D/NPC1/BAG3/SPTLC1/CASP3/RAB3GAP2/HIF1A/TBK1/TRIM32/SESN3/VPS13D/PIM2/ATP6V1A/WIPI1/TIGAR/ERN1/VPS13C/RAB3GAP1/DCN/EXOC1/MAPK8/EXOC8/MTM1/SIRT1/KDR/MAP3K7/SCFD1/EXOC4/SH3GLB1/SEC22B/OPTN/TSC1/FYCO1/BECN1/PPTC7/PIK3C3/SMCR8/PIK3CA/ATP6V0A2/RIPK2/VDAC1/FBXW7/C9orf72/CUL1/ATG14/HTT/ATP6V1B2/DNM1L/ATP6V1E1/PRKAA2/WAC/VPS35/HUWE1/NOD2/PHF23/ATP6V1H/RUBCN/GNAI3/MTOR/CTTN/SNX6…
GOBP_MAMMALIAN_OOGENESIS_STAGE	GOBP_MAMMALIAN_OOGENESIS_STAGE	11	0.721717	1.83697	0.0035289	0.0632708	0.05442	2227	tags=45%, list=11%, signal=40%	TNFAIP6/EREG/ZNF830/BMPR1B/YTHDC1
GOBP_REGULATION_OF_TRANSLATIONAL_INITIATION	GOBP_REGULATION_OF_TRANSLATIONAL_INITIATION	85	0.410184	1.67025	0.00351906	0.0632708	0.05442	3615	tags=34%, list=18%, signal=28%	DNAJC3/EIF2AK3/BANK1/EIF4A2/EIF2AK4/BZW2/DDX3X/EIF5/TPR/PELO/DHX29/EIF5B/NCK1/METAP2/BZW1/NPM1/HBS1L/TNF/DDX1/FMR1/ALKBH1/EIF2B2/EIF4G2/AGO2/EIF2S1/EIF4B/GIGYF2/CSDE1/NCBP2
GOBP_REGULATION_OF_PROTEIN_CONTAINING_COMPLEX_DISASSEMBLY	GOBP_REGULATION_OF_PROTEIN_CONTAINING_COMPLEX_DISASSEMBLY	125	0.364877	1.58547	0.00351936	0.0632708	0.05442	5202	tags=39%, list=26%, signal=29%	SLN/MAP1B/KIF21A/ETF1/LMOD1/PLEK/IRAK3/SETX/ADD3/SCIN/PLEKHH2/CKAP2/TNF/SWAP70/TMOD1/LIMA1/CCDC88C/FYCO1/AVIL/SMCR8/PIK3CA/SPTAN1/WDR47/CAMSAP2/GSN/EPS8/OGFOD1/TMOD2/SPTBN1/BBOF1/ASPH/ACTN2/TAOK1/ASB2/PHF23/CLASP1/RUBCN/WNK1/CALCOCO2/APC/EIF5A2/TWF1/ATG5/CAPZA2/LMOD3/SVIL/FLII/RDX/MID1
GOBP_ANTERIOR_POSTERIOR_PATTERN_SPECIFICATION	GOBP_ANTERIOR_POSTERIOR_PATTERN_SPECIFICATION	209	-0.300551	-1.46333	0.00350458	0.0632708	0.05442	4625	tags=35%, list=23%, signal=28%	NRARP/EN1/MYF6/SFRP1/MESP1/TAF10/HES3/LHX1/HOXA3/NEUROG1/HES6/FOXB1/TBX6/GATA4/NR2F2/HES2/MESP2/NODAL/ALX4/SSBP3/LEF1/HEYL/PRICKLE1/FUZ/LEFTY2/FEZF2/PCSK6/SMO/LFNG/SOX17/ALX1/MSX1/SKI/SRF/ZIC3/CTNNBIP1/PLD6/FOXA2/SHH/HELT/HOXB7/HOXB5/GLI3/TBX3/POFUT1/WNT8A/FOXF1/HOXD9/EMX2/OTX2/PCGF2/HOXA5/NKD1/HOXB3/WNT3A/AURKA/HOXB4/NLE1/CDX4/HOXA2/HOXB2/VANGL2/HOXB6/HOXD10/KAT2A/HOXD8/DLL1/NOG/HOXA6/BMP4/HOXA7…
GOBP_POSITIVE_REGULATION_OF_CHROMOSOME_SEPARATION	GOBP_POSITIVE_REGULATION_OF_CHROMOSOME_SEPARATION	32	-0.531656	-1.81866	0.00360436	0.0641912	0.0552117	1633	tags=47%, list=8%, signal=43%	ANAPC7/NCAPG/AURKB/MAPK15/ESPL1/CDCA8/UBE2C/BIRC5/NCAPG2/PLK1/ANAPC11/CDC20/DLGAP5/SKA3/SKA1
GOBP_SENSORY_PERCEPTION_OF_BITTER_TASTE	GOBP_SENSORY_PERCEPTION_OF_BITTER_TASTE	44	0.489043	1.76262	0.00360554	0.0641912	0.0552117	2283	tags=30%, list=11%, signal=26%	TAS2R31/TAS2R50/TAS2R19/TAS2R20/TAS2R8/TAS2R13/PIP/TAS2R14/TAS2R43/TAS2R46/CST1/ITPR3/RTP4
GOBP_PROTEIN_REFOLDING	GOBP_PROTEIN_REFOLDING	24	0.571328	1.77751	0.0037536	0.0659745	0.0567455	3686	tags=42%, list=18%, signal=34%	HSPA6/DNAJA4/HSP90AA1/HSPD1/HSPA13/HSPA14/HSPA9/HSPA5/HSPA2/HSPA8
GOBP_POST_GOLGI_VESICLE_MEDIATED_TRANSPORT	GOBP_POST_GOLGI_VESICLE_MEDIATED_TRANSPORT	110	0.378193	1.60976	0.00375771	0.0659745	0.0567455	4745	tags=43%, list=23%, signal=33%	MYO5A/GOLGA4/NSF/CCDC93/GCC2/ARFGEF2/MYO1B/CNST/VPS13A/KRT18/WIPI1/VPS13C/ANK3/EXOC1/RP2/EXOC8/SORL1/MON2/RABEP1/SCFD1/EXOC4/ANKFY1/SNAP23/OPTN/MACF1/EXOC2/EPS15/STEAP2/PREPL/RAB3IP/AP1AR/AP1G1/RAB31/GGA2/ATP2C1/SPTBN1/KLHL20/EXOC5/AP3M2/BBS2/GOLPH3L/VPS54/KIF13A/SORT1/GBF1/STXBP5/VTI1A
GOBP_POSITIVE_REGULATION_OF_AUTOPHAGY	GOBP_POSITIVE_REGULATION_OF_AUTOPHAGY	150	0.348962	1.56207	0.0037558	0.0659745	0.0567455	4826	tags=38%, list=24%, signal=29%	HMOX1/PLK2/LRRK2/RB1CC1/BAG3/SPTLC1/TRIM23/UBR4/TP53INP1/RAB3GAP2/HIF1A/TBK1/TRIM32/ZC3H12A/SESN3/VPS13D/PIM2/WIPI1/RAB3GAP1/DCN/TRIM22/SIRT1/KDR/MAP3K7/PIK3CB/SH3GLB1/OPTN/TRIM21/FYCO1/BECN1/SMCR8/RNF152/RIPK2/VDAC1/C9orf72/SQSTM1/HTT/ATF6/PIK3C2A/RPGR/PRKAA2/WAC/DEPTOR/HUWE1/MTDH/NOD2/PLK3/GSK3B/GNAI3/SETD2/DAPK1/CALCOCO2/BNIP3L/MOAP1/ROCK1/FLCN/ATG5
GOBP_POSITIVE_REGULATION_OF_PROTEIN_LOCALIZATION	GOBP_POSITIVE_REGULATION_OF_PROTEIN_LOCALIZATION	416	0.274752	1.38576	0.00375513	0.0659745	0.0567455	4277	tags=28%, list=21%, signal=22%	FGG/FGA/CD38/TNFAIP6/CYLD/ACSL4/DSG2/SLC5A3/IL1B/HSP90AA1/ANKRD1/GNL3/ICE1/UBR5/BAG3/EIF2AK3/ECT2/PFKFB2/CCDC88A/TLR2/UNC13B/JAK1/AKAP5/ATP2B4/EPB41/BLK/HIF1A/PARP9/MSN/IL1A/CCT6A/ZC3H12A/TRPA1/MYH10/TPR/EXPH5/DPP10/TLR4/SAR1B/PPIA/SEC24D/IPO7/CNST/RIC3/WLS/RBM22/ZPR1/CEP290/NR1H4/RAB29/IPO5/IGF1/ITGB1/SEC24A/NPM1/NMD3/TNF/SORL1/LAMC1/LAMB1/PRKCE/HCLS1/ADAM9/PRKCA/FUT10/RAPGEF4/CDH1/PCM1/OSBP/PIK…
GOBP_CARDIAC_MUSCLE_CELL_ACTION_POTENTIAL_INVOLVED_IN_CONTRACTION	GOBP_CARDIAC_MUSCLE_CELL_ACTION_POTENTIAL_INVOLVED_IN_CONTRACTION	61	0.43199	1.69004	0.00377708	0.0660859	0.0568413	3359	tags=31%, list=17%, signal=26%	DSP/DSG2/ANK2/SCN7A/CACNA1D/DSC2/SCN1A/CASQ2/SCN2A/KCNN2/KCNJ2/SCN3A/SCN9A/RYR2/NEDD4L/KCND3/GJC1/GJA1/MIR1-1
GOBP_MITOCHONDRION_ORGANIZATION	GOBP_MITOCHONDRION_ORGANIZATION	360	-0.261507	-1.34402	0.003822	0.0666421	0.0573197	4140	tags=28%, list=20%, signal=23%	HIGD2B/TRABD/SCO2/COX14/CLN8/CHCHD6/CEP89/ATPAF1/MTFP1/NOL3/PTPMT1/SMIM20/RCC1L/UQCC2/HSD17B10/PGAM5/COA1/ZNF205/FUNDC1/PSMD10/CAMKMT/EPM2A/POLDIP2/WDR81/RHOT2/VAT1/SIVA1/DNAJA3/GPX1/MTCH2/SCO1/PYROXD2/APOO/UQCC3/MTX1/TMEM102/SLC25A33/SHARPIN/TOMM22/MTX2/HAX1/SDHAF3/NDUFA6/BAD/BCL2/STOML2/MTX3/BOK/ATPAF2/CHCHD10/ADCK1/ECSIT/FANCG/SESN2/NDUFS3/NDUFS8/LIPA/TMEM135/PLD6/NUBPL/TACO1/COA3/TIMM8B/CLPP/…
GOBP_INTRACELLULAR_RECEPTOR_SIGNALING_PATHWAY	GOBP_INTRACELLULAR_RECEPTOR_SIGNALING_PATHWAY	385	0.278047	1.39159	0.00385662	0.0670153	0.0576407	4991	tags=35%, list=25%, signal=27%	KDM5D/BIRC3/IRAK2/CYLD/KDM3A/TRAF3IP3/UBR5/RNF6/ALOX15/GBP2/FCRL3/TAF7/CRY1/ALOX15B/NCOA3/ALDH1A2/TNFAIP3/EPG5/TMF1/RIOK3/SNW1/TAX1BP1/IRF1/TBK1/DDX3X/NCOA4/IFI16/OGT/PELI1/TLR4/DDX5/TLR6/TRIP4/NR1H4/UFSP2/PTGIS/IPO5/IGF1/TLR8/CREBRF/ENPP3/TIFA/MAPK8/SP100/LACC1/TNF/SIRT1/TRAF6/CALCOCO1/RORA/MAP3K7/PUM2/TRIM16/ALPK1/GPRIN3/CSNK1A1/OTULIN/CLOCK/NCOR1/SAFB/OASL/BTK/CCDC62/RARB/BECN1/ANKRD17/ASXL1/I…
GOBP_NEGATIVE_REGULATION_OF_LYMPHOCYTE_MIGRATION	GOBP_NEGATIVE_REGULATION_OF_LYMPHOCYTE_MIGRATION	13	0.702758	1.91012	0.00388458	0.0670213	0.0576459	2474	tags=46%, list=12%, signal=41%	CD69/CD200R1/CD200/KLRC4-KLRK1/MIA3/GCSAM
GOBP_MEIOTIC_CELL_CYCLE_PHASE_TRANSITION	GOBP_MEIOTIC_CELL_CYCLE_PHASE_TRANSITION	16	-0.636211	-1.83136	0.00388097	0.0670213	0.0576459	2925	tags=50%, list=14%, signal=43%	PKMYT1/ZWINT/NDC80/CDC25C/CDC20/KNL1/CDC25A/TTK
GOBP_PROTEIN_LOCALIZATION_TO_CELL_CELL_JUNCTION	GOBP_PROTEIN_LOCALIZATION_TO_CELL_CELL_JUNCTION	24	0.570198	1.77399	0.00389659	0.0670213	0.0576459	2809	tags=29%, list=14%, signal=25%	DSP/DSG2/JAK1/CGNL1/MPP7/TJP2/VCL
GOBP_DOUBLE_STRAND_BREAK_REPAIR_VIA_SYNTHESIS_DEPENDENT_STRAND_ANNEALING	GOBP_DOUBLE_STRAND_BREAK_REPAIR_VIA_SYNTHESIS_DEPENDENT_STRAND_ANNEALING	11	-0.702874	-1.84218	0.00396044	0.0678894	0.0583925	2692	tags=55%, list=13%, signal=47%	MCMDC2/XRCC3/RAD54L/SWI5/RAD51/RAD51C
GOBP_REPRODUCTIVE_SYSTEM_DEVELOPMENT	GOBP_REPRODUCTIVE_SYSTEM_DEVELOPMENT	287	0.286259	1.39008	0.00401625	0.0686142	0.059016	3217	tags=22%, list=16%, signal=19%	ZFY/SFRP2/LRP2/KIT/SERPINE2/TNFAIP6/LHCGR/WDR48/KDM5B/SRY/ALOX15B/GDF9/PDGFRA/NRIP1/ARID4A/EREG/TMF1/HESX1/ROBO2/FST/AXDND1/ARID4B/CASP3/ZNF830/SPO11/TNC/PLAG1/MKKS/WDR19/ADAMTS1/CTNNA1/CHD7/NCOA4/BMPR1B/FER/WNT2B/TEX11/IGF1/SERPINB5/ACVR2A/KIF18A/ARID5B/FNDC3A/KITLG/FGF9/SIRT1/MMP19/FRS2/KDR/HSD17B4/PTPN11/ATRX/NIPBL/MERTK/TGFBR1/AKR1C3/AGO4/EIF2B2/C3/EAF2/ATM/WT1/CTNNB1
GOBP_COMPLEMENT_ACTIVATION_ALTERNATIVE_PATHWAY	GOBP_COMPLEMENT_ACTIVATION_ALTERNATIVE_PATHWAY	18	0.637587	1.87194	0.00403033	0.0686238	0.0590242	1049	tags=44%, list=5%, signal=42%	CFB/CFH/C9/CR2/CR1/C7/CFHR5/CFI
GOBP_DEVELOPMENT_OF_PRIMARY_SEXUAL_CHARACTERISTICS	GOBP_DEVELOPMENT_OF_PRIMARY_SEXUAL_CHARACTERISTICS	218	0.31592	1.48401	0.00406947	0.0690585	0.059398	2295	tags=19%, list=11%, signal=17%	ZFY/SFRP2/LRP2/KIT/TNFAIP6/LHCGR/WDR48/SRY/GDF9/PDGFRA/NRIP1/ARID4A/EREG/TMF1/HESX1/ROBO2/FST/AXDND1/ARID4B/CASP3/ZNF830/SPO11/MKKS/WDR19/ADAMTS1/CTNNA1/NCOA4/BMPR1B/FER/WNT2B/TEX11/ACVR2A/KIF18A/ARID5B/FNDC3A/KITLG/FGF9/SIRT1/MMP19/KDR/HSD17B4
GOBP_PYRIMIDINE_DEOXYRIBONUCLEOTIDE_METABOLIC_PROCESS	GOBP_PYRIMIDINE_DEOXYRIBONUCLEOTIDE_METABOLIC_PROCESS	26	-0.54435	-1.7595	0.0040934	0.069233	0.0595482	4094	tags=58%, list=20%, signal=46%	TYMP/NT5C/NTHL1/NEIL2/CMPK2/UPP2/NEIL1/OGG1/SMUG1/NT5M/SHMT1/DUT/DCTPP1/DTYMK/UNG
GOBP_PRODUCTION_OF_MOLECULAR_MEDIATOR_OF_IMMUNE_RESPONSE	GOBP_PRODUCTION_OF_MOLECULAR_MEDIATOR_OF_IMMUNE_RESPONSE	193	0.330173	1.5333	0.00413256	0.0696631	0.0599181	4694	tags=36%, list=23%, signal=28%	ARG1/SLAMF1/KIT/CD28/IL13RA2/KLK7/IL1B/FCGR2B/CR1/FCRL3/NFKBIZ/FFAR2/IL1R1/CD86/HSPD1/MSH6/IL10/IRAK3/DDX21/PGC/DHX36/TLR4/ANGPT1/HK1/MZB1/CCR2/CAMK4/CD226/CLNK/LACC1/TNF/DDX1/SUPT6H/SWAP70/SIRT1/TNFSF4/IL6/TRAF6/MAP3K7/BTK/LIG4/CD40/RNF168/BCL6/MALT1/PTPRC/RIF1/CD40LG/CD96/TFRC/LILRB4/KMT5B/EXOSC3/TP53BP1/DNAJB9/PCYT1A/NOD2/MSH3/PRKCZ/APLF/RSAD2/CTNNBL1/BATF/BCL10/RNF8/MMP7/REV1/CD22/MIR302A
GOBP_REGULATION_OF_RESPONSE_TO_WOUNDING	GOBP_REGULATION_OF_RESPONSE_TO_WOUNDING	168	0.327109	1.49231	0.00414718	0.0696782	0.0599311	2292	tags=20%, list=11%, signal=18%	FGG/SERPINB2/FGA/MIR451A/SERPINE2/SERPINE1/DSG2/F11/DDR2/PDGFRA/TNFAIP3/CD109/ADAM17/PLAT/MMRN1/IL10/HTN1/PHLDB2/CLDN1/MIR21/PTN/PROS1/FAP/ITGB1/PLAU/SMOC2/F2R/THBS1/TNF/PRKCE/ENPP4/PUM2/ARFGEF1
GOBP_NEURON_FATE_COMMITMENT	GOBP_NEURON_FATE_COMMITMENT	66	-0.412336	-1.6722	0.00427025	0.0715092	0.0615059	7684	tags=55%, list=38%, signal=34%	ISL1/ATOH7/PAX6/DMRTA2/PAX7/MNX1/FOXG1/EYA1/GSX1/ISL2/FOXN4/NFIB/NTRK3/SIX1/TGFB2/PTF1A/NOTCH1/PRDM12/NOTCH3/DLL4/POU4F1/NKX2-1/NKX2-2/IHH/ASCL1/FEZF2/EHMT2/SHH/GLI3/JAG2/TLX3/HOXD10/FOXA1/DLL1/GATA2/BMP4
GOBP_POSITIVE_REGULATION_OF_JNK_CASCADE	GOBP_POSITIVE_REGULATION_OF_JNK_CASCADE	100	0.385617	1.61787	0.0043275	0.0719925	0.0619216	4592	tags=39%, list=23%, signal=30%	SLAMF1/DKK1/IL1B/FCGR2B/EDA2R/CCR7/RB1CC1/MYOC/ZNF622/RIPK1/CRACR2A/TLR4/ERN1/ERBB3/TAOK3/CD27/TNF/TRAF6/TNFRSF19/GADD45B/CCDC88C/TNIK/RASSF2/PJA2/RIPK2/PTPN1/RNF13/SEMA3A/TAOK1/GADD45A/SDCBP/WNT16/APP/NOD2/EDN1/NAIP/PLCB1/MAP3K5/XIAP
GOBP_POSITIVE_REGULATION_OF_PRODUCTION_OF_MOLECULAR_MEDIATOR_OF_IMMUNE_RESPONSE	GOBP_POSITIVE_REGULATION_OF_PRODUCTION_OF_MOLECULAR_MEDIATOR_OF_IMMUNE_RESPONSE	113	0.374599	1.60061	0.0043275	0.0719925	0.0619216	3667	tags=31%, list=18%, signal=26%	SLAMF1/KIT/CD28/IL1B/FFAR2/IL1R1/CD86/IL10/DDX21/PGC/DHX36/TLR4/HK1/MZB1/CAMK4/CD226/CLNK/LACC1/TNF/DDX1/SIRT1/TNFSF4/IL6/TRAF6/MAP3K7/BTK/CD40/MALT1/PTPRC/RIF1/TFRC/KMT5B/EXOSC3/TP53BP1/DNAJB9
GOBP_NEPHRIC_DUCT_MORPHOGENESIS	GOBP_NEPHRIC_DUCT_MORPHOGENESIS	11	-0.699348	-1.83293	0.00438858	0.0727663	0.0625872	550	tags=64%, list=3%, signal=62%	HNF1B/WNT9B/LHX1/EPHA4/EPHA7/BMP4/GATA3
GOBP_MYD88_DEPENDENT_TOLL_LIKE_RECEPTOR_SIGNALING_PATHWAY	GOBP_MYD88_DEPENDENT_TOLL_LIKE_RECEPTOR_SIGNALING_PATHWAY	21	0.602281	1.80638	0.00444571	0.0727663	0.0625872	2692	tags=52%, list=13%, signal=45%	IRAK2/HSPD1/IRF1/IRAK3/TLR4/TLR6/TRAF6/MAP3K7/BTK/TNIP1/IRAK4
GOBP_CELL_CELL_ADHESION_MEDIATED_BY_INTEGRIN	GOBP_CELL_CELL_ADHESION_MEDIATED_BY_INTEGRIN	30	0.544749	1.77748	0.00442267	0.0727663	0.0625872	2650	tags=37%, list=13%, signal=32%	VCAM1/ITGB3/DPP4/CXCL13/ITGB1/SWAP70/ITGAM/ADAM9/ITGA4/NPNT/PODXL
GOBP_CYTOSOLIC_TRANSPORT	GOBP_CYTOSOLIC_TRANSPORT	125	0.360097	1.5647	0.00444029	0.0727663	0.0625872	5433	tags=44%, list=27%, signal=32%	LRRK2/PPFIA2/TANC2/GCC2/DENND5A/SPAG9/PIKFYVE/CLTC/VPS13A/RAB29/WIPI1/VPS13C/SORL1/MON2/USP7/HEATR5B/RAB9B/ANKFY1/PLEKHA3/RIC1/EPS15/RAB7B/EVI5/TBC1D23/PREPL/TMEM87A/AP1AR/DCTN1/AP1G1/LMAN1/SNX1/STX6/KIF1B/KLHL20/VPS53/VPS35/CLTCL1/TRAPPC10/ARFIP1/RUFY1/VPS54/VPS50/SNX6/SORT1/GBF1/VTI1A/GOLT1B/RAB9A/KIF16B/TBC1D5/TMEM87B/HEATR5A/SNX5/SRSF10/RCSD1
GOBP_CELL_CYCLE_G2_M_PHASE_TRANSITION	GOBP_CELL_CYCLE_G2_M_PHASE_TRANSITION	147	-0.317086	-1.46605	0.00442536	0.0727663	0.0625872	2174	tags=19%, list=11%, signal=17%	WNT10B/MIIP/KDM8/CDK1/CCND1/NDC80/AURKA/CDC25C/SKP2/BIRC5/ATF5/NABP2/TICRR/PLK1/CCNA2/CDK4/BLM/MELK/RAD51C/TP53/KIF14/FOXM1/CDC25A/ORC1/BRCA1/CLSPN/DTL/STOX1
GOBP_POSITIVE_REGULATION_OF_PROTEIN_TRANSPORT	GOBP_POSITIVE_REGULATION_OF_PROTEIN_TRANSPORT	239	0.304921	1.4444	0.00452792	0.0738735	0.0635395	4252	tags=30%, list=21%, signal=24%	FGG/FGA/CD38/ACSL4/IL1B/HSP90AA1/ANKRD1/ICE1/UBR5/BAG3/ECT2/PFKFB2/TLR2/UNC13B/AKAP5/BLK/HIF1A/IL1A/ZC3H12A/TRPA1/MYH10/TPR/EXPH5/TLR4/SAR1B/PPIA/SEC24D/CNST/WLS/RBM22/ZPR1/CEP290/NR1H4/RAB29/IPO5/IGF1/SEC24A/TNF/SORL1/PRKCE/HCLS1/ADAM9/PRKCA/FUT10/RAPGEF4/CDH1/PCM1/OSBP/SEC31B/PFKM/XPO4/DNM1L/PPID/PRKCD/CARTPT/ATP2C1/EFNA5/PDCD10/VPS35/ASPH/APP/CTDSPL2/SEC31A/SYTL4/PIK3R1/TENM1/EP300/PLK3/MAPK14…
GOBP_FEMALE_SEX_DIFFERENTIATION	GOBP_FEMALE_SEX_DIFFERENTIATION	122	0.349795	1.50992	0.00454644	0.073938	0.063595	2184	tags=19%, list=11%, signal=17%	ZFY/LRP2/KIT/TNFAIP6/LHCGR/GDF9/PDGFRA/NRIP1/EREG/ROBO2/FST/CASP3/ZNF830/SPO11/ADAMTS1/CTNNA1/CHD7/BMPR1B/ARID5B/KITLG/SIRT1/MMP19/KDR
GOBP_RECEPTOR_RECYCLING	GOBP_RECEPTOR_RECYCLING	45	0.473739	1.72619	0.004638	0.0749465	0.0644624	3235	tags=42%, list=16%, signal=36%	REP15/GRIA1/NSF/ALS2/PTPN2/ARFGEF2/RAB29/LDLR/SORL1/PLEKHA3/OPTN/NSG1/ANXA2/EPS15/USP9X/PTPN1/PSEN1/INPP5F/AP1AR
GOBP_RESPONSE_TO_TEMPERATURE_STIMULUS	GOBP_RESPONSE_TO_TEMPERATURE_STIMULUS	167	0.329457	1.50369	0.0046374	0.0749465	0.0644624	3208	tags=26%, list=16%, signal=22%	HSPA6/HMOX1/CHORDC1/HSP90AA2P/DNAJA4/HSP90AA1/SLU7/DNAJB1/BAG3/DNAJC3/EIF2AK3/LXN/HSPD1/DNAJA1/EIF2AK4/CASQ1/TP53INP1/IL1A/FGF1/TRPA1/DHX36/TPR/VCP/GCLC/ANO1/SCN9A/IGF1/HSP90AB2P/FGF16/THBS1/SIRT1/ATR/HSP90AB3P/DNAJC2/WDR47/TFEC/HSP90AB1/EIF2B2/NF1/ANO3/EIF2S1/ATM/RNF34
GOBP_DNA_REPLICATION_INITIATION	GOBP_DNA_REPLICATION_INITIATION	41	-0.489534	-1.77445	0.00470856	0.0758128	0.0652076	4309	tags=49%, list=21%, signal=39%	PURA/CDC6/ORC5/WRNIP1/LRWD1/ORC6/GMNN/MCM5/RBX1/CDC34/MCM2/PRIM2/MCM4/TICRR/PRIM1/CDC45/ORC1/MCM10/DTL/GINS3
GOBP_REGULATION_OF_B_CELL_ACTIVATION	GOBP_REGULATION_OF_B_CELL_ACTIVATION	128	0.358041	1.55226	0.00472149	0.0758128	0.0652076	3329	tags=27%, list=16%, signal=23%	CD38/CD28/CYLD/FCGR2B/SAMSN1/CR1/FCRL3/TNFAIP3/BANK1/CASP3/IKZF3/IL10/IL7/NCKAP1L/GPR183/PELI1/TLR4/MZB1/PCID2/CD27/SLC39A10/SUPT6H/TNFSF4/IL6/INPP5D/RC3H1/BTK/CD40/BCL6/PTPRC/ATM/RIF1/TFRC/KMT5B/CD19
GOBP_HOST_MEDIATED_SUPPRESSION_OF_VIRAL_GENOME_REPLICATION	GOBP_HOST_MEDIATED_SUPPRESSION_OF_VIRAL_GENOME_REPLICATION	11	0.708212	1.8026	0.00479236	0.0765383	0.0658315	2229	tags=55%, list=11%, signal=49%	EIF2AK4/CCL8/APOBEC3H/ZC3H12A/SMC6/SMC5
GOBP_CELL_SUBSTRATE_JUNCTION_ORGANIZATION	GOBP_CELL_SUBSTRATE_JUNCTION_ORGANIZATION	105	0.373841	1.58754	0.00481193	0.0765383	0.0658315	5094	tags=40%, list=25%, signal=30%	ITGA2/ITGB3/SLK/MYOC/DST/ANKRD28/PEAK1/MAP4K4/THY1/PHLDB2/LIMCH1/ITGA6/RAB8B/THBS1/LAMC1/LAMA3/KDR/MACF1/TSC1/PTPRK/VCL/GREM1/CORO1C/PIP5K1A/RHOU/PTPRJ/COL17A1/EFNA5/ACTN2/PIK3R1/ROCK2/ITGA5/CLASP1/CTTN/CDH11/ROCK1/TLN1/FERMT2/EPHA3/DUSP22/TEK/FN1
GOBP_T_CELL_ACTIVATION_INVOLVED_IN_IMMUNE_RESPONSE	GOBP_T_CELL_ACTIVATION_INVOLVED_IN_IMMUNE_RESPONSE	141	0.351244	1.55926	0.00480935	0.0765383	0.0658315	4839	tags=42%, list=24%, signal=32%	IFNE/CD1C/CD69/FCGR2B/NFKBIZ/IL18RAP/CD86/EIF2AK4/ICOS/JAK1/STAT4/IL10/TBK1/ZC3H12A/NCKAP1L/CRACR2A/GPR183/CDR2/IRF4/MIR21/LY9/CD80/ENTPD7/SOCS5/IL6ST/TNFSF4/IL6/RORA/IL6R/FGL2/GPR65/CLEC4D/RAB27A/TNFSF18/RC3H1/TSC1/RC3H2/HAVCR2/BCL6/RIPK2/PSEN1/MALT1/SLAMF6/ICAM1/IFNA5/ATP7A/PTGER4/LCP1/PIK3R1/OPA1/EP300/PRKCZ/BATF/MTOR/RELB/STAT3/IFNK/IFNA6/BCL3
GOBP_POSITIVE_REGULATION_OF_CYTOKINE_PRODUCTION_INVOLVED_IN_IMMUNE_RESPONSE	GOBP_POSITIVE_REGULATION_OF_CYTOKINE_PRODUCTION_INVOLVED_IN_IMMUNE_RESPONSE	64	0.422359	1.66212	0.00504722	0.0791398	0.0680692	2252	tags=30%, list=11%, signal=26%	SLAMF1/KIT/IL1B/FFAR2/IL1R1/DDX21/DHX36/TLR4/HK1/CAMK4/CD226/CLNK/LACC1/DDX1/SIRT1/TNFSF4/IL6/TRAF6/MAP3K7
GOBP_REGULATION_OF_MEIOTIC_CELL_CYCLE	GOBP_REGULATION_OF_MEIOTIC_CELL_CYCLE	68	-0.40627	-1.6586	0.00506841	0.0791398	0.0680692	3361	tags=29%, list=17%, signal=25%	ANAPC2/CNTD1/DMRT1/LFNG/PKMYT1/MSX1/ANAPC13/ZWINT/MEIOC/CDC25C/HORMAD1/PSMA8/GPR3/ANAPC11/CDC20/KNL1/CDC25A/TRIP13/RBM46/TTK
GOBP_POSITIVE_REGULATION_OF_MACROAUTOPHAGY	GOBP_POSITIVE_REGULATION_OF_MACROAUTOPHAGY	86	0.396859	1.6123	0.00506907	0.0791398	0.0680692	5494	tags=44%, list=27%, signal=32%	HMOX1/BAG3/SPTLC1/RAB3GAP2/HIF1A/TBK1/TRIM32/SESN3/VPS13D/PIM2/WIPI1/RAB3GAP1/DCN/SIRT1/KDR/MAP3K7/SH3GLB1/OPTN/FYCO1/BECN1/SMCR8/RIPK2/VDAC1/C9orf72/HTT/PRKAA2/WAC/HUWE1/NOD2/GNAI3/CALCOCO2/BNIP3L/MOAP1/SUPT5H/SNX30/CDK5RAP3/EIF2AK1/SPTLC2
GOBP_NEGATIVE_REGULATION_OF_LEUKOCYTE_PROLIFERATION	GOBP_NEGATIVE_REGULATION_OF_LEUKOCYTE_PROLIFERATION	88	0.38964	1.59317	0.00505965	0.0791398	0.0680692	3305	tags=31%, list=16%, signal=26%	ARG1/IL2RA/FCGR2B/CR1/TNFAIP3/CD86/CRTAM/CCL8/CASP3/CD274/GPNMB/IL10/PELI1/ARG2/CD80/ENPP3/BTN2A2/VSIG4/PTPN11/INPP5D/RC3H1/BTK/HAVCR2/LRRC32/GREM1/ATM/LILRB4
GOBP_VESICLE_ORGANIZATION	GOBP_VESICLE_ORGANIZATION	371	0.280979	1.40284	0.00506889	0.0791398	0.0680692	4903	tags=33%, list=24%, signal=25%	SLAMF1/SERPINE2/LRRK2/ABCA1/ATP6V1D/ARFGAP3/INSIG1/TMF1/SAMD9/AXDND1/ALS2/IST1/UBR4/ZEB2/CCDC136/ARFGEF2/SAR1B/PIKFYVE/YIPF5/HPS5/SEC24D/VIPAS39/MIA3/CEP70/SYT1/VPS13B/CHMP1B/RAB29/ATP6V1A/SEC24A/TRAPPC8/VPS4B/F2R/EXOC8/STX1B/TRAPPC11/HPS3/MX2/ATP6V1G3/SEC22B/HOOK1/ANKFY1/VAMP1/RAB27A/SNAP23/PLEKHA3/VPS39/CHMP2B/ANXA2/OSBP/PIK3C3/EPS15/CUL3/CHN2/SEC31B/PLN/RAB7B/USP8/SPG11/MFSD14A/ANXA2P2/BLOC1S2…
GOBP_MITOTIC_NUCLEAR_DIVISION	GOBP_MITOTIC_NUCLEAR_DIVISION	271	-0.272965	-1.36734	0.00506751	0.0791398	0.0680692	4054	tags=28%, list=20%, signal=23%	PSMG2/SIRT2/KIF18B/CEP55/CHAMP1/TPX2/SPHK1/TOM1L2/NUSAP1/BANF1/CHMP1A/KIF11/KIF20B/PPP1R9B/PRICKLE1/DYNLL2/ESPL1/DMRT1/OBSL1/CENPF/MTBP/PKMYT1/XRCC3/EML3/PIN1/FBXW5/CDCA8/SPAG5/CCDC8/BUB1B/KIF15/DYNLRB2/KMT5A/WRAP73/MYBL2/ZWINT/CDK1/UBE2C/UHRF1/RANGRF/TUBG1/NDC80/DYNLL1/SKA2/CENPK/AURKA/CDC25C/MKI67/BIRC5/BUB1/AAAS/NCAPG2/PLK1/SH2B1/ANAPC11/CHMP6/REEP4/CDC20/KNL1/KIF14/SPC24/NUF2/MAD2L1/DLGAP5/CD…
GOBP_NEGATIVE_REGULATION_OF_CELL_CYCLE_PROCESS	GOBP_NEGATIVE_REGULATION_OF_CELL_CYCLE_PROCESS	301	-0.263287	-1.33878	0.00508621	0.0791639	0.0680899	3265	tags=22%, list=16%, signal=18%	DGKZ/DYNLL2/ESPL1/DMRT1/RFC5/CENPF/MTBP/FBXO4/PKMYT1/FBXO6/XRCC3/TPRA1/BCL2/GMNN/CDCA8/BUB1B/DYNLRB2/RBX1/E2F1/MIIP/ZWINT/CDK1/MDM1/E2F8/CCND1/NDC80/DYNLL1/BRCA2/KLF4/BIRC5/RFC3/CTDSP1/BUB1/HORMAD1/ATF5/NABP2/TICRR/EME1/PLK1/CDK2AP2/KAT2A/BLM/RAD51/CDC20/CDC45/KNL1/TP53/TIPIN/SOX2/SPC24/ORC1/BRCA1/NUF2/CLSPN/MIR26A1/MAD2L1/BMP4/DTL/SKA3/TRIP13/BRIP1/SKA1/TTK/SPC25/MIR29A
GOBP_REGULATION_OF_CELL_SUBSTRATE_ADHESION	GOBP_REGULATION_OF_CELL_SUBSTRATE_ADHESION	210	0.316951	1.48494	0.00510502	0.0792137	0.0681327	5232	tags=35%, list=26%, signal=26%	FGG/FGA/SERPINE1/COL8A1/ITGB3/PDPN/CCDC80/SLK/ALOX15/GCNT2/EGFL6/CCR7/MYOC/ANKRD28/PEAK1/MAP4K4/THY1/ACER2/OLFM4/HTN1/PHLDB2/LIMCH1/COL1A1/CEACAM6/PLAU/STK4/THBS1/DOCK5/ECM2/HAS2/KDR/PRKCE/PIK3CB/MACF1/TSC1/NPNT/BCL6/VCL/PTPN1/GREM1/CORO1C/NF1/AP1AR/UTRN/RIN2/PTPRJ/PREX1/PLG/EFNA5/DAB2/VTN/PIK3R1/CDH13/ROCK2/JAG1/CLASP1/GSK3B/MELTF/ROCK1/TLN1/FGB/FERMT2/EPHA3/DUSP22/TEK/FN1/PTK2B/FBLN2/DOCK1/EGFL…
GOBP_NEGATIVE_REGULATION_OF_PROTEIN_MATURATION	GOBP_NEGATIVE_REGULATION_OF_PROTEIN_MATURATION	20	0.615419	1.84055	0.00521155	0.0806201	0.0693424	3179	tags=50%, list=16%, signal=42%	FGA/SERPINE2/SERPINE1/LRRK2/PLAT/IL1R2/PLAU/THBS1/GLG1/NLRP7
GOBP_NEGATIVE_REGULATION_OF_CYTOKINE_PRODUCTION	GOBP_NEGATIVE_REGULATION_OF_CYTOKINE_PRODUCTION	347	0.281248	1.39618	0.00522745	0.0806203	0.0693425	2896	tags=22%, list=14%, signal=19%	ARG1/SLAMF1/MIR31/MIR146A/SPINK7/IL20RA/HMOX1/HGF/DDIT3/CD83/CYLD/IL1RL1/CD200R1/IL1B/FCGR2B/CD84/CR1/CCR7/TNFAIP3/MIR204/RPS6KA5/BANK1/NFKB1/CD200/MIR100/CASP3/CD274/RABGEF1/IL1RAP/GPNMB/GPR174/IL10/IL1A/IRAK3/ATP2B1/ZC3H12A/SERPINB1/NCKAP1L/TLR4/TLR6/IL1R2/ANGPT1/MIR21/ARG2/MIR200C/NR1H4/IGF1/REL/BTN2A2/VSIG4/THBS1/SOCS5/TNF/FXR1/ANXA4/TNFSF4/IL6/IL6R/MIR142/PTPN11/INPP5D/HDAC9/BTK/DICER1/CD24/…
GOBP_POSITIVE_REGULATION_OF_ADAPTIVE_IMMUNE_RESPONSE	GOBP_POSITIVE_REGULATION_OF_ADAPTIVE_IMMUNE_RESPONSE	114	0.377155	1.61213	0.00533387	0.0817646	0.0703267	4322	tags=37%, list=21%, signal=29%	SLAMF1/CD1C/CD28/IL1B/NFKBIZ/IL1R1/HSPD1/EIF2AK4/CD1A/CD1B/FBXO38/MIR21/ZBTB1/CCR2/MR1/CD226/TNF/IL6ST/SIRT1/TNFSF4/IL6/TRAF6/PLA2G4A/MAP3K7/BTK/CD40/PRKCQ/RIPK2/C3/MALT1/PTPRC/RIF1/TFRC/KMT5B/EXOSC3/CD1E/TP53BP1/OPA1/EP300/ZP3/PRKCZ/RSAD2
GOBP_TUMOR_NECROSIS_FACTOR_MEDIATED_SIGNALING_PATHWAY	GOBP_TUMOR_NECROSIS_FACTOR_MEDIATED_SIGNALING_PATHWAY	119	0.364653	1.56816	0.00532381	0.0817646	0.0703267	2906	tags=30%, list=14%, signal=26%	BIRC3/CYLD/AIM2/EDA2R/TNFAIP3/NFKB1/ADAM17/TNFRSF17/TRAF1/TRAF5/PTPN2/TAX1BP1/RIPK1/FAS/TRIM32/TRAF3/CASP8/MIR21/KRT8/KRT18/CASP4/NR1H4/TIFA/TNF/ANXA4/TANK/USP7/TRAF6/TNFRSF19/OTULIN/TNFSF18/CHUK/DICER1/BIRC2/NKIRAS1/NRDC
GOBP_RESPONSE_TO_METAL_ION	GOBP_RESPONSE_TO_METAL_ION	316	0.287233	1.42568	0.00542756	0.0829501	0.0713464	2899	tags=18%, list=14%, signal=16%	FGG/TTN/FGA/VCAM1/KIT/HMOX1/SLC30A1/LRRK2/MT1M/MT1X/ALOX15/MT1H/NPC1/EIF2AK3/HESX1/SOD2/CASQ2/ECT2/MT1G/LOXL2/CASP3/MT1A/GRIA1/HIF1A/IL1A/ADGRV1/ABCC9/GCLC/CASP8/MT1F/CLDN1/KCNMB2/SYT1/AHCYL1/KCNQ3/TIGAR/ANK3/PAM/HSP90B1/CPNE8/MT1E/THBS1/HCN1/ITPR3/ADAM9/RYR2/CDH1/CAT/IQGAP1/BECN1/PPP2CA/SLC30A2/PLN/CLIC4/GLRA1/NFE2L2/AKR1C3/SLC25A24
GOBP_CELLULAR_COMPONENT_ASSEMBLY_INVOLVED_IN_MORPHOGENESIS	GOBP_CELLULAR_COMPONENT_ASSEMBLY_INVOLVED_IN_MORPHOGENESIS	131	0.357901	1.57002	0.00545403	0.0831044	0.0714791	4371	tags=35%, list=21%, signal=28%	TTN/ANKRD1/KLHL41/MYL2/PDGFRA/TMF1/CASQ1/FLNC/LMOD1/MYBPC1/CFLAR/CCDC136/MYH10/CEP70/CNTN1/KRT8/MYH11/VPS13B/TPPP/ITGB1/AKAP13/TMOD1/EPB41L3/DICER1/CHN2/PLN/NEBL/MFSD14A/PGM5/PROX1/FIG4/MYOZ2/MYOM3/MIR1-1/MTMR2/TMOD2/BMP10/ACTN2/NEB/ACTA1/MYOM1/TBPL1/EDN1/SPACA1/TPM1/PAFAH1B1
GOBP_RESPONSE_TO_HYDROGEN_PEROXIDE	GOBP_RESPONSE_TO_HYDROGEN_PEROXIDE	88	0.388233	1.58741	0.00547267	0.0831387	0.0715087	3042	tags=27%, list=15%, signal=23%	HMOX1/OSER1/CYP1B1/TNFAIP3/IL18RAP/SOD2/ECT2/CASP3/RIPK1/TOP2B/TRPA1/SETX/ABCC9/COL1A1/KPNA4/ERN1/SIRT1/IL6/ADAM9/CAPN2/CAT/BECN1/NFE2L2/PPP1R15B
GOBP_TOXIN_METABOLIC_PROCESS	GOBP_TOXIN_METABOLIC_PROCESS	11	0.702434	1.78789	0.00555912	0.0837002	0.0719916	2858	tags=55%, list=14%, signal=47%	CYP3A5/CYP1B1/FMO1/FMO2/PRKCE/NFE2L2
GOBP_DETECTION_OF_MECHANICAL_STIMULUS_INVOLVED_IN_SENSORY_PERCEPTION	GOBP_DETECTION_OF_MECHANICAL_STIMULUS_INVOLVED_IN_SENSORY_PERCEPTION	35	0.521045	1.77629	0.00552712	0.0837002	0.0719916	3233	tags=37%, list=16%, signal=31%	ITGA2/KIT/SERPINE2/SCN1A/MKKS/PIEZO2/TRPA1/ADGRV1/SCN9A/TNF/TMEM87A/COL11A1/REST
GOBP_REGULATION_OF_ACTIN_FILAMENT_LENGTH	GOBP_REGULATION_OF_ACTIN_FILAMENT_LENGTH	140	0.339786	1.50541	0.00555856	0.0837002	0.0719916	5162	tags=41%, list=25%, signal=31%	ALOX15/CCR7/CSF3/MKKS/SNX9/LMOD1/PLEK/NCKAP1L/ADD3/BBS4/FER/SCIN/PLEKHH2/NCK1/RICTOR/SWAP70/PRKCE/HCLS1/ARFGEF1/TMOD1/LIMA1/CYFIP1/AVIL/PIK3CA/SPTAN1/GSN/EPS8/NCKAP1/SSH1/SSH2/PRKCD/TMOD2/PREX1/SLIT2/SPTBN1/ACTN2/NEB/MYO3B/ASB2/BAIAP2L1/TENM1/CYFIP2/DLG1/MTOR/CTTN/ARHGAP28/ARPC5/TMSB4Y/TWF1/CAPZA2/LMOD3/SVIL/PTK2B/CDC42EP3/FLII/RDX/DAAM2
GOBP_REGULATION_OF_B_CELL_DIFFERENTIATION	GOBP_REGULATION_OF_B_CELL_DIFFERENTIATION	33	0.525431	1.76713	0.00560819	0.0839408	0.0721985	2539	tags=33%, list=12%, signal=29%	CYLD/CR1/FCRL3/IKZF3/IL10/IL7/NCKAP1L/PCID2/CD27/INPP5D/BTK
GOBP_POSITIVE_REGULATION_OF_HYDROLASE_ACTIVITY	GOBP_POSITIVE_REGULATION_OF_HYDROLASE_ACTIVITY	94	0.386573	1.60393	0.00560224	0.0839408	0.0721985	4007	tags=35%, list=20%, signal=28%	CR1/ECT2/RGS1/ALS2/SNX9/THY1/DOCK11/ITGA6/SIPA1L1/DOCK10/ITGB1/RAPGEF2/RASGRP1/DOCK9/TANK/ZC3H15/SEMG2/TSC1/MTMR9/RIC1/SNX13/ARHGAP11A/EVI5/RALGAPB/CORO1C/NF1/PIP5K1A/TBC1D30/RALGAPA1/RGS10/SEMG1/EZH2/FGFR2
GOBP_CELL_FATE_DETERMINATION	GOBP_CELL_FATE_DETERMINATION	41	-0.482753	-1.74987	0.00565816	0.0844398	0.0726277	3286	tags=37%, list=16%, signal=31%	DSCAML1/ASCL1/FEZF2/SOX17/GATA6/MYOD1/PTCH1/KLF4/HOXA2/WNT7A/NOTCH4/DLL1/GATA2/BMP4/GATA3
GOBP_REGULATION_OF_MUSCLE_SYSTEM_PROCESS	GOBP_REGULATION_OF_MUSCLE_SYSTEM_PROCESS	246	0.2993	1.42131	0.00569046	0.0846727	0.072828	4495	tags=27%, list=22%, signal=21%	SLN/ITGA2/FBXO32/RGS4/KIT/DSP/DSG2/HSP90AA1/ANK2/PIK3CG/MYL2/DSC2/RGS2/CASQ2/CASQ1/STC1/AKAP9/NMUR2/PDE4B/ATP2B4/KCNJ2/ATP2B1/ZC3H12A/MIR21/TRDN/MIR200C/IGF1/CLIC2/F2R/DOCK5/IL6ST/GSTO1/PRKCA/RYR2/TRIM63/NPNT/BECN1/TOMM70/MIR30E/PLN/MYH7/PDE4D/MIR1-1/CARTPT/SETD3/BMP10/ASPH/MIR153-1/TRPC3/ADORA2B/CACNA2D1/PRKG1/CALCA/ADRA1A/LMCD1/ROCK2/DLG1/ANXA6/PPARA/MSTN/EDN1/TPM1/ATP1A1/ATP1B1/CTTN/PPP3CA/MIR…
GOBP_POSITIVE_REGULATION_OF_T_CELL_RECEPTOR_SIGNALING_PATHWAY	GOBP_POSITIVE_REGULATION_OF_T_CELL_RECEPTOR_SIGNALING_PATHWAY	20	0.612502	1.83182	0.005729	0.0849969	0.0731069	1756	tags=40%, list=9%, signal=37%	CD28/CYLD/CCR7/CD86/TESPA1/CD80/RAB29/CD226
GOBP_NON_PROTEINOGENIC_AMINO_ACID_BIOSYNTHETIC_PROCESS	GOBP_NON_PROTEINOGENIC_AMINO_ACID_BIOSYNTHETIC_PROCESS	18	0.624456	1.83339	0.00591837	0.0861463	0.0740955	2264	tags=39%, list=11%, signal=35%	SLC1A3/ALDH1A1/PLOD2/ATP2B4/UPB1/SLC38A1/DPYD
GOBP_POSITIVE_REGULATION_OF_CALCIUM_ION_IMPORT	GOBP_POSITIVE_REGULATION_OF_CALCIUM_ION_IMPORT	23	0.578918	1.78018	0.00596758	0.0861463	0.0740955	1811	tags=22%, list=9%, signal=20%	MS4A1/STC1/AKAP5/PPP3CC/CCL3
GOBP_RESPONSE_TO_ANGIOTENSIN	GOBP_RESPONSE_TO_ANGIOTENSIN	39	0.500933	1.74752	0.00584582	0.0861463	0.0740955	4696	tags=49%, list=23%, signal=38%	AGTR2/COL3A1/DDR2/MAS1/NFKB1/FAM114A1/AHCYL1/MAP3K7/PRKCA/NFE2L2/PTPN1/PRKCG/PRKCD/ACTN2/ROCK2/SLC30A10/PPP3CA/CAMK2A/ROCK1
GOBP_POSITIVE_REGULATION_OF_PEPTIDYL_TYROSINE_PHOSPHORYLATION	GOBP_POSITIVE_REGULATION_OF_PEPTIDYL_TYROSINE_PHOSPHORYLATION	55	0.439139	1.67064	0.00593512	0.0861463	0.0740955	3075	tags=31%, list=15%, signal=26%	LIF/KIT/FGF7/FLT3/PARP14/BANK1/IL10/PARP9/ANGPT1/IL20/CD80/IL6/TNFSF18/OSM/PIBF1/RIPK2/IL31RA
GOBP_POSITIVE_REGULATION_OF_SMOOTH_MUSCLE_CELL_PROLIFERATION	GOBP_POSITIVE_REGULATION_OF_SMOOTH_MUSCLE_CELL_PROLIFERATION	82	0.402064	1.62807	0.00591059	0.0861463	0.0740955	4788	tags=43%, list=24%, signal=33%	ITGA2/MIR146A/HMOX1/ITGB3/DDR2/EREG/MIR301A/HPGD/IL10/ADAMTS1/TLR4/MIR21/IGF1/ERN1/THBS1/TNF/FGF9/IL6/IL6R/MAP3K7/PRKCA/PIK3CA/IRAK4/GJA1/BMPR1A/PIK3R1/FGFR2/CDH13/EDN1/FGF2/MIR208A/JUN/PAK1/MMP2/S1PR1
GOBP_INNATE_IMMUNE_RESPONSE_ACTIVATING_CELL_SURFACE_RECEPTOR_SIGNALING_PATHWAY	GOBP_INNATE_IMMUNE_RESPONSE_ACTIVATING_CELL_SURFACE_RECEPTOR_SIGNALING_PATHWAY	99	0.372708	1.55756	0.00597015	0.0861463	0.0740955	3222	tags=32%, list=16%, signal=27%	MIR146A/IRAK2/TNIP3/BPIFB1/KLRC2/KLRC1/TNFAIP3/FFAR2/TLR2/TAX1BP1/TBK1/TRIM32/TRAF3/KLRC4-KLRK1/COLEC10/TLR1/PELI1/TLR4/TLR6/MIR200C/TRAF6/PRKCE/MAP3K7/CHUK/CD14/IRAK4/PJA2/NR1D1/RAB7B/RIPK2/SQSTM1/ACOD1
GOBP_POSITIVE_REGULATION_OF_HEMOPOIESIS	GOBP_POSITIVE_REGULATION_OF_HEMOPOIESIS	189	0.3142	1.4511	0.00587607	0.0861463	0.0740955	4284	tags=29%, list=21%, signal=23%	IL2RA/LIF/VNN1/CD83/CYLD/DUSP10/CR1/NFKBIZ/PNP/CD86/TESPA1/RHOH/RIPK1/IL10/IL7/NCKAP1L/CASP8/MIR21/PCID2/IL20/NOTCH2/ZBTB1/CD80/BTN2A2/SOCS5/RASGRP1/CD27/TNF/TNFSF4/TRAF6/HCLS1/GPR65/PRKCA/CD101/TOX/INPP5D/BTK/EGR3/BCL6/RIPK2/CORO1C/MALT1/PTPRC/LILRB4/IL36B/BRD7/RUNX1/CALCA/XRCC6/IL7R/OPA1/EP300/PBRM1/IL4R/PRKCZ
GOBP_MACROAUTOPHAGY	GOBP_MACROAUTOPHAGY	360	0.279839	1.39654	0.00589195	0.0861463	0.0740955	4826	tags=34%, list=24%, signal=26%	HMOX1/ATP6V0D2/LRRK2/LGALS8/RB1CC1/ATP6V1D/NPC1/EPG5/BAG3/SPTLC1/CASP3/MAP1LC3C/TP53INP1/RAB3GAP2/LRBA/HIF1A/TBK1/TRIM32/ATG2B/SESN3/OGT/VPS13D/CTSK/VCP/PIM2/PIKFYVE/VIPAS39/WDFY3/CHMP1B/ATP6V1A/WIPI1/TIGAR/ERN1/VPS13C/VPS4B/RAB3GAP1/DCN/EXOC1/MAPK8/EXOC8/SMURF1/MTM1/SIRT1/TRAF6/KDR/MAP3K7/SCFD1/EXOC4/SH3GLB1/SEC22B/ARFIP2/OPTN/VPS39/CHMP2B/TSC1/FYCO1/BECN1/PPTC7/PIK3C3/ATG4A/SMCR8/PIK3CA/GABARAP…
GOBP_DEFENSE_RESPONSE_TO_BACTERIUM	GOBP_DEFENSE_RESPONSE_TO_BACTERIUM	294	0.283515	1.38545	0.00590986	0.0861463	0.0740955	2327	tags=17%, list=11%, signal=15%	CCL20/FGA/IFNE/SLC30A1/GBP3/SERPINE1/KLK7/RNASE6/JCHAIN/IL1B/DMBT1/CXCL6/GBP2/NFKBIZ/TAB2/TMF1/IL18RAP/ADAMTS4/ZNFX1/NFKB1/ADAM17/CXCL13/TLR2/IL10/GSDMB/TBK1/PGC/CASP7/KLRC4-KLRK1/TLR4/HTN1/TLR6/DHX15/DAO/SLC9A9/ARG2/NOTCH2/DEFB133/TSLP/CASP4/MR1/NR1H4/SELP/PPBP/TNF/SEMG2/IL6/IL6R/MAP3K7/CLEC4D
GOBP_REGULATION_OF_BODY_FLUID_LEVELS	GOBP_REGULATION_OF_BODY_FLUID_LEVELS	385	0.272808	1.36538	0.00597625	0.0861463	0.0740955	2980	tags=19%, list=15%, signal=17%	FGG/SERPINB2/ITGA2/FGA/SERPIND1/F5/SERPINE2/F13A1/SERPINE1/ANGPTL1/CFTR/ITGB3/PDPN/PIK3CG/F11/COL3A1/F8/PDGFRA/ENTPD1/CYP4F2/C4BPB/PLAT/ANGPTL4/TEC/SCNN1G/MMRN1/HIF1A/F2RL2/P2RY12/DGKA/PLEK/TLR4/PPIA/HPS5/ANGPT1/MYO5B/PROS1/FAP/ANO1/GPAT4/PLAU/F2R/SELP/THBS1/JMJD1C/AKAP11/IL6ST/IL6/COMP/PLA2G4A/HAS2/ITPR3/PRKCE/IL6R/ENPP4/STXBP3/PIK3CB/PRKCA/DGKH/RAB27A/SLC22A2/ANXA2/PIK3CA/COPA/CD40/CPB2/AQP4/ME…
GOBP_REGULATION_OF_B_CELL_MEDIATED_IMMUNITY	GOBP_REGULATION_OF_B_CELL_MEDIATED_IMMUNITY	54	0.45278	1.7187	0.00603611	0.0865176	0.0744149	3656	tags=41%, list=18%, signal=34%	CR1L/CD28/CR2/FCGR2B/CR1/C4BPB/IL10/CD226/TNF/SUPT6H/TNFSF4/C4BPA/BTK/CD40/BCL6/C3/PTPRC/RIF1/TFRC/KMT5B/EXOSC3/TP53BP1
GOBP_REGULATION_OF_MYELOID_LEUKOCYTE_MEDIATED_IMMUNITY	GOBP_REGULATION_OF_MYELOID_LEUKOCYTE_MEDIATED_IMMUNITY	54	0.452082	1.71605	0.00603611	0.0865176	0.0744149	2076	tags=26%, list=10%, signal=23%	ARG1/IL13RA2/FCGR2B/CXCL6/CD84/STAP1/RABGEF1/DDX21/DNASE1L3/DHX36/CCR2/CAMK4/DDX1/ITGAM
GOBP_NEGATIVE_REGULATION_OF_MONOATOMIC_ION_TRANSMEMBRANE_TRANSPORT	GOBP_NEGATIVE_REGULATION_OF_MONOATOMIC_ION_TRANSMEMBRANE_TRANSPORT	73	0.407742	1.62616	0.00609396	0.0868561	0.074706	2928	tags=23%, list=14%, signal=20%	SLN/RGS4/SLC30A1/PPP3CC/MIR200C/ANK3/SESTD1/CAB39/CRBN/UBR3/PRKCE/FMR1/GSTO1/MIR30D/PLN/NEDD4L/VDAC1
GOBP_CYTOKINE_PRODUCTION_INVOLVED_IN_IMMUNE_RESPONSE	GOBP_CYTOKINE_PRODUCTION_INVOLVED_IN_IMMUNE_RESPONSE	97	0.371786	1.54974	0.0060829	0.0868561	0.074706	2252	tags=26%, list=11%, signal=23%	ARG1/SLAMF1/KIT/IL1B/FFAR2/IL1R1/IL10/IRAK3/DDX21/DHX36/TLR4/ANGPT1/HK1/CCR2/CAMK4/CD226/CLNK/LACC1/TNF/DDX1/SIRT1/TNFSF4/IL6/TRAF6/MAP3K7
GOBP_SOMATIC_STEM_CELL_DIVISION	GOBP_SOMATIC_STEM_CELL_DIVISION	12	-0.67705	-1.80134	0.00613622	0.0872134	0.0750133	1299	tags=50%, list=6%, signal=47%	WNT3A/HOXB4/FUT9/WNT7A/VANGL2/FZD7
GOBP_POSITIVE_REGULATION_OF_MYELOID_LEUKOCYTE_CYTOKINE_PRODUCTION_INVOLVED_IN_IMMUNE_RESPONSE	GOBP_POSITIVE_REGULATION_OF_MYELOID_LEUKOCYTE_CYTOKINE_PRODUCTION_INVOLVED_IN_IMMUNE_RESPONSE	20	0.609378	1.82248	0.00617253	0.0874844	0.0752464	2098	tags=35%, list=10%, signal=31%	KIT/DDX21/DHX36/TLR4/CAMK4/DDX1/SIRT1
GOBP_DORSAL_VENTRAL_NEURAL_TUBE_PATTERNING	GOBP_DORSAL_VENTRAL_NEURAL_TUBE_PATTERNING	14	-0.65679	-1.83416	0.00634364	0.0894101	0.0769028	3988	tags=64%, list=20%, signal=52%	FKBP8/SMO/RNF220/SHH/PTCH1/WNT3A/GSC/FOXA1/BMP4
GOBP_INTRACELLULAR_ZINC_ION_HOMEOSTASIS	GOBP_INTRACELLULAR_ZINC_ION_HOMEOSTASIS	37	0.515052	1.7633	0.00633775	0.0894101	0.0769028	5477	tags=68%, list=27%, signal=49%	SLC30A1/MT1M/MT1X/MT1H/SLC39A14/MT1G/MT1A/MT1F/MT1E/SLC39A10/SLC39A6/SLC39A9/SLC30A2/SLC30A9/MT1DP/SLC30A7/MT1B/SLC39A7/SLC30A10/AP3B1/TMEM163/MT4/SLC39A8/SLC1A1/MT1HL1
GOBP_LIPOXYGENASE_PATHWAY	GOBP_LIPOXYGENASE_PATHWAY	11	0.696164	1.77193	0.00640256	0.089742	0.0771882	869	tags=36%, list=4%, signal=35%	ALOX15/ALOX15B/PTGS2/HPGD
GOBP_MEMBRANE_LIPID_BIOSYNTHETIC_PROCESS	GOBP_MEMBRANE_LIPID_BIOSYNTHETIC_PROCESS	143	-0.313574	-1.4427	0.00638686	0.089742	0.0771882	5173	tags=41%, list=25%, signal=30%	PIGS/ORMDL3/SMPD4/PIGM/DPM2/CWH43/GAL3ST3/CERK/HACD1/CERKL/SPTLC3/DEGS2/CLN8/CSNK1G2/SPHK1/SIRT3/DPM3/PAQR4/PLA2G6/B3GALNT1/MECR/ENPP7/UGT8/B3GALT4/ELOVL1/CERS2/ST3GAL2/ORMDL2/ST8SIA3/ABCA2/SPHK2/ST3GAL3/FUT1/PIGO/ST6GALNAC4/SLC35C1/B4GALNT1/GAL3ST4/FUT2/FUT4/ELOVL3/PIGQ/CYP4F22/PRKD2/FUT9/GAL3ST1/PIGW/PIGP/ABCG2/PIGF/PGAP3/CERS4/SMPD2/B4GALT6/PIGZ/PEMT/GPAA1/PGAP2
GOBP_POSITIVE_REGULATION_OF_SMALL_GTPASE_MEDIATED_SIGNAL_TRANSDUCTION	GOBP_POSITIVE_REGULATION_OF_SMALL_GTPASE_MEDIATED_SIGNAL_TRANSDUCTION	80	0.400329	1.62556	0.00647443	0.0904994	0.0778397	2384	tags=25%, list=12%, signal=22%	PIK3CG/COL3A1/CCR7/ALS2/CDON/MAP4K4/CDKL5/LPAR1/NOTCH2/ARHGEF3/IGF1/F2R/AKAP13/RELN/RASGRP1/FXR1/BNIP2/PIK3CB/ITGAV/CSNK1A1
GOBP_NEURAL_TUBE_PATTERNING	GOBP_NEURAL_TUBE_PATTERNING	30	-0.5241	-1.77807	0.00650206	0.0906152	0.0779393	4555	tags=47%, list=22%, signal=36%	EN1/TBC1D32/FKBP8/SSBP3/SMO/SOX17/RNF220/SHH/TMEM107/PTCH1/WNT3A/GSC/FOXA1/BMP4
GOBP_POSITIVE_REGULATION_OF_ERK1_AND_ERK2_CASCADE	GOBP_POSITIVE_REGULATION_OF_ERK1_AND_ERK2_CASCADE	181	0.314866	1.44152	0.00651844	0.0906152	0.0779393	2698	tags=21%, list=13%, signal=18%	FGG/SLAMF1/FGA/IL13RA2/ITGB3/IL1B/ALOX15/GCNT2/CCR7/DDR2/PDGFRA/HTR2B/GPNMB/FGF1/AKAP12/CFLAR/GPR183/TLR4/ANGPT1/MIR21/NOTCH2/IGF1/RAPGEF2/CCL3/F2R/PDGFC/TNF/KDR/GAREM1/DSTYK/PRKCA/PTPN11/CHI3L1/RAP1B/DNAJC27/NPNT/HTR2C/HAVCR2
GOBP_MYELOID_LEUKOCYTE_CYTOKINE_PRODUCTION	GOBP_MYELOID_LEUKOCYTE_CYTOKINE_PRODUCTION	26	0.560244	1.77702	0.00657075	0.0910928	0.0783501	2796	tags=35%, list=14%, signal=30%	KIT/IRAK3/DDX21/DHX36/TLR4/CAMK4/DDX1/SIRT1/BCL6
GOBP_GLYCEROL_METABOLIC_PROCESS	GOBP_GLYCEROL_METABOLIC_PROCESS	19	-0.605217	-1.81495	0.0066816	0.0918858	0.0790321	2866	tags=47%, list=14%, signal=41%	PGP/MOGAT3/COQ2/TKFC/DGAT2/PCK1/LEP/PCK2/COQ3
GOBP_NEGATIVE_REGULATION_OF_TRANSMEMBRANE_TRANSPORT	GOBP_NEGATIVE_REGULATION_OF_TRANSMEMBRANE_TRANSPORT	112	0.362246	1.55292	0.00668227	0.0918858	0.0790321	3422	tags=26%, list=17%, signal=22%	SLN/RGS4/SLC30A1/MIR451A/IL1B/RGS2/PPP3CC/MIR200C/CTTNBP2NL/ANK3/SESTD1/CAB39/THBS1/TNF/CRBN/UBR3/OSTN/PRKCE/FMR1/STXBP3/GSTO1/MIR30D/PRKCB/PLN/NEDD4L/VDAC1/ARL6IP5/MIR1-1/CARTPT
GOBP_NEGATIVE_REGULATION_OF_CELLULAR_RESPONSE_TO_GROWTH_FACTOR_STIMULUS	GOBP_NEGATIVE_REGULATION_OF_CELLULAR_RESPONSE_TO_GROWTH_FACTOR_STIMULUS	121	0.337671	1.4586	0.006665	0.0918858	0.0790321	3641	tags=30%, list=18%, signal=25%	SFRP2/LRP2/DKK1/SOSTDC1/TNFAIP6/FBN1/AGTR2/MIR204/MIR100/SPRY1/CXCL13/ATP2B4/MMRN1/OFD1/CFLAR/MIR302B/SULF2/ANGPT1/GPR155/MIR200C/DCN/THBS1/SMURF1/SORL1/PIK3CB/MTMR4/PTPN1/ADAMTS12/GREM1/DAND5/SKIL/CHRDL1/MIR1-1/MIR98/SLIT2/GDF3
GOBP_LEUKOCYTE_HOMEOSTASIS	GOBP_LEUKOCYTE_HOMEOSTASIS	123	0.350419	1.51751	0.00671261	0.0920535	0.0791763	2756	tags=24%, list=14%, signal=21%	IL2RA/AIM2/CXCL6/TNFAIP3/FLT3/SLC40A1/ADAM17/TNFRSF17/CASP3/PMAIP1/PDE4B/GPR174/FAS/HIF1A/DOCK11/IL7/NCKAP1L/GPR183/BBS4/CCR2/DOCK10/IL6/PIK3CB/CD101/TNFSF14/RC3H1/RC3H2/BTK/PPP2CA/MERTK
GOBP_NOREPINEPHRINE_SECRETION	GOBP_NOREPINEPHRINE_SECRETION	11	-0.679451	-1.78079	0.00681475	0.0924546	0.0795214	5451	tags=73%, list=27%, signal=53%	P2RY1/OXT/FFAR3/COMT/GHSR/ADRA2C/ADRA2A/KCNB1
GOBP_GLYCINE_METABOLIC_PROCESS	GOBP_GLYCINE_METABOLIC_PROCESS	11	-0.679251	-1.78026	0.00681475	0.0924546	0.0795214	3120	tags=55%, list=15%, signal=46%	RIDA/AGXT2/SHMT1/SHMT2/GLYAT/PHGDH
GOBP_NEGATIVE_REGULATION_OF_G_PROTEIN_COUPLED_RECEPTOR_SIGNALING_PATHWAY	GOBP_NEGATIVE_REGULATION_OF_G_PROTEIN_COUPLED_RECEPTOR_SIGNALING_PATHWAY	72	0.405058	1.61364	0.00679758	0.0924546	0.0795214	3863	tags=29%, list=19%, signal=24%	RGS4/SERPINE1/RGS13/RGS18/CXCL8/CRY1/RGS2/RGS1/PDE4B/ATP2B4/PLEK/ARRDC3/RNF113A/GPRASP1/ADM/APLP1/PDE4D/RGS21/SLIT2/APP/CALCA
GOBP_INTRINSIC_APOPTOTIC_SIGNALING_PATHWAY	GOBP_INTRINSIC_APOPTOTIC_SIGNALING_PATHWAY	314	0.287068	1.42346	0.00680397	0.0924546	0.0795214	4769	tags=31%, list=23%, signal=24%	SFRP2/IL20RA/BIRC3/VNN1/DDIT3/CYLD/CYP1B1/FCGR2B/LRRK2/EDA2R/TNFRSF10B/EIF2AK3/TOPORS/SOD2/ITPR1/DNAJA1/SCN2A/CASP3/SNW1/TP53BP2/MSH6/PTGS2/PMAIP1/ZNF622/TRAF5/BCLAF1/PTPN2/IER3/RIPK1/IL10/HIF1A/TRIM32/DDX3X/IFI16/CASP7/PPIA/DDX5/MIR21/USP47/BDKRB2/NCK1/CASP4/PDK1/RRN3/ERN1/TNF/MDM2/SIRT1/PIK3CB/JMY/BECN1/CUL4A/CD24/CUL3/IVNS1ABP/BIRC2/MAP2K4/NFE2L2/PTPN1/FBXW7/CUL1/KDM1A/RRM2B/SKIL/ARL6IP5/ATM/C…
GOBP_PROTEIN_TARGETING_TO_VACUOLE	GOBP_PROTEIN_TARGETING_TO_VACUOLE	45	0.462491	1.6852	0.00690543	0.0932979	0.0802467	4785	tags=49%, list=24%, signal=37%	GCC2/NCOA4/IGF2R/VPS13D/VPS13A/VPS13C/SMURF1/SORL1/MON2/BECN1/PIK3C3/ATG14/SQSTM1/GNPTAB/VPS41/SCARB2/VPS53/HSPA8/VPS54/SORT1/AP3B1/LAMP2
GOBP_RIBOSOME_DISASSEMBLY	GOBP_RIBOSOME_DISASSEMBLY	40	0.475463	1.67416	0.00691368	0.0932979	0.0802467	6285	tags=60%, list=31%, signal=42%	PELO/VCP/TRIP4/TRNT1/UFSP2/HBS1L/LTN1/USP10/ASCC3/MTIF2/GIGYF2/GCN1/KLHDC10/ABCE1/NEMF/MTIF3/RCHY1/CDK5RAP3/RNF10/MRRF/GFM2/EIF4E2/RNF14/ANKZF1
GOBP_REGULATION_OF_ACTIN_FILAMENT_BASED_MOVEMENT	GOBP_REGULATION_OF_ACTIN_FILAMENT_BASED_MOVEMENT	42	0.485416	1.72484	0.00702269	0.0945176	0.0812958	1128	tags=24%, list=6%, signal=23%	DSP/DSG2/ANK2/PDPN/DSC2/STC1/AKAP9/PDE4B/ZEB2/KCNJ2
GOBP_DOUBLE_STRAND_BREAK_REPAIR_VIA_BREAK_INDUCED_REPLICATION	GOBP_DOUBLE_STRAND_BREAK_REPAIR_VIA_BREAK_INDUCED_REPLICATION	12	-0.672454	-1.78911	0.00708024	0.0950401	0.0817451	2221	tags=75%, list=11%, signal=67%	MCM7/MCM6/MCMDC2/MCM5/GINS4/MCM2/MCM4/CDC45/GINS2
GOBP_POSITIVE_REGULATION_OF_ESTABLISHMENT_OF_PROTEIN_LOCALIZATION	GOBP_POSITIVE_REGULATION_OF_ESTABLISHMENT_OF_PROTEIN_LOCALIZATION	304	0.28188	1.38934	0.00715963	0.0958522	0.0824436	4252	tags=28%, list=21%, signal=22%	FGG/FGA/CD38/ACSL4/IL1B/HSP90AA1/ANKRD1/ICE1/UBR5/BAG3/CEMIP/ECT2/PFKFB2/TLR2/UNC13B/AKAP5/BLK/HIF1A/IL1A/CCT6A/ZC3H12A/TRPA1/MYH10/TPR/EXPH5/TLR4/SAR1B/PPIA/SEC24D/CNST/WLS/RBM22/ZPR1/CEP290/NR1H4/RAB29/IPO5/IGF1/ANK3/SEC24A/MAPK8/TNF/ITGAM/SORL1/PRKCE/HCLS1/ADAM9/PRKCA/SH3GLB1/FUT10/NPEPPS/CEP295/RAPGEF4/CDH1/PCM1/OSBP/TOMM70/SEC31B/PFKM/FBXW7/XPO4/DNM1L/RHOU/PPID/PRKCD/CARTPT/TCP1/ATP2C1/EFNA5…
GOBP_POSITIVE_REGULATION_OF_ACUTE_INFLAMMATORY_RESPONSE	GOBP_POSITIVE_REGULATION_OF_ACUTE_INFLAMMATORY_RESPONSE	24	0.545676	1.6977	0.00725688	0.0968984	0.0833435	2970	tags=46%, list=15%, signal=39%	IL1B/CCR7/FFAR2/PTGS2/TNF/IL6ST/IL6/OSMR/OSM/BTK/C3
GOBP_NEGATIVE_REGULATION_OF_INNATE_IMMUNE_RESPONSE	GOBP_NEGATIVE_REGULATION_OF_INNATE_IMMUNE_RESPONSE	86	0.387049	1.57245	0.00727734	0.0969166	0.0833592	3456	tags=29%, list=17%, signal=24%	SERPINB4/ARG1/DUSP10/CR1/KLRC1/TNFAIP3/PARP14/PTPN2/IRAK3/IFI16/MIR21/ADAR/VSIG4/INPP5D/A2M/TRIM21/HAVCR2/DCST1/STAT2/TRAFD1/ACOD1/CD96/GIGYF2/USP38/OAS3
GOBP_OVULATION_CYCLE	GOBP_OVULATION_CYCLE	63	0.418222	1.64082	0.00733599	0.0974419	0.083811	2165	tags=25%, list=11%, signal=23%	TNFAIP6/LHCGR/CA12/GDF9/PDGFRA/NRIP1/EREG/ROBO2/CASP3/ZNF830/ADAMTS1/BMPR1B/PTN/SIRT1/MMP19/HAS2
GOBP_METALLO_SULFUR_CLUSTER_ASSEMBLY	GOBP_METALLO_SULFUR_CLUSTER_ASSEMBLY	23	-0.542782	-1.71983	0.00736923	0.0976279	0.0839709	3587	tags=48%, list=18%, signal=39%	NFS1/BOLA1/ISCA2/GLRX5/NUBP2/CIAO1/BOLA3/NDUFAB1/NUBPL/NFU1/FXN
GOBP_EMBRYONIC_ORGAN_MORPHOGENESIS	GOBP_EMBRYONIC_ORGAN_MORPHOGENESIS	288	-0.262039	-1.33293	0.00749078	0.0989798	0.0851337	3574	tags=24%, list=18%, signal=20%	IHH/NAGLU/NODAL/ALX4/DSCAML1/FUZ/TFAP2A/SMO/SOX17/ALX1/WNT11/KCNQ1/MSX1/POU4F3/SLC39A1/CITED2/SOX18/SRF/ZIC3/CLRN1/SPRY2/FBN2/SHH/HOXB7/RBPMS2/HOXB5/GLI3/TBX3/USH1G/FOXF1/FZD2/HOXD9/IRX5/MDFI/MTHFD1/SLC39A3/PCGF2/HOXA5/TEAD2/OTOP1/HOXB3/NDRG4/WNT3A/GSC/HOXB4/MAPK3/HOXA2/HOXB2/STIL/SATB2/VANGL2/HOXB6/SOBP/FOXF2/HOXD10/ENG/PAX8/TBX20/DLL1/GATA2/RBP4/NOG/BMP4/HOXA7/GATA3/HOXA4/APLNR/STOX1
GOBP_DEOXYRIBONUCLEOTIDE_METABOLIC_PROCESS	GOBP_DEOXYRIBONUCLEOTIDE_METABOLIC_PROCESS	46	-0.449452	-1.68363	0.00757721	0.0998617	0.0858923	3604	tags=43%, list=18%, signal=36%	NT5C/NTHL1/NEIL2/CMPK2/DGUOK/NUDT15/DCK/UPP2/NEIL1/OGG1/SMUG1/NT5M/SHMT1/DUT/AK5/DCTPP1/DNPH1/RRM2/DTYMK/UNG
GOBP_MATURE_B_CELL_DIFFERENTIATION	GOBP_MATURE_B_CELL_DIFFERENTIATION	38	0.5069	1.75622	0.00761126	0.0998931	0.0859193	3329	tags=39%, list=16%, signal=33%	FCGR2B/LGALS8/CR1/NFKBIZ/CDH17/IL10/DOCK11/GPR183/NOTCH2/DOCK10/IL6/ST3GAL1/PLCL2/MALT1/CD19
GOBP_POSITIVE_REGULATION_OF_T_CELL_PROLIFERATION	GOBP_POSITIVE_REGULATION_OF_T_CELL_PROLIFERATION	100	0.373432	1.56675	0.00761897	0.0998931	0.0859193	3287	tags=27%, list=16%, signal=23%	SLAMF1/IL2RA/VCAM1/CD28/IL1B/PNP/CD86/CD274/IL1A/NCKAP1L/MIR21/CD80/CCR2/NCK1/ZP4/IGF1/IL6ST/TNFSF4/IL6/TRAF6/CD24/HAVCR2/PRKCQ/RIPK2/PTPRC/CD40LG/TFRC
GOBP_NODAL_SIGNALING_PATHWAY	GOBP_NODAL_SIGNALING_PATHWAY	16	-0.60838	-1.75125	0.00765169	0.100064	0.0860659	3551	tags=50%, list=17%, signal=41%	NODAL/DMRT1/CITED2/SHH/NCLN/ACVR1C/NOG/DACT2
GOBP_NITRIC_OXIDE_CGMP_MEDIATED_SIGNALING	GOBP_NITRIC_OXIDE_CGMP_MEDIATED_SIGNALING	10	0.726381	1.81954	0.0077381	0.100865	0.0867549	3763	tags=50%, list=19%, signal=41%	AGTR2/ATP2B4/THBS1/KDR/PRKG1
GOBP_SMALL_MOLECULE_CATABOLIC_PROCESS	GOBP_SMALL_MOLECULE_CATABOLIC_PROCESS	340	-0.253617	-1.305	0.0077527	0.100865	0.0867549	4882	tags=32%, list=24%, signal=25%	ABCB11/CARNMT1/SNX17/PDXP/CRAT/GPT/MPST/NUDT7/PCCA/ABHD1/ADTRP/DLAT/HOGA1/FOXK1/ARHGAP11B/AMDHD2/MLYCD/HAGH/GLYCTK/IDO1/RENBP/ACOT8/SULT1A2/SLC25A17/HYKK/SRD5A3/SCARF1/QDPR/HADH/HSD17B10/ALDH1B1/GLB1L2/PHYH/CYP4F12/IRS2/SARDH/RIDA/ESD/ALDH3B2/NOS1/GCAT/AGXT2/CYP26A1/ABHD3/BAD/ECI1/TYSND1/ACOT7/HGD/SESN2/ILVBL/GCDH/GALE/ECHDC2/IRS1/PNKD/FAAH/UPP2/FUT1/GALK1/ECHDC1/PON3/NUDT8/CYP4A11/ALDH4A1/CDO1/X…
GOBP_REGULATION_OF_PEPTIDYL_TYROSINE_PHOSPHORYLATION	GOBP_REGULATION_OF_PEPTIDYL_TYROSINE_PHOSPHORYLATION	81	0.393495	1.59924	0.00781041	0.101356	0.0871772	3075	tags=28%, list=15%, signal=24%	SFRP2/LIF/KIT/SAMSN1/FGF7/FLT3/PARP14/BANK1/PTPN2/IL10/PARP9/IL7/ANGPT1/IL20/CD80/SOCS5/IL6/SOCS4/TNFSF18/OSM/PIBF1/RIPK2/IL31RA
GOBP_NEGATIVE_REGULATION_OF_B_CELL_MEDIATED_IMMUNITY	GOBP_NEGATIVE_REGULATION_OF_B_CELL_MEDIATED_IMMUNITY	14	0.661787	1.8254	0.00786304	0.101519	0.087318	2796	tags=50%, list=14%, signal=43%	CR1L/CR2/FCGR2B/CR1/C4BPB/C4BPA/BCL6
GOBP_NEPHRIC_DUCT_DEVELOPMENT	GOBP_NEPHRIC_DUCT_DEVELOPMENT	15	-0.636875	-1.80932	0.00786304	0.101519	0.087318	615	tags=67%, list=3%, signal=65%	HNF1B/WNT9B/LHX1/PKD1/WNT11/GREB1L/EPHA4/EPHA7/BMP4/GATA3
GOBP_METANEPHRIC_COLLECTING_DUCT_DEVELOPMENT	GOBP_METANEPHRIC_COLLECTING_DUCT_DEVELOPMENT	10	-0.693967	-1.75668	0.00792943	0.102117	0.0878318	3325	tags=60%, list=16%, signal=50%	PKD1/WNT7B/SHH/PTCH1/PAX8/CALB1
GOBP_INCLUSION_BODY_ASSEMBLY	GOBP_INCLUSION_BODY_ASSEMBLY	29	0.520606	1.68296	0.00808783	0.103766	0.0892502	2108	tags=31%, list=10%, signal=28%	DNAJA4/HSP90AA1/DNAJB1/EPG5/BAG3/SACS/VCP/PSMC6/SORL1
GOBP_REGULATION_OF_CATALYTIC_ACTIVITY	GOBP_REGULATION_OF_CATALYTIC_ACTIVITY	484	0.261128	1.33353	0.00809839	0.103766	0.0892502	4386	tags=30%, list=22%, signal=24%	NTRK2/IRAK2/SERPINB8/IL1B/PIK3CG/LRRK2/TNFRSF10B/CR1/DDR2/TAF7/CACNA1D/EREG/TAB2/FLT3/CEMIP/DNAJA1/EIF4A2/ECT2/CCDC88A/RGS1/ALS2/ZNF622/TNFRSF10A/AKAP5/RAB3GAP2/RIPK1/TBC1D15/GCH1/SNX9/PARP9/THY1/DOCK11/PUM3/ARRDC3/FGF1/SERPINB1/ETAA1/DIRAS3/POLG2/KLRC4-KLRK1/RBL2/GLA/SYNPO2/PPIA/TLR6/ANGPT1/ANKLE2/ITGA6/CCR2/RABGAP1/TOM1L1/SIPA1L1/TIGAR/IGF1/DOCK10/ITGB1/RAPGEF2/NOLC1/TAOK3/ADAR/NPM1/FGF16/USP44…
GOBP_NEGATIVE_REGULATION_OF_CALCIUM_ION_IMPORT	GOBP_NEGATIVE_REGULATION_OF_CALCIUM_ION_IMPORT	14	0.65893	1.81752	0.00816258	0.103802	0.0892812	4495	tags=57%, list=22%, signal=45%	SLN/SLC30A1/PPP3CC/MIR200C/PLN/SEMG1/PPP3CA/MIR208A
GOBP_DNA_STRAND_ELONGATION_INVOLVED_IN_DNA_REPLICATION	GOBP_DNA_STRAND_ELONGATION_INVOLVED_IN_DNA_REPLICATION	15	-0.634985	-1.80395	0.00816258	0.103802	0.0892812	1135	tags=33%, list=6%, signal=31%	PCNA/RFC3/MCM4/POLD2/GINS1
GOBP_CELL_SURFACE_TOLL_LIKE_RECEPTOR_SIGNALING_PATHWAY	GOBP_CELL_SURFACE_TOLL_LIKE_RECEPTOR_SIGNALING_PATHWAY	72	0.401235	1.59841	0.0081436	0.103802	0.0892812	3222	tags=38%, list=16%, signal=32%	MIR146A/IRAK2/TNIP3/BPIFB1/TNFAIP3/TLR2/TAX1BP1/TBK1/TRIM32/TRAF3/TLR1/PELI1/TLR4/TLR6/MIR200C/TRAF6/PRKCE/MAP3K7/CHUK/CD14/IRAK4/PJA2/NR1D1/RAB7B/RIPK2/SQSTM1/ACOD1
GOBP_RELAXATION_OF_MUSCLE	GOBP_RELAXATION_OF_MUSCLE	34	0.506943	1.71025	0.00818376	0.103811	0.0892891	4442	tags=44%, list=22%, signal=35%	SLN/RGS2/PDE4B/KCNJ2/PVALB/PIK3CA/PLN/GSN/PDE4D/CARTPT/MIR153-1/ADORA2B/PRKG1/ATP1A1/ATP1B1
GOBP_POSITIVE_REGULATION_OF_RESPONSE_TO_CYTOKINE_STIMULUS	GOBP_POSITIVE_REGULATION_OF_RESPONSE_TO_CYTOKINE_STIMULUS	59	0.43113	1.66701	0.00830887	0.105135	0.0904281	4747	tags=49%, list=23%, signal=38%	IL1R1/PARP14/ADAM17/TLR2/TXK/RIPK1/HIF1A/PARP9/TBK1/TRIM32/IL7/TLR4/TSLP/CASP4/DHX9/CREBRF/CXCR4/USP27X/CD40/RIPK2/NRDC/IFIH1/RBM47/ADAM10/EDN1/MED1/PAFAH1B1/TRIM44/MMP8
GOBP_POSITIVE_REGULATION_OF_VASCULAR_ENDOTHELIAL_GROWTH_FACTOR_SIGNALING_PATHWAY	GOBP_POSITIVE_REGULATION_OF_VASCULAR_ENDOTHELIAL_GROWTH_FACTOR_SIGNALING_PATHWAY	13	0.676594	1.83901	0.00841392	0.105936	0.0911169	4118	tags=69%, list=20%, signal=55%	ITGB3/MIR21/ITGB1/SMOC2/CCBE1/GREM1/PROX1/VTN/ITGA5
GOBP_MITOCHONDRIAL_MEMBRANE_ORGANIZATION	GOBP_MITOCHONDRIAL_MEMBRANE_ORGANIZATION	103	-0.342601	-1.49814	0.00840953	0.105936	0.0911169	5983	tags=44%, list=29%, signal=31%	LETM1/NME3/SLC25A6/TIMM9/TMEM11/NAIF1/BAK1/NDUFA13/MUL1/ALKBH7/SAMM50/EYA2/ARHGAP11B/CLN8/CHCHD6/NOL3/ZNF205/RHOT2/SIVA1/MTCH2/APOO/UQCC3/MTX1/TMEM102/TOMM22/MTX2/BAD/BCL2/MTX3/BOK/CHCHD10/ADCK1/TIMM8B/BCS1L/STPG1/TMEM14A/TIMM10/SLC35F6/GSK3A/TIMM50/COX18/ROMO1/TIMM13/MPV17L/MIR29A
GOBP_MULTI_CILIATED_EPITHELIAL_CELL_DIFFERENTIATION	GOBP_MULTI_CILIATED_EPITHELIAL_CELL_DIFFERENTIATION	12	-0.665137	-1.76964	0.00853831	0.106971	0.0920074	2620	tags=42%, list=13%, signal=36%	FOXJ1/TP73/E2F4/DEUP1/PLK4
GOBP_T_HELPER_1_TYPE_IMMUNE_RESPONSE	GOBP_T_HELPER_1_TYPE_IMMUNE_RESPONSE	64	0.409853	1.61291	0.00853197	0.106971	0.0920074	2158	tags=27%, list=11%, signal=24%	SLAMF1/IL1RL1/IL1B/NFKBIZ/IL18RAP/IL1R1/STAT4/IL10/CRACR2A/TLR4/CD80/CCR2/SOCS5/IL6ST/TNFSF4/TRAF6/PLA2G4A
GOBP_REGULATION_OF_MONOATOMIC_ANION_TRANSPORT	GOBP_REGULATION_OF_MONOATOMIC_ANION_TRANSPORT	10	0.719325	1.80187	0.00858885	0.107339	0.092324	2243	tags=50%, list=11%, signal=45%	ABCB1/STC1/TRPA1/AHCYL1/ATP8B1
GOBP_REGULATION_OF_HUMORAL_IMMUNE_RESPONSE_MEDIATED_BY_CIRCULATING_IMMUNOGLOBULIN	GOBP_REGULATION_OF_HUMORAL_IMMUNE_RESPONSE_MEDIATED_BY_CIRCULATING_IMMUNOGLOBULIN	15	0.655138	1.85205	0.00862285	0.1075	0.0924617	3165	tags=53%, list=16%, signal=45%	CR1L/CR2/FCGR2B/CR1/C4BPB/TNF/C4BPA/PTPRC
GOBP_ENDOTHELIAL_CELL_MIGRATION	GOBP_ENDOTHELIAL_CELL_MIGRATION	261	0.292294	1.40568	0.0086454	0.107517	0.0924763	4042	tags=30%, list=20%, signal=24%	MIR31/MIR146A/HMOX1/FGFBP1/ADAMTS9/PLK2/ITGB3/DNAJA4/CYP1B1/PIK3CG/AGTR2/LGALS8/FSTL1/DPP4/MIR204/STC1/ETS1/ADAM17/LOXL2/CXCL13/PTGS2/ATP2B4/MMRN1/HIF1A/NRP2/ZEB2/FGF1/ZC3H12A/PACSIN2/ANGPT1/MIR21/MIA3/PTN/MIR200C/FAP/ITGB1/SMOC2/S100A2/DCN/FGF16/SP100/THBS1/TNF/S100A7A/SIRT1/KDR/PIK3CB/PRKCA/HDAC9/CCBE1/MIR30A/PIK3CA/CD40/EGR3/TGFBR1/NFE2L2/GREM1/NF1/EGF/RHOJ/PROX1/PIK3C2A/PTPRM/RIN2/PLG/SLIT2/B…
GOBP_RESPONSE_TO_GLUCAGON	GOBP_RESPONSE_TO_GLUCAGON	29	-0.519898	-1.74415	0.00872545	0.108031	0.0929189	3928	tags=41%, list=19%, signal=33%	PRKAR2B/ADCY4/ADCY8/PRKAR1B/GLP1R/FUT1/CDO1/SREBF1/CYC1/CCNA2/GLP2R/HMGCS2
GOBP_VIRAL_GENOME_REPLICATION	GOBP_VIRAL_GENOME_REPLICATION	106	0.362915	1.53825	0.00872936	0.108031	0.0929189	3640	tags=33%, list=18%, signal=27%	CD28/TRIM38/CXCL8/ZNFX1/EIF2AK4/CCL8/RNASEL/IFIT5/APOBEC3H/DDX3X/ZC3H12A/TOP2B/SRPK1/IFI16/VCP/PPIA/SMC6/FAM111A/SRPK2/DDB1/KPNA6/ADAR/TNF/FMR1/SMC5/OASL/TNIP1/IFIH1/PROX1/OAS2/PPID/APOBEC3B/OAS3/ADARB1/ZC3HAV1
GOBP_POSITIVE_REGULATION_OF_TELOMERE_MAINTENANCE_VIA_TELOMERE_LENGTHENING	GOBP_POSITIVE_REGULATION_OF_TELOMERE_MAINTENANCE_VIA_TELOMERE_LENGTHENING	25	0.566775	1.77907	0.00879448	0.108572	0.0933843	4100	tags=60%, list=20%, signal=48%	HSP90AA1/HNRNPA1/CCT6A/DHX36/TNKS2/HNRNPA2B1/ATR/TNKS/ATM/CTNNB1/CCT8/TCP1/POT1/CCT5/CCT4
GOBP_REGULATION_OF_MATRIX_METALLOPEPTIDASE_SECRETION	GOBP_REGULATION_OF_MATRIX_METALLOPEPTIDASE_SECRETION	10	0.717727	1.79787	0.00889835	0.109588	0.0942579	1357	tags=40%, list=7%, signal=37%	MIR146A/CD200/TLR2/TLR4
GOBP_SISTER_CHROMATID_SEGREGATION	GOBP_SISTER_CHROMATID_SEGREGATION	226	-0.280722	-1.3856	0.0089225	0.109619	0.0942849	2428	tags=20%, list=12%, signal=18%	DPF3/CDCA8/SPAG5/BUB1B/KIF15/DYNLRB2/KMT5A/WRAP73/BCL7B/MYBL2/ZWINT/CDK1/BCL7C/UBE2C/TOP2A/UHRF1/RANGRF/RMI2/TUBG1/NDC80/DYNLL1/SKA2/CENPK/BIRC5/BUB1/AAAS/NCAPG2/PLK1/ANAPC11/CHMP6/CDC20/KNL1/KIF14/SPC24/NUF2/MAD2L1/DLGAP5/SKA3/TRIP13/KIF23/KIF2C/SKA1/TTK/CENPI/SPC25
GOBP_NEGATIVE_REGULATION_OF_INTERLEUKIN_12_PRODUCTION	GOBP_NEGATIVE_REGULATION_OF_INTERLEUKIN_12_PRODUCTION	17	0.618621	1.79244	0.0089531	0.10973	0.0943797	2777	tags=47%, list=14%, signal=41%	SLAMF1/CCR7/NFKB1/IL10/IRAK3/MIR21/THBS1/PIBF1
GOBP_ORGANIC_ACID_CATABOLIC_PROCESS	GOBP_ORGANIC_ACID_CATABOLIC_PROCESS	227	-0.281127	-1.38786	0.00903184	0.110428	0.0949804	4882	tags=35%, list=24%, signal=27%	ABCB11/CARNMT1/CRAT/GPT/MPST/NUDT7/PCCA/ABHD1/ADTRP/DLAT/HOGA1/ARHGAP11B/AMDHD2/MLYCD/IDO1/RENBP/ACOT8/SLC25A17/HYKK/QDPR/HADH/HSD17B10/PHYH/CYP4F12/IRS2/SARDH/RIDA/NOS1/GCAT/AGXT2/CYP26A1/ABHD3/ECI1/TYSND1/ACOT7/HGD/SESN2/ILVBL/GCDH/ECHDC2/IRS1/FAAH/ECHDC1/PON3/NUDT8/CYP4A11/ALDH4A1/CDO1/XYLB/BCKDHB/LDHD/SDSL/ACMSD/SHMT1/AKT2/ACACB/DECR2/ACADS/GSTZ1/BCAT2/MCAT/NAGK/KMO/DCXR/SLC25A21/FAH/ABCD2/CS…
GOBP_HOMOLOGOUS_RECOMBINATION	GOBP_HOMOLOGOUS_RECOMBINATION	66	-0.387769	-1.57257	0.00906394	0.110554	0.0950888	1888	tags=24%, list=9%, signal=22%	KLHDC3/HFM1/RMI1/TOP2A/RAD54L/UHRF1/C14orf39/SWI5/EME1/RNF212/RAD51/RAD51C/BRCA1/TRIP13/BRIP1/MND1
GOBP_SALIVA_SECRETION	GOBP_SALIVA_SECRETION	12	-0.660678	-1.75778	0.00912211	0.110997	0.0954696	1383	tags=33%, list=7%, signal=31%	CHRM1/CHRM3/STATH/AQP5
GOBP_SKELETAL_MUSCLE_CONTRACTION	GOBP_SKELETAL_MUSCLE_CONTRACTION	50	0.447439	1.67731	0.0092697	0.112408	0.0966833	2838	tags=16%, list=14%, signal=14%	TTN/DDIT3/HSP90AA1/CASQ1/KCNJ2/TNF/GSTO1/MYH7
GOBP_GRANULOCYTE_ACTIVATION	GOBP_GRANULOCYTE_ACTIVATION	56	0.427683	1.63125	0.00930454	0.112408	0.0966833	4928	tags=39%, list=24%, signal=30%	FCER1A/FCGR2B/CXCL6/CXCL8/IL18RAP/DNASE1L3/CCR2/CCL3/ENPP3/TNF/ITGAM/STXBP3/PTPN11/IL16/KMT2E/PRKCD/PREX1/CXCR1/CTSG/ANXA3/SYK/FCAR
GOBP_TYPE_I_INTERFERON_PRODUCTION	GOBP_TYPE_I_INTERFERON_PRODUCTION	130	0.342562	1.49353	0.00930454	0.112408	0.0966833	4927	tags=37%, list=24%, signal=28%	CYLD/HSP90AA1/TRAF3IP3/TRIM38/UAP1/HSPD1/RIOK3/POLR3A/TLR2/IRF1/IL10/TBK1/TRAF3/DDX3X/DHX36/TLR4/MIR21/DHX9/REL/TLR8/TANK/TRAF6/PTPN11/TRIM21/CHUK/TOMM70/CUL3/CD14/HAVCR2/RIPK2/MPHOSPH8/IFIH1/ACOD1/OAS2/TLR7/OAS3/ZC3HAV1/KPNA2/POLR3F/GSK3B/SETD2/RELB/XIAP/G3BP1/DHX33/OAS1/ATG5/SYK
GOBP_NEGATIVE_REGULATION_OF_CELL_FATE_COMMITMENT	GOBP_NEGATIVE_REGULATION_OF_CELL_FATE_COMMITMENT	15	0.650256	1.83825	0.00935983	0.112807	0.0970267	80	tags=27%, list=0%, signal=27%	SFRP2/DKK1/SOSTDC1/CD69
GOBP_T_CELL_DIFFERENTIATION_INVOLVED_IN_IMMUNE_RESPONSE	GOBP_T_CELL_DIFFERENTIATION_INVOLVED_IN_IMMUNE_RESPONSE	106	0.361535	1.5324	0.00954138	0.114616	0.0985829	4463	tags=41%, list=22%, signal=32%	CD69/NFKBIZ/IL18RAP/CD86/ICOS/JAK1/STAT4/IL10/TBK1/ZC3H12A/CRACR2A/GPR183/IRF4/MIR21/LY9/CD80/ENTPD7/SOCS5/IL6ST/TNFSF4/IL6/RORA/IL6R/FGL2/GPR65/CLEC4D/TNFSF18/RC3H1/TSC1/RC3H2/BCL6/RIPK2/MALT1/SLAMF6/ATP7A/PTGER4/PIK3R1/OPA1/EP300/PRKCZ/BATF/MTOR/RELB
GOBP_ACTOMYOSIN_STRUCTURE_ORGANIZATION	GOBP_ACTOMYOSIN_STRUCTURE_ORGANIZATION	204	0.310842	1.45151	0.00957772	0.114616	0.0985829	5158	tags=37%, list=25%, signal=28%	TTN/ANKRD1/KLHL41/IQGAP2/MYL2/PDGFRA/MYOC/ECT2/CCDC88A/CASQ1/MKKS/LUZP1/EPB41/FLNC/LMOD1/ZEB2/MYBPC1/CFLAR/MYH10/BBS4/PHLDB2/LPAR1/CGNL1/MIR21/LIMCH1/KRT8/MYH11/ITGB1/AKAP13/GPR65/TMOD1/EPB41L3/TSC1/IQGAP1/CUL3/NEBL/TGFBR1/EPB41L2/PGM5/PROX1/PPFIA1/MYOZ2/MYOM3/PHACTR1/MIR1-1/ARHGEF10/TMOD2/BMP10/PDCD10/MYH14/ACTN2/PTGER4/NEB/TRPM7/PIK3R1/ROCK2/ACTA1/MYOM1/CLASP1/EDN1/TPM1/MTOR/FHDC1/PAK1/ARHGAP28…
GOBP_PROTEIN_CONTAINING_COMPLEX_DISASSEMBLY	GOBP_PROTEIN_CONTAINING_COMPLEX_DISASSEMBLY	247	0.287214	1.36391	0.00957399	0.114616	0.0985829	5202	tags=34%, list=26%, signal=26%	SLN/MAP1B/EPG5/KIF21A/MAP1LC3C/NSF/IST1/ETF1/MICAL2/LMOD1/PLEK/IRAK3/SETX/VCP/ADD3/SCIN/VIPAS39/CLTC/DYRK3/TFIP11/PLEKHH2/CHMP1B/VPS4B/KIF18A/CKAP2/TNF/SWAP70/NCKAP5/TMOD1/LIMA1/MTRF1L/VPS39/CCDC88C/CHMP2B/TRIM21/FYCO1/BECN1/AVIL/PIK3C3/SMCR8/PIK3CA/GABARAPL3/SPTAN1/WDR47/NFE2/SUPT16H/CAMSAP2/GSN/EPS8/ATG14/OGFOD1/SNX14/TMOD2/SPTBN1/ATAD2B/BBOF1/ASPH/HSPA8/ACTN2/TAOK1/ASB2/PHF23/STX17/VTA1/CHMP5/…
GOBP_NEGATIVE_REGULATION_OF_AXONOGENESIS	GOBP_NEGATIVE_REGULATION_OF_AXONOGENESIS	50	-0.420217	-1.60316	0.00962267	0.114883	0.0988126	1346	tags=18%, list=7%, signal=17%	CDK5/WNT3A/SEMA6C/SEMA3F/EPHA7/DCC/SEMA3G/TNR/SPP1
GOBP_POSITIVE_REGULATION_OF_VASCULAR_ASSOCIATED_SMOOTH_MUSCLE_CELL_MIGRATION	GOBP_POSITIVE_REGULATION_OF_VASCULAR_ASSOCIATED_SMOOTH_MUSCLE_CELL_MIGRATION	19	0.606615	1.8152	0.00986245	0.11636	0.100083	2252	tags=42%, list=11%, signal=37%	MIR146A/MIR451A/DDR2/ADAMTS1/MIR21/DOCK5/FGF9/MAP3K7
GOBP_PROSTANOID_BIOSYNTHETIC_PROCESS	GOBP_PROSTANOID_BIOSYNTHETIC_PROCESS	29	0.514764	1.66408	0.00980555	0.11636	0.100083	2875	tags=38%, list=14%, signal=33%	IL1B/HPGDS/PNPLA8/MIR204/PLA2G4F/PTGS2/PTGIS/SIRT1/PLA2G4A/PIBF1/AKR1C3
GOBP_ARACHIDONATE_METABOLIC_PROCESS	GOBP_ARACHIDONATE_METABOLIC_PROCESS	53	0.428181	1.62328	0.00988393	0.11636	0.100083	2158	tags=25%, list=11%, signal=22%	CYP2C8/CYP1B1/ALOX15/HPGDS/PNPLA8/ALOX15B/CYP4F2/PTGS2/FAAH2/PTGIS/PLA2G4C/CYP2B6/PLA2G4A
GOBP_EXTRACELLULAR_MATRIX_DISASSEMBLY	GOBP_EXTRACELLULAR_MATRIX_DISASSEMBLY	64	0.404456	1.59167	0.00987556	0.11636	0.100083	4769	tags=44%, list=23%, signal=34%	KLK7/CMA1/PDPN/DDR2/ADAMTS4/DPP4/CTSS/CTSK/RECK/FAP/EXOC8/MMP19/IL6/LAMC1/KIF9/PLG/MIR98/ADAM10/CTSV/CLASP1/MMP3/CTSG/MELTF/MMP7/STAT3/PBXIP1/MMP8/MMP2
GOBP_DEVELOPMENT_OF_PRIMARY_FEMALE_SEXUAL_CHARACTERISTICS	GOBP_DEVELOPMENT_OF_PRIMARY_FEMALE_SEXUAL_CHARACTERISTICS	107	0.354712	1.50387	0.00981205	0.11636	0.100083	2184	tags=20%, list=11%, signal=18%	ZFY/KIT/TNFAIP6/LHCGR/GDF9/PDGFRA/NRIP1/EREG/ROBO2/FST/CASP3/ZNF830/SPO11/ADAMTS1/CTNNA1/BMPR1B/ARID5B/KITLG/SIRT1/MMP19/KDR
GOBP_POSITIVE_REGULATION_OF_CELL_CYCLE	GOBP_POSITIVE_REGULATION_OF_CELL_CYCLE	321	-0.259136	-1.32138	0.00986591	0.11636	0.100083	3465	tags=23%, list=17%, signal=19%	POC1A/LEF1/PSMD10/KIF20B/SASS6/ASCL1/POLDIP2/DYNLL2/ESPL1/DMRT1/SOX15/NUPR1/LSM10/LFNG/MTBP/MSX1/RAD23A/CITED2/ATAD5/TCF3/XRCC3/UBE2E2/CDCA8/SPAG5/TFDP1/KCNA5/DYNLRB2/WNT10B/MRGPRX2/TBX3/GIPC1/CDK1/MEIOC/UBE2C/USP2/E2F8/CCND1/NDC80/DYNLL1/BRCA2/AURKA/WIZ/CDC25C/HCFC1/BIRC5/BUB1/CENPV/STIL/NCAPG2/MIR26B/PLK1/SH2B1/ANAPC11/FOXA1/TBX20/CDK4/CDC20/RAD51C/KNL1/PLK4/KIF14/CDC25A/RRM2/TP63/MAD2L1/DLGAP5…
GOBP_REGULATION_OF_SUPRAMOLECULAR_FIBER_ORGANIZATION	GOBP_REGULATION_OF_SUPRAMOLECULAR_FIBER_ORGANIZATION	354	0.270508	1.34643	0.00996807	0.116808	0.100468	5220	tags=34%, list=26%, signal=26%	MIR31/RGS4/ALOX15/CCR7/MAP1B/PDE4DIP/KIF21A/MYOC/CSF3/CCDC88A/AKAP9/MKKS/CDK5RAP2/SNX9/LMOD1/PLEK/NCKAP1L/ADD3/BBS4/FER/SYNPO2/PHLDB2/LPAR1/SCIN/CGNL1/MIR21/CLIP1/LIMCH1/PLEKHH2/NCK1/MAPRE1/LDLR/AKAP13/CKAP2/RICTOR/SWAP70/PRKCE/HCLS1/ARFGEF1/GPR65/TMOD1/LIMA1/ARFIP2/CYFIP1/CCDC88C/TSC1/AVIL/PIK3CA/HAUS3/SPTAN1/PPP2CA/WDR47/TGFBR1/USP8/CAMSAP2/GSN/EPS8/NCKAP1/C9orf72/PSEN1/SSH1/SSH2/AP1AR/PROX1/PP…
GOBP_POSITIVE_REGULATION_OF_CELL_DEVELOPMENT	GOBP_POSITIVE_REGULATION_OF_CELL_DEVELOPMENT	419	0.263017	1.32599	0.00996706	0.116808	0.100468	3217	tags=20%, list=16%, signal=17%	LRP2/IL2RA/LIF/KIT/SLC30A1/NTRK2/SERPINE2/VNN1/BNC1/CD83/CYLD/IL1B/DUSP10/CR1/MAP1B/NFKBIZ/PNP/ROBO2/CD86/CRABP2/GOLGA4/TESPA1/SNW1/RHOH/PLAG1/CDKL5/IST1/RIPK1/IL10/HIF1A/TRIM32/ZEB2/IL7/NCKAP1L/DHX36/CASP8/MIR21/PTN/PCID2/IL20/NOTCH2/ZBTB1/CD80/BTN2A2/RELN/SPEN/SOCS5/RASGRP1/CD27/TNF/NAP1L1/SMURF1/FXR1/IL6ST/CAPRIN2/TNFSF4/IL6/TIAM1/CXCR4/TRAF6/PLXNC1/FMR1/HCLS1/MIR142/GPR65/PRKCA/CD101/TOX/INPP…
GOBP_REGULATION_OF_TRANSLATION_IN_RESPONSE_TO_STRESS	GOBP_REGULATION_OF_TRANSLATION_IN_RESPONSE_TO_STRESS	18	0.606168	1.77969	0.00999782	0.116887	0.100536	1903	tags=39%, list=9%, signal=35%	DNAJC3/EIF2AK3/EIF2AK4/RPS6KA3/DDX3X/NCK1/NPM1
GOBP_POSITIVE_REGULATION_OF_VASOCONSTRICTION	GOBP_POSITIVE_REGULATION_OF_VASOCONSTRICTION	28	0.532768	1.71125	0.0101113	0.117782	0.101306	1867	tags=25%, list=9%, signal=23%	FGG/FGA/CD38/HRH1/ADD3/MIR21/F2R
GOBP_REGULATION_OF_COMPLEMENT_ACTIVATION	GOBP_REGULATION_OF_COMPLEMENT_ACTIVATION	24	0.534684	1.6635	0.0101308	0.117782	0.101306	2970	tags=46%, list=15%, signal=39%	CFH/CR1L/CR2/IL1B/CR1/C4BPB/CFI/VSIG4/C4BPA/A2M/C3
GOBP_NEGATIVE_REGULATION_OF_CANONICAL_NF_KAPPAB_SIGNAL_TRANSDUCTION	GOBP_NEGATIVE_REGULATION_OF_CANONICAL_NF_KAPPAB_SIGNAL_TRANSDUCTION	90	0.36331	1.484	0.010144	0.117782	0.101306	2880	tags=31%, list=14%, signal=27%	MIR146A/IRAK2/CYLD/TNIP3/TRIM59/TNFAIP3/MIR30C2/RIOK3/CD200/RHOH/TAX1BP1/RIPK1/IRAK3/ZC3H12A/OLFM4/CASP8/MIR21/NR1H4/ANXA4/SIRT1/TANK/RORA/USP10/OPTN/TNIP1/ZMYND11/NR1D1/NKIRAS1
GOBP_DISRUPTION_OF_ANATOMICAL_STRUCTURE_IN_ANOTHER_ORGANISM	GOBP_DISRUPTION_OF_ANATOMICAL_STRUCTURE_IN_ANOTHER_ORGANISM	115	-0.332502	-1.48217	0.010173	0.117849	0.101363	1647	tags=19%, list=8%, signal=18%	DEFA6/DEFB115/TUSC2/DEFB118/TOR2A/C6/ROMO1/PRF1/CCL28/XCL1/DEFB136/CXCL9/GZMA/CXCL14/C8B/NKG7/DEFB128/STATH/GNLY/NTS/CXCL10/CXCL11
GOBP_REGULATION_OF_MONONUCLEAR_CELL_MIGRATION	GOBP_REGULATION_OF_MONONUCLEAR_CELL_MIGRATION	134	0.339359	1.49643	0.0102155	0.118071	0.101554	2474	tags=19%, list=12%, signal=17%	SLAMF1/CCL20/CD69/MIR146A/SERPINE1/CD200R1/ITGB3/GCSAML/CCR7/ABL2/STAP1/CD200/ADAM17/CXCL13/P2RY12/MSN/KLRC4-KLRK1/MIA3/CCR2/CCL3/THBS1/TNF/ITGA4/TNFSF14/TNFSF18/GCSAM
GOBP_BASE_EXCISION_REPAIR	GOBP_BASE_EXCISION_REPAIR	43	-0.43808	-1.61574	0.010286	0.118348	0.101792	3801	tags=42%, list=19%, signal=34%	XRCC4/APEX2/MUTYH/NTHL1/NEIL2/POLL/HMGA1/PNKP/POLD1/SIRT6/RPA3/NEIL1/OGG1/SMUG1/NEIL3/PCNA/POLQ/UNG
GOBP_EXOCYTOSIS	GOBP_EXOCYTOSIS	347	0.273249	1.35647	0.0102691	0.118348	0.101792	4009	tags=26%, list=20%, signal=21%	FGG/FGA/FCER1A/KIT/SV2B/IL13RA2/PIK3CG/FCGR2B/LRRK2/RASEF/CD84/KLRC2/RAB27B/SLC18A2/CCL8/NSF/UNC13B/SCRN1/RABGEF1/PPFIA2/PLEK/NCKAP1L/MYH10/ARFGEF2/EXPH5/SCIN/MIA3/SYT1/CCR2/ZP4/KCNQ3/RAB8B/SYTL3/CCL3/VPS4B/RAB3GAP1/EXOC1/CLNK/RASGRP1/EXOC8/ITGAM/STX1B/RAB44/TRAPPC11/FMR1/TNFAIP2/STXBP3/EXOC4/ARFGEF1/PRKCA/RAPGEF4/RAB27A/SNAP23/RAP1B/BTK/ANXA2/EXOC2/SACM1L/SMCR8/PRKCB/CADPS/STEAP2/PRKCG/PREPL/OSB…
GOBP_RESCUE_OF_STALLED_RIBOSOME	GOBP_RESCUE_OF_STALLED_RIBOSOME	32	0.491052	1.64332	0.010441	0.119858	0.103092	6285	tags=59%, list=31%, signal=41%	PELO/VCP/TRIP4/TRNT1/UFSP2/HBS1L/LTN1/USP10/ASCC3/GIGYF2/GCN1/KLHDC10/ABCE1/NEMF/RCHY1/CDK5RAP3/EIF4E2/RNF14/ANKZF1
GOBP_BASE_EXCISION_REPAIR_AP_SITE_FORMATION	GOBP_BASE_EXCISION_REPAIR_AP_SITE_FORMATION	11	-0.665994	-1.74552	0.0105415	0.119949	0.103169	3657	tags=82%, list=18%, signal=67%	TDG/MUTYH/NTHL1/NEIL2/NEIL1/OGG1/SMUG1/NEIL3/UNG
GOBP_HOMOLOGOUS_CHROMOSOME_SEGREGATION	GOBP_HOMOLOGOUS_CHROMOSOME_SEGREGATION	63	-0.400435	-1.59072	0.0105272	0.119949	0.103169	2313	tags=29%, list=11%, signal=25%	EHMT2/P3H4/ZWINT/MEIOC/MAEL/C14orf39/NDC1/PTTG3P/HORMAD1/SGO2/PLK1/RNF212/FMN2/KNL1/TRIP13/BRIP1/MND1/SGO1
GOBP_MONOSACCHARIDE_BIOSYNTHETIC_PROCESS	GOBP_MONOSACCHARIDE_BIOSYNTHETIC_PROCESS	88	-0.353895	-1.50955	0.0105077	0.119949	0.103169	2866	tags=25%, list=14%, signal=22%	PGP/SIRT6/WDR5/SDHAF3/PER2/SESN2/PC/TCF7L2/SLC37A4/PFKFB1/SLC25A11/DGAT2/PDK2/KAT2A/PCK1/LEP/SLC25A10/RBP4/PCK2/G6PC3/GPD1/ADIPOQ
GOBP_EMBRYONIC_SKELETAL_SYSTEM_DEVELOPMENT	GOBP_EMBRYONIC_SKELETAL_SYSTEM_DEVELOPMENT	129	-0.319539	-1.45407	0.0105494	0.119949	0.103169	3574	tags=28%, list=18%, signal=23%	IHH/NODAL/ALX4/DSCAML1/FUZ/TFAP2A/SLC2A10/ALX1/WNT11/SLC39A1/DEAF1/SHH/HOXB7/HOXB5/GLI3/HOXD9/IRX5/MDFI/MTHFD1/SLC39A3/PCGF2/HOXA5/HOXB3/GSC/HOXB4/HOXA2/HOXB2/SATB2/HOXB6/HOXD10/RBP4/NOG/HOXA6/BMP4/HOXA7/HOXA4
GOBP_DOUBLE_STRAND_BREAK_REPAIR	GOBP_DOUBLE_STRAND_BREAK_REPAIR	288	-0.25557	-1.30002	0.010567	0.119949	0.103169	2228	tags=18%, list=11%, signal=17%	KMT5A/PIAS4/POLM/MCM5/BCL7B/GINS4/UBQLN4/RPA3/CDCA5/NSMCE3/RAD21L1/RNF126/OGG1/MCM8/BCL7C/C1QBP/RMI1/MEIOC/MTA1/RAD54L/UHRF1/AP5S1/MCM2/RMI2/C14orf39/BRCA2/ERCC8/SWI5/SKP2/MCM4/AUNIP/VPS72/NABP2/EME1/PLK1/POLQ/YEATS4/MPND/HELLS/FMN2/BLM/RAD51/RAD51C/CDC45/FOXM1/ATP23/BRCA1/FANCB/GINS2/TRIP13/BRIP1/ESCO2/XRCC2
GOBP_ATTACHMENT_OF_SPINDLE_MICROTUBULES_TO_KINETOCHORE	GOBP_ATTACHMENT_OF_SPINDLE_MICROTUBULES_TO_KINETOCHORE	53	-0.412265	-1.57348	0.0106921	0.120828	0.103925	2414	tags=26%, list=12%, signal=23%	CDCA8/SPAG5/CDK1/NDC80/SKA2/BIRC5/KNL1/SPC24/NUF2/SKA3/KIF2C/SKA1/SGO1/SPC25
GOBP_B_CELL_ACTIVATION_INVOLVED_IN_IMMUNE_RESPONSE	GOBP_B_CELL_ACTIVATION_INVOLVED_IN_IMMUNE_RESPONSE	96	0.376377	1.56892	0.0106817	0.120828	0.103925	3656	tags=38%, list=18%, signal=31%	IFNE/CD28/CD180/FCGR2B/LGALS8/CR1/NFKBIZ/HSPD1/CDH17/MSH6/IL10/DOCK11/GPR183/TLR4/NOTCH2/DOCK10/SUPT6H/SWAP70/TNFSF4/IL6/ST3GAL1/PLCL2/LIG4/CD40/RNF168/BCL6/PTPRC/RIF1/CD40LG/TFRC/KMT5B/CD19/EXOSC3/GAPT/IFNA5/TP53BP1
GOBP_CELL_SURFACE_PATTERN_RECOGNITION_RECEPTOR_SIGNALING_PATHWAY	GOBP_CELL_SURFACE_PATTERN_RECOGNITION_RECEPTOR_SIGNALING_PATHWAY	83	0.386044	1.56634	0.010761	0.12112	0.104176	3222	tags=35%, list=16%, signal=30%	MIR146A/IRAK2/TNIP3/BPIFB1/TNFAIP3/FFAR2/TLR2/TAX1BP1/TBK1/TRIM32/TRAF3/COLEC10/TLR1/PELI1/TLR4/TLR6/MIR200C/TRAF6/PRKCE/MAP3K7/CHUK/CD14/IRAK4/PJA2/NR1D1/RAB7B/RIPK2/SQSTM1/ACOD1
GOBP_NEGATIVE_REGULATION_OF_CELL_CYCLE	GOBP_NEGATIVE_REGULATION_OF_CELL_CYCLE	375	-0.248723	-1.28446	0.0107656	0.12112	0.104176	3304	tags=22%, list=16%, signal=18%	MEN1/EPM2A/DGKZ/DYNLL2/ESPL1/DMRT1/RFC5/NUPR1/CENPF/MTBP/FBXO4/PKMYT1/FBXO6/XRCC3/LILRB1/RNF167/TPRA1/BCL2/GMNN/CDCA8/BUB1B/DYNLRB2/TFAP4/RBX1/E2F1/MIIP/ZWINT/CDK1/MEIOC/MDM1/E2F8/CCND1/NDC80/CDK5/DYNLL1/BRCA2/TAF6/NLE1/KLF4/CEBPA/BIRC5/RFC3/CTDSP1/BUB1/HORMAD1/ATF5/NABP2/TICRR/SUV39H1/EME1/GAS1/PLK1/CDK2AP2/HOXD10/KAT2A/BLM/RAD51/CDC20/CDC45/KNL1/TP53/TIPIN/SOX2/SPC24/ORC1/BRCA1/NUF2/CLSPN/MIR26…
GOBP_REGULATION_OF_STRIATED_MUSCLE_CONTRACTION	GOBP_REGULATION_OF_STRIATED_MUSCLE_CONTRACTION	101	0.362572	1.52678	0.0107966	0.121199	0.104245	2838	tags=23%, list=14%, signal=20%	DSP/DSG2/HSP90AA1/ANK2/PIK3CG/MYL2/DSC2/RGS2/CASQ2/CASQ1/STC1/AKAP9/PDE4B/KCNJ2/ZC3H12A/TRDN/MIR200C/CLIC2/GSTO1/RYR2/MIR30E/PLN/MYH7
GOBP_FC_RECEPTOR_SIGNALING_PATHWAY	GOBP_FC_RECEPTOR_SIGNALING_PATHWAY	57	0.430581	1.64635	0.0109629	0.122524	0.105384	4928	tags=40%, list=24%, signal=31%	FCER1A/KIT/CD200R1/FCGR2B/MAP3K1/FER/MAPK8/TRAF6/PRKCE/MAP3K7/CLEC4D/BTK/MAP2K4/PRKCQ/YES1/PRKCD/MYO1G/VAV1/IKBKB/PAK1/VAV3/SYK/FCAR
GOBP_POSITIVE_REGULATION_OF_CELL_CYCLE_PHASE_TRANSITION	GOBP_POSITIVE_REGULATION_OF_CELL_CYCLE_PHASE_TRANSITION	112	-0.344131	-1.52077	0.0109564	0.122524	0.105384	3292	tags=26%, list=16%, signal=22%	SASS6/ESPL1/LSM10/MTBP/ATAD5/UBE2E2/TFDP1/KCNA5/WNT10B/CDK1/UBE2C/CCND1/CDC25C/BIRC5/STIL/PLK1/ANAPC11/CDK4/CDC20/RAD51C/CDC25A/RRM2/TP63/DLGAP5/DTL/SKA3/SKA1/STOX1/MIR29A
GOBP_REGULATION_OF_VASCULAR_WOUND_HEALING	GOBP_REGULATION_OF_VASCULAR_WOUND_HEALING	13	0.665891	1.80992	0.0111427	0.123987	0.106643	2001	tags=46%, list=10%, signal=42%	MIR451A/SERPINE1/TNFAIP3/HTN1/SMOC2/TNF
GOBP_NEGATIVE_REGULATION_OF_SYSTEMIC_ARTERIAL_BLOOD_PRESSURE	GOBP_NEGATIVE_REGULATION_OF_SYSTEMIC_ARTERIAL_BLOOD_PRESSURE	24	0.528978	1.64575	0.0111367	0.123987	0.106643	2001	tags=25%, list=10%, signal=23%	AGTR2/SOD2/MAS1/IER3/BBS4/TNF
GOBP_GLIAL_CELL_ACTIVATION	GOBP_GLIAL_CELL_ACTIVATION	54	0.435301	1.65235	0.0111723	0.124044	0.106692	3165	tags=33%, list=16%, signal=28%	IL1B/LRRK2/IL1R1/STAP1/IL1RAP/ZEB2/TLR1/TLR6/LDLR/CCL3/TNF/ITGAM/IL6/MIR142/IFNGR1/NR1D1/PSEN1/PTPRC
GOBP_COLLECTING_DUCT_DEVELOPMENT	GOBP_COLLECTING_DUCT_DEVELOPMENT	15	-0.620862	-1.76383	0.0113077	0.1245	0.107084	3325	tags=73%, list=16%, signal=61%	AKR1B1/NOTCH1/AQP2/WNT9B/PKD1/WNT7B/SHH/PTCH1/PAX8/DACT2/CALB1
GOBP_NEGATIVE_REGULATION_OF_COLLATERAL_SPROUTING	GOBP_NEGATIVE_REGULATION_OF_COLLATERAL_SPROUTING	10	-0.675916	-1.71099	0.0113583	0.1245	0.107084	245	tags=40%, list=1%, signal=40%	PTPRS/EPHA7/DCC/SPP1
GOBP_CELLULAR_RESPONSE_TO_AMYLOID_BETA	GOBP_CELLULAR_RESPONSE_TO_AMYLOID_BETA	48	0.450809	1.67412	0.0113606	0.1245	0.107084	5648	tags=54%, list=28%, signal=39%	VCAM1/MIR146A/FCGR2B/TLR4/TLR6/GRIN2A/CASP4/IGF1/TNF/ITGA4/PSEN1/GJA1/MIR98/ICAM1/CACNA2D1/APP/GSK3B/SNX6/LGMN/MIRLET7F1/PRNP/SYK/LRP1/FYN/ABCC1/LCN2
GOBP_REGULATION_OF_ANTIGEN_RECEPTOR_MEDIATED_SIGNALING_PATHWAY	GOBP_REGULATION_OF_ANTIGEN_RECEPTOR_MEDIATED_SIGNALING_PATHWAY	81	0.384706	1.56352	0.011342	0.1245	0.107084	3987	tags=40%, list=20%, signal=32%	CD28/CYLD/FCGR2B/GCSAML/CCR7/FCRL3/CD86/STAP1/TESPA1/CD274/PTPN2/THY1/CD80/NCK1/RAB29/CD226/BTN2A2/SLC39A10/PTPN11/PLCL2/GCSAM/RC3H1/ELF1/MALT1/PTPRC/LILRB4/CD19/PTPRJ/LPXN/UBR2/CBLB/ITPRIPL1
GOBP_POSITIVE_REGULATION_OF_LYMPHOCYTE_DIFFERENTIATION	GOBP_POSITIVE_REGULATION_OF_LYMPHOCYTE_DIFFERENTIATION	131	0.341834	1.49954	0.0113558	0.1245	0.107084	4284	tags=32%, list=21%, signal=25%	IL2RA/VNN1/CD83/CYLD/DUSP10/CR1/NFKBIZ/PNP/CD86/TESPA1/RHOH/IL10/IL7/NCKAP1L/MIR21/PCID2/ZBTB1/CD80/BTN2A2/SOCS5/RASGRP1/CD27/TNFSF4/GPR65/TOX/INPP5D/BTK/EGR3/BCL6/RIPK2/MALT1/PTPRC/LILRB4/IL36B/BRD7/RUNX1/XRCC6/IL7R/OPA1/EP300/PBRM1/PRKCZ
GOBP_RIBOSE_PHOSPHATE_BIOSYNTHETIC_PROCESS	GOBP_RIBOSE_PHOSPHATE_BIOSYNTHETIC_PROCESS	141	-0.30496	-1.40128	0.0113533	0.1245	0.107084	3946	tags=52%, list=19%, signal=42%	ALDOA/NDUFB1/NDUFV2/ADCY1/NDUFS4/DNAJC30/NDUFA3/SDHB/PAICS/NDUFB5/CDA/ATP6V0C/NME7/ADCY6/ADCY5/PID1/FAM3A/G6PD/NME3/GUK1/UCKL1/CAD/NDUFS6/RFK/NDUFA13/NDUFV1/GUCY2D/NME2/AK1/SDHC/NDUFB7/ADCY4/IMPDH1/ADCY8/AMPD2/NDUFA1/NUDT2/TREM2/VPS9D1/UQCC3/NME5/NDUFB8/NDUFA6/STOML2/NDUFC1/NDUFA11/NDUFA12/NDUFB2/NDUFA7/NDUFS3/NDUFB4/SPHK2/DHODH/NDUFS8/DCK/LIPA/NDUFAB1/APRT/UPP2/NDUFB9/PFAS/MTHFD1/NDUFB10/NDUFA8/…
GOBP_OLIGOSACCHARIDE_BIOSYNTHETIC_PROCESS	GOBP_OLIGOSACCHARIDE_BIOSYNTHETIC_PROCESS	26	-0.509764	-1.64771	0.011518	0.125663	0.108085	3238	tags=46%, list=16%, signal=39%	B3GALNT1/B3GALT4/ST3GAL2/B3GALT5/ST3GAL3/FUT1/MPDU1/FUT2/FUT4/B4GALNT2/FUT9/LALBA
GOBP_RETROGRADE_TRANSPORT_ENDOSOME_TO_GOLGI	GOBP_RETROGRADE_TRANSPORT_ENDOSOME_TO_GOLGI	93	0.359478	1.48878	0.011541	0.125663	0.108085	5254	tags=44%, list=26%, signal=33%	LRRK2/GCC2/DENND5A/SPAG9/PIKFYVE/CLTC/RAB29/SORL1/MON2/USP7/HEATR5B/RAB9B/ANKFY1/PLEKHA3/RIC1/RAB7B/EVI5/TBC1D23/PREPL/TMEM87A/DCTN1/LMAN1/SNX1/STX6/VPS53/VPS35/CLTCL1/TRAPPC10/ARFIP1/RUFY1/VPS54/VPS50/SNX6/GBF1/VTI1A/GOLT1B/RAB9A/TBC1D5/TMEM87B/HEATR5A/SNX5
GOBP_REGULATION_OF_RNA_SPLICING	GOBP_REGULATION_OF_RNA_SPLICING	181	0.304358	1.39341	0.0115369	0.125663	0.108085	4239	tags=32%, list=21%, signal=26%	AHNAK2/HNRNPA1/BRDT/SNW1/JMJD6/CCNL1/WTAP/SRPK1/SETX/DDX5/RBM22/AHNAK/ZPR1/SON/RBM15/ERN1/CWC22/SRPK2/AFF2/NPM1/NUP98/SRSF7/NSRP1/FMR1/YTHDC1/CLK1/CLK4/KAT2B/ZNF638/THRAP3/RBM25/HNRNPU/SRSF5/HNRNPF/SMU1/SNRNP200/RBM39/RBM5/HNRNPH1/MBNL2/RBM19/REST/RBM47/SRSF3/RBM7/SNRPD3/SUPT7L/RBM23/CDK11A/ILDR2/UPF3B/TIA1/CELF1/PIK3R1/SRSF6/METTL16/RBFOX1/RBM12B
GOBP_GLYCOLIPID_BIOSYNTHETIC_PROCESS	GOBP_GLYCOLIPID_BIOSYNTHETIC_PROCESS	82	-0.362118	-1.51362	0.01157	0.125709	0.108124	3238	tags=32%, list=16%, signal=27%	B3GALNT1/UGT8/B3GALT4/CERS2/ST3GAL2/ST8SIA3/ST3GAL3/FUT1/PIGO/ST6GALNAC4/SLC35C1/B4GALNT1/GAL3ST4/FUT2/FUT4/PIGQ/FUT9/GAL3ST1/PIGW/PIGP/PIGF/PGAP3/B4GALT6/PIGZ/GPAA1/PGAP2
GOBP_FC_EPSILON_RECEPTOR_SIGNALING_PATHWAY	GOBP_FC_EPSILON_RECEPTOR_SIGNALING_PATHWAY	25	0.558668	1.75363	0.0116087	0.12586	0.108253	4927	tags=52%, list=24%, signal=39%	FCER1A/MAP3K1/FER/MAPK8/TRAF6/MAP3K7/BTK/MAP2K4/PRKCQ/VAV1/IKBKB/VAV3/SYK
GOBP_REGULATION_OF_LEUKOCYTE_ADHESION_TO_VASCULAR_ENDOTHELIAL_CELL	GOBP_REGULATION_OF_LEUKOCYTE_ADHESION_TO_VASCULAR_ENDOTHELIAL_CELL	40	0.456812	1.60849	0.0116612	0.12616	0.108511	2302	tags=32%, list=11%, signal=29%	MIR31/MIR146A/SELE/ETS1/MIR21/CCR2/SELP/TNF/IL6/TRAF6/NFAT5/GCNT1/ITGA4
GOBP_REGULATION_OF_BLOOD_CIRCULATION	GOBP_REGULATION_OF_BLOOD_CIRCULATION	264	0.286156	1.37894	0.0117111	0.12643	0.108744	2325	tags=17%, list=11%, signal=15%	FGG/FGA/CD38/RGS4/DSP/DSG2/HRH1/HSP90AA1/ANK2/PIK3CG/AGTR2/MYL2/CACNA1D/DSC2/RGS2/CASQ2/STC1/KCNN2/AKAP9/PDE4B/ATP2B4/GCH1/KCNJ2/ATP2B1/ZC3H12A/TRPA1/ADD3/ABCC9/POPDC2/KCNMB2/MIR21/CORIN/BDKRB2/TRDN/MIR200C/CLIC2/ITGB1/F2R/HCN1/DOCK5/TNF/MDM2/GSTO1/ITGA4/RYR2
GOBP_OVULATION_CYCLE_PROCESS	GOBP_OVULATION_CYCLE_PROCESS	48	0.449283	1.66846	0.0117787	0.12689	0.10914	2122	tags=27%, list=10%, signal=24%	TNFAIP6/LHCGR/GDF9/PDGFRA/NRIP1/EREG/ROBO2/CASP3/ZNF830/ADAMTS1/BMPR1B/SIRT1/MMP19
GOBP_MAINTENANCE_OF_LOCATION	GOBP_MAINTENANCE_OF_LOCATION	206	0.299549	1.4034	0.0118162	0.127025	0.109255	3359	tags=27%, list=17%, signal=23%	DDIT3/FBN1/ITGB3/ANK2/CCR7/INSIG1/EPG5/TOPORS/CASQ2/CEMIP/ITPR1/CCDC88A/CASQ1/AKAP9/HTR2B/THY1/CHD7/VPS13D/BBS4/SYNE1/HK1/VPS13A/LTBP1/DIAPH1/TRDN/VPS13C/ITPR2/ANK3/CLIC2/CCL3/HSP90B1/F2R/SP100/SIRT1/SORL1/ITPR3/PRKCE/GSTO1/ARHGAP21/RYR2/PLCL2/HTR2C/HNRNPU/PLN/PLCE1/PLCB4/HSPA5/GPSM2/DAND5/PSEN1/PLCL1/PTPRC/IBTK/PDE4D/CD19/MIR1-1
GOBP_CELL_KILLING	GOBP_CELL_KILLING	239	0.290664	1.37686	0.0118621	0.127248	0.109447	2423	tags=20%, list=12%, signal=18%	SERPINB4/ARG1/CCL20/CD1C/CFH/CXCL1/CR1L/C9/GBP3/FCGR2B/CCL13/CXCL6/CXCL8/CR1/GBP2/KLRC2/NFKBIZ/KLRC1/IL18RAP/CFHR1/STAP1/C7/CRTAM/CCL8/CXCL13/CD1A/CFHR5/SLAMF7/CD1B/IL10/GSDMB/DNASE1L3/NCKAP1L/KLRC4-KLRK1/HTN1/DAO/CCL18/MR1/CD226/CXCL2/MAPK8/PPBP/RASGRP1/ITGAM/PIK3CB/CEBPG/RAB27A/INPP5D
GOBP_REGULATION_OF_CALCIUM_ION_IMPORT_ACROSS_PLASMA_MEMBRANE	GOBP_REGULATION_OF_CALCIUM_ION_IMPORT_ACROSS_PLASMA_MEMBRANE	14	0.644189	1.77686	0.0119068	0.127458	0.109628	5505	tags=64%, list=27%, signal=47%	MS4A1/AKAP5/PPP3CC/MIR200C/PPP3CA/MIR208A/PRNP/FYN/P2RX1
GOBP_RNA_LOCALIZATION	GOBP_RNA_LOCALIZATION	189	0.30403	1.40413	0.0120655	0.128885	0.110856	5249	tags=38%, list=26%, signal=28%	HNRNPA1/NUP58/HNRNPA1L2/ZC3H11A/SMG1/CCT6A/G3BP2/KIF5C/DHX36/TPR/NUP133/UPF2/PCID2/LRPPRC/DHX9/NUP88/IWS1/PHAX/EIF4A3/NSUN2/HNRNPA2B1/FXR1/SUPT6H/NUP98/SRSF7/FYTTD1/FMR1/YTHDC1/MX2/ATR/PUM2/XPO5/THOC2/CRYZL1/HNRNPU/NUP50/TNKS/NXF1/AKAP8L/ATM/CCT8/SRSF3/TCP1/NCBP2/PPP1R21/NUP54/UPF3B/CCT5/ZNHIT6/CCT4/RBFOX1/NUP93/CAPRIN1/WNK1/SHQ1/SETD2/DCP2/KPNB1/NUP205/CKAP5/RFTN2/NUP188/RAN/STAU1/RFTN1/TOMM20/A…
GOBP_PHAGOCYTOSIS_ENGULFMENT	GOBP_PHAGOCYTOSIS_ENGULFMENT	47	0.456235	1.68347	0.0122446	0.129436	0.111329	3627	tags=36%, list=18%, signal=30%	ITGA2/FCGR2B/ALOX15/ABCA1/STAP1/HAVCR1/NCKAP1L/THBS1/ITGAM/ARHGAP12/BECN1/C3/GSN/ANO6/RAB31/BIN2/CLCN3
GOBP_APOPTOTIC_PROCESS_INVOLVED_IN_MORPHOGENESIS	GOBP_APOPTOTIC_PROCESS_INVOLVED_IN_MORPHOGENESIS	27	-0.513197	-1.6829	0.0121734	0.129436	0.111329	7974	tags=67%, list=39%, signal=41%	FOXC2/NKX2-5/HAND2/BAX/FOXC1/TGFB2/NOTCH1/PML/LRP5/HNF1B/BAK1/SPI1/SCRIB/FGF4/LEF1/JAG2/PAX8/BMP4
GOBP_MESODERMAL_CELL_DIFFERENTIATION	GOBP_MESODERMAL_CELL_DIFFERENTIATION	30	0.508287	1.6585	0.0122133	0.129436	0.111329	314	tags=17%, list=2%, signal=16%	SFRP2/ITGA2/DKK1/ITGB3/ITGA8
GOBP_MYELOID_DENDRITIC_CELL_ACTIVATION	GOBP_MYELOID_DENDRITIC_CELL_ACTIVATION	30	0.507696	1.65657	0.0122133	0.129436	0.111329	4654	tags=53%, list=23%, signal=41%	SLAMF1/ITGB8/IL10/DOCK2/IRF4/NOTCH2/CAMK4/TRAF6/CLEC4D/CSF2/HAVCR2/PSEN1/BATF/RELB/CD2/BATF3
GOBP_REGULATION_OF_PROTEIN_POLYMERIZATION	GOBP_REGULATION_OF_PROTEIN_POLYMERIZATION	184	0.305472	1.40712	0.0122352	0.129436	0.111329	5162	tags=36%, list=25%, signal=27%	HSP90AA1/ALOX15/CCR7/MAP1B/PDE4DIP/KIF21A/CSF3/AKAP9/MKKS/CDK5RAP2/SNX9/LMOD1/NCKAP1L/ADD3/BBS4/FER/SCIN/CLIP1/NCK1/MAPRE1/TPPP/RICTOR/PRKCE/HCLS1/ARFGEF1/TMOD1/CYFIP1/AVIL/HAUS3/SPTAN1/PPP2CA/CAMSAP2/GSN/EPS8/NCKAP1/SSH1/SSH2/DCTN1/PRKCD/TMOD2/PREX1/SLIT2/SPTBN1/ASB2/BAIAP2L1/TENM1/CYFIP2/DLG1/NUMA1/HAUS4/CLASP1/MTOR/CTTN/PAK1/ARHGAP28/ARPC5/CKAP5/TWF1/DYRK1A/CAPZA2/LMOD3/SVIL/PTK2B/CDC42EP3/FLI…
GOBP_REGULATION_OF_LYMPHOCYTE_MIGRATION	GOBP_REGULATION_OF_LYMPHOCYTE_MIGRATION	66	0.415376	1.6293	0.0123829	0.130375	0.112137	2474	tags=26%, list=12%, signal=23%	CCL20/CD69/CD200R1/ITGB3/GCSAML/ABL2/CD200/ADAM17/CXCL13/MSN/KLRC4-KLRK1/MIA3/CCR2/CCL3/ITGA4/TNFSF14/GCSAM
GOBP_NEGATIVE_REGULATION_OF_LYMPHOCYTE_ACTIVATION	GOBP_NEGATIVE_REGULATION_OF_LYMPHOCYTE_ACTIVATION	172	0.319975	1.46519	0.0123848	0.130375	0.112137	2796	tags=23%, list=14%, signal=20%	ARG1/IL2RA/CD69/FCGR2B/SAMSN1/CR1/LAX1/TNFAIP3/CD86/BANK1/CRTAM/CASP3/CD274/PTPN2/IRF1/GPNMB/IL10/ZC3H12A/PELI1/MIR21/ARG2/CD80/BTN2A2/VSIG4/CLNK/SOCS5/TNFSF4/FGL2/PTPN11/INPP5D/TNFSF18/RC3H1/RC3H2/BTK/HAVCR2/LRRC32/MERTK/TNFAIP8L2/PIBF1/BCL6
GOBP_REGULATION_OF_T_CELL_MEDIATED_IMMUNITY	GOBP_REGULATION_OF_T_CELL_MEDIATED_IMMUNITY	96	0.374312	1.56032	0.0124284	0.130562	0.112298	2252	tags=22%, list=11%, signal=20%	ARG1/SLAMF1/CD1C/IL1B/FCGR2B/KLRC1/IL1R1/HSPD1/CD274/CD1A/CD1B/NCKAP1L/FBXO38/ZBTB1/CD80/CCR2/MR1/TNFSF4/IL6/TRAF6/MAP3K7
GOBP_POSITIVE_REGULATION_OF_HIPPO_SIGNALING	GOBP_POSITIVE_REGULATION_OF_HIPPO_SIGNALING	12	0.679543	1.79666	0.0124817	0.130786	0.112491	1932	tags=33%, list=10%, signal=30%	FRMD6/MAP4K4/ARRDC3/STK4
GOBP_FUCOSE_CATABOLIC_PROCESS	GOBP_FUCOSE_CATABOLIC_PROCESS	10	-0.673515	-1.70491	0.0125013	0.130786	0.112491	2124	tags=50%, list=10%, signal=45%	FUT1/FUT2/FUT4/FUT9/HSD17B14
GOBP_SYNAPTIC_TRANSMISSION_DOPAMINERGIC	GOBP_SYNAPTIC_TRANSMISSION_DOPAMINERGIC	26	-0.507341	-1.63988	0.012615	0.131704	0.113281	4903	tags=38%, list=24%, signal=29%	RAB3B/TOR1A/GDNF/DRD4/COMT/PNKD/CNTNAP4/PMCH/CDK5/CRHBP
GOBP_TAXIS	GOBP_TAXIS	434	0.255303	1.29031	0.0126413	0.131709	0.113284	3118	tags=20%, list=15%, signal=18%	SLAMF1/CCL20/ITGA2/VCAM1/SERPIND1/KIT/CXCL1/HGF/TNFAIP6/SERPINE1/ITGB3/CAMK1D/IL1B/PIK3CG/CCL13/CXCL6/CXCL8/CCR7/PDGFRA/FGF7/KIF21A/ROBO2/FFAR2/DPP4/STAP1/CCL8/ADAM17/CXCL13/PDE4B/PTPN2/GPNMB/SEMA3C/IL10/NRP2/P2RY12/FGF1/NCKAP1L/KLRC4-KLRK1/GPR183/COLEC10/CXCR5/DOCK2/PIKFYVE/FER/PPIA/LPAR1/ANGPT1/PTN/DEFB133/BLVRA/CCL18/CCR2/FOSL1/CXCL2/PLAU/CCL3/FLRT3/SMOC2/FGF16/THBS1/PPBP/FOLR2/SWAP70/IL6/CXCR…
GOBP_NEUROPEPTIDE_SIGNALING_PATHWAY	GOBP_NEUROPEPTIDE_SIGNALING_PATHWAY	106	-0.328061	-1.44562	0.0127628	0.13216	0.113673	5329	tags=34%, list=26%, signal=25%	GPR149/RXFP4/GALR2/GLRB/POMC/GPR143/TAC1/PPY/RXFP3/GALR3/GAL/NTSR2/PRLHR/OPRM1/UCN/PTH2/NPBWR1/SORCS1/HCRT/MC4R/NXPH4/OPRL1/MC2R/PDYN/PMCH/NMB/BRS3/NMUR1/NXPH3/AGRP/NPVF/NPY5R/SSTR1/GRP/QRFPR/NTS
GOBP_REGULATION_OF_CELL_CYCLE_G2_M_PHASE_TRANSITION	GOBP_REGULATION_OF_CELL_CYCLE_G2_M_PHASE_TRANSITION	106	-0.327922	-1.44501	0.0127628	0.13216	0.113673	2174	tags=20%, list=11%, signal=18%	WNT10B/MIIP/CDK1/CCND1/AURKA/CDC25C/ATF5/NABP2/TICRR/PLK1/CDK4/BLM/RAD51C/TP53/KIF14/CDC25A/ORC1/BRCA1/CLSPN/DTL/STOX1
GOBP_CELL_CHEMOTAXIS	GOBP_CELL_CHEMOTAXIS	295	0.271577	1.32954	0.0127507	0.13216	0.113673	3896	tags=26%, list=19%, signal=22%	SLAMF1/CCL20/VCAM1/KIT/CXCL1/HGF/TNFAIP6/SERPINE1/CAMK1D/IL1B/PIK3CG/CCL13/CXCL6/CXCL8/CCR7/PDGFRA/FFAR2/DPP4/STAP1/CCL8/ADAM17/CXCL13/PDE4B/IL10/FGF1/NCKAP1L/KLRC4-KLRK1/GPR183/CXCR5/PIKFYVE/PPIA/LPAR1/PTN/DEFB133/CCL18/CCR2/CXCL2/CCL3/SMOC2/FGF16/THBS1/PPBP/FOLR2/SWAP70/IL6/CXCR4/KDR/IL6R/JAML/TNFSF14/TNFSF18/FLT1/LOX/EGR3/PRKCQ/ELMO2/EDNRB/CCR4/GREM1/C3/CORO1C/PIP5K1A/ANO6/IL16/DNM1L/PRKCD/PTP…
GOBP_REGULATION_OF_ACTIN_FILAMENT_ORGANIZATION	GOBP_REGULATION_OF_ACTIN_FILAMENT_ORGANIZATION	241	0.288322	1.36831	0.0129493	0.133819	0.115099	5220	tags=37%, list=26%, signal=27%	RGS4/ALOX15/CCR7/MYOC/CSF3/CCDC88A/MKKS/SNX9/LMOD1/PLEK/NCKAP1L/ADD3/BBS4/FER/SYNPO2/PHLDB2/LPAR1/SCIN/CGNL1/MIR21/LIMCH1/PLEKHH2/NCK1/RICTOR/SWAP70/PRKCE/HCLS1/ARFGEF1/GPR65/TMOD1/LIMA1/ARFIP2/CYFIP1/TSC1/AVIL/PIK3CA/SPTAN1/TGFBR1/GSN/EPS8/NCKAP1/C9orf72/SSH1/SSH2/AP1AR/PPFIA1/ARHGEF10/PRKCD/TMOD2/PREX1/SLIT2/SPTBN1/ACTN2/PTGER4/ASB2/BAIAP2L1/PIK3R1/ARFIP1/TENM1/ROCK2/CYFIP2/DLG1/CLASP1/TPM1/MTO…
GOBP_PHOSPHATIDYLINOSITOL_DEPHOSPHORYLATION	GOBP_PHOSPHATIDYLINOSITOL_DEPHOSPHORYLATION	24	0.522402	1.62529	0.0130048	0.134118	0.115357	3417	tags=46%, list=17%, signal=38%	SYNJ2/MTMR6/MTM1/INPP5D/MTMR9/SACM1L/MTMR4/MTMR3/INPP5F/FIG4/MTMR2
GOBP_POSITIVE_REGULATION_OF_CELL_ADHESION_MEDIATED_BY_INTEGRIN	GOBP_POSITIVE_REGULATION_OF_CELL_ADHESION_MEDIATED_BY_INTEGRIN	22	0.569483	1.7301	0.0130447	0.134258	0.115477	2650	tags=36%, list=13%, signal=32%	SFRP2/LIF/ITGB3/CXCL13/P2RY12/NCKAP1L/ADAM9/PODXL
GOBP_POSITIVE_REGULATION_OF_ASTROCYTE_DIFFERENTIATION	GOBP_POSITIVE_REGULATION_OF_ASTROCYTE_DIFFERENTIATION	12	0.676137	1.78766	0.0130868	0.134418	0.115615	2296	tags=33%, list=11%, signal=30%	LIF/SERPINE2/IL6ST/MIR142
GOBP_NEGATIVE_REGULATION_OF_B_CELL_ACTIVATION	GOBP_NEGATIVE_REGULATION_OF_B_CELL_ACTIVATION	33	0.498276	1.6758	0.0132567	0.135888	0.116879	3186	tags=36%, list=16%, signal=31%	FCGR2B/SAMSN1/CR1/TNFAIP3/BANK1/CASP3/IL10/INPP5D/RC3H1/BTK/BCL6/ATM
GOBP_CHEMOKINE_PRODUCTION	GOBP_CHEMOKINE_PRODUCTION	91	0.358858	1.47143	0.0132872	0.135926	0.116911	2203	tags=27%, list=11%, signal=25%	MIR146A/HMOX1/IL1RL1/MCOLN2/IL1B/CXCL6/CXCL8/ALOX15B/FFAR2/ADAM17/TLR2/IL10/HIF1A/TRIM32/IL7/DDX3X/TLR4/ARG2/TSLP/NR1H4/SOCS5/TNF/TNFSF4/IL6/IL6R
GOBP_KERATINOCYTE_PROLIFERATION	GOBP_KERATINOCYTE_PROLIFERATION	57	0.425504	1.62694	0.013337	0.136161	0.117114	4329	tags=37%, list=21%, signal=29%	EREG/FGF7/NFKBIZ/CD109/FST/IRF6/MIR21/STXBP4/NOTCH2/SDR16C5/HAS2/KLF9/PTPRK/WNT16/LRG1/FGFR2/CDH13/SRSF6/CDH3/CDKN1A/MED1
GOBP_POSITIVE_REGULATION_OF_TRANSCRIPTION_BY_RNA_POLYMERASE_I	GOBP_POSITIVE_REGULATION_OF_TRANSCRIPTION_BY_RNA_POLYMERASE_I	32	0.479515	1.60471	0.013424	0.136774	0.117641	4768	tags=47%, list=23%, signal=36%	BNC1/EIF2AK3/HEATR1/DDX21/WDR43/NCL/SF3B1/PWP1/SMARCA5/UTP15/BAZ1B/LYAR/MTOR/DHX33/DEK
GOBP_DE_NOVO_PROTEIN_FOLDING	GOBP_DE_NOVO_PROTEIN_FOLDING	11	0.670817	1.70742	0.0134848	0.136869	0.117722	3026	tags=55%, list=15%, signal=46%	HSPD1/PBDC1/SH3GLB1/HSPA14/DNAJC2/UGGT1
GOBP_MULTICELLULAR_ORGANISMAL_MOVEMENT	GOBP_MULTICELLULAR_ORGANISMAL_MOVEMENT	64	0.397569	1.56457	0.0135033	0.136869	0.117722	5433	tags=30%, list=27%, signal=22%	TTN/DDIT3/HSP90AA1/ITPR1/CASQ1/KCNJ2/TNF/COMP/GSTO1/MYH7/GIGYF2/VPS35/MYH14/VPS54/MTOR/VTI1A/COL6A1/ADGRD1/RCSD1
GOBP_REGULATION_OF_CARDIAC_MUSCLE_CONTRACTION	GOBP_REGULATION_OF_CARDIAC_MUSCLE_CONTRACTION	82	0.379107	1.53511	0.0135276	0.136869	0.117722	4059	tags=32%, list=20%, signal=25%	DSP/DSG2/HSP90AA1/ANK2/PIK3CG/DSC2/RGS2/CASQ2/STC1/AKAP9/PDE4B/KCNJ2/ZC3H12A/TRDN/MIR200C/CLIC2/GSTO1/RYR2/MIR30E/PLN/PDE4D/MIR1-1/BMP10/ASPH/ADRA1A/DLG1
GOBP_COCHLEA_DEVELOPMENT	GOBP_COCHLEA_DEVELOPMENT	54	-0.398413	-1.53143	0.0135412	0.136869	0.117722	1757	tags=19%, list=9%, signal=17%	FZD2/MCM2/DCHS1/VANGL2/SOBP/CCNA2/EPHA4/GATA2/CALB1/GATA3
GOBP_REGULATION_OF_SPINDLE_CHECKPOINT	GOBP_REGULATION_OF_SPINDLE_CHECKPOINT	31	-0.480505	-1.64345	0.0137079	0.13773	0.118463	3227	tags=39%, list=16%, signal=33%	DYNLL2/XRCC3/CDCA8/DYNLRB2/ZWINT/NDC80/DYNLL1/BIRC5/KNL1/MAD2L1/SKA3/SKA1
GOBP_SENSORY_PERCEPTION_OF_MECHANICAL_STIMULUS	GOBP_SENSORY_PERCEPTION_OF_MECHANICAL_STIMULUS	185	0.315044	1.45165	0.0136822	0.13773	0.118463	2543	tags=17%, list=13%, signal=15%	LRP2/ITGA2/PKHD1L1/KIT/SERPINE2/DDIT3/SLC1A3/CACNA1D/SCN1A/CEMIP/MIR455/CASP3/MKKS/MYO6/USP53/FBXO11/CHD7/PIEZO2/TRPA1/ADGRV1/COL1A1/DIAPH1/KCNQ3/SCN9A/CLRN3/TNF/CLIC5/ATP8B1/SLC17A8/NIPBL/IKZF2/ZNF354A
GOBP_REGULATION_OF_MUSCLE_CONTRACTION	GOBP_REGULATION_OF_MUSCLE_CONTRACTION	175	0.299848	1.37291	0.0136837	0.13773	0.118463	4484	tags=28%, list=22%, signal=22%	ITGA2/KIT/DSP/DSG2/HSP90AA1/ANK2/PIK3CG/MYL2/DSC2/RGS2/CASQ2/CASQ1/STC1/AKAP9/NMUR2/PDE4B/KCNJ2/ATP2B1/ZC3H12A/MIR21/TRDN/MIR200C/CLIC2/F2R/DOCK5/GSTO1/RYR2/NPNT/MIR30E/PLN/MYH7/PDE4D/MIR1-1/SETD3/BMP10/ASPH/MIR153-1/ADORA2B/CACNA2D1/PRKG1/CALCA/ADRA1A/DLG1/ANXA6/EDN1/TPM1/ATP1A1/ATP1B1/CTTN
GOBP_CYTOPLASMIC_MICROTUBULE_ORGANIZATION	GOBP_CYTOPLASMIC_MICROTUBULE_ORGANIZATION	66	0.413011	1.62002	0.0137665	0.138046	0.118735	6037	tags=52%, list=30%, signal=36%	SLK/PDE4DIP/KIF21A/CCDC88A/CLIP1/TACC2/TRDN/TPPP/CLIP4/DYNC1H1/CEP126/HOOK1/CCDC88C/PCM1/CAMSAP2/HOOK3/PPFIA1/TACC1/WDR73/DLG1/NUMA1/PLK3/CLASP1/PAFAH1B1/KPNB1/MAP10/TLN1/CEP120/LIMK2/CRIPT/TUBGCP4/TUBG2/KATNAL1/IFT172
GOBP_REGULATION_OF_PLATELET_ACTIVATION	GOBP_REGULATION_OF_PLATELET_ACTIVATION	53	0.41664	1.57952	0.0138375	0.138484	0.119112	4927	tags=42%, list=24%, signal=32%	SERPINE2/PDPN/PDGFRA/TEC/MMRN1/PLEK/TLR4/SELP/IL6ST/IL6/PLA2G4A/IL6R/PRKCA/PRKCQ/PRKCD/C1QTNF1/PTPRJ/PRKG1/VPS33B/CTSG/UBASH3B/SYK
GOBP_REGULATION_OF_RHO_PROTEIN_SIGNAL_TRANSDUCTION	GOBP_REGULATION_OF_RHO_PROTEIN_SIGNAL_TRANSDUCTION	86	0.372279	1.51244	0.0139308	0.1388	0.119383	4066	tags=30%, list=20%, signal=24%	COL3A1/ABCA1/CCR7/ABL2/MYOC/DOCK11/LPAR1/MIR21/ARHGEF3/DOCK10/ITGB1/F2R/AKAP13/FXR1/DOCK9/CSNK1A1/CDC42SE2/CUL3/BCL6/ARHGEF28/EPS8/TAGAP/ARHGEF10/PDCD10/SCAI/MYO9B
GOBP_REGULATION_OF_VIRAL_PROCESS	GOBP_REGULATION_OF_VIRAL_PROCESS	125	0.336897	1.46389	0.0139511	0.1388	0.119383	3701	tags=30%, list=18%, signal=24%	CD28/IFIT1B/TRIM38/CXCL8/TMPRSS4/ZNFX1/RNASEL/IFIT5/APOBEC3H/TRIM32/DDX3X/TOP2B/SRPK1/IFI16/PPIA/DHX9/FAM111A/SRPK2/DDB1/KPNA6/ADAR/SP100/TNF/FMR1/OASL/TRIM21/TNIP1/RSF1/IFIH1/PROX1/OAS2/PPID/APOBEC3B/OAS3/ADARB1/ZC3HAV1/KPNA2
GOBP_PROTEIN_DEPOLYMERIZATION	GOBP_PROTEIN_DEPOLYMERIZATION	116	0.336356	1.43928	0.0139328	0.1388	0.119383	5202	tags=37%, list=26%, signal=28%	SLN/MAP1B/KIF21A/MICAL2/LMOD1/PLEK/ADD3/SCIN/CLTC/PLEKHH2/VPS4B/KIF18A/CKAP2/SWAP70/NCKAP5/TMOD1/LIMA1/CCDC88C/AVIL/PIK3CA/SPTAN1/WDR47/CAMSAP2/GSN/EPS8/TMOD2/SPTBN1/BBOF1/ASPH/HSPA8/ACTN2/TAOK1/ASB2/CLASP1/APC/CKAP5/TWF1/CAPZA2/LMOD3/SVIL/FLII/RDX/MID1
GOBP_FUCOSE_METABOLIC_PROCESS	GOBP_FUCOSE_METABOLIC_PROCESS	16	-0.58282	-1.67767	0.0140403	0.139414	0.119912	2305	tags=44%, list=11%, signal=39%	FUOM/FUT1/POFUT1/FUT2/FUT4/FUT9/HSD17B14
GOBP_MYD88_INDEPENDENT_TOLL_LIKE_RECEPTOR_SIGNALING_PATHWAY	GOBP_MYD88_INDEPENDENT_TOLL_LIKE_RECEPTOR_SIGNALING_PATHWAY	15	0.633769	1.79164	0.0140765	0.1395	0.119986	2252	tags=53%, list=11%, signal=47%	TNIP3/CD274/TRAF3/TLR4/TLR6/TRAF6/PRKCE/MAP3K7
GOBP_LOOP_OF_HENLE_DEVELOPMENT	GOBP_LOOP_OF_HENLE_DEVELOPMENT	11	-0.652987	-1.71143	0.0141271	0.139667	0.12013	3325	tags=55%, list=16%, signal=46%	PKD1/WNT7B/IRX3/IRX2/IRX1/DLL1
GOBP_ACTIVATED_T_CELL_PROLIFERATION	GOBP_ACTIVATED_T_CELL_PROLIFERATION	48	0.444385	1.65027	0.0141484	0.139667	0.12013	2746	tags=25%, list=14%, signal=22%	ARG1/SLAMF1/IL2RA/CRTAM/CASP3/CD274/MIR21/IGF1/BTN2A2/RC3H1/CD24/LRRC32
GOBP_PROGRAMMED_CELL_DEATH_INVOLVED_IN_CELL_DEVELOPMENT	GOBP_PROGRAMMED_CELL_DEATH_INVOLVED_IN_CELL_DEVELOPMENT	10	0.698534	1.74979	0.0143146	0.140553	0.120891	1186	tags=40%, list=6%, signal=38%	KIT/IL1B/IL1A/DNASE1L3
GOBP_TRACHEA_DEVELOPMENT	GOBP_TRACHEA_DEVELOPMENT	17	-0.564157	-1.65816	0.0143949	0.140553	0.120891	3430	tags=47%, list=17%, signal=39%	LEF1/WNT7B/SRF/SHH/FOXF1/HOXA5/MAPK3/BMP4
GOBP_REGULATION_OF_RECEPTOR_RECYCLING	GOBP_REGULATION_OF_RECEPTOR_RECYCLING	24	0.518492	1.61312	0.014298	0.140553	0.120891	3235	tags=46%, list=16%, signal=39%	GRIA1/NSF/RAB29/LDLR/OPTN/NSG1/ANXA2/EPS15/PSEN1/INPP5F/AP1AR
GOBP_POSITIVE_REGULATION_OF_CELL_SUBSTRATE_ADHESION	GOBP_POSITIVE_REGULATION_OF_CELL_SUBSTRATE_ADHESION	118	0.349546	1.50083	0.0143958	0.140553	0.120891	2528	tags=19%, list=12%, signal=17%	FGG/FGA/COL8A1/ITGB3/CCDC80/ALOX15/EGFL6/CCR7/MYOC/ANKRD28/MAP4K4/THY1/OLFM4/HTN1/CEACAM6/STK4/DOCK5/ECM2/HAS2/KDR/PRKCE/TSC1/NPNT
GOBP_SPINAL_CORD_DEVELOPMENT	GOBP_SPINAL_CORD_DEVELOPMENT	103	-0.330517	-1.4453	0.0144043	0.140553	0.120891	4246	tags=28%, list=21%, signal=22%	LHX1/GDNF/CLN8/FOXB1/NKX2-2/DRGX/LRP8/PKD1/ASCL1/SMO/PTPRS/SRD5A1/SHH/GLI3/ZC4H2/SOX13/GLI2/PTCH1/ERCC2/WNT3A/HOXD10/TBX20/DLL1/MDGA1/GATA2/NOG/MDGA2/DCC/PHGDH
GOBP_REGULATION_OF_KINASE_ACTIVITY	GOBP_REGULATION_OF_KINASE_ACTIVITY	246	0.286191	1.35906	0.0143512	0.140553	0.120891	4536	tags=34%, list=22%, signal=27%	IRAK2/PIK3CG/TNFRSF10B/DDR2/TAF7/EREG/TAB2/FLT3/CEMIP/DNAJA1/ECT2/CCDC88A/ALS2/ZNF622/TNFRSF10A/RIPK1/SNX9/THY1/FGF1/ETAA1/DIRAS3/RBL2/SYNPO2/PPIA/TLR6/ANGPT1/TOM1L1/TIGAR/IGF1/RAPGEF2/NOLC1/TAOK3/ADAR/NPM1/FGF16/BCCIP/SOCS5/RASGRP1/TNF/ZNF16/CCNT1/SIRT1/TRAF6/SOCS4/MAP3K7/HIPK3/DSTYK/AIDA/SMG8/CHI3L1/FLT1/PIK3CA/HNRNPU/RASSF2/IRAK4/CCNT2/PIBF1/PTPN1/TSPYL2/CORO1C/PTPRC/PTPRJ/ADARB1/PDCD10/CCNG1/…
GOBP_ACTION_POTENTIAL_PROPAGATION	GOBP_ACTION_POTENTIAL_PROPAGATION	12	0.672264	1.77742	0.0144484	0.140594	0.120926	1725	tags=33%, list=8%, signal=31%	NTRK2/NRCAM/SCN1A/SCN9A
GOBP_CARDIAC_MUSCLE_CELL_ACTION_POTENTIAL	GOBP_CARDIAC_MUSCLE_CELL_ACTION_POTENTIAL	85	0.366559	1.49261	0.0144916	0.140594	0.120926	3359	tags=27%, list=17%, signal=23%	DSP/DSG2/ANK2/SCN7A/CACNA1D/DSC2/SCN1A/CASQ2/SCN2A/KCNN2/AKAP9/KCNJ2/SCN3A/SCN9A/ANK3/HCN1/RYR2/TBX18/NEDD4L/KCND3/GJC1/GJA1/MIR1-1
GOBP_ALPHA_BETA_T_CELL_DIFFERENTIATION	GOBP_ALPHA_BETA_T_CELL_DIFFERENTIATION	146	0.322238	1.44447	0.0144656	0.140594	0.120926	5037	tags=38%, list=25%, signal=29%	CD69/CD83/NFKBIZ/PNP/IL18RAP/CD86/ICOS/JAK1/IRF1/STAT4/IL10/TBK1/ZC3H12A/NCKAP1L/CRACR2A/GPR183/IRF4/ITK/MIR21/LY9/CD80/ENTPD7/SOCS5/IL6ST/TNFSF4/IL6/RORA/IL6R/GPR65/TOX/TNFSF18/RC3H1/RC3H2/BCL6/RIPK2/MALT1/LILRB4/SLAMF6/RUNX1/ATP7A/PTGER4/PIK3R1/PRDM1/OPA1/EP300/PRKCZ/RSAD2/BATF/MTOR/RELB/AP3B1/STAT3/BCL3/SYK/JUNB/CTSL
GOBP_ENDOSOME_TO_LYSOSOME_TRANSPORT	GOBP_ENDOSOME_TO_LYSOSOME_TRANSPORT	64	0.392782	1.54573	0.0147178	0.142244	0.122346	4499	tags=39%, list=22%, signal=31%	EPG5/VCP/VIPAS39/CHMP1B/DENND3/VPS4B/MTM1/HOOK1/VPS39/CHMP2B/SCYL2/TRAK2/GPRASP1/RAB7B/DTX3L/HOOK3/ATG14/VPS41/LYST/VPS11/CHMP5/VPS33B/KIF13A/CHMP7/SORT1
GOBP_MODIFIED_AMINO_ACID_METABOLIC_PROCESS	GOBP_MODIFIED_AMINO_ACID_METABOLIC_PROCESS	175	-0.282725	-1.34139	0.0146959	0.142244	0.122346	3559	tags=27%, list=18%, signal=23%	DHFR2/FKRP/SARDH/GGTLC1/GSTA3/GPX1/CKB/SLC22A4/CTNS/GSTA5/AGXT2/DIO1/PTDSS2/ABHD16A/DIO3/CHDH/LPCAT4/SLC16A2/GGT6/GGT5/GSTA1/SLC25A42/ALDH4A1/ICMT/MTHFD1/PLOD3/MGST2/SLC46A1/SHMT1/SLC19A1/CHAC2/ETHE1/DMGDH/GSTZ1/MMACHC/AAAS/SHMT2/GSTM4/PAX8/GSTM5/TPO/SLC26A7/SULT2A1/ALDH1L1/SULT1A1/GATA3/DHFR/GSTM1
GOBP_VASCULAR_ASSOCIATED_SMOOTH_MUSCLE_CONTRACTION	GOBP_VASCULAR_ASSOCIATED_SMOOTH_MUSCLE_CONTRACTION	27	0.540851	1.72671	0.0147603	0.142383	0.122466	4286	tags=37%, list=21%, signal=29%	CD38/MKKS/ATP2B1/MIR21/DOCK5/COMP/EDNRB/PIK3C2A/EDN1/BBS2
GOBP_POSITIVE_REGULATION_OF_CELL_CELL_ADHESION_MEDIATED_BY_CADHERIN	GOBP_POSITIVE_REGULATION_OF_CELL_CELL_ADHESION_MEDIATED_BY_CADHERIN	11	-0.64966	-1.70271	0.0148456	0.142867	0.122882	2339	tags=45%, list=12%, signal=40%	FOXA2/PTPRU/WNT3A/FOXA1/SMAD7
GOBP_SENSORY_PERCEPTION_OF_SMELL	GOBP_SENSORY_PERCEPTION_OF_SMELL	372	-0.242239	-1.24742	0.0148667	0.142867	0.122882	6077	tags=37%, list=30%, signal=26%	OR56A5/OR10G7/OR51G2/OR2F1/OR5L2/OR4C13/OR5D13/OR8H2/OR10X1/SYT10/OR51I2/CNGA2/OR2L3/OR8B12/OR5A2/OR2D3/OR6K6/OR1M1/OR7G3/OR52B6/OR52K2/OR6K3/OR2H1/OR4N2/OR1Q1/OR51A7/OR5J2/OR1N2/OR6B1/OR2J3/OR6S1/CNGB1/OR5AN1/CNGA4/OR4Q3/OR4X1/OR1E2/OR10J1/OR8S1/OR2G6/GPR148/OR10H5/OR5A1/OR4D6/OR8K3/OR3A2/OR2A14/OR5T2/SLC24A4/OR1J1/OR4C12/OR4A5/OR4C6/OBP2B/OR10Q1/OR10A4/OR4D11/OR5K2/PDE4A/OR51A4/OR52A5/OR6K2/OR2…
GOBP_POSITIVE_REGULATION_OF_ER_TO_GOLGI_VESICLE_MEDIATED_TRANSPORT	GOBP_POSITIVE_REGULATION_OF_ER_TO_GOLGI_VESICLE_MEDIATED_TRANSPORT	12	0.671272	1.77479	0.0149023	0.142938	0.122943	4793	tags=67%, list=24%, signal=51%	SAR1B/SEC24D/SEC24A/SORL1/SEC31B/PGAP1/SEC31A/SAR1A
GOBP_RAC_PROTEIN_SIGNAL_TRANSDUCTION	GOBP_RAC_PROTEIN_SIGNAL_TRANSDUCTION	63	0.3967	1.55638	0.015015	0.143747	0.123639	5246	tags=38%, list=26%, signal=28%	PIK3CG/CCR7/ALS2/CDKL5/OGT/MIR21/DOCK5/TIAM1/PIK3CB/ARHGAP24/CYFIP1/EPS8/NCKAP1/NF1/RHOU/FARP2/KRAS/CDH13/LAMA1/HACE1/KBTBD7/TEK/WASF1/HACD3
GOBP_NUCLEOBASE_CONTAINING_SMALL_MOLECULE_CATABOLIC_PROCESS	GOBP_NUCLEOBASE_CONTAINING_SMALL_MOLECULE_CATABOLIC_PROCESS	14	0.628979	1.73491	0.0152017	0.143918	0.123786	2533	tags=57%, list=12%, signal=50%	PNP/UPB1/ENTPD7/ENPP4/ENTPD4/DPYD/UPP1/DERA
GOBP_QUINONE_BIOSYNTHETIC_PROCESS	GOBP_QUINONE_BIOSYNTHETIC_PROCESS	17	-0.561505	-1.65037	0.0151408	0.143918	0.123786	3471	tags=59%, list=17%, signal=49%	COQ7/FDXR/COQ5/ADCK2/PDSS1/COQ8A/COQ8B/COQ2/UBIAD1/COQ3
GOBP_CD4_POSITIVE_ALPHA_BETA_T_CELL_ACTIVATION	GOBP_CD4_POSITIVE_ALPHA_BETA_T_CELL_ACTIVATION	130	0.333388	1.45353	0.015203	0.143918	0.123786	4463	tags=38%, list=22%, signal=30%	CD69/CD83/NFKBIZ/IL18RAP/CD86/CD274/ICOS/JAK1/STAT4/IL10/TBK1/ZC3H12A/NCKAP1L/CRACR2A/GPR183/IRF4/MIR21/ARG2/LY9/CD80/ENTPD7/SOCS5/IL6ST/TNFSF4/IL6/RORA/IL6R/GPR65/TOX/TNFSF18/RC3H1/RC3H2/BCL6/PRKCQ/RIPK2/MALT1/SLAMF6/CDH26/RUNX1/ATP7A/PTGER4/PIK3R1/OPA1/EP300/PRKCZ/RSAD2/BATF/MTOR/RELB
GOBP_CARBOHYDRATE_BIOSYNTHETIC_PROCESS	GOBP_CARBOHYDRATE_BIOSYNTHETIC_PROCESS	183	-0.292837	-1.40139	0.0151499	0.143918	0.123786	3272	tags=26%, list=16%, signal=22%	EPM2A/B3GALNT1/PTH1R/B3GALT4/PGP/SIRT6/GYS1/NHLRC1/WDR5/SDHAF3/PER2/ST3GAL2/SESN2/B3GALT5/PC/IRS1/ST3GAL3/FUT1/CHST10/PPP1R3F/TCF7L2/SLC37A4/MPDU1/PFKFB1/FUT2/FUT4/AKT2/GSK3A/B4GALNT2/FUT9/SLC25A11/LALBA/DGAT2/PDK2/KAT2A/PCK1/LEP/ADCYAP1R1/SLC25A10/PPP1R3A/RBP4/PCK2/GYS2/G6PC3/GYG2/GPD1/ADIPOQ
GOBP_SKELETAL_SYSTEM_MORPHOGENESIS	GOBP_SKELETAL_SYSTEM_MORPHOGENESIS	222	-0.268266	-1.31921	0.0151595	0.143918	0.123786	3639	tags=25%, list=18%, signal=21%	FGF6/IHH/NODAL/ALX4/POC1A/PKD1/MATN1/DSCAML1/FUZ/TFAP2A/ALX1/CSRNP1/MSX1/SKI/SLC39A1/CITED2/RAB23/PAPPA2/FGFR3/THRA/FBN2/GHR/WNT10B/HOXB7/HOXB5/GLI3/TRPV4/HOXD9/TMEM107/IRX5/MDFI/MTHFD1/SLC39A3/PCGF2/HOXA5/HOXB3/HYAL2/GSC/HOXB4/NLE1/HHIP/HOXA2/HOXB2/WNT7A/SATB2/HOXB6/TSKU/PHOSPHO1/HOXD10/HOXD8/BMP1/NOG/BMP4/HOXA7/FGF18/HOXA4
GOBP_CELLULAR_RESPIRATION	GOBP_CELLULAR_RESPIRATION	281	-0.257173	-1.29787	0.0151735	0.143918	0.123786	4510	tags=29%, list=22%, signal=23%	MSH2/COX6C/DLAT/EIF6/FOXK1/SDHC/COX7B/MDH1B/COQ10A/SCO2/COX6B1/NDUFB7/SIRT3/UCN/UQCC2/NDUFA1/IDH3G/FKRP/NUPR1/BCL7A/MTCH2/UQCC3/C2orf69/SLC25A33/CISD1/SIRT6/GIT1/NDUFB8/NDUFA6/COX5A/DGUOK/STOML2/NDUFC1/NDUFA11/NDUFA12/NDUFB2/NDUFA7/NDUFS3/NDUFB4/NDUFS8/LIPA/PRDM16/TMEM135/SLC25A23/NDUFAB1/GALK1/COX7A2/UQCR10/NDUFB9/CYP1A2/IMMP2L/CDK1/CHCHD5/TRPV4/PFKFB1/OPN3/COX5B/SDHAF4/NDUFB10/NDUFA8/NDUFB6/NDU…
GOBP_REGULATION_OF_NUCLEOBASE_CONTAINING_COMPOUND_TRANSPORT	GOBP_REGULATION_OF_NUCLEOBASE_CONTAINING_COMPOUND_TRANSPORT	17	0.599881	1.73814	0.0153178	0.144358	0.124164	4413	tags=53%, list=22%, signal=41%	TPR/DHX9/IWS1/NSUN2/THOC2/AKAP8L/NCBP2/WNK1/SETD2
GOBP_NUCLEOTIDE_BIOSYNTHETIC_PROCESS	GOBP_NUCLEOTIDE_BIOSYNTHETIC_PROCESS	183	-0.292486	-1.39971	0.0153251	0.144358	0.124164	4044	tags=30%, list=20%, signal=24%	IDO1/NDUFB7/ADCY4/IMPDH1/ADCY8/AMPD2/NDUFA1/NUDT2/TREM2/VPS9D1/NADK/CMPK2/UQCC3/NME5/NDUFB8/NDUFA6/DGUOK/STOML2/NDUFC1/NDUFA11/NDUFA12/NDUFB2/NDUFA7/NDUFS3/NDUFB4/SPHK2/DHODH/NDUFS8/DCK/LIPA/NMRK2/NDUFAB1/APRT/UPP2/NDUFB9/PFAS/MTHFD1/ACMSD/NDUFB10/SHMT1/NDUFA8/NDUFB6/DUT/NDUFS7/IL4/KMO/NME4/NDUFA2/AK5/ADCYAP1R1/NDUFV3/NDUFB3/RRM2/DTYMK
GOBP_REGULATION_OF_INTRACELLULAR_TRANSPORT	GOBP_REGULATION_OF_INTRACELLULAR_TRANSPORT	262	0.284382	1.36453	0.0153348	0.144358	0.124164	4320	tags=32%, list=21%, signal=25%	SLN/IL1B/HSP90AA1/LRRK2/ICE1/UBR5/MAP1B/INSIG1/NUP58/BAG3/ECT2/IER3/TTC21B/AKAP5/GCC2/MSN/ZC3H12A/TPR/SAR1B/YIPF5/ANGPT1/SEC24D/DYNC1LI2/RBM22/ZPR1/CEP290/DHX9/RAB29/IPO5/IWS1/SEC24A/DYNC1I2/SP100/NSUN2/DYNC1H1/ERLEC1/SORL1/MON2/USP7/HCLS1/MX2/SCFD1/THOC2/PTPN11/CDH1/PCM1/ANXA2/SEC31B/PLN/MTMR4/PTPN1/AKAP8L/XPO4/NF1/INPP5F/PGAP1/PRKCD/MTMR2/PDCD10/NCBP2/DAB2/VPS35/ASPH/ACTN2/VPS11/RIOK2/CTDSPL2/S…
GOBP_REGULATION_OF_PROTEIN_DEUBIQUITINATION	GOBP_REGULATION_OF_PROTEIN_DEUBIQUITINATION	10	0.692293	1.73415	0.0153979	0.144683	0.124444	2586	tags=60%, list=13%, signal=52%	ZC3H12A/VCP/OTUD4/TANK/TRIM21/TNIP1
GOBP_POSITIVE_REGULATION_OF_ANTIGEN_RECEPTOR_MEDIATED_SIGNALING_PATHWAY	GOBP_POSITIVE_REGULATION_OF_ANTIGEN_RECEPTOR_MEDIATED_SIGNALING_PATHWAY	27	0.538418	1.71895	0.01562	0.14559	0.125224	2024	tags=37%, list=10%, signal=33%	CD28/CYLD/CCR7/CD86/STAP1/TESPA1/CD80/RAB29/CD226/SLC39A10
GOBP_POSITIVE_REGULATION_OF_SUBSTRATE_ADHESION_DEPENDENT_CELL_SPREADING	GOBP_POSITIVE_REGULATION_OF_SUBSTRATE_ADHESION_DEPENDENT_CELL_SPREADING	42	0.457455	1.62549	0.0156665	0.14559	0.125224	2165	tags=19%, list=11%, signal=17%	FGG/FGA/ITGB3/MYOC/OLFM4/HTN1/DOCK5/HAS2
GOBP_RESPONSE_TO_AMYLOID_BETA	GOBP_RESPONSE_TO_AMYLOID_BETA	59	0.408176	1.57826	0.0155957	0.14559	0.125224	4986	tags=46%, list=25%, signal=35%	VCAM1/MIR146A/FCGR2B/TLR4/TLR6/GRIN2A/MIR200C/CASP4/IGF1/TNF/ITGA4/PSEN1/GJA1/MIR98/ICAM1/CACNA2D1/APP/GSK3B/MMP3/SNX6/CHRNA7/LGMN/MMP2/MIRLET7F1/PRNP/SYK/LRP1
GOBP_MAST_CELL_ACTIVATION	GOBP_MAST_CELL_ACTIVATION	70	0.396877	1.56392	0.0156535	0.14559	0.125224	2539	tags=26%, list=12%, signal=23%	FCER1A/KIT/IL13RA2/PIK3CG/CD84/SLC18A2/RHOH/RABGEF1/HAVCR1/FER/TSLP/CD226/ENPP3/CLNK/RASGRP1/RAB44/SNAP23/BTK
GOBP_POSITIVE_REGULATION_OF_PROTEIN_POLYMERIZATION	GOBP_POSITIVE_REGULATION_OF_PROTEIN_POLYMERIZATION	80	0.377064	1.53109	0.0155842	0.14559	0.125224	4685	tags=36%, list=23%, signal=28%	HSP90AA1/ALOX15/CCR7/MAP1B/PDE4DIP/CSF3/AKAP9/CDK5RAP2/SNX9/LMOD1/NCKAP1L/FER/CLIP1/NCK1/MAPRE1/TPPP/RICTOR/PRKCE/NCKAP1/DCTN1/BAIAP2L1/TENM1/DLG1/NUMA1/CLASP1/MTOR/CTTN/PAK1/CKAP5
GOBP_LEUKOCYTE_DEGRANULATION	GOBP_LEUKOCYTE_DEGRANULATION	79	0.374017	1.51464	0.0156125	0.14559	0.125224	2539	tags=25%, list=12%, signal=22%	FCER1A/KIT/IL13RA2/PIK3CG/FCGR2B/CD84/KLRC2/SLC18A2/RABGEF1/NCKAP1L/CCR2/CCL3/CLNK/RASGRP1/ITGAM/RAB44/STXBP3/RAB27A/SNAP23/BTK
GOBP_NEUROINFLAMMATORY_RESPONSE	GOBP_NEUROINFLAMMATORY_RESPONSE	88	0.363416	1.48594	0.0157117	0.145742	0.125355	4996	tags=41%, list=25%, signal=31%	CD200R1/IL1B/LRRK2/BPGM/IL1R1/STAP1/CD200/PTGS2/IL1RAP/ZEB2/TLR1/TLR6/VPS13A/LDLR/IGF1/ITGB1/CCL3/TNF/ITGAM/IL6/MIR142/IFNGR1/NR1D1/PSEN1/PTPRC/APP/IFNGR2/SBNO1/NR3C1/VPS54/MMP3/MAPK1/JUN/MMP8/LRP1/TTC1
GOBP_OVARIAN_FOLLICLE_DEVELOPMENT	GOBP_OVARIAN_FOLLICLE_DEVELOPMENT	58	0.41289	1.58189	0.0158158	0.14644	0.125955	2184	tags=21%, list=11%, signal=19%	ZFY/KIT/TNFAIP6/LHCGR/EREG/ZNF830/SPO11/CTNNA1/BMPR1B/KITLG/MMP19/KDR
GOBP_NEGATIVE_REGULATION_OF_TRANSPORTER_ACTIVITY	GOBP_NEGATIVE_REGULATION_OF_TRANSPORTER_ACTIVITY	17	0.595427	1.72523	0.0159126	0.146762	0.126232	2739	tags=29%, list=13%, signal=25%	SLN/CTTNBP2NL/ANK3/FMR1/PLN
GOBP_PRIMARY_ALCOHOL_CATABOLIC_PROCESS	GOBP_PRIMARY_ALCOHOL_CATABOLIC_PROCESS	15	-0.605973	-1.72153	0.0161048	0.146762	0.126232	3908	tags=53%, list=19%, signal=43%	SULT1A2/ALDH1B1/ALDH3B2/SULT1E1/AKR1B10/SULT1C4/SULT2A1/SULT1A1
GOBP_INTERLEUKIN_12_PRODUCTION	GOBP_INTERLEUKIN_12_PRODUCTION	60	0.411253	1.59573	0.0159305	0.146762	0.126232	3224	tags=30%, list=16%, signal=25%	SLAMF1/CCR7/HSPD1/NFKB1/TLR2/IRF1/IL10/IRAK3/TLR4/MIR21/THBS1/TNFSF4/TRAF6/CD40/PIBF1/RIPK2/IL16/CD40LG
GOBP_INTERFERON_BETA_PRODUCTION	GOBP_INTERFERON_BETA_PRODUCTION	61	0.40199	1.57267	0.016068	0.146762	0.126232	3640	tags=36%, list=18%, signal=30%	HSP90AA1/TRAF3IP3/TRIM38/RIOK3/POLR3A/TLR2/IRF1/TBK1/TRAF3/DDX3X/TLR4/DHX9/REL/TLR8/PTPN11/TOMM70/RIPK2/IFIH1/OAS2/TLR7/OAS3/ZC3HAV1
GOBP_REGULATION_OF_HOMOTYPIC_CELL_CELL_ADHESION	GOBP_REGULATION_OF_HOMOTYPIC_CELL_CELL_ADHESION	40	0.443403	1.56127	0.0161397	0.146762	0.126232	6889	tags=65%, list=34%, signal=43%	SERPINE2/PDPN/JAK1/MMRN1/ANK3/IL6ST/IL6/IL6R/PRKCA/PRKCQ/CTNNB1/PRKCD/C1QTNF1/PRKG1/VPS33B/CTSG/UBASH3B/SYK/HTR2A/ALOX12/CD9/LYN/JAK2/CEACAM1/MAP2K1/MFSD2B
GOBP_REGULATION_OF_HIPPO_SIGNALING	GOBP_REGULATION_OF_HIPPO_SIGNALING	40	0.442649	1.55862	0.0161397	0.146762	0.126232	4303	tags=40%, list=21%, signal=32%	FRMD6/NUAK2/MAP4K4/ARRDC3/VCP/STK4/SIRT1/WWC1/PPP2CA/WWC2/MARK3/STRIP2/SHANK2/MAP2K3/MAPK14/STRN3
GOBP_PROTEIN_INSERTION_INTO_MEMBRANE	GOBP_PROTEIN_INSERTION_INTO_MEMBRANE	59	-0.380821	-1.48868	0.015939	0.146762	0.126232	4792	tags=42%, list=24%, signal=32%	TRAM1L1/SAMM50/BAG6/REEP1/EMC6/GET4/TMEM147/EMC9/CAMLG/MTCH2/MTX1/TOMM22/EMC10/MTX2/MTX3/SGTA/TIMM8B/BCS1L/NCLN/WDR83OS/TIMM10/COX18/ROMO1/TIMM13/MAL
GOBP_NON_CANONICAL_NF_KAPPAB_SIGNAL_TRANSDUCTION	GOBP_NON_CANONICAL_NF_KAPPAB_SIGNAL_TRANSDUCTION	128	0.331492	1.43716	0.0160971	0.146762	0.126232	2698	tags=23%, list=13%, signal=20%	BIRC3/CYLD/IL1B/TNFRSF10B/TAB2/CD86/MIR204/NFKB1/TNFRSF10A/RIPK1/DDX3X/ZC3H12A/VCP/TLR6/MIR21/REL/CD27/TNF/TRAF6/MAP3K7/TNFSF14/CHI3L1/RC3H1/TRIM21/RC3H2/CHUK/MAP3K14/RASSF2/BIRC2/HAVCR2
GOBP_REGULATION_OF_LYMPHOCYTE_DIFFERENTIATION	GOBP_REGULATION_OF_LYMPHOCYTE_DIFFERENTIATION	225	0.28748	1.3548	0.0160746	0.146762	0.126232	3393	tags=23%, list=17%, signal=19%	IL2RA/CD69/VNN1/CD28/CD83/CYLD/DUSP10/CR1/FCRL3/NFKBIZ/PNP/CD86/CRTAM/TESPA1/RHOH/IKZF3/PTPN2/IRF1/IL10/IL7/ZC3H12A/NCKAP1L/IRF4/MIR21/PCID2/ZBTB1/CD80/CCR2/CAMK4/BTN2A2/SOCS5/RASGRP1/CD27/TNFSF4/FGL2/GPR65/TOX/INPP5D/TNFSF18/RC3H1/RC3H2/BTK/EGR3/BCL6/RIPK2/MALT1/PTPRC/LILRB4/METTL14/ZEB1/IL36B
GOBP_REGULATION_OF_HEMOPOIESIS	GOBP_REGULATION_OF_HEMOPOIESIS	412	0.25832	1.30306	0.0160459	0.146762	0.126232	4339	tags=26%, list=21%, signal=21%	IL2RA/CD69/LIF/VNN1/TNFAIP6/CD28/CD83/CYLD/FBN1/FCGR2B/DUSP10/CR1/FCRL3/NFKBIZ/PNP/CD86/CSF3/CRTAM/ETS1/TESPA1/RHOH/LRRC17/IKZF3/PTPN2/CTR9/IRF1/KAT6A/RIPK1/IL10/HIF1A/IL7/ZC3H12A/NCKAP1L/TLR4/IRF4/CASP8/SCIN/MIR21/PTN/PCID2/IL20/NOTCH2/ZBTB1/CD80/CCR2/CAMK4/RBM15/MYSM1/CCL3/ACVR2A/BTN2A2/SOCS5/RASGRP1/CD27/TNF/ZNF16/TNFSF4/TRAF6/FGL2/HCLS1/GPR65/PRKCA/CD101/TOX/INPP5D/TNFSF18/RC3H1/RC3H2/BTK/CUL…
GOBP_VENTRICULAR_SEPTUM_MORPHOGENESIS	GOBP_VENTRICULAR_SEPTUM_MORPHOGENESIS	45	-0.429611	-1.60841	0.016318	0.147853	0.12717	3318	tags=29%, list=16%, signal=24%	HEYL/WNT11/CITED2/FZD1/TBX3/FZD2/VANGL2/NOG/SMAD7/BMP4/GJA5/HEY1/APLNR
GOBP_ACTIN_FILAMENT_DEPOLYMERIZATION	GOBP_ACTIN_FILAMENT_DEPOLYMERIZATION	55	0.409898	1.5594	0.0163035	0.147853	0.12717	5154	tags=44%, list=25%, signal=33%	MICAL2/LMOD1/PLEK/ADD3/SCIN/PLEKHH2/SWAP70/TMOD1/LIMA1/AVIL/PIK3CA/SPTAN1/GSN/EPS8/TMOD2/SPTBN1/ACTN2/ASB2/TWF1/CAPZA2/LMOD3/SVIL/FLII/RDX
GOBP_RESPONSE_TO_HEPATOCYTE_GROWTH_FACTOR	GOBP_RESPONSE_TO_HEPATOCYTE_GROWTH_FACTOR	17	0.594421	1.72232	0.0165075	0.148903	0.128073	4760	tags=47%, list=23%, signal=36%	HGF/GCLM/IL10/GCLC/ADAMTS12/CDCP1/MED1/LGMN
GOBP_NEGATIVE_REGULATION_OF_ACTIN_FILAMENT_DEPOLYMERIZATION	GOBP_NEGATIVE_REGULATION_OF_ACTIN_FILAMENT_DEPOLYMERIZATION	42	0.45452	1.61506	0.0165134	0.148903	0.128073	5154	tags=50%, list=25%, signal=37%	LMOD1/ADD3/SCIN/PLEKHH2/SWAP70/TMOD1/LIMA1/AVIL/PIK3CA/SPTAN1/GSN/EPS8/TMOD2/SPTBN1/ASB2/TWF1/CAPZA2/LMOD3/SVIL/FLII/RDX
GOBP_ALPHA_BETA_T_CELL_ACTIVATION	GOBP_ALPHA_BETA_T_CELL_ACTIVATION	202	0.292961	1.36621	0.0165219	0.148903	0.128073	4384	tags=33%, list=22%, signal=26%	HSPH1/CD69/CD28/CD83/NCR3LG1/NFKBIZ/PNP/IL18RAP/CD86/CRTAM/CD274/ICOS/JAK1/CLEC2D/IRF1/STAT4/IL10/TBK1/ZC3H12A/NCKAP1L/CRACR2A/GPR183/CDR2/DOCK2/IRF4/ITK/MIR21/ARG2/LY9/CD80/CCR2/ENTPD7/SOCS5/IL6ST/TNFSF4/IL6/RORA/IL6R/GPR65/TOX/TNFSF18/RC3H1/RC3H2/BCL6/PRKCQ/RIPK2/WDFY4/MALT1/PTPRC/LILRB4/SLAMF6/CDH26/RUNX1/ATP7A/CLEC2B/PTGER4/CBLB/PIK3R1/PRDM1/OPA1/EP300/PRKCZ/CD44/RSAD2/BATF/MTOR
GOBP_RECEPTOR_METABOLIC_PROCESS	GOBP_RECEPTOR_METABOLIC_PROCESS	73	0.380873	1.519	0.0167289	0.149705	0.128763	3417	tags=37%, list=17%, signal=31%	REP15/GRIA1/NSF/ALS2/PTPN2/SNX25/ARFGEF2/RAB29/LDLR/SMURF1/SORL1/SH3GLB1/PLEKHA3/OPTN/NSG1/ANXA2/BECN1/EPS15/USP9X/GPRASP1/NEDD4L/PTPN1/DTX3L/PSEN1/INPP5F/AP1AR/MTMR2
GOBP_DORSAL_VENTRAL_PATTERN_FORMATION	GOBP_DORSAL_VENTRAL_PATTERN_FORMATION	87	-0.339088	-1.4431	0.0166772	0.149705	0.128763	4608	tags=38%, list=23%, signal=29%	NKX2-1/EN1/SFRP1/LHX1/FKBP8/NKX2-2/ACVRL1/LMX1B/DSCAML1/ASCL1/SMO/RNF220/AXIN1/SHH/WNT8B/GLI3/WNT8A/MDFI/GLI2/PTCH1/WNT3A/GSC/HHIP/HOXA2/HOXB2/WNT7A/SMAD6/FOXA1/TBX20/BMP1/NOG/TLL1/BMP4
GOBP_CELLULAR_RESPONSE_TO_ABIOTIC_STIMULUS	GOBP_CELLULAR_RESPONSE_TO_ABIOTIC_STIMULUS	327	0.270648	1.34025	0.0167166	0.149705	0.128763	4463	tags=32%, list=22%, signal=25%	SFRP2/ITGA2/ITGB3/IL1B/ANKRD1/TNFRSF10B/CRY1/SCN7A/BAG3/ECT2/EIF2AK4/NFKB1/SCN2A/SDE2/CASP3/SLC2A1/PTGS2/MAP3K1/TNFRSF10A/SCNN1G/IRF1/POLK/TP53INP1/FAS/KCNJ2/DDX3X/PIEZO2/XPC/DHX36/IFI16/TLR4/KCNK1/GCLC/CASP8/MIR21/COL1A1/ZBTB1/VPS13A/OPN1LW/BDKRB2/TLR8/DDB1/TRPM1/NPM1/MAPK8/CAB39/TNF/MDM2/SIRT1/TANK/MAP3K2/NFAT5/ATR/GPR65/TNFSF14/PTPN11/CLOCK/GNB5/NIPBL/CUL4A/PTPRK/LIG4/PIK3CA/CD40/MAP3K14/MAP2K…
GOBP_REGULATION_OF_LEUKOCYTE_DIFFERENTIATION	GOBP_REGULATION_OF_LEUKOCYTE_DIFFERENTIATION	335	0.261883	1.29746	0.016663	0.149705	0.128763	3422	tags=22%, list=17%, signal=19%	IL2RA/CD69/LIF/VNN1/TNFAIP6/CD28/CD83/CYLD/FBN1/FCGR2B/DUSP10/CR1/FCRL3/NFKBIZ/PNP/CD86/CRTAM/TESPA1/RHOH/LRRC17/IKZF3/PTPN2/IRF1/RIPK1/IL10/IL7/ZC3H12A/NCKAP1L/TLR4/IRF4/CASP8/MIR21/PCID2/IL20/NOTCH2/ZBTB1/CD80/CCR2/CAMK4/CCL3/BTN2A2/SOCS5/RASGRP1/CD27/TNF/TNFSF4/TRAF6/FGL2/HCLS1/GPR65/PRKCA/CD101/TOX/INPP5D/TNFSF18/RC3H1/RC3H2/BTK/CUL4A/RASSF2/EGR3/BCL6/RIPK2/FBXW7/CORO1C/NF1/MALT1/PTPRC/CTNNB1…
GOBP_T_FOLLICULAR_HELPER_CELL_DIFFERENTIATION	GOBP_T_FOLLICULAR_HELPER_CELL_DIFFERENTIATION	11	0.659814	1.67941	0.0168813	0.150802	0.129707	3983	tags=64%, list=20%, signal=51%	ICOS/TBK1/GPR183/IL6/RC3H1/RC3H2/PIK3R1
GOBP_REGULATION_OF_RENAL_SYSTEM_PROCESS	GOBP_REGULATION_OF_RENAL_SYSTEM_PROCESS	22	-0.529442	-1.65901	0.0170078	0.151665	0.130449	877	tags=18%, list=4%, signal=17%	CORO2B/SPX/GJA5/ADIPOQ
GOBP_POSITIVE_REGULATION_OF_BLOOD_VESSEL_ENDOTHELIAL_CELL_MIGRATION	GOBP_POSITIVE_REGULATION_OF_BLOOD_VESSEL_ENDOTHELIAL_CELL_MIGRATION	69	0.391395	1.53624	0.0171339	0.151988	0.130727	4386	tags=38%, list=22%, signal=30%	MIR31/MIR146A/HMOX1/FGFBP1/PLK2/ETS1/ADAM17/PTGS2/HIF1A/ANGPT1/THBS1/SIRT1/KDR/PRKCA/HDAC9/MIR30A/CD40/NFE2L2/GREM1/RHOJ/PIK3C2A/PLG/TGFBR3/MAP2K3/MAPK14/FGF2
GOBP_REGULATION_OF_B_CELL_PROLIFERATION	GOBP_REGULATION_OF_B_CELL_PROLIFERATION	69	0.390125	1.53126	0.0171339	0.151988	0.130727	3287	tags=30%, list=16%, signal=26%	CD38/FCGR2B/FCRL3/CASP3/IKZF3/IL10/IL7/NCKAP1L/GPR183/PELI1/TLR4/MZB1/SLC39A10/INPP5D/RC3H1/BTK/CD40/BCL6/PTPRC/ATM/TFRC
GOBP_KERATINIZATION	GOBP_KERATINIZATION	79	-0.353388	-1.45748	0.0170839	0.151988	0.130727	7856	tags=52%, list=39%, signal=32%	FLG/KRT83/LCE3B/LCE5A/LCE1C/KRT17/KRTAP6-1/LCE2D/KRT2/CNFN/KRT77/IVL/LCE3D/SPRR3/SPRR4/KAZN/LCE1F/CDSN/EVPL/KLK5/KRT7/KRT76/KRT75/KRT81/LCE2C/KRT10/LCE2A/LCE4A/LCE2B/PI3/KRTAP6-3/KRT85/SHARPIN/KRT72/SPRR1B/KRT6A/KRT6B/KRT73/SPRR2D/SPRR2B/LIPN
GOBP_DOLICHOL_LINKED_OLIGOSACCHARIDE_BIOSYNTHETIC_PROCESS	GOBP_DOLICHOL_LINKED_OLIGOSACCHARIDE_BIOSYNTHETIC_PROCESS	16	-0.574943	-1.655	0.0171706	0.152048	0.130779	5195	tags=69%, list=26%, signal=51%	ALG12/ALG13/DPAGT1/SRD5A3/RFT1/ALG1/ALG14/MPDU1/ALG6/ALG8/ALG3
GOBP_AZOLE_TRANSMEMBRANE_TRANSPORT	GOBP_AZOLE_TRANSMEMBRANE_TRANSPORT	14	-0.609752	-1.70281	0.0173309	0.152934	0.13154	2708	tags=50%, list=13%, signal=43%	SLC15A4/SLC25A29/SLC25A19/SLC47A1/SLC38A5/SLC19A2/SLC19A3
GOBP_SISTER_CHROMATID_COHESION	GOBP_SISTER_CHROMATID_COHESION	56	-0.386417	-1.49648	0.0173248	0.152934	0.13154	2315	tags=25%, list=11%, signal=22%	BUB1B/CDCA5/RAD21L1/PHB2/DSCC1/CHTF8/BUB1/HORMAD1/SGO2/PLK1/CDC20/RAD51C/ESCO2/SGO1
GOBP_LEUKOCYTE_ADHESION_TO_VASCULAR_ENDOTHELIAL_CELL	GOBP_LEUKOCYTE_ADHESION_TO_VASCULAR_ENDOTHELIAL_CELL	60	0.408977	1.5869	0.0175928	0.154975	0.133296	2302	tags=27%, list=11%, signal=24%	VCAM1/MIR31/MIR146A/SELE/ETS1/MIR21/CCR2/ITGB1/SELP/TNF/ITGAM/IL6/TRAF6/NFAT5/GCNT1/ITGA4
GOBP_NEGATIVE_REGULATION_OF_AUTOPHAGY	GOBP_NEGATIVE_REGULATION_OF_AUTOPHAGY	93	0.347051	1.43731	0.0177059	0.155701	0.133921	4655	tags=39%, list=23%, signal=30%	HMOX1/HGF/LRRK2/NPC1/TAB2/IL10/HERC1/TIGAR/VPS13C/MTM1/KDM4A/SCFD1/SEC22B/TSC1/MTMR9/BECN1/PPTC7/SMCR8/PIK3CA/GOLGA2/STK38L/EIF4G2/BMF/ZKSCAN3/MET/TAB3/PHF23/ADRA1A/EP300/RRAGC/RUBCN/WNK1/MTOR/BCL2L1/RRAGB/STAT3
GOBP_MEMBRANE_DEPOLARIZATION_DURING_ACTION_POTENTIAL	GOBP_MEMBRANE_DEPOLARIZATION_DURING_ACTION_POTENTIAL	35	0.472791	1.61178	0.0177766	0.155805	0.13401	1778	tags=26%, list=9%, signal=24%	ANK2/CACNA1D/SCN1A/SCN2A/KCNJ2/SCN3A/SCN9A/PTPN3/ANK3
GOBP_REGULATION_OF_TUBE_SIZE	GOBP_REGULATION_OF_TUBE_SIZE	152	0.31652	1.41937	0.0177791	0.155805	0.13401	2419	tags=18%, list=12%, signal=16%	FGG/FGA/CD38/HRH1/GCLM/AGTR2/RGS2/SOD2/MAS1/MKKS/HTR2B/ATP2B1/SCPEP1/ADD3/ABCC9/GCLC/KCNMB2/MIR21/BDKRB2/ITGB1/F2R/DOCK5/TNF/COMP/ITGA4/PTPN11/KAT2B
GOBP_REGULATION_OF_TRANSLATIONAL_INITIATION_IN_RESPONSE_TO_STRESS	GOBP_REGULATION_OF_TRANSLATIONAL_INITIATION_IN_RESPONSE_TO_STRESS	11	0.658157	1.6752	0.0178105	0.155811	0.134015	3162	tags=55%, list=16%, signal=46%	DNAJC3/EIF2AK3/EIF2AK4/NCK1/NPM1/EIF2S1
GOBP_POSITIVE_REGULATION_OF_INTERFERON_ALPHA_PRODUCTION	GOBP_POSITIVE_REGULATION_OF_INTERFERON_ALPHA_PRODUCTION	24	0.508622	1.58242	0.0180512	0.157452	0.135426	3640	tags=50%, list=18%, signal=41%	HSPD1/TBK1/DDX3X/DHX36/TLR4/DHX9/TLR8/CHUK/RIPK2/IFIH1/TLR7/ZC3HAV1
GOBP_ESTABLISHMENT_OF_ORGANELLE_LOCALIZATION	GOBP_ESTABLISHMENT_OF_ORGANELLE_LOCALIZATION	379	0.25603	1.28537	0.0180601	0.157452	0.135426	4625	tags=31%, list=23%, signal=24%	FCER1A/KIT/IL13RA2/PIK3CG/LRRK2/CD84/CCDC186/MAP1B/ARFGAP3/SLC18A2/MYO5A/SYNE2/SPRY1/UNC13B/RABGEF1/MKKS/KIF3A/PPFIA2/CDK5RAP2/TANC2/HIF1A/ZW10/KIF5C/MYH10/BBS4/SAR1B/ARMCX3/SYNE1/SYT1/TACC2/CLMN/MAPRE1/LRPPRC/TRIP11/WIPI1/NUP88/MCPH1/ITGB1/TRAPPC8/VPS4B/NPM1/EXOC1/NMD3/BCCIP/CLNK/RASGRP1/EXOC8/MLPH/DYNC1H1/FAM91A1/RAB44/TRAPPC11/STXBP3/MX2/EXOC4/ARHGAP21/ITGA4/RAB27A/SNAP23/PCM1/BTK/FYCO1/EXOC2/…
GOBP_REGULATION_OF_TRANSCRIPTION_BY_RNA_POLYMERASE_III	GOBP_REGULATION_OF_TRANSCRIPTION_BY_RNA_POLYMERASE_III	31	0.495141	1.62965	0.0181211	0.157713	0.135651	5211	tags=52%, list=26%, signal=38%	ICE1/ZNF143/DDX21/DHX36/CHD8/SF3B1/ELL/SMARCA5/SETD5/BAZ1B/TENM1/POLR3F/BDP1/MTOR/DEK/ZNF345
GOBP_POSITIVE_REGULATION_OF_FIBROBLAST_MIGRATION	GOBP_POSITIVE_REGULATION_OF_FIBROBLAST_MIGRATION	14	0.61775	1.70393	0.0182119	0.157739	0.135673	2197	tags=43%, list=11%, signal=38%	ITGB3/DDR2/AKAP12/ITGB1/THBS1/PRKCE
GOBP_INTERFERON_ALPHA_PRODUCTION	GOBP_INTERFERON_ALPHA_PRODUCTION	30	0.488077	1.59256	0.0181563	0.157739	0.135673	3640	tags=47%, list=18%, signal=38%	HSPD1/IL10/TBK1/DDX3X/DHX36/TLR4/DHX9/TLR8/CHUK/HAVCR2/RIPK2/IFIH1/TLR7/ZC3HAV1
GOBP_CELL_DIFFERENTIATION_IN_SPINAL_CORD	GOBP_CELL_DIFFERENTIATION_IN_SPINAL_CORD	51	-0.398392	-1.52244	0.0182174	0.157739	0.135673	2245	tags=61%, list=11%, signal=54%	ABT1/DYNC2H1/ISL1/PHOX2A/GDF7/PAX7/MNX1/GSX1/ISL2/SCYL1/FOXN4/AKT1/DRAXIN/NOTCH1/LHX5/DLL4/LHX1/CLN8/NKX2-2/ASCL1/SHH/GLI3/ZC4H2/SOX13/PTCH1/WNT3A/HOXD10/TBX20/MDGA1/GATA2/MDGA2
GOBP_DETECTION_OF_CHEMICAL_STIMULUS_INVOLVED_IN_SENSORY_PERCEPTION_OF_TASTE	GOBP_DETECTION_OF_CHEMICAL_STIMULUS_INVOLVED_IN_SENSORY_PERCEPTION_OF_TASTE	46	0.445	1.64007	0.0182549	0.157791	0.135718	2283	tags=26%, list=11%, signal=23%	TAS2R31/TAS2R50/TAS2R19/TAS2R20/TAS2R8/TAS2R13/PIP/TAS2R14/TAS2R43/TAS2R46/CST1/RTP4
GOBP_RESPONSE_TO_VITAMIN	GOBP_RESPONSE_TO_VITAMIN	80	0.371591	1.50887	0.0182944	0.157791	0.135718	2653	tags=28%, list=13%, signal=24%	ITGA2/F5/KYNU/ABCA1/MAP1B/NCOA3/ALDH1A2/NFKBIZ/SOD2/BCHE/STC1/PHEX/SNW1/CDON/COL1A1/POSTN/FOLR2/GPRIN3/STC2/CAT/BECN1/CD40
GOBP_CYTOPLASMIC_PATTERN_RECOGNITION_RECEPTOR_SIGNALING_PATHWAY	GOBP_CYTOPLASMIC_PATTERN_RECOGNITION_RECEPTOR_SIGNALING_PATHWAY	173	0.301575	1.3804	0.0183167	0.157791	0.135718	4836	tags=36%, list=24%, signal=28%	BIRC3/IRAK2/CYLD/TRAF3IP3/GBP2/FCRL3/TNFAIP3/EPG5/RIOK3/TAX1BP1/IRF1/TBK1/DDX3X/IFI16/OGT/PELI1/TLR4/TLR6/NR1H4/IPO5/TLR8/ENPP3/TIFA/MAPK8/LACC1/TNF/TRAF6/MAP3K7/PUM2/ALPK1/CSNK1A1/OTULIN/OASL/BTK/BECN1/ANKRD17/IRAK4/BIRC2/HAVCR2/PPP2CA/RAB7B/RIPK2/IFIH1/RNF34/TLR7/OAS3/ZC3HAV1/PPT1/HSPA8/HCFC2/NOD2/RSAD2/FBXL2/IKBKB/ERBIN/SMPDL3A/XIAP/TRIM31/DHX33/OAS1/LAMP2/SLC15A2
GOBP_NEGATIVE_REGULATION_OF_CALCIUM_ION_TRANSMEMBRANE_TRANSPORT	GOBP_NEGATIVE_REGULATION_OF_CALCIUM_ION_TRANSMEMBRANE_TRANSPORT	36	0.471455	1.60503	0.0183755	0.158029	0.135923	4495	tags=36%, list=22%, signal=28%	SLN/PPP3CC/MIR200C/SESTD1/UBR3/FMR1/GSTO1/PLN/VDAC1/MIR1-1/CALCA/PPP3CA/MIR208A
GOBP_NEGATIVE_REGULATION_OF_CELL_ADHESION_MEDIATED_BY_INTEGRIN	GOBP_NEGATIVE_REGULATION_OF_CELL_ADHESION_MEDIATED_BY_INTEGRIN	14	0.616466	1.70039	0.0185129	0.158941	0.136707	4301	tags=50%, list=21%, signal=39%	SERPINE1/CYP1B1/ACER2/SWAP70/PTPN11/EFNA1/WNK1
GOBP_NLS_BEARING_PROTEIN_IMPORT_INTO_NUCLEUS	GOBP_NLS_BEARING_PROTEIN_IMPORT_INTO_NUCLEUS	13	0.650978	1.76938	0.0187391	0.159902	0.137534	4904	tags=69%, list=24%, signal=53%	KPNA4/IPO5/KPNA6/KPNA1/KPNA2/NUP54/CBLB/KPNB1/KPNA7
GOBP_NEGATIVE_REGULATION_OF_NEURON_PROJECTION_REGENERATION	GOBP_NEGATIVE_REGULATION_OF_NEURON_PROJECTION_REGENERATION	15	-0.596596	-1.69489	0.0188139	0.159902	0.137534	2888	tags=47%, list=14%, signal=40%	CERS2/PTPRS/RTN4RL1/EPHA4/FIGNL2/TNR/SPP1
GOBP_REGULATION_OF_MRNA_PROCESSING	GOBP_REGULATION_OF_MRNA_PROCESSING	140	0.320438	1.41969	0.0187342	0.159902	0.137534	4137	tags=34%, list=20%, signal=27%	HNRNPA1/SNW1/JMJD6/CCNL1/WTAP/SRPK1/DHX36/PCF11/DDX5/CLP1/AHCYL1/SON/DHX9/RBM15/IWS1/CWC22/SRPK2/NPM1/NUP98/SRSF7/NSRP1/FMR1/YTHDC1/PNN/THRAP3/RBM25/HNRNPU/SRSF5/SMU1/SNRNP200/RBM39/RBM5/RBM19/REST/RBM47/SRSF3/RBM7/SNRPD3/NCBP2/RBM23/CDK11A/UPF3B/TIA1/CELF1/CSTF1/SRSF6/METTL16/RBFOX1
GOBP_ESTABLISHMENT_OF_RNA_LOCALIZATION	GOBP_ESTABLISHMENT_OF_RNA_LOCALIZATION	149	0.313387	1.40392	0.0187996	0.159902	0.137534	5447	tags=38%, list=27%, signal=28%	HNRNPA1/NUP58/HNRNPA1L2/ZC3H11A/SMG1/G3BP2/KIF5C/TPR/NUP133/UPF2/PCID2/LRPPRC/DHX9/NUP88/IWS1/PHAX/EIF4A3/NSUN2/HNRNPA2B1/FXR1/SUPT6H/NUP98/SRSF7/FYTTD1/FMR1/YTHDC1/MX2/ATR/XPO5/THOC2/NUP50/TNKS/NXF1/AKAP8L/ATM/SRSF3/NCBP2/NUP54/UPF3B/RBFOX1/NUP93/WNK1/SETD2/KPNB1/NUP205/CKAP5/RFTN2/NUP188/RAN/RFTN1/TOMM20/NPAP1/THOC1/SSB/SMG7/AGFG1
GOBP_FAT_CELL_DIFFERENTIATION	GOBP_FAT_CELL_DIFFERENTIATION	252	-0.263328	-1.31101	0.0187011	0.159902	0.137534	3129	tags=22%, list=15%, signal=19%	LPL/KCNJ8/GPX1/LRP3/FABP3/SIRT6/PER2/PIN1/AXIN1/CCDC85B/AAMDC/PRDM16/WNT10B/PNPLA3/ZBTB7C/RBX1/E2F1/NR4A2/SOX8/MIR27A/ATAT1/TCF7L2/TRPV4/SOX13/DLK2/TMEM120B/SLC39A13/GPR180/SLC7A10/SULT1E1/CCND1/CARM1/WNT3A/AKT2/TMEM120A/TRIB3/SREBF1/KLF4/CEBPA/PPARG/RORC/ID4/BCAT2/MEST/ATF5/SMAD6/ADIRF/LEP/FFAR4/GATA2/TPH1/CIDEA/CCDC3/MIR106A/UCP1/ADIPOQ
GOBP_CELL_SURFACE_RECEPTOR_PROTEIN_SERINE_THREONINE_KINASE_SIGNALING_PATHWAY	GOBP_CELL_SURFACE_RECEPTOR_PROTEIN_SERINE_THREONINE_KINASE_SIGNALING_PATHWAY	392	0.259991	1.30176	0.0187907	0.159902	0.137534	4194	tags=26%, list=21%, signal=21%	USP9Y/SFRP2/LRP2/DKK1/SOSTDC1/SFRP4/MIR146A/CILP/TNFAIP6/FBN1/ITGA8/GDF15/COL3A1/GCNT2/GDF9/ARID4A/FSTL1/ITGB8/CD109/FST/MIR204/ARID4B/ADAM17/MIR100/SNW1/SPRY1/HPGD/TMEM100/ZEB2/SNX25/MIR302B/BMPR1B/OGT/PELO/DDX5/MIR323A/MIR21/NOTCH2/RUNX2/GPR155/LTBP1/ZNF451/ITGB1/ACVR2A/THBS1/AKAP11/SMURF1/FGF9/HIVEP1/SIRT1/SORL1/COMP/KDR/MAP3K7/ADAM9/MIR142/NPNT/BECN1/MIR30A/PTPRK/GLG1/LOX/USP9X/MIR181A2/LRRC3…
GOBP_MUSCLE_HYPERTROPHY	GOBP_MUSCLE_HYPERTROPHY	95	0.349206	1.44936	0.0188707	0.160045	0.137657	4778	tags=36%, list=23%, signal=28%	TTN/RGS4/COL14A1/RGS2/MYOC/HTR2B/ATP2B4/MIR21/IGF1/IL6ST/KDM4A/PRKCA/RYR2/TRIM63/BECN1/TOMM70/MYH7/INPP5F/MIR1-1/BMP10/TRPC3/ADRA1A/LMCD1/EZH2/ROCK2/PPARA/MSTN/EDN1/PDLIM5/PPP3CA/MIR208A/PAK1/ROCK1/TWF1
GOBP_POSITIVE_REGULATION_OF_PHOSPHATIDYLINOSITOL_3_KINASE_PROTEIN_KINASE_B_SIGNAL_TRANSDUCTION	GOBP_POSITIVE_REGULATION_OF_PHOSPHATIDYLINOSITOL_3_KINASE_PROTEIN_KINASE_B_SIGNAL_TRANSDUCTION	197	0.302867	1.40946	0.0188937	0.160045	0.137657	2875	tags=25%, list=14%, signal=22%	KIT/NTRK2/HGF/CD28/IL1B/PIK3CG/GDF15/GCNT2/CCR7/DDR2/PDGFRA/FLT3/IL1R1/MYOC/CSF3/CCDC88A/TMEM100/P2RY12/OSBPL8/FER/ANGPT1/MIR21/PROS1/IGF1/ITGB1/ERBB3/CCL3/F2R/DCN/PDGFC/RELN/SELP/THBS1/TNF/RICTOR/SIRT1/KDR/HCLS1/ARFGEF1/PTPN11/OSM/CHI3L1/CAT/FLT1/BECN1/PIK3CA/MERTK/TGFBR1/AKR1C3
GOBP_POSITIVE_REGULATION_OF_B_CELL_ACTIVATION	GOBP_POSITIVE_REGULATION_OF_B_CELL_ACTIVATION	78	0.366088	1.47718	0.0190087	0.16075	0.138263	4201	tags=35%, list=21%, signal=28%	CD38/CD28/FCRL3/IL10/IL7/NCKAP1L/GPR183/PELI1/TLR4/PCID2/CD27/SLC39A10/TNFSF4/IL6/INPP5D/BTK/CD40/BCL6/PTPRC/RIF1/TFRC/KMT5B/EXOSC3/TP53BP1/NOD2/PRLR/CDKN1A
GOBP_NUCLEUS_ORGANIZATION	GOBP_NUCLEUS_ORGANIZATION	142	0.318195	1.41546	0.0190625	0.160937	0.138424	5471	tags=44%, list=27%, signal=33%	KDM3A/BRDT/TMF1/ETS1/LPIN1/PSME4/SRPK1/TPR/NUP133/SYNE1/DYRK3/ANKLE2/ZPR1/CHMP1B/RRN3/SRPK2/VPS4B/NOLC1/AFF2/USPL1/FXR1/NUP98/SIRT1/ATR/PRKCA/CHMP2B/PRKCB/TOR1B/MFSD14A/AKAP8L/SMARCA5/NEK6/PITPNB/DCTN1/CCER1/WDR73/ARMC2/NUP54/GOLM1/TOR1AIP1/NUMA1/TBPL1/CFAP44/CHMP5/NUP93/PAFAH1B1/RNF8/CHMP7/NUP205/RRP8/REEP3/CHEK1/GPER1/WBP2NL/PDCD6IP/FSHR/HMGB2/TNP2/CHMP4B/SUMO1P1/AGFG1/SYCP1/SUN1
GOBP_RECOMBINATIONAL_REPAIR	GOBP_RECOMBINATIONAL_REPAIR	169	-0.29028	-1.36691	0.0191851	0.161703	0.139083	2228	tags=21%, list=11%, signal=19%	KMT5A/PIAS4/MCM5/GINS4/UBQLN4/RPA3/NSMCE3/RAD21L1/RNF126/MCM8/C1QBP/RMI1/RAD54L/UHRF1/AP5S1/MCM2/RMI2/BRCA2/SWI5/SKP2/MCM4/AUNIP/VPS72/NABP2/PLK1/POLQ/YEATS4/HELLS/BLM/RAD51/RAD51C/CDC45/BRCA1/FANCB/GINS2/XRCC2
GOBP_ENERGY_HOMEOSTASIS	GOBP_ENERGY_HOMEOSTASIS	90	-0.323311	-1.39096	0.0192581	0.162049	0.13938	3990	tags=32%, list=20%, signal=26%	NR1D2/C1QTNF4/AMPD2/NAGLU/TRPV1/BCL7A/SCT/CCDC92/LIPA/IRX3/WNK4/BOLA3/TRPV4/RMI1/GPBAR1/CRTC1/SLC25A25/MLXIPL/CEBPA/ACACB/BCAT2/SUV39H1/BMP8A/SUCNR1/TSKU/ACVR1C/LEP/DLL1/UCP1
GOBP_NEGATIVE_REGULATION_OF_IMMUNOGLOBULIN_PRODUCTION	GOBP_NEGATIVE_REGULATION_OF_IMMUNOGLOBULIN_PRODUCTION	12	0.661076	1.74784	0.0193092	0.16221	0.139519	445	tags=33%, list=2%, signal=33%	IL13RA2/FCGR2B/CR1/FCRL3
GOBP_PROTEIN_INSERTION_INTO_MITOCHONDRIAL_INNER_MEMBRANE	GOBP_PROTEIN_INSERTION_INTO_MITOCHONDRIAL_INNER_MEMBRANE	15	-0.595715	-1.69239	0.0194159	0.162382	0.139667	1956	tags=40%, list=10%, signal=36%	TIMM8B/BCS1L/TIMM10/COX18/ROMO1/TIMM13
GOBP_LATERAL_SPROUTING_FROM_AN_EPITHELIUM	GOBP_LATERAL_SPROUTING_FROM_AN_EPITHELIUM	11	-0.635852	-1.66651	0.0194577	0.162382	0.139667	2245	tags=36%, list=11%, signal=32%	SHH/VANGL2/NOG/BMP4
GOBP_MRNA_TRANSPORT	GOBP_MRNA_TRANSPORT	119	0.33464	1.43909	0.0193688	0.162382	0.139667	2916	tags=26%, list=14%, signal=22%	HNRNPA1/NUP58/HNRNPA1L2/ZC3H11A/SMG1/G3BP2/KIF5C/TPR/NUP133/UPF2/PCID2/LRPPRC/DHX9/NUP88/IWS1/EIF4A3/NSUN2/HNRNPA2B1/FXR1/SUPT6H/NUP98/SRSF7/FYTTD1/FMR1/YTHDC1/MX2/THOC2/NUP50/TNKS/NXF1/AKAP8L
GOBP_NEGATIVE_REGULATION_OF_DEVELOPMENTAL_GROWTH	GOBP_NEGATIVE_REGULATION_OF_DEVELOPMENTAL_GROWTH	94	-0.33099	-1.42807	0.0194491	0.162382	0.139667	1492	tags=17%, list=7%, signal=16%	PTCH1/CDK5/WNT3A/GSK3A/SEMA6C/SEMA3F/PI16/FXN/RBP4/NOG/EPHA7/MYOZ1/DCC/SEMA3G/TNR/SPP1
GOBP_MEMBRANE_INVAGINATION	GOBP_MEMBRANE_INVAGINATION	63	0.387012	1.51837	0.019614	0.163418	0.140558	3627	tags=30%, list=18%, signal=25%	ITGA2/FCGR2B/ALOX15/ABCA1/STAP1/HAVCR1/SNX9/NCKAP1L/THBS1/SMURF1/ITGAM/ARHGAP12/BECN1/C3/GSN/ANO6/RAB31/BIN2/CLCN3
GOBP_CELLULAR_RESPONSE_TO_GLUCOSE_STARVATION	GOBP_CELLULAR_RESPONSE_TO_GLUCOSE_STARVATION	49	0.430152	1.60555	0.0196779	0.163681	0.140784	3695	tags=41%, list=18%, signal=33%	PLIN2/HNRNPA1/EIF2AK3/NUAK2/SLC2A1/PMAIP1/ZC3H12A/SESN3/IFI16/SIRT1/UPP1/SH3GLB1/BECN1/PIK3C3/NFE2L2/MTMR3/HSPA5/ATG14/PRKAA2/YWHAZ
GOBP_CALCIUM_ION_IMPORT_ACROSS_PLASMA_MEMBRANE	GOBP_CALCIUM_ION_IMPORT_ACROSS_PLASMA_MEMBRANE	38	0.469368	1.62618	0.0197886	0.164333	0.141345	1851	tags=18%, list=9%, signal=17%	MS4A1/CACNA1D/AKAP5/ATP2B4/PPP3CC/MIR200C/TRPM1
GOBP_REGULATION_OF_MONOATOMIC_ION_TRANSMEMBRANE_TRANSPORT	GOBP_REGULATION_OF_MONOATOMIC_ION_TRANSMEMBRANE_TRANSPORT	275	0.27169	1.31589	0.0198907	0.164911	0.141842	2350	tags=16%, list=12%, signal=15%	SLN/MS4A1/RGS4/SLC30A1/ITGB3/ANK2/PIK3CG/CACNA1D/CASQ2/CEMIP/CASQ1/TRPC6/KCNN2/CTSS/GRIA1/HEPH/PDE4B/AKAP5/ATP2B4/THY1/KCNJ2/CHD7/CRACR2A/DPP10/PPP3CC/ABCC9/GRIN2A/MIR21/DIAPH1/TRDN/MIR200C/PTPN3/ANK3/CLIC2/SESTD1/F2R/CAB39/CRBN/UBR3/PRKCE/FMR1/GSTO1/MIR30D/RYR2/FHL1
GOBP_REGULATION_OF_VIRAL_GENOME_REPLICATION	GOBP_REGULATION_OF_VIRAL_GENOME_REPLICATION	74	0.367866	1.47011	0.0201027	0.166396	0.14312	3640	tags=36%, list=18%, signal=30%	CD28/TRIM38/CXCL8/ZNFX1/RNASEL/IFIT5/APOBEC3H/DDX3X/TOP2B/SRPK1/IFI16/PPIA/FAM111A/SRPK2/DDB1/ADAR/TNF/OASL/TNIP1/IFIH1/PROX1/OAS2/PPID/APOBEC3B/OAS3/ADARB1/ZC3HAV1
GOBP_INNER_MITOCHONDRIAL_MEMBRANE_ORGANIZATION	GOBP_INNER_MITOCHONDRIAL_MEMBRANE_ORGANIZATION	38	-0.4619	-1.6501	0.0202561	0.167393	0.143977	2969	tags=50%, list=15%, signal=43%	LETM1/TIMM9/TMEM11/NDUFA13/SAMM50/CHCHD6/APOO/UQCC3/MTX1/MTX2/MTX3/CHCHD10/ADCK1/TIMM8B/BCS1L/TIMM10/COX18/ROMO1/TIMM13
GOBP_VITAMIN_BIOSYNTHETIC_PROCESS	GOBP_VITAMIN_BIOSYNTHETIC_PROCESS	22	-0.514674	-1.61273	0.020319	0.16764	0.144189	2590	tags=36%, list=13%, signal=32%	THTPA/SLC25A19/GFI1/UBIAD1/SLC19A2/PNPO/SLC19A3/PSAT1
GOBP_TERPENOID_BIOSYNTHETIC_PROCESS	GOBP_TERPENOID_BIOSYNTHETIC_PROCESS	25	0.532701	1.67212	0.0205039	0.168801	0.145188	952	tags=28%, list=5%, signal=27%	HMGCS1/HMGCR/ACAT2/DHRS9/ALDH1A2/IDI1/ALDH1A3
GOBP_CELLULAR_RESPONSE_TO_ACID_CHEMICAL	GOBP_CELLULAR_RESPONSE_TO_ACID_CHEMICAL	83	0.371452	1.50713	0.0205263	0.168801	0.145188	4769	tags=39%, list=23%, signal=30%	NTRK2/GCLM/COL3A1/PDGFRA/COL5A2/MIR95/MIR455/GRIA1/UBR1/SESN3/GCLC/COL1A1/IPO5/PDGFC/TNF/CAPN2/MAT2A/PIK3CA/CUL3/GLRA1/NFE2L2/ZEB1/UBR2/EP300/RRAGC/MMP3/MTOR/BCL2L1/RRAGB/CPEB4/AVPR1A/MMP2
GOBP_NEGATIVE_REGULATION_OF_LOCOMOTION	GOBP_NEGATIVE_REGULATION_OF_LOCOMOTION	352	0.259565	1.29015	0.020574	0.16892	0.14529	1479	tags=14%, list=7%, signal=13%	SFRP2/MIR31/CD69/MIR146A/HMOX1/MIR451A/TNFAIP6/ADAMTS9/SERPINE1/CD200R1/DNAJA4/CYP1B1/GDF15/AGTR2/DUSP10/COL3A1/ALOX15B/ARID4A/ROBO2/DPP4/MIR30C2/MIR204/STAP1/ARID4B/CD200/STC1/CXCL13/RABGEF1/PTPN2/TP53INP1/SRGAP1/ATP2B4/MMRN1/THY1/CTNNA1/ZEB2/ARRDC3/SERPINB1/MCTP1/DPYSL3/OSBPL8/OGT/KLRC4-KLRK1/RECK/IL24/MCC/PHLDB2/MIR21/MIA3/LIMCH1
GOBP_REGULATION_OF_TYROSINE_PHOSPHORYLATION_OF_STAT_PROTEIN	GOBP_REGULATION_OF_TYROSINE_PHOSPHORYLATION_OF_STAT_PROTEIN	33	0.477587	1.60622	0.0206601	0.16908	0.145427	4862	tags=48%, list=24%, signal=37%	KIT/FLT3/PARP14/PTPN2/IL10/PARP9/IL7/IL20/TNFSF18/OSM/PIBF1/IL31RA/IL7R/IL4R/ERBB4/IL13RA1
GOBP_RESPONSE_TO_BMP	GOBP_RESPONSE_TO_BMP	176	0.296556	1.3598	0.0206489	0.16908	0.145427	3856	tags=24%, list=19%, signal=20%	USP9Y/SFRP2/LRP2/DKK1/SOSTDC1/SFRP4/TNFAIP6/FBN1/FSTL1/FST/MIR100/TMEM100/BMPR1B/PELO/DDX5/MIR21/NOTCH2/RUNX2/GPR155/ACVR2A/SMURF1/HIVEP1/SORL1/COMP/KDR/USP9X/MTMR4/ADAMTS12/GREM1/DAND5/CUL1/SKIL/CHRDL1/SMAD2/MIR98/BMP10/BMPR1A/GDF3/TGFBR3/CTDSPL2/PDCD4/NGLY1
GOBP_POSITIVE_REGULATION_OF_LEUKOCYTE_ADHESION_TO_VASCULAR_ENDOTHELIAL_CELL	GOBP_POSITIVE_REGULATION_OF_LEUKOCYTE_ADHESION_TO_VASCULAR_ENDOTHELIAL_CELL	25	0.530482	1.66515	0.0207867	0.169103	0.145447	2302	tags=44%, list=11%, signal=39%	SELE/ETS1/MIR21/CCR2/SELP/TNF/IL6/TRAF6/NFAT5/GCNT1/ITGA4
GOBP_REGULATION_OF_ATRIAL_CARDIAC_MUSCLE_CELL_MEMBRANE_DEPOLARIZATION	GOBP_REGULATION_OF_ATRIAL_CARDIAC_MUSCLE_CELL_MEMBRANE_DEPOLARIZATION	10	-0.652735	-1.65231	0.0208187	0.169103	0.145447	239	tags=50%, list=1%, signal=49%	SCN2B/SCN1B/SCN3B/MIR26A1/GJA5
GOBP_MITOCHONDRIAL_ELECTRON_TRANSPORT_CYTOCHROME_C_TO_OXYGEN	GOBP_MITOCHONDRIAL_ELECTRON_TRANSPORT_CYTOCHROME_C_TO_OXYGEN	18	-0.556855	-1.65171	0.0208295	0.169103	0.145447	6128	tags=67%, list=30%, signal=47%	COX7A2L/COX4I2/COX6A1/COX6C/COX7B/COX6B1/COX5A/COX7A2/COX5B/NDUFA4/COX8A/COX7A1
GOBP_PYRIMIDINE_NUCLEOTIDE_METABOLIC_PROCESS	GOBP_PYRIMIDINE_NUCLEOTIDE_METABOLIC_PROCESS	52	-0.397642	-1.51617	0.020788	0.169103	0.145447	3604	tags=37%, list=18%, signal=30%	NT5C/NTHL1/NEIL2/CMPK2/NME5/DHODH/DCK/UPP2/NEIL1/OGG1/SMUG1/NT5M/SHMT1/DUT/NME4/AK5/DCTPP1/DTYMK/UNG
GOBP_REGULATION_OF_ORGANELLE_ASSEMBLY	GOBP_REGULATION_OF_ORGANELLE_ASSEMBLY	233	0.287666	1.36643	0.0207857	0.169103	0.145447	5609	tags=41%, list=28%, signal=30%	CYLD/PLK2/LRRK2/CCP110/CCDC88A/SYNE2/IL1RAP/LUZP1/CDKL5/CDK5RAP2/RAB3GAP2/TBC1D15/MSN/TRIM32/TPR/BBS4/PIKFYVE/LPAR1/SYNE1/RABGAP1/CHMP1B/RAB29/WIPI1/VPS4B/TBC1D8/RAB3GAP1/NPM1/TNF/DYNC1H1/TBC1D1/MTM1/SCFD1/SH3GLB1/CNOT6L/SEC22B/LIMA1/CEP295/KAT2B/USP10/KIF9/CHMP2B/CSF2/BECN1/SMCR8/HNRNPU/EVI5/CNOT1/MTMR3/TAPT1/C9orf72/MAK/GPSM2/HTT/ATM/TBC1D30/CNOT2/PRKAA2/WDR44/SDCBP/VPS11/PHF23/GDI2/STAM/CHEK2/…
GOBP_EPITHELIAL_CELL_CELL_ADHESION	GOBP_EPITHELIAL_CELL_CELL_ADHESION	15	0.606387	1.71423	0.0208858	0.169289	0.145607	1084	tags=33%, list=5%, signal=32%	KIT/DSP/SERPINB8/CYP1B1/CTNNA1
GOBP_POSITIVE_REGULATION_OF_VASCULAR_ENDOTHELIAL_GROWTH_FACTOR_PRODUCTION	GOBP_POSITIVE_REGULATION_OF_VASCULAR_ENDOTHELIAL_GROWTH_FACTOR_PRODUCTION	32	0.465764	1.55869	0.020985	0.169821	0.146066	2970	tags=38%, list=15%, signal=32%	IL1B/CYP1B1/EIF2AK3/PTGS2/HIF1A/IL1A/SULF2/IL6ST/IL6/RORA/CCBE1/C3
GOBP_RESPIRATORY_CHAIN_COMPLEX_III_ASSEMBLY	GOBP_RESPIRATORY_CHAIN_COMPLEX_III_ASSEMBLY	10	-0.652524	-1.65178	0.0211059	0.170527	0.146673	3704	tags=50%, list=18%, signal=41%	UQCC2/UQCC3/SLC25A33/BCS1L/FXN
GOBP_REGULATION_OF_RESPONSE_TO_TYPE_II_INTERFERON	GOBP_REGULATION_OF_RESPONSE_TO_TYPE_II_INTERFERON	14	0.607073	1.67448	0.021222	0.170921	0.147012	1052	tags=36%, list=5%, signal=34%	ARG1/PARP14/PTPN2/TXK/PARP9
GOBP_REGULATION_OF_IMMUNOGLOBULIN_PRODUCTION	GOBP_REGULATION_OF_IMMUNOGLOBULIN_PRODUCTION	70	0.38673	1.52393	0.0211944	0.170921	0.147012	3667	tags=34%, list=18%, signal=28%	CD28/IL13RA2/FCGR2B/CR1/FCRL3/CD86/IL10/MZB1/TNF/SUPT6H/TNFSF4/IL6/TRAF6/BTK/CD40/BCL6/PTPRC/RIF1/CD40LG/TFRC/KMT5B/EXOSC3/TP53BP1/DNAJB9
GOBP_POSITIVE_REGULATION_OF_PROTEIN_SECRETION	GOBP_POSITIVE_REGULATION_OF_PROTEIN_SECRETION	135	0.32568	1.43398	0.0212769	0.171092	0.147158	2580	tags=19%, list=13%, signal=17%	FGG/FGA/CD38/ACSL4/ANKRD1/PFKFB2/TLR2/UNC13B/BLK/HIF1A/IL1A/TRPA1/MYH10/EXPH5/TLR4/PPIA/WLS/NR1H4/IGF1/SEC24A/PRKCE/ADAM9/PRKCA/FUT10/RAPGEF4/OSBP
GOBP_ENDOLYSOSOMAL_TOLL_LIKE_RECEPTOR_SIGNALING_PATHWAY	GOBP_ENDOLYSOSOMAL_TOLL_LIKE_RECEPTOR_SIGNALING_PATHWAY	46	0.438822	1.6173	0.021549	0.17246	0.148335	5395	tags=50%, list=27%, signal=37%	FCRL3/TNFAIP3/EPG5/IRF1/DDX3X/PELI1/NR1H4/TLR8/TNF/TRAF6/MAP3K7/IRAK4/HAVCR2/RAB7B/TLR7/PPT1/HCFC2/RSAD2/IKBKB/OAS1/RFTN1/PIK3AP1/UBQLN1
GOBP_MITOCHONDRIAL_TRANSMEMBRANE_TRANSPORT	GOBP_MITOCHONDRIAL_TRANSMEMBRANE_TRANSPORT	24	-0.498263	-1.59412	0.0214829	0.17246	0.148335	6154	tags=54%, list=30%, signal=38%	SFXN2/MPC2/MPC1/ABCB10/UCP2/SLC25A20/SFXN5/SLC25A39/SLC25A29/SLC25A40/SFXN4/SLC25A15/UCP1
GOBP_DNA_TEMPLATED_DNA_REPLICATION_MAINTENANCE_OF_FIDELITY	GOBP_DNA_TEMPLATED_DNA_REPLICATION_MAINTENANCE_OF_FIDELITY	61	-0.371013	-1.4588	0.0215395	0.17246	0.148335	2784	tags=31%, list=14%, signal=27%	ASF1A/POLD1/XRCC3/RBX1/MCM8/CARM1/DYNLL1/BRCA2/PCNA/ZRANB3/EME1/POLQ/BLM/RAD51/RAD51C/TIPIN/EXO1/BRCA1/FAM111B
GOBP_PROTEIN_K63_LINKED_DEUBIQUITINATION	GOBP_PROTEIN_K63_LINKED_DEUBIQUITINATION	23	0.531512	1.63441	0.0217691	0.173129	0.14891	4765	tags=52%, list=23%, signal=40%	CYLD/TNFAIP3/VCP/OTUD4/USP27X/USP9X/USP8/ZRANB1/YOD1/STAMBP/OTUD7B/PSMD14
GOBP_POSITIVE_REGULATION_OF_CELL_KILLING	GOBP_POSITIVE_REGULATION_OF_CELL_KILLING	61	0.395752	1.54827	0.021739	0.173129	0.14891	2076	tags=25%, list=10%, signal=22%	ARG1/CD1C/KLRC2/KLRC1/IL18RAP/STAP1/CRTAM/CD1A/CD1B/KLRC4-KLRK1/MR1/CD226/MAPK8/RASGRP1/ITGAM
GOBP_CELLULAR_EXTRAVASATION	GOBP_CELLULAR_EXTRAVASATION	70	0.385408	1.51872	0.0217485	0.173129	0.14891	2302	tags=21%, list=11%, signal=19%	VCAM1/MIR146A/LYVE1/SELE/PIK3CG/IL1R1/THY1/FER/CCR2/ITGB1/SELP/TNF/GCNT1/JAML/ITGA4
GOBP_RESPONSE_TO_XENOBIOTIC_STIMULUS	GOBP_RESPONSE_TO_XENOBIOTIC_STIMULUS	374	0.254518	1.27626	0.0217209	0.173129	0.14891	2569	tags=19%, list=13%, signal=17%	SFRP2/ITGA2/AOX1/CYP3A5/ABCB1/CD38/SLC28A3/CD69/MIR451A/FMO5/CYP2C8/PLIN2/ITGB3/AIM2/IL1B/HSP90AA1/GCLM/CYP1B1/ANKRD1/FMO1/ABCA1/MAP1B/SLC1A3/AADAC/NPC1/NFKBIZ/PNP/SOD2/CYP4F2/BCHE/ADAM17/CASP3/GRIA1/ACSL1/PDE4B/HTR2B/SEMA3C/NPAS2/IL10/NCKAP1L/TRPA1/XPC/ADD3/ACER2/ABCC9/GCLC/GRIN2A/COL1A1/RBM22/KCNQ3/ENO2/TIGAR/UGT2B7/THBS1/SRP68/TNF/FMO2/CYP2B6/RORA/PRKCE/GSTO1/ATR/DPYD/PARP4/SLC22A1/CDH1/SULT1C…
GOBP_REGULATION_OF_CELL_CYCLE_CHECKPOINT	GOBP_REGULATION_OF_CELL_CYCLE_CHECKPOINT	55	-0.383434	-1.47625	0.0218178	0.173245	0.14901	3227	tags=31%, list=16%, signal=26%	DYNLL2/FBXO4/XRCC3/CDCA8/DYNLRB2/RBX1/ZWINT/NDC80/DYNLL1/BRCA2/BIRC5/RAD51/KNL1/BRCA1/MAD2L1/SKA3/SKA1
GOBP_NEGATIVE_REGULATION_OF_RESPONSE_TO_WOUNDING	GOBP_NEGATIVE_REGULATION_OF_RESPONSE_TO_WOUNDING	96	0.358468	1.49427	0.022009	0.17449	0.150081	2001	tags=18%, list=10%, signal=16%	FGG/SERPINB2/FGA/SERPINE2/SERPINE1/DSG2/F11/PDGFRA/CD109/PLAT/MMRN1/PHLDB2/PROS1/FAP/PLAU/THBS1/TNF
GOBP_POSITIVE_REGULATION_OF_HOMOTYPIC_CELL_CELL_ADHESION	GOBP_POSITIVE_REGULATION_OF_HOMOTYPIC_CELL_CELL_ADHESION	19	0.566765	1.69596	0.0224267	0.177277	0.152478	3217	tags=42%, list=16%, signal=35%	PDPN/JAK1/MMRN1/ANK3/IL6ST/IL6/IL6R/CTNNB1
GOBP_METAPHASE_CHROMOSOME_ALIGNMENT	GOBP_METAPHASE_CHROMOSOME_ALIGNMENT	100	-0.320404	-1.39481	0.0224412	0.177277	0.152478	2414	tags=21%, list=12%, signal=19%	CDCA8/SPAG5/CENPQ/ZWINT/CDK1/MEIOC/NDC80/SKA2/BIRC5/CENPV/CHMP6/KNL1/KIF14/SPC24/NUF2/SKA3/KIF2C/SKA1/TTK/SGO1/SPC25
GOBP_ERK1_AND_ERK2_CASCADE	GOBP_ERK1_AND_ERK2_CASCADE	295	0.262803	1.28658	0.0224654	0.177277	0.152478	5124	tags=34%, list=25%, signal=25%	FGG/SLAMF1/FGA/HMGCR/LIF/IL13RA2/ITGB3/IL1B/DUSP10/ALOX15/GCNT2/CCR7/DDR2/PDGFRA/HESX1/SPRY1/PTPN2/HTR2B/GPNMB/IL1A/FGF1/AKAP12/CFLAR/GPR183/TLR4/ANGPT1/MIR21/NOTCH2/MIR200C/IGF1/RAPGEF2/CCL3/F2R/BTN2A2/PDGFC/EIF3A/RASGRP1/TNF/FRS2/KDR/GAREM1/DSTYK/PRKCA/ITGAV/PTPN11/CHI3L1/RAP1B/DNAJC27/NPNT/TNIP1/HTR2C/HAVCR2/RIPK2/CRYBA1/PTPN1/ATF3/FBXW7/NF1/EGF/PTPRC/MOS/ICAM1/DAB2/YWHAZ/PTGER4/NAMPT/PSCA/TGF…
GOBP_POSITIVE_REGULATION_OF_CHEMOKINE_PRODUCTION	GOBP_POSITIVE_REGULATION_OF_CHEMOKINE_PRODUCTION	64	0.379949	1.49523	0.0225491	0.177662	0.152809	2848	tags=33%, list=14%, signal=28%	HMOX1/IL1RL1/MCOLN2/IL1B/ALOX15B/FFAR2/ADAM17/TLR2/HIF1A/TRIM32/IL7/DDX3X/TLR4/TSLP/TNF/TNFSF4/IL6/IL6R/HAVCR2/TWIST1/RIPK2
GOBP_REGULATION_OF_CELL_PROJECTION_ASSEMBLY	GOBP_REGULATION_OF_CELL_PROJECTION_ASSEMBLY	221	0.281574	1.32576	0.0226947	0.178531	0.153557	5609	tags=38%, list=28%, signal=27%	KIT/CYLD/HSP90AA1/LRRK2/CCR7/CCP110/STAP1/CCDC88A/SYNE2/LUZP1/CDKL5/TBC1D15/P2RY12/DOCK11/TRIM32/DPYSL3/BBS4/FER/LPAR1/SYNE1/RABGAP1/COBL/RAB29/RAPGEF2/TBC1D8/TBC1D1/FMR1/ATP8B1/ARHGAP24/LIMA1/CYFIP1/TNIK/AVIL/PIK3CA/PODXL/RAPGEF6/EVI5/STK26/TGFBR1/PLCE1/TAPT1/EPS8/NCKAP1/CORO1C/MAK/RAB3IP/HTT/TBC1D30/PRKCD/WDR44/SLIT2/ICAM1/SH3YL1/ZMYND8/MYO3B/GDI2/PIK3R1/TENM1/MSTN/GSK3B/MTOR/CTTN/APC/ACTR3/SAX…
GOBP_LYMPHOCYTE_COSTIMULATION	GOBP_LYMPHOCYTE_COSTIMULATION	49	0.424661	1.58506	0.0227481	0.178675	0.153681	3305	tags=35%, list=16%, signal=29%	CD28/LGALS8/CCR7/MAP3K8/CD86/DPP4/CD274/ICOS/KLRC4-KLRK1/CD80/TNFSF4/TNFSF14/PTPN11/CD24/YES1/CD40LG/LILRB4
GOBP_NEGATIVE_REGULATION_OF_CALCIUM_ION_TRANSMEMBRANE_TRANSPORTER_ACTIVITY	GOBP_NEGATIVE_REGULATION_OF_CALCIUM_ION_TRANSMEMBRANE_TRANSPORTER_ACTIVITY	10	0.679234	1.70144	0.022861	0.178939	0.153908	2739	tags=30%, list=13%, signal=26%	SLN/FMR1/PLN
GOBP_MEIOTIC_SISTER_CHROMATID_COHESION	GOBP_MEIOTIC_SISTER_CHROMATID_COHESION	18	-0.553412	-1.6415	0.0229581	0.178939	0.153908	2315	tags=39%, list=11%, signal=34%	BUB1B/RAD21L1/BUB1/HORMAD1/SGO2/RAD51C/SGO1
GOBP_HYALURONAN_METABOLIC_PROCESS	GOBP_HYALURONAN_METABOLIC_PROCESS	33	0.474178	1.59475	0.0229398	0.178939	0.153908	4596	tags=45%, list=23%, signal=35%	TNFAIP6/IL1B/LYVE1/CEMIP/NFKB1/ITIH5/CLTC/HAS2/ITIH2/EGF/ABCC5/CD44/FGF2/HAS1/ITIH4
GOBP_RESPONSE_TO_AMINO_ACID_STARVATION	GOBP_RESPONSE_TO_AMINO_ACID_STARVATION	50	0.41747	1.56496	0.0228333	0.178939	0.153908	4793	tags=46%, list=24%, signal=35%	EIF2AK3/EIF2AK4/FAS/TRIM32/SESN3/SAR1B/GPR155/MAPK8/SH3GLB1/BECN1/RNF152/ATF3/EIF2S1/WDR59/GCN1/RRAGC/CDKN1A/MTOR/RRAGB/MAPK1/MAP3K5/FLCN/SAR1A
GOBP_POSITIVE_REGULATION_OF_LEUKOCYTE_PROLIFERATION	GOBP_POSITIVE_REGULATION_OF_LEUKOCYTE_PROLIFERATION	158	0.312291	1.41019	0.0229451	0.178939	0.153908	2848	tags=22%, list=14%, signal=19%	SLAMF1/IL2RA/VCAM1/CD38/CD28/IL1B/FCRL3/PNP/CD86/CD274/IL1A/IL7/NCKAP1L/GPR183/PELI1/TLR4/MIR21/CD80/CCR2/NCK1/ZP4/IGF1/SLC39A10/IL6ST/TNFSF4/IL6/TRAF6/BTK/CSF2/CD24/CD40/HAVCR2/BCL6/PRKCQ/RIPK2
GOBP_SECRETORY_GRANULE_LOCALIZATION	GOBP_SECRETORY_GRANULE_LOCALIZATION	21	0.53966	1.61857	0.0230051	0.178943	0.153911	4479	tags=48%, list=22%, signal=37%	UNC13B/PPFIA2/TANC2/RASGRP1/STXBP3/CADPS/KIF1B/SNAP25/CADPS2/USO1
GOBP_RENAL_TUBULE_DEVELOPMENT	GOBP_RENAL_TUBULE_DEVELOPMENT	102	-0.316303	-1.38031	0.0230295	0.178943	0.153911	3633	tags=29%, list=18%, signal=24%	FOXD1/KIF26B/PKD1/HEYL/PRICKLE1/WNT7B/SMO/LGR4/WNT11/BCL2/LGR5/HS3ST3A1/CTNNBIP1/IRX3/WNK4/SHH/HOXB7/GLI3/SOX8/PTCH1/DCHS1/IRX2/IRX1/GREB1L/PAX8/DLL1/NOG/CALB1/BMP4/GATA3
GOBP_NEGATIVE_REGULATION_OF_MOLECULAR_FUNCTION	GOBP_NEGATIVE_REGULATION_OF_MOLECULAR_FUNCTION	262	0.277647	1.33222	0.0230644	0.178943	0.153911	3025	tags=23%, list=15%, signal=19%	SLN/CYLD/SERPINB8/AIM2/CYP1B1/LRRK2/CR1/TAF7/CFHR1/DNAJA1/EIF4A2/EIF2AK4/BTAF1/CFHR5/AKAP5/IL10/PARP9/THY1/TRAF3/SERPINB1/IFI16/KLRC4-KLRK1/GLA/SUMO4/PPIA/CCR2/CTTNBP2NL/ANK3/NOLC1/ADAR/NPM1/USP44/MAPK8/SOCS5/IL6ST/CAND1/SIRT1/WAPL/FMR1/SOCS4/HIPK3/AIDA/ARFGEF1/CEBPG/OTULIN/FICD/TSC1/TRIM21/CHUK/HNRNPU/RSF1/HAVCR2/PLN/GOLGA2/VCPKMT/PTPN1/EDNRB/CORO1C/DTX3L
GOBP_SUBSTRATE_ADHESION_DEPENDENT_CELL_SPREADING	GOBP_SUBSTRATE_ADHESION_DEPENDENT_CELL_SPREADING	102	0.343156	1.45081	0.0232334	0.179979	0.154803	5214	tags=36%, list=26%, signal=27%	FGG/FGA/ITGB3/PDPN/ITGA8/MYOC/PEAK1/OLFM4/FER/HTN1/LAMB3/DOCK5/LAMC1/LAMB1/HAS2/ITGA4/ITGAV/MERTK/CORO1C/AP1AR/PREX1/EFNA5/LPXN/DAB2/EFNA1/PIK3R1/MELTF/LAMB4/FGB/FERMT2/NTN4/LAMB2/TEK/FN1/DOCK1/NEDD9/FBLN1
GOBP_REGULATION_OF_TORC2_SIGNALING	GOBP_REGULATION_OF_TORC2_SIGNALING	12	0.652144	1.72422	0.0235662	0.180889	0.155585	4457	tags=75%, list=22%, signal=59%	TBK1/NCKAP1L/SIK3/USP9X/DEPTOR/EP300/GSK3B/OTUD7B/RPS6KB1
GOBP_TYROSINE_PHOSPHORYLATION_OF_STAT_PROTEIN	GOBP_TYROSINE_PHOSPHORYLATION_OF_STAT_PROTEIN	37	0.470002	1.60908	0.0235996	0.180889	0.155585	3075	tags=35%, list=15%, signal=30%	KIT/FLT3/PARP14/PTPN2/IL10/PARP9/IL7/FER/IL20/TNFSF18/OSM/PIBF1/IL31RA
GOBP_ESTABLISHMENT_OF_PROTEIN_LOCALIZATION_TO_MITOCHONDRIAL_MEMBRANE	GOBP_ESTABLISHMENT_OF_PROTEIN_LOCALIZATION_TO_MITOCHONDRIAL_MEMBRANE	27	-0.488155	-1.60078	0.023532	0.180889	0.155585	3029	tags=41%, list=15%, signal=35%	MTCH2/MTX1/TOMM22/MTX2/MTX3/TIMM8B/BCS1L/TIMM10/COX18/ROMO1/TIMM13
GOBP_POSITIVE_REGULATION_OF_VASCULAR_ASSOCIATED_SMOOTH_MUSCLE_CELL_PROLIFERATION	GOBP_POSITIVE_REGULATION_OF_VASCULAR_ASSOCIATED_SMOOTH_MUSCLE_CELL_PROLIFERATION	42	0.44359	1.57622	0.0235702	0.180889	0.155585	4769	tags=50%, list=23%, signal=38%	MIR146A/DDR2/MIR301A/HPGD/IL10/ADAMTS1/MIR21/IGF1/ERN1/TNF/FGF9/MAP3K7/GJA1/BMPR1A/FGFR2/EDN1/FGF2/MIR208A/JUN/PAK1/MMP2
GOBP_LUNG_EPITHELIUM_DEVELOPMENT	GOBP_LUNG_EPITHELIUM_DEVELOPMENT	44	-0.4165	-1.55118	0.023564	0.180889	0.155585	3325	tags=34%, list=16%, signal=29%	PKD1/ASCL1/WNT7B/GATA6/FOXJ1/THRA/TP73/SHH/HOXA5/SPDEF/KLF2/FOXP2/FOXA1/AGR2/BMP4
GOBP_RNA_EXPORT_FROM_NUCLEUS	GOBP_RNA_EXPORT_FROM_NUCLEUS	85	0.355891	1.44917	0.0236004	0.180889	0.155585	5447	tags=40%, list=27%, signal=29%	HNRNPA1/ZC3H11A/SMG1/TPR/NUP133/UPF2/PCID2/DHX9/NUP88/IWS1/PHAX/EIF4A3/NSUN2/HNRNPA2B1/NUP98/FYTTD1/FMR1/YTHDC1/XPO5/THOC2/NXF1/AKAP8L/SRSF3/NCBP2/NUP93/WNK1/SETD2/NUP188/RAN/NPAP1/THOC1/SSB/SMG7/AGFG1
GOBP_NEGATIVE_REGULATION_OF_CHROMOSOME_ORGANIZATION	GOBP_NEGATIVE_REGULATION_OF_CHROMOSOME_ORGANIZATION	96	-0.327915	-1.41626	0.0235432	0.180889	0.155585	3457	tags=28%, list=17%, signal=23%	PARP3/NAA10/DYNLL2/ESPL1/CENPF/XRCC3/CDCA8/BUB1B/DYNLRB2/ZWINT/NDC80/DYNLL1/ACD/BIRC5/BUB1/PLK1/CDC20/KNL1/TP53/SPC24/NUF2/MAD2L1/SKA3/TRIP13/SKA1/TTK/SPC25
GOBP_REGULATION_OF_MEIOTIC_CELL_CYCLE_PHASE_TRANSITION	GOBP_REGULATION_OF_MEIOTIC_CELL_CYCLE_PHASE_TRANSITION	13	-0.625887	-1.71268	0.0238611	0.182611	0.157066	2925	tags=69%, list=14%, signal=59%	STK35/CDC25B/MAPK15/PKMYT1/ZWINT/CDC25C/KNL1/CDC25A/TTK
GOBP_GRANZYME_MEDIATED_PROGRAMMED_CELL_DEATH_SIGNALING_PATHWAY	GOBP_GRANZYME_MEDIATED_PROGRAMMED_CELL_DEATH_SIGNALING_PATHWAY	10	-0.643917	-1.62999	0.0239774	0.183225	0.157594	570	tags=30%, list=3%, signal=29%	PRF1/GZMA/NKG7
GOBP_LAMELLIPODIUM_ORGANIZATION	GOBP_LAMELLIPODIUM_ORGANIZATION	88	0.353352	1.44479	0.024054	0.183448	0.157786	5509	tags=43%, list=27%, signal=32%	KIT/HSP90AA1/PDPN/SPATA13/CCDC88A/P2RY12/FER/NCK1/ITGB1/LIMA1/ARFIP2/CYFIP1/AVIL/PIK3CA/VCL/PLCE1/NCKAP1/CORO1C/SNX1/SLIT2/ABLIM1/ABI1/PIK3R1/CDH13/MYO9B/MSTN/CD44/MTOR/CTTN/ACTR3/TWF1/S1PR1/VAV3/AKIRIN1/FRMD7/WASF1/ARHGEF6/ARHGEF7
GOBP_POSITIVE_REGULATION_OF_CATALYTIC_ACTIVITY	GOBP_POSITIVE_REGULATION_OF_CATALYTIC_ACTIVITY	269	0.277986	1.34313	0.0240789	0.183448	0.157786	4386	tags=32%, list=22%, signal=25%	PIK3CG/TNFRSF10B/CR1/DDR2/CACNA1D/EREG/TAB2/FLT3/CEMIP/ECT2/CCDC88A/RGS1/ALS2/ZNF622/TNFRSF10A/RIPK1/GCH1/SNX9/THY1/DOCK11/ARRDC3/FGF1/ETAA1/POLG2/PPIA/TLR6/ANGPT1/ITGA6/TOM1L1/SIPA1L1/TIGAR/IGF1/DOCK10/ITGB1/RAPGEF2/TAOK3/MAPK8/RASGRP1/TNF/DOCK9/ZNF16/SIRT1/TANK/ZC3H15/SEMG2/TRAF6/MAP3K7/DSTYK/CHI3L1/TSC1/MTMR9/FLT1/RIC1/PIK3CA/HNRNPU/RASSF2/PIBF1/SNX13/ARHGAP11A/EVI5/RALGAPB/CORO1C/NF1/PIP5K1A/…
GOBP_GLYCERALDEHYDE_3_PHOSPHATE_METABOLIC_PROCESS	GOBP_GLYCERALDEHYDE_3_PHOSPHATE_METABOLIC_PROCESS	12	-0.621074	-1.65241	0.0242012	0.184103	0.158349	4105	tags=50%, list=20%, signal=40%	GLYCTK/RPEL1/RPIA/TKFC/PCK1/SLC25A10
GOBP_VASCULAR_ENDOTHELIAL_GROWTH_FACTOR_PRODUCTION	GOBP_VASCULAR_ENDOTHELIAL_GROWTH_FACTOR_PRODUCTION	51	0.421094	1.5865	0.024332	0.184821	0.158967	2970	tags=31%, list=15%, signal=27%	MIR146A/IL1B/CYP1B1/EIF2AK3/PTGS2/HIF1A/IL1A/SULF2/CCR2/TNF/IL6ST/IL6/RORA/IL6R/CCBE1/C3
GOBP_ATRIOVENTRICULAR_VALVE_DEVELOPMENT	GOBP_ATRIOVENTRICULAR_VALVE_DEVELOPMENT	30	-0.47336	-1.60593	0.0244226	0.185067	0.159178	1417	tags=30%, list=7%, signal=28%	GATA4/NAGLU/HEYL/DCHS1/SMAD6/TBX20/GJA5/HEY1/APLNR
GOBP_REGULATION_OF_PROTEIN_TRANSPORT	GOBP_REGULATION_OF_PROTEIN_TRANSPORT	419	0.253229	1.27664	0.0244373	0.185067	0.159178	4326	tags=26%, list=21%, signal=21%	FGG/FGA/HMGCR/CD38/MIR146A/MIR148A/SLC16A1/ACSL4/IL1B/HSP90AA1/ANKRD1/ICE1/UBR5/INSIG1/NUP58/BAG3/G6PC2/CYP51A1/DNAJA1/ECT2/PFKFB2/CD200/TLR2/UNC13B/AKAP5/BLK/HIF1A/GCC2/IL1A/ZC3H12A/TRPA1/MYH10/TPR/EXPH5/TLR4/SAR1B/PPIA/ANGPT1/SEC24D/STXBP4/CNST/WLS/RBM22/DISP1/ZPR1/CEP290/NR1H4/RAB29/IPO5/IGF1/SEC24A/F2R/SP100/TNF/IL6ST/ERLEC1/SORL1/IL6/PRKCE/IL6R/HCLS1/ADAM9/SCFD1/PRKCA/FUT10/GAPVD1/PTPN11/RAP…
GOBP_NOREPINEPHRINE_TRANSPORT	GOBP_NOREPINEPHRINE_TRANSPORT	21	-0.505733	-1.5681	0.0244839	0.185144	0.159245	4704	tags=52%, list=23%, signal=40%	P2RY1/OXT/FFAR3/COMT/SLC18A1/GHSR/ADRA2C/SLC29A3/SLC29A4/ADRA2A/KCNB1
GOBP_HEART_VALVE_FORMATION	GOBP_HEART_VALVE_FORMATION	16	-0.558275	-1.60702	0.0246359	0.186016	0.159995	1417	tags=25%, list=7%, signal=23%	DCHS1/TBX20/GJA5/HEY1
GOBP_REGULATION_OF_MICROGLIAL_CELL_ACTIVATION	GOBP_REGULATION_OF_MICROGLIAL_CELL_ACTIVATION	18	0.566359	1.66281	0.0247879	0.186885	0.160742	3165	tags=44%, list=16%, signal=38%	LRRK2/STAP1/LDLR/CCL3/IL6/MIR142/NR1D1/PTPRC
GOBP_RELAXATION_OF_CARDIAC_MUSCLE	GOBP_RELAXATION_OF_CARDIAC_MUSCLE	17	0.582367	1.68739	0.0248354	0.186966	0.160812	6199	tags=71%, list=30%, signal=49%	RGS2/PDE4B/KCNJ2/PIK3CA/PLN/GSN/PDE4D/ATP1A1/ATP1B1/CAMK2D/ATP2A2/HRC
GOBP_ETHANOL_METABOLIC_PROCESS	GOBP_ETHANOL_METABOLIC_PROCESS	13	-0.622542	-1.70353	0.0250321	0.187898	0.161613	3908	tags=54%, list=19%, signal=44%	SULT1A2/ALDH1B1/ALDH3B2/SULT1E1/SULT1C4/SULT2A1/SULT1A1
GOBP_PTERIDINE_CONTAINING_COMPOUND_BIOSYNTHETIC_PROCESS	GOBP_PTERIDINE_CONTAINING_COMPOUND_BIOSYNTHETIC_PROCESS	14	-0.592194	-1.65377	0.0250333	0.187898	0.161613	4377	tags=64%, list=22%, signal=50%	FPGS/QDPR/DHFR2/PCBD2/SPR/PCBD1/MTHFD1/SLC46A1/DHFR
GOBP_DRINKING_BEHAVIOR	GOBP_DRINKING_BEHAVIOR	19	-0.548636	-1.64527	0.0251402	0.188301	0.16196	5129	tags=58%, list=25%, signal=43%	MMP17/OXT/EN1/GAL/SLC24A4/TACR3/UCN/HCRT/APLN/ACE2/TACR1
GOBP_ISOPRENOID_METABOLIC_PROCESS	GOBP_ISOPRENOID_METABOLIC_PROCESS	106	0.337107	1.42886	0.0251612	0.188301	0.16196	1898	tags=18%, list=9%, signal=16%	LRP2/HMGCS1/HMGCR/CYP3A5/CYP2C8/ACAT2/CYP1B1/DHRS9/ALDH1A2/IDI1/ALDH1A1/CRABP2/ALDH1A3/DHRS7/SCPEP1/RBP2/LDLR/IDI2/SDR16C5
GOBP_POSITIVE_REGULATION_OF_CALCIUM_ION_TRANSMEMBRANE_TRANSPORT	GOBP_POSITIVE_REGULATION_OF_CALCIUM_ION_TRANSMEMBRANE_TRANSPORT	56	-0.37394	-1.44816	0.0254203	0.18968	0.163146	539	tags=12%, list=3%, signal=12%	TOR2A/ADCYAP1R1/XCL1/CXCL9/APLNR/CXCL10/CXCL11
GOBP_MUSCLE_ADAPTATION	GOBP_MUSCLE_ADAPTATION	111	0.33921	1.44805	0.0253871	0.18968	0.163146	4778	tags=35%, list=23%, signal=27%	FBXO32/RGS4/HMOX1/IL1B/RGS2/IL1R1/MYOC/CASQ1/ATP2B4/CFLAR/MIR21/IGF1/IL6ST/KDM4A/PRKCA/TRIM63/GATM/BECN1/TOMM70/MYH7/GSN/INPP5F/MYOZ2/MIR1-1/BMP10/TRPC3/ASB2/ADRA1A/LMCD1/EZH2/ROCK2/PPARA/MSTN/EDN1/PPP3CA/MIR208A/PAK1/ROCK1/TWF1
GOBP_NEGATIVE_REGULATION_OF_TOLL_LIKE_RECEPTOR_4_SIGNALING_PATHWAY	GOBP_NEGATIVE_REGULATION_OF_TOLL_LIKE_RECEPTOR_4_SIGNALING_PATHWAY	18	0.5626	1.65178	0.0256679	0.190436	0.163796	3222	tags=56%, list=16%, signal=47%	MIR146A/BPIFB1/TNFAIP3/TAX1BP1/TRIM32/MIR200C/NR1D1/RAB7B/SQSTM1/ACOD1
GOBP_POSITIVE_REGULATION_OF_PROTEIN_SERINE_THREONINE_KINASE_ACTIVITY	GOBP_POSITIVE_REGULATION_OF_PROTEIN_SERINE_THREONINE_KINASE_ACTIVITY	48	0.42769	1.58827	0.0256349	0.190436	0.163796	5159	tags=46%, list=25%, signal=34%	PIK3CG/FLT3/CEMIP/FGF1/ETAA1/TLR6/RAPGEF2/TAOK3/RASGRP1/TNF/SIRT1/TRAF6/MAP3K7/FLT1/PDCD10/EZH2/TENM1/FGF2/IP6K2/LTF/MAP3K4/SASH1
GOBP_ISOPRENOID_BIOSYNTHETIC_PROCESS	GOBP_ISOPRENOID_BIOSYNTHETIC_PROCESS	30	0.470545	1.53535	0.0257092	0.190436	0.163796	952	tags=23%, list=5%, signal=22%	HMGCS1/HMGCR/ACAT2/DHRS9/ALDH1A2/IDI1/ALDH1A3
GOBP_REGULATION_OF_ALPHA_BETA_T_CELL_ACTIVATION	GOBP_REGULATION_OF_ALPHA_BETA_T_CELL_ACTIVATION	108	0.330518	1.40378	0.0257052	0.190436	0.163796	4339	tags=33%, list=21%, signal=26%	HSPH1/CD69/CD28/CD83/NFKBIZ/PNP/CD86/CRTAM/CD274/IRF1/ZC3H12A/NCKAP1L/IRF4/MIR21/ARG2/CD80/CCR2/SOCS5/TNFSF4/GPR65/TNFSF18/RC3H1/RC3H2/BCL6/PRKCQ/RIPK2/MALT1/PTPRC/LILRB4/RUNX1/CBLB/PRDM1/OPA1/EP300/PRKCZ/BATF
GOBP_TRIGLYCERIDE_METABOLIC_PROCESS	GOBP_TRIGLYCERIDE_METABOLIC_PROCESS	107	-0.31648	-1.39776	0.0256517	0.190436	0.163796	4276	tags=32%, list=21%, signal=25%	GPAT3/LMF1/CETP/GPLD1/MOGAT2/MIR30C1/FITM2/LPL/GPX1/SLC22A4/CTDNEP1/SLC27A5/LIPA/MOGAT3/APOH/PNPLA3/FUT1/PNPLA5/PNPLA2/SREBF1/CIDEB/SLC27A1/AGPAT2/DGAT2/GPAM/GPIHBP1/PCK1/DGAT1/PCK2/LIPE/THRSP/PNPLA4/PLIN1/CIDEC
GOBP_REGULATION_OF_ACUTE_INFLAMMATORY_RESPONSE	GOBP_REGULATION_OF_ACUTE_INFLAMMATORY_RESPONSE	42	0.440795	1.56629	0.0258284	0.19104	0.164316	2970	tags=33%, list=15%, signal=29%	IL1B/FCGR2B/CCR7/FFAR2/PTGS2/DNASE1L3/TNF/IL6ST/IL6/OSMR/OSM/BTK/EDNRB/C3
GOBP_POSITIVE_REGULATION_OF_CELL_CYCLE_PROCESS	GOBP_POSITIVE_REGULATION_OF_CELL_CYCLE_PROCESS	256	-0.255501	-1.274	0.0259295	0.191509	0.164719	3465	tags=22%, list=17%, signal=19%	POC1A/LEF1/KIF20B/SASS6/DYNLL2/ESPL1/DMRT1/SOX15/LSM10/MTBP/MSX1/ATAD5/XRCC3/UBE2E2/CDCA8/SPAG5/TFDP1/KCNA5/DYNLRB2/WNT10B/MRGPRX2/GIPC1/CDK1/UBE2C/E2F8/CCND1/NDC80/DYNLL1/AURKA/WIZ/CDC25C/BIRC5/BUB1/CENPV/STIL/NCAPG2/PLK1/SH2B1/ANAPC11/TBX20/CDK4/CDC20/RAD51C/KNL1/PLK4/KIF14/CDC25A/RRM2/TP63/MAD2L1/DLGAP5/DTL/SKA3/KIF23/SKA1/STOX1/MIR29A
GOBP_GABAERGIC_NEURON_DIFFERENTIATION	GOBP_GABAERGIC_NEURON_DIFFERENTIATION	18	-0.545219	-1.6172	0.0259988	0.191741	0.164919	3252	tags=44%, list=16%, signal=37%	NKX2-1/ASCL1/FEZF2/HELT/RAC3/SHANK3/GATA2/LHX6
GOBP_DEOXYRIBONUCLEOTIDE_BIOSYNTHETIC_PROCESS	GOBP_DEOXYRIBONUCLEOTIDE_BIOSYNTHETIC_PROCESS	16	-0.554945	-1.59743	0.026129	0.192422	0.165504	3142	tags=50%, list=15%, signal=42%	CMPK2/DGUOK/DCK/SHMT1/DUT/AK5/RRM2/DTYMK
GOBP_CARDIAC_CELL_DEVELOPMENT	GOBP_CARDIAC_CELL_DEVELOPMENT	86	0.358386	1.456	0.0263275	0.193603	0.16652	4582	tags=38%, list=23%, signal=30%	TTN/RGS4/COL14A1/MYL2/PDGFRA/RGS2/SPRY1/MYH10/FHL2/MIR21/MYH11/IGF1/TOMM70/HNRNPU/SGCD/NEBL/TBX18/PROX1/BMP10/BMPR1A/ACTN2/TGFBR3/NEB/PDCD4/ASB2/ADRA1A/PPARA/JAG1/EDN1/PDLIM5/MTOR/MIR208A/PAK1
GOBP_NEPHRON_TUBULE_FORMATION	GOBP_NEPHRON_TUBULE_FORMATION	20	-0.526437	-1.61605	0.0264276	0.193777	0.16667	2356	tags=55%, list=12%, signal=49%	HNF1B/WNT6/WNT9B/GDNF/IRX3/SOX8/IRX2/IRX1/PAX8/NOG/GATA3
GOBP_ADENYLATE_CYCLASE_MODULATING_G_PROTEIN_COUPLED_RECEPTOR_SIGNALING_PATHWAY	GOBP_ADENYLATE_CYCLASE_MODULATING_G_PROTEIN_COUPLED_RECEPTOR_SIGNALING_PATHWAY	280	-0.242628	-1.2262	0.0263902	0.193777	0.16667	5556	tags=34%, list=27%, signal=25%	ASIP/CCR3/GNAI2/RAMP1/PRMT5/P2RY1/NRXN1/GPR35/PDE3A/RAPGEF3/GNA12/ADM2/GALR2/RIMS2/GABBR1/GRK5/POMC/GPR78/TAC1/OR5AN1/SCTR/MGRN1/CALCRL/GHRHR/PALM/MRGPRE/GAL/GPR4/UCN3/FFAR3/PF4/C5AR1/S1PR5/OPRM1/PRKAR2B/AVPR2/ADCY4/TACR3/PDE4A/ADCY8/DRD4/LPAR2/HCAR1/ADRA1D/HTR1A/PRKAR1B/PTH1R/OXER1/SCT/MAPK7/GPR88/GPR6/NOS1/RAMP3/MC4R/TAAR9/GPR157/OR1G1/CXCR3/GLP1R/MARCO/MRGPRX2/OPRL1/MC2R/TBXA2R/CALCR/OPN3/GPBA…
GOBP_ANGIOTENSIN_ACTIVATED_SIGNALING_PATHWAY	GOBP_ANGIOTENSIN_ACTIVATED_SIGNALING_PATHWAY	20	0.561541	1.67941	0.0267262	0.195684	0.16831	4696	tags=50%, list=23%, signal=38%	AGTR2/MAS1/FAM114A1/AHCYL1/PRKCA/ACTN2/ROCK2/PPP3CA/CAMK2A/ROCK1
GOBP_REGULATION_OF_ACTIN_FILAMENT_POLYMERIZATION	GOBP_REGULATION_OF_ACTIN_FILAMENT_POLYMERIZATION	119	0.328352	1.41205	0.0268491	0.1963	0.16884	5162	tags=40%, list=25%, signal=30%	ALOX15/CCR7/CSF3/MKKS/SNX9/LMOD1/NCKAP1L/ADD3/BBS4/FER/SCIN/NCK1/RICTOR/PRKCE/HCLS1/ARFGEF1/TMOD1/CYFIP1/AVIL/SPTAN1/GSN/EPS8/NCKAP1/SSH1/SSH2/PRKCD/TMOD2/PREX1/SLIT2/SPTBN1/ASB2/BAIAP2L1/TENM1/CYFIP2/DLG1/MTOR/CTTN/ARHGAP28/ARPC5/TWF1/CAPZA2/LMOD3/SVIL/PTK2B/CDC42EP3/FLII/RDX/DAAM2
GOBP_VASOCONSTRICTION	GOBP_VASOCONSTRICTION	84	0.361046	1.46502	0.0270625	0.197537	0.169904	2302	tags=19%, list=11%, signal=17%	FGG/FGA/CD38/HRH1/MKKS/HTR2B/ATP2B1/ADD3/KCNMB2/MIR21/BDKRB2/ITGB1/F2R/DOCK5/COMP/ITGA4
GOBP_POSITIVE_REGULATION_OF_CELL_PROJECTION_ORGANIZATION	GOBP_POSITIVE_REGULATION_OF_CELL_PROJECTION_ORGANIZATION	333	0.265822	1.31731	0.0270961	0.197537	0.169904	3132	tags=21%, list=15%, signal=18%	ITGA2/KIT/SLC30A1/NTRK2/CAMK1D/HSP90AA1/ANKRD1/CCR7/DDR2/MAP1B/CCP110/ABL2/ROBO2/RGS2/CRABP2/CCDC88A/GOLGA4/CDKL5/IST1/KIDINS220/P2RY12/DOCK11/ZEB2/CFLAR/DPYSL3/DHX36/SETX/FBXO38/BBS4/MIR21/PTN/ITGA6/CNTN1/SERPINI1/NCK1/MIR200C/COBL/RAB8B/RAPGEF2/RELN/SMURF1/CAPRIN2/TIAM1/PLXNC1/FMR1/PUM2/TOX/KAT2B/MACF1/CYFIP1/TNIK/AVIL/PIK3CA/MAP3K13/RAPGEF6/VLDLR/STK26/TGFBR1/PLCE1/NFE2L2/NRDC/TAPT1/EPS8/NCKAP…
GOBP_NEGATIVE_REGULATION_OF_MONOATOMIC_ION_TRANSPORT	GOBP_NEGATIVE_REGULATION_OF_MONOATOMIC_ION_TRANSPORT	98	0.341963	1.42708	0.0272877	0.198539	0.170766	2928	tags=20%, list=14%, signal=18%	SLN/RGS4/SLC30A1/SERPINE2/CASQ2/STC1/PPP3CC/MIR200C/ANK3/SESTD1/CAB39/CRBN/UBR3/PRKCE/FMR1/GSTO1/MIR30D/PLN/NEDD4L/VDAC1
GOBP_REGULATION_OF_DNA_BINDING_TRANSCRIPTION_FACTOR_ACTIVITY	GOBP_REGULATION_OF_DNA_BINDING_TRANSCRIPTION_FACTOR_ACTIVITY	162	0.303267	1.37503	0.0273118	0.198539	0.170766	2837	tags=23%, list=14%, signal=20%	KIT/CYLD/CAMK1D/AIM2/CYP1B1/DDR2/IL18RAP/RPS6KA5/EIF2AK4/TLR2/TRAF1/TRAF5/RIPK1/TRAF3/TLR4/FER/PPIA/FANK1/DHX9/ARID5B/NPM1/TNF/SIRT1/USP7/TRAF6/CEBPG/OTULIN/TNFSF18/CLOCK/TRIM21/CHUK/BTK/HAVCR2/MAP3K13/RHEBL1/RAB7B/PRKCQ
GOBP_NEGATIVE_REGULATION_OF_LEUKOCYTE_DEGRANULATION	GOBP_NEGATIVE_REGULATION_OF_LEUKOCYTE_DEGRANULATION	12	0.64237	1.69838	0.0275192	0.19976	0.171816	1612	tags=50%, list=8%, signal=46%	IL13RA2/FCGR2B/CD84/RABGEF1/NCKAP1L/CCR2
GOBP_INTERFERON_MEDIATED_SIGNALING_PATHWAY	GOBP_INTERFERON_MEDIATED_SIGNALING_PATHWAY	99	0.337086	1.4087	0.0276596	0.200207	0.1722	4775	tags=40%, list=23%, signal=31%	ARG1/IFNE/CR2/EPG5/PARP14/JAK1/PTPN2/IRF1/TXK/PARP9/TBK1/TRAF3/IFNAR1/MIR21/ADAR/SP100/TANK/USP27X/PTPN11/OASL/IFNGR1/IFNAR2/PTPN1/DCST1/STAT2/IFIH1/OAS2/RBM47/GIGYF2/OAS3/IFNA5/IFNGR2/MED1/YTHDF2/AZI2/IFNK/YTHDF3/OAS1/IFNA6/SIN3A
GOBP_RESPONSE_TO_TRANSFORMING_GROWTH_FACTOR_BETA	GOBP_RESPONSE_TO_TRANSFORMING_GROWTH_FACTOR_BETA	288	0.266057	1.29286	0.02763	0.200207	0.1722	4838	tags=32%, list=24%, signal=24%	USP9Y/CILP/FBN1/ANKRD1/ITGA8/GDF15/COL3A1/GCNT2/DDR2/GDF9/ARID4A/NFKBIZ/ITGB8/CD109/MIR204/ARID4B/ADAM17/SNW1/SPRY1/HPGD/MXRA5/ZEB2/SNX25/CFLAR/MIR302B/OGT/MIR323A/CLDN1/MIR21/COL1A1/LTBP1/ZNF451/ITGB1/THBS1/SMURF1/SIRT1/MAP3K7/ADAM9/MIR142/NPNT/MIR30A/PTPRK/GLG1/LOX/USP9X/MIR181A2/LRRC32/MTMR4/TGFBR1/ATF3/HSP90AB1/ZFYVE9/HSPA5/DAND5/SKIL/YES1/ZEB1/WNT2/SMAD2/MIR98/SOX6/BMPR1A/DAB2/VASN/SDCBP/LRG…
GOBP_POSITIVE_REGULATION_OF_DENDRITIC_CELL_CYTOKINE_PRODUCTION	GOBP_POSITIVE_REGULATION_OF_DENDRITIC_CELL_CYTOKINE_PRODUCTION	10	0.666438	1.66939	0.0281486	0.202275	0.173979	2011	tags=50%, list=10%, signal=45%	KIT/DDX21/DHX36/CAMK4/DDX1
GOBP_NEGATIVE_REGULATION_OF_MONONUCLEAR_CELL_MIGRATION	GOBP_NEGATIVE_REGULATION_OF_MONONUCLEAR_CELL_MIGRATION	26	0.505127	1.60219	0.0282465	0.202275	0.173979	1462	tags=27%, list=7%, signal=25%	CD69/MIR146A/CD200R1/STAP1/CD200/KLRC4-KLRK1/MIA3
GOBP_NEGATIVE_REGULATION_OF_EXOCYTOSIS	GOBP_NEGATIVE_REGULATION_OF_EXOCYTOSIS	34	0.461757	1.55781	0.0281765	0.202275	0.173979	3233	tags=38%, list=16%, signal=32%	IL13RA2/FCGR2B/CD84/RABGEF1/NCKAP1L/CCR2/VPS4B/FMR1/STXBP3/RAP1B/SMCR8/C9orf72/REST
GOBP_RELEASE_OF_SEQUESTERED_CALCIUM_ION_INTO_CYTOSOL_BY_ENDOPLASMIC_RETICULUM	GOBP_RELEASE_OF_SEQUESTERED_CALCIUM_ION_INTO_CYTOSOL_BY_ENDOPLASMIC_RETICULUM	42	0.43576	1.5484	0.0280866	0.202275	0.173979	3682	tags=33%, list=18%, signal=27%	ANK2/CASQ2/ITPR1/CASQ1/CHD7/TRDN/CLIC2/CCL3/GSTO1/RYR2/PLN/PDE4D/MIR1-1/ASPH
GOBP_NEGATIVE_REGULATION_OF_T_CELL_PROLIFERATION	GOBP_NEGATIVE_REGULATION_OF_T_CELL_PROLIFERATION	66	0.388596	1.52426	0.0282251	0.202275	0.173979	2746	tags=27%, list=14%, signal=24%	ARG1/IL2RA/CR1/CD86/CRTAM/CASP3/CD274/GPNMB/IL10/PELI1/ARG2/CD80/BTN2A2/VSIG4/PTPN11/RC3H1/HAVCR2/LRRC32
GOBP_LYMPHOCYTE_CHEMOTAXIS	GOBP_LYMPHOCYTE_CHEMOTAXIS	43	-0.401029	-1.47909	0.0282486	0.202275	0.173979	831	tags=12%, list=4%, signal=11%	CH25H/XCL1/SAA1/CXCL10/CXCL11
GOBP_PROTEIN_LOCALIZATION_TO_EXTRACELLULAR_REGION	GOBP_PROTEIN_LOCALIZATION_TO_EXTRACELLULAR_REGION	356	0.258285	1.28541	0.0282643	0.202275	0.173979	3437	tags=22%, list=17%, signal=19%	FGG/FGA/HMGCR/CD38/MIR146A/SLC16A1/ACSL4/FBN1/IL1B/ANKRD1/ABCA1/CCDC186/ARFGAP3/NFKBIZ/G6PC2/CYP51A1/PFKFB2/CD200/TLR2/UNC13B/SEL1L/IL1RN/TVP23C/BLK/HIF1A/IL1A/PLEK/MIA2/TRPA1/MYH10/EXPH5/TLR4/PPIA/MIA3/STXBP4/WLS/VPS13A/DISP1/LTBP1/NR1H4/IGF1/SEC24A/F2R/ARL4D/TNF/IL6ST/IL6/COMP/PRKCE/IL6R/STXBP3/ADAM9/PRKCA/FUT10/PTPN11/RAPGEF4/DPH3/RAB27A/CLOCK/RAP1B/BECN1/OSBP/NR1D1/EDNRB/PFKM/UGGT1/AFM/DAND5/…
GOBP_REGULATION_OF_ANATOMICAL_STRUCTURE_SIZE	GOBP_REGULATION_OF_ANATOMICAL_STRUCTURE_SIZE	475	0.246308	1.25491	0.028074	0.202275	0.173979	5162	tags=33%, list=25%, signal=25%	FGG/FGA/CD38/HRH1/HSP90AA1/NRCAM/GCLM/LRRK2/AGTR2/RNF6/ALOX15/CCR7/MAP1B/RB1CC1/RGS2/SOD2/MAS1/CSF3/CRABP2/GOLGA4/ALS2/MKKS/CDKL5/IST1/HTR2B/SNX9/LMOD1/MSN/PLEK/ATP2B1/NCKAP1L/SCPEP1/ADD3/BBS4/FER/ABCC9/GCLC/SCIN/KCNMB2/MIR21/SLC12A8/IFRD1/BDKRB2/PLEKHH2/NCK1/ITGB1/F2R/NPM1/DOCK5/TNF/SMURF1/RICTOR/SWAP70/COMP/PRKCE/HCLS1/MAP3K7/PUM2/ARFGEF1/ITGA4/TMOD1/LIMA1/PTPN11/CDH1/KAT2B/MACF1/CYFIP1/TSC1/AV…
GOBP_HEART_FIELD_SPECIFICATION	GOBP_HEART_FIELD_SPECIFICATION	17	0.579669	1.67958	0.0284045	0.202707	0.174351	572	tags=18%, list=3%, signal=17%	LRP2/DKK1/ROBO2
GOBP_REGULATION_OF_KIDNEY_DEVELOPMENT	GOBP_REGULATION_OF_KIDNEY_DEVELOPMENT	33	-0.450335	-1.5543	0.0283846	0.202707	0.174351	4246	tags=36%, list=21%, signal=29%	LHX1/GDNF/FOXD1/SMO/LGR4/HOXB7/SOX8/PAX8/NOG/BMP4/GATA3/ADIPOQ
GOBP_NEGATIVE_REGULATION_OF_ENDOTHELIAL_CELL_APOPTOTIC_PROCESS	GOBP_NEGATIVE_REGULATION_OF_ENDOTHELIAL_CELL_APOPTOTIC_PROCESS	37	0.460974	1.57817	0.0284625	0.202836	0.174461	1442	tags=22%, list=7%, signal=20%	FGG/FGA/SERPINE1/ITGB3/TNFAIP3/ANGPTL4/IL10/ANGPT1
GOBP_MEMBRANE_DOCKING	GOBP_MEMBRANE_DOCKING	80	0.356599	1.44799	0.0285987	0.203235	0.174805	4865	tags=39%, list=24%, signal=30%	VCAM1/UNC13B/MSN/PLEK/SYT1/AHCYL1/CEP290/EXOC1/EXOC8/PDZD8/STX1B/STXBP3/EXOC4/EXOC2/ATG14/RAB3IP/STX6/ICAM1/SNAP25/STX19/VPS11/EXOC5/BLOC1S6/STX17/STX12/ESYT2/SYTL2/USO1/ROCK1/STX3/EXOC3
GOBP_LEUKOCYTE_MEDIATED_CYTOTOXICITY	GOBP_LEUKOCYTE_MEDIATED_CYTOTOXICITY	133	0.322453	1.41547	0.028574	0.203235	0.174805	2698	tags=21%, list=13%, signal=18%	SERPINB4/ARG1/CD1C/FCGR2B/CXCL6/KLRC2/NFKBIZ/KLRC1/IL18RAP/STAP1/CRTAM/CD1A/SLAMF7/CD1B/DNASE1L3/NCKAP1L/KLRC4-KLRK1/DAO/MR1/CD226/RASGRP1/ITGAM/PIK3CB/CEBPG/RAB27A/INPP5D/PIK3C3/HAVCR2
GOBP_CYTOSKELETON_DEPENDENT_INTRACELLULAR_TRANSPORT	GOBP_CYTOSKELETON_DEPENDENT_INTRACELLULAR_TRANSPORT	197	0.294211	1.36918	0.0286745	0.203489	0.175023	3938	tags=26%, list=19%, signal=21%	CCDC186/MAP1B/DAW1/RAB27B/BAG3/KIF21A/CCDC88A/DST/MYO5A/SYNE2/LCA5L/RABGEF1/KIF3A/WDR19/TTC21B/PPFIA2/TANC2/HIF1A/IFT57/KIF5C/ARMCX3/BBS12/LCA5/LRPPRC/DYNC1I2/RASGRP1/DYNC1H1/ARHGAP21/HOOK1/CCDC88C/PCM1/FYCO1/TUBA1C/HNRNPU/TRAK2/SPG11/BLOC1S2/MAK/HOOK3/HTT/KIF3B/DCTN1/RPGR/DTNBP1/FBXW11/KIF1B/WDR35/APP/BLOC1S6/AP3M2/ARMCX1/TTC21A
GOBP_RESPONSE_TO_OXYGEN_LEVELS	GOBP_RESPONSE_TO_OXYGEN_LEVELS	316	0.261739	1.29914	0.0289854	0.205408	0.176674	2886	tags=21%, list=14%, signal=18%	ITGA2/VCAM1/CD38/MIR146A/LIF/ANKRD1/DDR2/SOD2/DPP4/ITPR1/STC1/ADAM17/SCN2A/LOXL2/CASP3/PLOD2/SLC2A1/PLAT/PTGS2/PMAIP1/ANGPTL4/FAS/HIF1A/ZEB2/CFLAR/ALAS2/ABCC9/LPAR1/MIR21/COL1A1/AK4/PTGIS/ATP6V1A/PDK1/TIGAR/ITPR2/PLAU/HSP90B1/THBS1/TNF/MDM2/SIRT1/BNIP2/CXCR4/RORA/PRKCE/MAP3K7/PIK3CB/HILPDA/RYR2/EGLN3/NPEPPS/CAPN2/STC2/CAT/TSC1/BECN1/CD24/BIRC2/ATP6V0A2/HMOX2/TWIST1/NFE2L2/PTPN1/NDUFS2
GOBP_CD40_SIGNALING_PATHWAY	GOBP_CD40_SIGNALING_PATHWAY	16	0.568827	1.62507	0.0291152	0.205753	0.17697	3224	tags=44%, list=16%, signal=37%	SLAMF1/TNFAIP3/TRAF5/ITGB1/TRAF6/CD40/CD40LG
GOBP_BROWN_FAT_CELL_DIFFERENTIATION	GOBP_BROWN_FAT_CELL_DIFFERENTIATION	59	-0.362746	-1.41803	0.0291084	0.205753	0.17697	2800	tags=24%, list=14%, signal=21%	FABP3/PIN1/PRDM16/TRPV4/SOX13/SLC39A13/SLC7A10/CEBPA/PPARG/BCAT2/LEP/FFAR4/UCP1/ADIPOQ
GOBP_NEGATIVE_REGULATION_OF_PRODUCTION_OF_MOLECULAR_MEDIATOR_OF_IMMUNE_RESPONSE	GOBP_NEGATIVE_REGULATION_OF_PRODUCTION_OF_MOLECULAR_MEDIATOR_OF_IMMUNE_RESPONSE	39	0.450437	1.57136	0.0292737	0.206121	0.177287	1442	tags=23%, list=7%, signal=21%	ARG1/SLAMF1/IL13RA2/FCGR2B/CR1/FCRL3/IL10/IRAK3/ANGPT1
GOBP_POSITIVE_REGULATION_OF_BLOOD_PRESSURE	GOBP_POSITIVE_REGULATION_OF_BLOOD_PRESSURE	35	-0.431138	-1.51192	0.0293871	0.206121	0.177287	3872	tags=31%, list=19%, signal=25%	AVPR2/NR2F2/TACR3/CYBA/ACE/GLP1R/TBXA2R/ENG/TACR1/SPX/HSD11B2
GOBP_PROTEIN_MODIFICATION_BY_SMALL_PROTEIN_REMOVAL	GOBP_PROTEIN_MODIFICATION_BY_SMALL_PROTEIN_REMOVAL	110	0.335137	1.42649	0.0294098	0.206121	0.177287	5209	tags=36%, list=26%, signal=27%	USP9Y/CYLD/TNFAIP3/SENP5/USP53/ZC3H12A/COPS2/VCP/OTUD4/USP47/USP44/USPL1/VCPIP1/TANK/USP7/USP32/USP24/USP27X/USP10/OTULIN/TRIM21/TNIP1/USP9X/USP8/USP28/USP38/USP16/ZRANB1/USP34/YOD1/USP3/STAMBP/USP11/OTUD7B/PSMD14/USP12/ATXN3L/USP48/COPS5/OTUD7A
GOBP_REGULATION_OF_VIRAL_LIFE_CYCLE	GOBP_REGULATION_OF_VIRAL_LIFE_CYCLE	102	0.335112	1.4168	0.0294217	0.206121	0.177287	3701	tags=31%, list=18%, signal=26%	CD28/TRIM38/CXCL8/TMPRSS4/ZNFX1/RNASEL/IFIT5/APOBEC3H/DDX3X/TOP2B/SRPK1/IFI16/PPIA/FAM111A/SRPK2/DDB1/KPNA6/ADAR/TNF/FMR1/OASL/TRIM21/TNIP1/IFIH1/PROX1/OAS2/PPID/APOBEC3B/OAS3/ADARB1/ZC3HAV1/KPNA2
GOBP_VASCULAR_PROCESS_IN_CIRCULATORY_SYSTEM	GOBP_VASCULAR_PROCESS_IN_CIRCULATORY_SYSTEM	267	0.27	1.30351	0.0293781	0.206121	0.177287	2419	tags=16%, list=12%, signal=15%	FGG/LRP2/FGA/ABCB1/CD38/SLC16A1/SLC5A3/HRH1/GCLM/AGTR2/SLC1A3/RGS2/SOD2/MAS1/SLC2A1/MKKS/HTR2B/ATP2B4/SLC2A3/ZEB2/ATP2B1/AKAP12/SLC16A12/SCPEP1/ADD3/ABCC9/GCLC/KCNMB2/ANGPT1/MIR21/BDKRB2/ITGB1/SLC38A1/F2R/DOCK5/TNF/SLC5A1/COMP/ATP8A1/TJP2/ITGA4/SLC22A1/PTPN11/KAT2B
GOBP_MONOSACCHARIDE_METABOLIC_PROCESS	GOBP_MONOSACCHARIDE_METABOLIC_PROCESS	248	-0.255348	-1.27411	0.0294517	0.206121	0.177287	2928	tags=21%, list=14%, signal=18%	KCNQ1/PGP/SIRT6/WDR5/SDHAF3/PER2/BAD/GAA/SESN2/LIPA/FBN2/GALE/FUOM/PC/IRS1/BOLA3/BRAT1/FUT1/GALK1/POFUT1/TCF7L2/OTOGL/SLC37A4/RPIA/XYLB/PFKFB1/KHK/FUT2/FUT4/BRS3/AKT2/CHST1/GDPGP1/TKFC/ACACB/FUT9/RORC/SLC25A11/DGAT2/DCXR/PDK2/KAT2A/PCK1/LEP/SLC25A10/RBP4/PCK2/G6PC3/HSD17B14/GPD1/ADIPOQ
GOBP_ACTIN_FILAMENT_ORGANIZATION	GOBP_ACTIN_FILAMENT_ORGANIZATION	432	0.245896	1.24354	0.0294207	0.206121	0.177287	5220	tags=33%, list=26%, signal=25%	TTN/RGS4/IQGAP2/ALOX15/CCR7/MYOC/CSF3/CCDC88A/MYO5A/RHOH/MKKS/LUZP1/MYO6/SNX9/MICAL2/PPP1R9A/LMOD1/ZEB2/PLEK/NCKAP1L/DPYSL3/ADD3/MYO1B/BBS4/FER/SYNPO2/PDLIM3/PHLDB2/LPAR1/SCIN/DIAPH2/CGNL1/MIR21/LIMCH1/MYO5B/PLEKHH2/DIAPH1/NCK1/COBL/ITGB1/ARHGEF12/GAS2L3/HSP90B1/RICTOR/FMN1/SWAP70/MYO1E/PRKCE/MYO1D/HCLS1/RND1/ARFGEF1/GPR65/TMOD1/ARHGAP12/LIMA1/ARFIP2/CYFIP1/TSC1/IQGAP1/JMY/AVIL/PIK3CA/CUL3/PLS3/S…
GOBP_NEGATIVE_REGULATION_OF_CILIUM_ASSEMBLY	GOBP_NEGATIVE_REGULATION_OF_CILIUM_ASSEMBLY	23	0.520257	1.5998	0.0296584	0.207282	0.178286	5526	tags=61%, list=27%, signal=44%	LRRK2/CCP110/LUZP1/TRIM32/LPAR1/LIMA1/MAK/TBC1D30/WDR44/GDI2/TCHP/ODF2L/LIMK2/YAP1
GOBP_REGULATION_OF_CARDIAC_MUSCLE_CONTRACTION_BY_REGULATION_OF_THE_RELEASE_OF_SEQUESTERED_CALCIUM_ION	GOBP_REGULATION_OF_CARDIAC_MUSCLE_CONTRACTION_BY_REGULATION_OF_THE_RELEASE_OF_SEQUESTERED_CALCIUM_ION	22	0.53091	1.61291	0.0297733	0.207799	0.17873	3682	tags=41%, list=18%, signal=34%	ANK2/CASQ2/TRDN/CLIC2/GSTO1/RYR2/PLN/MIR1-1/ASPH
GOBP_FORMATION_OF_CYTOPLASMIC_TRANSLATION_INITIATION_COMPLEX	GOBP_FORMATION_OF_CYTOPLASMIC_TRANSLATION_INITIATION_COMPLEX	13	0.621932	1.69043	0.0300128	0.208338	0.179194	6705	tags=69%, list=33%, signal=46%	EIF5/EIF3A/EIF3J/EIF3L/EIF3I/EIF3M/EIF3D/EIF3E/EIF3H
GOBP_NEGATIVE_REGULATION_OF_HYDROGEN_PEROXIDE_MEDIATED_PROGRAMMED_CELL_DEATH	GOBP_NEGATIVE_REGULATION_OF_HYDROGEN_PEROXIDE_MEDIATED_PROGRAMMED_CELL_DEATH	10	0.663092	1.66101	0.0300147	0.208338	0.179194	1450	tags=30%, list=7%, signal=28%	HGF/DDR2/MIR21
GOBP_REGULATION_OF_DENDRITIC_CELL_ANTIGEN_PROCESSING_AND_PRESENTATION	GOBP_REGULATION_OF_DENDRITIC_CELL_ANTIGEN_PROCESSING_AND_PRESENTATION	10	0.662716	1.66007	0.0300147	0.208338	0.179194	3894	tags=50%, list=19%, signal=40%	FCGR2B/CCR7/THBS1/FGL2/NOD2
GOBP_REGULATION_OF_ENDOTHELIAL_CELL_MIGRATION	GOBP_REGULATION_OF_ENDOTHELIAL_CELL_MIGRATION	201	0.288017	1.3415	0.0299134	0.208338	0.179194	3818	tags=28%, list=19%, signal=23%	MIR31/MIR146A/HMOX1/FGFBP1/ADAMTS9/PLK2/ITGB3/DNAJA4/PIK3CG/AGTR2/MIR204/STC1/ETS1/ADAM17/CXCL13/PTGS2/ATP2B4/MMRN1/HIF1A/NRP2/FGF1/ZC3H12A/ANGPT1/MIR21/PTN/MIR200C/SMOC2/DCN/FGF16/SP100/THBS1/TNF/SIRT1/KDR/PIK3CB/PRKCA/HDAC9/CCBE1/MIR30A/CD40/NFE2L2/GREM1/NF1/EGF/RHOJ/PROX1/PIK3C2A/PTPRM/RIN2/PLG/SLIT2/BMP10/PDCD10/MET/GADD45A/BCAS3/TGFBR3
GOBP_CELLULAR_RESPONSE_TO_TYPE_II_INTERFERON	GOBP_CELLULAR_RESPONSE_TO_TYPE_II_INTERFERON	93	0.33385	1.38264	0.0300695	0.208432	0.179275	4671	tags=34%, list=23%, signal=27%	ARG1/GBP3/GBP2/PARP14/CD200/TLR2/JAK1/PTPN2/IRF1/TXK/PARP9/TLR4/CLDN1/STXBP4/CCL3/SP100/TNF/STXBP3/AQP4/IFNGR1/RAB7B/GSN/ACOD1/IFNGR2/MRC1/EDN1/MED1/RPS6KB1/VIM/DAPK1/ACTR3/CAMK2A
GOBP_REGULATION_OF_MAST_CELL_ACTIVATION	GOBP_REGULATION_OF_MAST_CELL_ACTIVATION	17	0.575681	1.66802	0.0301891	0.20871	0.179514	2988	tags=47%, list=15%, signal=40%	CD84/RABGEF1/HAVCR1/FER/TSLP/CD226/ENPP3/PTPRE
GOBP_POSITIVE_REGULATION_OF_SPINDLE_CHECKPOINT	GOBP_POSITIVE_REGULATION_OF_SPINDLE_CHECKPOINT	21	-0.498278	-1.54498	0.0301918	0.20871	0.179514	3227	tags=43%, list=16%, signal=36%	DYNLL2/XRCC3/CDCA8/DYNLRB2/NDC80/DYNLL1/BIRC5/KNL1/MAD2L1
GOBP_CALCIUM_ION_TRANSMEMBRANE_TRANSPORT	GOBP_CALCIUM_ION_TRANSMEMBRANE_TRANSPORT	319	0.262932	1.30801	0.0306782	0.211784	0.182158	4826	tags=28%, list=24%, signal=21%	SLN/MS4A1/TRPC4/DDIT3/MCOLN2/ITGB3/ANK2/PIK3CG/PANX1/CCR7/CACNA1D/CASQ2/CEMIP/ITPR1/CASQ1/TRPC6/MCOLN3/PDE4B/HTR2B/AKAP5/ATP2B4/THY1/CHD7/ATP2B1/TRPA1/NALCN/PPP3CC/GRIN2A/MIR21/DIAPH1/TRDN/MIR200C/ITPR2/CLIC2/CCL3/TRPM1/SESTD1/F2R/UBR3/ITPR3/PRKCE/FMR1/GSTO1/RYR2/ITGAV/PLCL2/HTR2C/PLN/PLCE1/HSPA9/PLCB4/EDNRB/VDAC1/PSEN1/PLCL1/ANO6/PTPRC/IBTK/PDE4D/CD19/MIR1-1/ATP2C1/XCR1/ASPH/TRPC3/CACNA2D1/TRPC7…
GOBP_PRESYNAPTIC_MODULATION_OF_CHEMICAL_SYNAPTIC_TRANSMISSION	GOBP_PRESYNAPTIC_MODULATION_OF_CHEMICAL_SYNAPTIC_TRANSMISSION	36	-0.441774	-1.56915	0.0313095	0.215848	0.185654	4852	tags=42%, list=24%, signal=32%	CHRNA4/RAB3A/GLRA3/FXR2/PFN2/BACE1/CHRNA3/CHRNA2/GIPC1/CHRNA6/ADRA2A/LAMP5/NOG/CHRNA5/NRN1
GOBP_FARNESYL_DIPHOSPHATE_METABOLIC_PROCESS	GOBP_FARNESYL_DIPHOSPHATE_METABOLIC_PROCESS	11	0.635028	1.61633	0.0314392	0.216016	0.185798	608	tags=36%, list=3%, signal=35%	HMGCS1/HMGCR/ACAT2/IDI1
GOBP_HOST_MEDIATED_PERTURBATION_OF_VIRAL_PROCESS	GOBP_HOST_MEDIATED_PERTURBATION_OF_VIRAL_PROCESS	70	0.373771	1.47287	0.0314615	0.216016	0.185798	7090	tags=57%, list=35%, signal=37%	EIF2AK4/CCL8/SNW1/APOBEC3H/ZC3H12A/IGF2R/CHD1/SMC6/RAB29/CCL3/CCNT1/FMR1/SMC5/PIK3C3/CCNT2/REST/PI4KA/EEA1/ZFYVE1/ZNF639/ROCK2/EP300/FBXL2/JUN/LTF/PSMC3/RAB5A/MIR221/SP1/NUCKS1/YTHDC2/VAPA/TMEM41B/TAF11/ZDHHC20/CTDP1/ZNF502/HDAC1/CDC42/TARDBP
GOBP_PURINE_CONTAINING_COMPOUND_BIOSYNTHETIC_PROCESS	GOBP_PURINE_CONTAINING_COMPOUND_BIOSYNTHETIC_PROCESS	220	-0.261415	-1.28567	0.0314495	0.216016	0.185798	4578	tags=30%, list=23%, signal=24%	PCCA/NAPRT/HACD1/DLAT/AK1/PANK4/SDHC/PPCDC/MLYCD/IDO1/NDUFB7/ADCY4/IMPDH1/ADCY8/AMPD2/NDUFA1/NUDT2/TREM2/VPS9D1/NADK/ELOVL1/UQCC3/NME5/NDUFB8/NDUFA6/PPCS/DGUOK/STOML2/NDUFC1/ACOT7/NDUFA11/NDUFA12/NDUFB2/NDUFA7/NDUFS3/NDUFB4/SPHK2/NDUFS8/DCK/LIPA/GCDH/NMRK2/NDUFAB1/APRT/NDUFB9/PFAS/MTHFD1/ACMSD/NDUFB10/SHMT1/NDUFA8/NDUFB6/ELOVL3/TECR/ACACB/NDUFS7/IL4/KMO/NME4/NDUFA2/PDK2/AK5/ADCYAP1R1/NDUFV3/NDUFB…
GOBP_LATERAL_MESODERM_DEVELOPMENT	GOBP_LATERAL_MESODERM_DEVELOPMENT	16	-0.544608	-1.56768	0.03151	0.216056	0.185833	4300	tags=62%, list=21%, signal=49%	MESP1/TAF10/NODAL/SMO/CITED2/SHH/FOXF1/NCLN/TEAD2/TBX20
GOBP_CARBOXYLIC_ACID_TRANSMEMBRANE_TRANSPORT	GOBP_CARBOXYLIC_ACID_TRANSMEMBRANE_TRANSPORT	146	-0.284233	-1.30972	0.0316342	0.216616	0.186314	2708	tags=26%, list=13%, signal=23%	SLC15A4/SLC27A5/PER2/SLC25A29/SLC22A9/MFSD12/SLC16A2/CLN3/SLC25A18/SLC38A6/SLC46A1/SLC7A10/SLC1A5/SLC35D2/AKT2/SLC19A1/ACE2/SLC25A15/SLC43A1/PRAF2/SLC25A11/SLC7A8/SLC27A1/SLC47A1/SLC38A5/SLC6A9/SLC25A21/ABCD2/SLC25A1/SLC5A6/SLC6A5/SLC25A10/SLC26A7/SLC16A11/SLC13A2/SLC6A20/ABCD1/SLC16A9
GOBP_NEGATIVE_REGULATION_OF_ACTIN_FILAMENT_POLYMERIZATION	GOBP_NEGATIVE_REGULATION_OF_ACTIN_FILAMENT_POLYMERIZATION	52	0.391016	1.47757	0.0317246	0.216942	0.186594	5154	tags=46%, list=25%, signal=35%	MKKS/LMOD1/ADD3/BBS4/SCIN/ARFGEF1/TMOD1/AVIL/SPTAN1/GSN/EPS8/SSH1/SSH2/PRKCD/TMOD2/SLIT2/SPTBN1/ASB2/TWF1/CAPZA2/LMOD3/SVIL/FLII/RDX
GOBP_POSITIVE_REGULATION_OF_TUMOR_NECROSIS_FACTOR_MEDIATED_SIGNALING_PATHWAY	GOBP_POSITIVE_REGULATION_OF_TUMOR_NECROSIS_FACTOR_MEDIATED_SIGNALING_PATHWAY	12	0.634503	1.67758	0.0320864	0.217947	0.187459	4747	tags=58%, list=23%, signal=45%	ADAM17/RIPK1/TRIM32/CASP4/NRDC/ADAM10/MMP8
GOBP_REGULATION_OF_TELOMERASE_RNA_LOCALIZATION_TO_CAJAL_BODY	GOBP_REGULATION_OF_TELOMERASE_RNA_LOCALIZATION_TO_CAJAL_BODY	12	0.631638	1.67001	0.0320864	0.217947	0.187459	6204	tags=83%, list=31%, signal=58%	CCT6A/CCT8/TCP1/CCT5/CCT4/DCP2/PARN/CCT3/CCT2/DKC1
GOBP_EPITHELIAL_FLUID_TRANSPORT	GOBP_EPITHELIAL_FLUID_TRANSPORT	12	0.631258	1.669	0.0320864	0.217947	0.187459	4277	tags=67%, list=21%, signal=53%	CFTR/ITPR1/AHCYL1/SLC5A1/CSF2/EDNRB/CLDN18/EDN1
GOBP_LUNG_CELL_DIFFERENTIATION	GOBP_LUNG_CELL_DIFFERENTIATION	28	-0.464743	-1.53936	0.0320617	0.217947	0.187459	3252	tags=36%, list=16%, signal=30%	ASCL1/GATA6/FOXJ1/THRA/TP73/HOXA5/SPDEF/KLF2/FOXA1/AGR2
GOBP_ACTIN_POLYMERIZATION_OR_DEPOLYMERIZATION	GOBP_ACTIN_POLYMERIZATION_OR_DEPOLYMERIZATION	169	0.303285	1.38257	0.0320497	0.217947	0.187459	5220	tags=37%, list=26%, signal=28%	ALOX15/CCR7/CSF3/MKKS/SNX9/MICAL2/LMOD1/PLEK/NCKAP1L/ADD3/BBS4/FER/SCIN/DIAPH2/PLEKHH2/DIAPH1/NCK1/COBL/RICTOR/SWAP70/PRKCE/HCLS1/ARFGEF1/TMOD1/LIMA1/CYFIP1/AVIL/PIK3CA/SPTAN1/GSN/EPS8/NCKAP1/SSH1/SSH2/TTC17/PRKCD/TMOD2/PREX1/SLIT2/SPTBN1/ACTN2/ABI1/ASB2/BAIAP2L1/TENM1/CYFIP2/DLG1/MTOR/FHDC1/CTTN/ARHGAP28/ARPC5/TMSB4Y/TWF1/CAPZA2/LMOD3/SVIL/PTK2B/CDC42EP3/FLII/RDX/DAAM2/WASF1
GOBP_CELLULAR_RESPONSE_TO_CHEMICAL_STRESS	GOBP_CELLULAR_RESPONSE_TO_CHEMICAL_STRESS	307	0.264282	1.30186	0.0321481	0.218074	0.187568	4599	tags=31%, list=23%, signal=25%	HGF/DDIT3/OSER1/CYP1B1/LRRK2/GDF15/DDR2/PNPLA8/SCN7A/PDGFRA/ABL2/TNFAIP3/EIF2AK3/IL18RAP/SOD2/DNAJA1/ECT2/SCN2A/CASP3/SLC2A1/PTGS2/TP53INP1/RIPK1/GCH1/FAS/HIF1A/DDX3X/ZC3H12A/TOP2B/TRPA1/SETX/SUMO4/FER/ABCC9/PPIA/MIR21/VPS13A/BDKRB2/ERN1/PAM/MAPK8/CAB39/SIRT1/PLA2R1/IL6/NFAT5/KAT2B/ERMP1/CAT/TRIM21/BTK/BECN1/PTPRK/PIK3CA/CUL3/MAP2K4/STK26/NFE2L2/SLC12A6/SLC25A24/CUL1/EIF2S1/ARL6IP5/ATM/PPARGC1A/S…
GOBP_POSITIVE_REGULATION_OF_CELL_CYCLE_G2_M_PHASE_TRANSITION	GOBP_POSITIVE_REGULATION_OF_CELL_CYCLE_G2_M_PHASE_TRANSITION	30	-0.462189	-1.56803	0.0324158	0.219596	0.188878	2724	tags=33%, list=13%, signal=29%	ATAD5/WNT10B/CDK1/CCND1/CDC25C/CDK4/RAD51C/CDC25A/DTL/STOX1
GOBP_PROTEIN_LOCALIZATION_TO_NUCLEUS	GOBP_PROTEIN_LOCALIZATION_TO_NUCLEUS	310	0.262807	1.3003	0.0324881	0.219793	0.189047	4959	tags=33%, list=24%, signal=25%	HSP90AA1/LRRK2/UBR5/NOL8/GBP2/NUP58/BAG3/EIF2AK3/NUAK2/TOPORS/ECT2/JAK1/HEATR1/PARP9/CTNNA1/TOR1AIP2/CCT6A/ZC3H12A/OSBPL8/TPR/NUP133/BBS4/SUMO4/PIKFYVE/ANGPT1/IPO7/SYNE1/COL1A1/RBM22/IPO8/ZPR1/KPNA4/KCNQ3/IPO5/NUP88/TNPO1/KPNA6/ADAR/RANBP6/NPM1/NMD3/STK4/SP100/FGF9/MDM2/NUP98/HCLS1/CDH1/HNRNPU/KPNA1/NUP50/SPG11/TOR1B/DTX3L/NF1/SQSTM1/TFRC/CCT8/NVL/LILRB4/PRKCD/RASSF5/TCP1/CLDN18/PTTG1IP/SUPT7L/YW…
GOBP_REGULATION_OF_MRNA_3_END_PROCESSING	GOBP_REGULATION_OF_MRNA_3_END_PROCESSING	16	0.562041	1.60569	0.0327103	0.220708	0.189833	6392	tags=75%, list=31%, signal=51%	DHX36/PCF11/CLP1/AHCYL1/NCBP2/CSTF1/CSTF2/BARD1/CSTF2T/CSTF3/NCBP1/CDC73
GOBP_NEGATIVE_REGULATION_OF_LEUKOCYTE_CELL_CELL_ADHESION	GOBP_NEGATIVE_REGULATION_OF_LEUKOCYTE_CELL_CELL_ADHESION	156	0.309007	1.39335	0.0326726	0.220708	0.189833	2796	tags=22%, list=14%, signal=19%	ARG1/IL2RA/MIR31/CD69/MIR146A/CR1/LAX1/CD86/CRTAM/CASP3/CD274/PTPN2/IRF1/GPNMB/IL10/ZC3H12A/PELI1/MIR21/MIA3/ARG2/CD80/BTN2A2/VSIG4/SOCS5/TNFSF4/FGL2/PTPN11/TNFSF18/RC3H1/RC3H2/HAVCR2/LRRC32/TNFAIP8L2/BCL6
GOBP_POSITIVE_REGULATION_OF_RECEPTOR_RECYCLING	GOBP_POSITIVE_REGULATION_OF_RECEPTOR_RECYCLING	13	0.616847	1.67661	0.0327641	0.220777	0.189893	3089	tags=54%, list=15%, signal=46%	NSF/RAB29/NSG1/ANXA2/EPS15/PSEN1/INPP5F
GOBP_NUCLEAR_RECEPTOR_MEDIATED_SIGNALING_PATHWAY	GOBP_NUCLEAR_RECEPTOR_MEDIATED_SIGNALING_PATHWAY	194	0.288005	1.3396	0.0328724	0.221213	0.190268	5043	tags=35%, list=25%, signal=27%	KDM5D/KDM3A/UBR5/RNF6/ALOX15/TAF7/CRY1/ALOX15B/NCOA3/ALDH1A2/TMF1/SNW1/NCOA4/DDX5/TRIP4/NR1H4/UFSP2/PTGIS/IGF1/CREBRF/SP100/SIRT1/CALCOCO1/TRIM16/GPRIN3/CLOCK/NCOR1/SAFB/CCDC62/RARB/ASXL1/TWIST1/NR1D1/CNOT1/AKR1C3/ABHD2/KDM1A/ESRRB/KDM4C/CNOT2/NCOA2/FAM120B/NKX3-1/CYP24A1/DAB2/VPS11/HUWE1/EZH2/NR3C1/PPARA/EP300/TAF1/TCF21/NR2E3/STRN3/UFM1/MED1/SHQ1/PRMT2/MIR208A/PAK1/UBA5/NR2E1/PAQR8/NCOA1/SAFB2/…
GOBP_RESPONSE_TO_TOXIC_SUBSTANCE	GOBP_RESPONSE_TO_TOXIC_SUBSTANCE	234	0.273643	1.30125	0.0329425	0.221391	0.190421	3094	tags=21%, list=15%, signal=18%	ABCB1/CP/SLC30A1/MIR451A/TXNRD1/CYP1B1/MT1M/KDM5B/MT1X/MT1H/MAP1B/AQP9/SLC18A2/SOD2/ALDH1A1/MT1G/MT1A/GRIA1/PTGS2/SLC6A14/TP53INP1/GCH1/TRPA1/MT1F/DHX15/CLDN1/RAB29/SCN9A/CLIC2/CCL3/MT1E/TNF/WAPL/PRKCE/GSTO1/RDH11/SCFD1/PRKCA/SLC22A1/CDH1/CAT/SLC22A2/GUCY2C/SLC17A3/NFE2L2/PRKCG/ADK/KDM1A/MT1DP
GOBP_REGULATION_OF_BIOLOGICAL_PROCESS_INVOLVED_IN_SYMBIOTIC_INTERACTION	GOBP_REGULATION_OF_BIOLOGICAL_PROCESS_INVOLVED_IN_SYMBIOTIC_INTERACTION	34	0.456394	1.53972	0.0330591	0.221881	0.190843	2603	tags=26%, list=13%, signal=23%	ARG1/TRIM38/CXCL6/CXCL8/TMPRSS4/FMR1/ITGAV/TRIM21/EXOC2
GOBP_INSULIN_METABOLIC_PROCESS	GOBP_INSULIN_METABOLIC_PROCESS	20	0.551261	1.64867	0.0333105	0.222684	0.191533	1740	tags=30%, list=9%, signal=27%	PCSK2/ERO1B/PCSK1/YIPF5/BLVRA/ERN1
GOBP_REGULATION_OF_COLLATERAL_SPROUTING	GOBP_REGULATION_OF_COLLATERAL_SPROUTING	20	-0.513789	-1.57723	0.0333105	0.222684	0.191533	1550	tags=40%, list=8%, signal=37%	PTPRS/BDNF/RND2/WNT3A/LPAR3/EPHA7/DCC/SPP1
GOBP_RESPONSE_TO_NUTRIENT	GOBP_RESPONSE_TO_NUTRIENT	146	0.303621	1.36102	0.0332649	0.222684	0.191533	2875	tags=24%, list=14%, signal=21%	SFRP2/ITGA2/VCAM1/F5/SLC16A1/GCLM/KYNU/ABCA1/MAP1B/NCOA3/ALDH1A2/NFKBIZ/SOD2/BCHE/STC1/PHEX/SNW1/AGL/ACSL1/CDON/OGT/GCLC/COL1A1/POSTN/FOLR2/GPRIN3/CSNK1A1/KAT2B/STC2/MAT2A/CAT/BECN1/CD40/NFE2L2/AKR1C3
GOBP_MESENCHYME_MORPHOGENESIS	GOBP_MESENCHYME_MORPHOGENESIS	60	-0.370416	-1.45571	0.0335191	0.223196	0.191974	3683	tags=28%, list=18%, signal=23%	ACVRL1/LEF1/HEYL/WNT11/MSX1/ADAMTS5/TBX3/FOXF1/DCHS1/WNT3A/ENG/TBX20/NOG/BMP4/ACTC1/HEY1/APLNR
GOBP_PIGMENT_BIOSYNTHETIC_PROCESS	GOBP_PIGMENT_BIOSYNTHETIC_PROCESS	56	-0.364749	-1.41257	0.0335191	0.223196	0.191974	2886	tags=29%, list=14%, signal=25%	CTNS/ABCB6/SLC25A39/TMEM14B/UROS/HMBS/CPOX/MFSD12/GIPC1/DDT/TYR/OPN3/RPE65/SLC6A9/FXN/TSPO
GOBP_REGULATION_OF_PROTEIN_SECRETION	GOBP_REGULATION_OF_PROTEIN_SECRETION	248	0.274622	1.30471	0.0334956	0.223196	0.191974	2439	tags=17%, list=12%, signal=15%	FGG/FGA/HMGCR/CD38/MIR146A/SLC16A1/ACSL4/IL1B/ANKRD1/G6PC2/CYP51A1/PFKFB2/CD200/TLR2/UNC13B/BLK/HIF1A/IL1A/TRPA1/MYH10/EXPH5/TLR4/PPIA/STXBP4/WLS/DISP1/NR1H4/IGF1/SEC24A/F2R/TNF/IL6ST/IL6/PRKCE/IL6R/ADAM9/PRKCA/FUT10/PTPN11/RAPGEF4/DPH3/CLOCK
GOBP_REGULATION_OF_TRANSLATION	GOBP_REGULATION_OF_TRANSLATION	391	0.249444	1.24938	0.03381	0.224839	0.193386	4870	tags=31%, list=24%, signal=24%	ITGA2/MIR31/MIR146A/MIR148A/CD28/KBTBD8/DNAJC3/EIF2AK3/RGS2/MIR204/BANK1/NGDN/EIF4A2/EIF2AK4/BZW2/MIR100/DIO2/RPS6KA3/ETF1/PUM3/DDX3X/EIF5/SECISBP2L/DHX36/OGT/TPR/PELO/DHX29/EIF5B/CNOT8/MIR21/TNRC6A/NCK1/MIR200C/ELP2/METAP2/LRPPRC/DHX9/BZW1/NCL/PTCD3/NOLC1/NPM1/THBS1/EIF4A3/HBS1L/TNF/DDX1/FXR1/CAPRIN2/WAPL/IL6/MIR96/FMR1/PUM2/PRKCA/CNOT6L/CYFIP1/CNBP/HNRNPU/MIR181A2/EIF2A/ALKBH1/CNOT1/SECISBP2/IR…
GOBP_TRANSLATIONAL_ELONGATION	GOBP_TRANSLATIONAL_ELONGATION	63	0.374575	1.46958	0.0339844	0.225702	0.194129	6285	tags=51%, list=31%, signal=35%	EFL1/DIO2/SECISBP2L/PELO/VCP/TRIP4/TRNT1/UFSP2/EIF4A3/HBS1L/LTN1/USP10/ASCC3/ALKBH1/GFM1/SECISBP2/GIGYF2/USP16/GCN1/KLHDC10/TRNAU1AP/CPEB2/EIF5A2/ABCE1/NEMF/RCHY1/CDK5RAP3/RPLP2/GFM2/EIF4E2/RNF14/ANKZF1
GOBP_CELLULAR_RESPONSE_TO_TOPOLOGICALLY_INCORRECT_PROTEIN	GOBP_CELLULAR_RESPONSE_TO_TOPOLOGICALLY_INCORRECT_PROTEIN	115	0.327723	1.40133	0.0340459	0.225816	0.194227	3997	tags=31%, list=20%, signal=25%	DDIT3/UBR5/BAG3/EIF2AK3/HSPD1/PTPN2/UBR4/DNAJC18/VCP/PARP8/NCK1/ERN1/CREBRF/ERLEC1/SIRT1/OPTN/STC2/ERMP1/FICD/CUL3/RTCB/NFE2L2/PTPN1/ATF3/HSPA5/PPP1R15B/AATF/EIF2S1/ATF6/DNAJB14/DNAJB9/MBTPS1/PIK3R1/RPAP2/EDEM3/YOD1
GOBP_REGULATION_OF_SUBSTRATE_ADHESION_DEPENDENT_CELL_SPREADING	GOBP_REGULATION_OF_SUBSTRATE_ADHESION_DEPENDENT_CELL_SPREADING	57	0.395273	1.51135	0.0341313	0.226086	0.19446	3660	tags=25%, list=18%, signal=20%	FGG/FGA/ITGB3/PDPN/MYOC/OLFM4/HTN1/DOCK5/HAS2/CORO1C/AP1AR/PREX1/EFNA5/DAB2
GOBP_MEMBRANE_HYPERPOLARIZATION	GOBP_MEMBRANE_HYPERPOLARIZATION	13	0.613939	1.66871	0.0346013	0.228038	0.196138	1957	tags=38%, list=10%, signal=35%	CFTR/SLC26A3/SOD2/KCNQ3/HCN1
GOBP_REGULATION_OF_COMPLEMENT_DEPENDENT_CYTOTOXICITY	GOBP_REGULATION_OF_COMPLEMENT_DEPENDENT_CYTOTOXICITY	12	0.626319	1.65594	0.034531	0.228038	0.196138	1037	tags=33%, list=5%, signal=32%	CFH/CR1L/CR1/IL10
GOBP_RESPONSE_TO_HISTAMINE	GOBP_RESPONSE_TO_HISTAMINE	10	0.653641	1.63733	0.0346955	0.228038	0.196138	2187	tags=40%, list=11%, signal=36%	HRH1/CRACR2A/DIAPH1/RAB44
GOBP_TRIF_DEPENDENT_TOLL_LIKE_RECEPTOR_SIGNALING_PATHWAY	GOBP_TRIF_DEPENDENT_TOLL_LIKE_RECEPTOR_SIGNALING_PATHWAY	10	0.653216	1.63627	0.0346955	0.228038	0.196138	2252	tags=60%, list=11%, signal=53%	CD274/TRAF3/TLR4/TLR6/TRAF6/MAP3K7
GOBP_REGULATION_OF_JUN_KINASE_ACTIVITY	GOBP_REGULATION_OF_JUN_KINASE_ACTIVITY	18	0.550045	1.61492	0.0344914	0.228038	0.196138	2288	tags=44%, list=11%, signal=39%	DNAJA1/TLR6/TAOK3/TNF/TRAF6/MAP3K7/HIPK3/AIDA
GOBP_POSITIVE_REGULATION_OF_EXTRINSIC_APOPTOTIC_SIGNALING_PATHWAY	GOBP_POSITIVE_REGULATION_OF_EXTRINSIC_APOPTOTIC_SIGNALING_PATHWAY	54	0.392431	1.48962	0.0346102	0.228038	0.196138	3224	tags=31%, list=16%, signal=27%	CYLD/AGTR2/PMAIP1/RIPK1/CTNNA1/BMPR1B/TLR4/TLR6/STK4/THBS1/TNF/TNFSF14/ATF3/NF1/SKIL/PTPRC/CD40LG
GOBP_MITOTIC_SISTER_CHROMATID_COHESION	GOBP_MITOTIC_SISTER_CHROMATID_COHESION	31	-0.443655	-1.51741	0.0349573	0.22902	0.196983	1917	tags=26%, list=9%, signal=23%	CDCA5/DSCC1/CHTF8/BUB1/SGO2/CDC20/ESCO2/SGO1
GOBP_ORGANELLE_DISASSEMBLY	GOBP_ORGANELLE_DISASSEMBLY	66	0.382204	1.49918	0.0349319	0.22902	0.196983	6431	tags=55%, list=32%, signal=37%	PLIN2/PELO/VCP/DYRK3/TRIP4/TRNT1/UFSP2/HBS1L/LTN1/USP10/ASCC3/KIF9/TRIM21/GOLGA2/MTIF2/GIGYF2/PRKAA2/GCN1/PLK3/KLHDC10/GBF1/ABCE1/NEMF/MTIF3/PLIN3/NEDD9/RCHY1/CDK5RAP3/ZFAND1/RNF10/MRRF/GFM2/EIF4E2/RNF14/ANKZF1/PRKAA1
GOBP_REGULATION_OF_CYTOSKELETON_ORGANIZATION	GOBP_REGULATION_OF_CYTOSKELETON_ORGANIZATION	492	0.236804	1.21127	0.0349804	0.22902	0.196983	5268	tags=33%, list=26%, signal=25%	RGS4/CYLD/ITGB3/IQGAP2/ALOX15/CCR7/MAP1B/PDE4DIP/PDGFRA/ARAP2/ABL2/KIF21A/MYOC/CSF3/ECT2/CCDC88A/AKAP9/TRIM36/MKKS/CDK5RAP2/SNX9/LMOD1/PLEK/NCKAP1L/TPR/MAP9/ADD3/BBS4/FER/SYNPO2/PHLDB2/LPAR1/SCIN/CGNL1/MIR21/CLIP1/CLTC/LIMCH1/CEP70/PLEKHH2/DIAPH1/NCK1/MAPRE1/CHMP1B/TPPP/VPS4B/KIF18A/NPM1/AKAP13/CKAP2/DYNC1H1/RICTOR/SWAP70/PRKCE/HCLS1/RND1/ARFGEF1/GPR65/DIXDC1/TMOD1/LIMA1/CEP295/CAPN2/ARFIP2/KAT2B…
GOBP_NEGATIVE_REGULATION_OF_TRANSPORT	GOBP_NEGATIVE_REGULATION_OF_TRANSPORT	406	0.249707	1.25402	0.0350573	0.229228	0.197162	3422	tags=20%, list=17%, signal=17%	SLN/SFRP4/HMGCR/MIR146A/LIF/MIR148A/RGS4/SLC30A1/MIR451A/SERPINE2/IL13RA2/ACSL4/ITGB3/IL1B/FCGR2B/LRRK2/CD84/MAP1B/CRY1/INSIG1/RGS2/CYP51A1/CASQ2/CYP4F2/CD200/STC1/TLR2/RABGEF1/NCKAP1L/MCTP1/TPR/PPP3CC/PACSIN2/ANGPT1/SYT1/CCR2/MIR200C/CTTNBP2NL/ANK3/ERBB3/VPS4B/SESTD1/F2R/CAB39/SP100/THBS1/TNF/ERLEC1/CRBN/STX1B/PLA2R1/UBR3/OSTN/PRKCE/FMR1/STXBP3/GSTO1/MIR30D/ITGAV/PTPN11/DPH3/OSM/RAP1B/ANXA2/SMCR…
GOBP_POSITIVE_REGULATION_OF_ENDOPLASMIC_RETICULUM_STRESS_INDUCED_INTRINSIC_APOPTOTIC_SIGNALING_PATHWAY	GOBP_POSITIVE_REGULATION_OF_ENDOPLASMIC_RETICULUM_STRESS_INDUCED_INTRINSIC_APOPTOTIC_SIGNALING_PATHWAY	11	0.629808	1.60304	0.0351744	0.229564	0.19745	2098	tags=45%, list=10%, signal=41%	DDIT3/PMAIP1/PTPN2/NCK1/SIRT1
GOBP_PROTEIN_AUTOPHOSPHORYLATION	GOBP_PROTEIN_AUTOPHOSPHORYLATION	111	0.330034	1.40888	0.0351991	0.229564	0.19745	3186	tags=23%, list=16%, signal=20%	KIT/NTRK2/LRRK2/SLK/DDR2/PDGFRA/FLT3/EIF2AK4/PEAK1/SMG1/TXK/RIPK1/PIKFYVE/FER/TOM1L1/STK4/KDR/MAP3K9/TNIK/FLT1/RASSF2/MAP3K13/STK26/MAK/NEK6/ATM
GOBP_SEGMENT_SPECIFICATION	GOBP_SEGMENT_SPECIFICATION	17	-0.532635	-1.56552	0.0352517	0.229611	0.197492	2356	tags=35%, list=12%, signal=31%	IRX3/TIGD5/HOXA2/IRX2/IRX1/DLL1
GOBP_SULFUR_COMPOUND_TRANSPORT	GOBP_SULFUR_COMPOUND_TRANSPORT	66	-0.345542	-1.40132	0.0353187	0.229752	0.197613	2902	tags=26%, list=14%, signal=22%	SLC22A4/CTNS/SLC25A39/SLC25A19/SLC25A40/MFSD12/SLC35B2/SLC25A42/SLC27A1/SLC47A1/ABCG2/SLC19A2/SLC5A6/SLC25A10/SLC26A7/ABCD1/SLC19A3
GOBP_REGULATION_OF_MAMMARY_GLAND_EPITHELIAL_CELL_PROLIFERATION	GOBP_REGULATION_OF_MAMMARY_GLAND_EPITHELIAL_CELL_PROLIFERATION	14	-0.574643	-1.60476	0.0354283	0.230171	0.197973	3820	tags=64%, list=19%, signal=52%	ZNF703/GPX1/DEAF1/PHB2/IQGAP3/HOXA5/CCND1/BRCA2/GATA3
GOBP_CELLULAR_RESPONSE_TO_STEROID_HORMONE_STIMULUS	GOBP_CELLULAR_RESPONSE_TO_STEROID_HORMONE_STIMULUS	200	0.281977	1.31246	0.0355129	0.230425	0.198192	5043	tags=36%, list=25%, signal=27%	KDM5D/FBXO32/KDM3A/UBR5/RNF6/TAF7/CRY1/NPC1/TMF1/FLT3/STC1/SCNN1G/NCOA4/CFLAR/DDX5/TRIP4/UFSP2/IGF1/CREBRF/SIRT1/CALCOCO1/KLF9/CLOCK/NCOR1/SAFB/CCDC62/HNRNPU/NR1D1/CNOT1/USP8/AKR1C3/ABHD2/KDM1A/ESRRB/ACOD1/REST/KDM4C/CNOT2/SMYD3/NKX3-1/DAB2/HSPA8/VPS11/SCNN1A/NR3C1/PPARA/AIFM1/EP300/TAF1/MSTN/TCF21/EDN1/NR2E3/STRN3/UFM1/MED1/VPS54/SHQ1/ATP1A1/PRMT2/RPS6KB1/PAK1/UBA5/SSTR2/NR2E1/PAQR8/RAN/NCOA1/SA…
GOBP_NEGATIVE_REGULATION_OF_PLASMA_MEMBRANE_BOUNDED_CELL_PROJECTION_ASSEMBLY	GOBP_NEGATIVE_REGULATION_OF_PLASMA_MEMBRANE_BOUNDED_CELL_PROJECTION_ASSEMBLY	41	0.42048	1.48768	0.0357566	0.23171	0.199297	3963	tags=37%, list=19%, signal=30%	LRRK2/CCP110/STAP1/LUZP1/TRIM32/LPAR1/ARHGAP24/LIMA1/MAK/RAB3IP/TBC1D30/PRKCD/WDR44/SLIT2/GDI2
GOBP_NEGATIVE_REGULATION_OF_VASCULAR_ASSOCIATED_SMOOTH_MUSCLE_CELL_MIGRATION	GOBP_NEGATIVE_REGULATION_OF_VASCULAR_ASSOCIATED_SMOOTH_MUSCLE_CELL_MIGRATION	17	-0.532135	-1.56405	0.0358543	0.231944	0.199498	219	tags=29%, list=1%, signal=29%	MIR140/MIR182/BMP4/MIR218-1/ADIPOQ
GOBP_POSITIVE_REGULATION_OF_WNT_SIGNALING_PATHWAY	GOBP_POSITIVE_REGULATION_OF_WNT_SIGNALING_PATHWAY	146	0.301046	1.34947	0.0358841	0.231944	0.199498	5162	tags=35%, list=25%, signal=26%	SFRP2/DKK1/SFRP4/LRRK2/WDR48/UBR5/PPP2R3A/NFKB1/TLR2/TTC21B/ZEB2/DDX3X/VCP/RECK/SULF2/TNKS2/WLS/COL1A1/USP47/HSP90B1/FGF9/CRBN/CAPRIN2/DIXDC1/MACF1/RNF146/TNKS/USP8/ADNP/EGF/DKK2/DAB2/VPS35/ZRANB1/USP34/SCEL/WDR20/FGFR2/SBNO1/CDH3/GPC3/WNK1/FGF2/XIAP/PBXIP1/MLLT3/CSNK1G3/SULF1/PRDM15/SALL1/DAAM2
GOBP_POSITIVE_REGULATION_OF_INFLAMMATORY_RESPONSE_TO_ANTIGENIC_STIMULUS	GOBP_POSITIVE_REGULATION_OF_INFLAMMATORY_RESPONSE_TO_ANTIGENIC_STIMULUS	10	0.651876	1.63291	0.0359458	0.232047	0.199586	4242	tags=60%, list=21%, signal=48%	CD28/CCR7/TNF/BTK/C3/ZP3
GOBP_ANTIFUNGAL_INNATE_IMMUNE_RESPONSE	GOBP_ANTIFUNGAL_INNATE_IMMUNE_RESPONSE	19	-0.532251	-1.59613	0.0362693	0.232685	0.200135	5374	tags=68%, list=26%, signal=50%	RARRES2/FAM3A/RNASE8/SPI1/DEFB119/CLEC7A/CLEC4E/DEFB114/CLEC6A/CX3CR1/PLA2G5/DEFB136/CLEC4A
GOBP_PHOSPHATIDYLINOSITOL_MEDIATED_SIGNALING	GOBP_PHOSPHATIDYLINOSITOL_MEDIATED_SIGNALING	24	0.488894	1.52104	0.0362806	0.232685	0.200135	4557	tags=58%, list=22%, signal=45%	PIK3CG/PIK3CB/PLCL2/PIK3C3/PIK3CA/PLCE1/PLCB4/PLCL1/PI4KA/PIK3C2A/ASPH/PLCH1/RPS6KB1/PLCB1
GOBP_ANDROGEN_RECEPTOR_SIGNALING_PATHWAY	GOBP_ANDROGEN_RECEPTOR_SIGNALING_PATHWAY	50	0.400325	1.50069	0.0363197	0.232685	0.200135	4412	tags=34%, list=22%, signal=27%	KDM5D/KDM3A/RNF6/TMF1/DDX5/IGF1/SIRT1/NCOR1/KDM1A/KDM4C/NKX3-1/DAB2/EP300/TAF1/TCF21/SHQ1/PRMT2
GOBP_INTEGRATED_STRESS_RESPONSE_SIGNALING	GOBP_INTEGRATED_STRESS_RESPONSE_SIGNALING	52	0.387048	1.46258	0.0361384	0.232685	0.200135	5035	tags=44%, list=25%, signal=33%	DDIT3/EIF2AK3/EIF2AK4/PTPN2/UBR4/NCK1/FOSL1/CEBPG/NFE2/NFE2L2/PTPN1/HSPA5/PPP1R15B/EIF2S1/GCN1/CEBPE/NFE2L3/RPAP2/BATF/JUN/BATF3/QRICH1/JUNB
GOBP_INTERLEUKIN_1_PRODUCTION	GOBP_INTERLEUKIN_1_PRODUCTION	119	0.31896	1.37166	0.0362443	0.232685	0.200135	3894	tags=32%, list=19%, signal=26%	AIM2/IL1B/PANX1/CCR7/TNFAIP3/MIR204/IL1RAP/IL10/IL1A/ZC3H12A/SERPINB1/IFI16/TLR4/CASP8/TLR6/IL1R2/HK1/ARG2/NR1H4/IGF1/TLR8/CCL3/F2R/TNF/IL6/MIR142/TRIM16/HAVCR2/MIR181A2/RIPK2/MALT1/IL16/NLRP7/LILRB4/MIR98/APP/CALCA/NOD2
GOBP_NUCLEOSIDE_PHOSPHATE_BIOSYNTHETIC_PROCESS	GOBP_NUCLEOSIDE_PHOSPHATE_BIOSYNTHETIC_PROCESS	272	-0.24256	-1.2142	0.036239	0.232685	0.200135	4578	tags=29%, list=23%, signal=23%	PCCA/NAPRT/HACD1/DLAT/AK1/FLAD1/PANK4/SDHC/AMDHD2/PPCDC/MLYCD/IDO1/NDUFB7/ADCY4/IMPDH1/ADCY8/AMPD2/NDUFA1/NUDT2/TREM2/VPS9D1/NADK/CMPK2/ELOVL1/UQCC3/NME5/NDUFB8/NDUFA6/PPCS/DGUOK/STOML2/NDUFC1/ACOT7/NDUFA11/NDUFA12/NDUFB2/NDUFA7/NDUFS3/NDUFB4/SPHK2/DHODH/NDUFS8/DCK/LIPA/GCDH/FUOM/NMRK2/NDUFAB1/APRT/UPP2/NDUFB9/PFAS/GMPPA/SLC35C1/MTHFD1/ACMSD/NDUFB10/SHMT1/NDUFA8/NDUFB6/ELOVL3/TECR/DUT/ACACB/NDUFS…
GOBP_FATTY_ACID_HOMEOSTASIS	GOBP_FATTY_ACID_HOMEOSTASIS	17	-0.531357	-1.56176	0.0364569	0.233269	0.200637	3124	tags=47%, list=15%, signal=40%	ENPP7/POLD1/MLXIPL/ACACB/DGAT2/GPAM/DGAT1/ABCD1
GOBP_ENDODERMAL_CELL_DIFFERENTIATION	GOBP_ENDODERMAL_CELL_DIFFERENTIATION	42	0.427012	1.51732	0.0365938	0.23385	0.201137	5094	tags=50%, list=25%, signal=38%	DKK1/COL8A1/COL5A2/COL12A1/CTR9/LAMB3/LAMB1/LAMA3/ITGA4/ITGAV/RTF1/LEO1/COL11A1/CTNNB1/VTN/ITGA5/SETD2/MMP8/MMP2/COL6A1/FN1
GOBP_S_ADENOSYLMETHIONINE_METABOLIC_PROCESS	GOBP_S_ADENOSYLMETHIONINE_METABOLIC_PROCESS	12	0.622197	1.64504	0.0369756	0.235105	0.202217	4753	tags=58%, list=23%, signal=45%	AHCYL1/MTRR/BHMT/MAT2A/AHCYL2/METTL16/MAT2B
GOBP_RIBONUCLEOPROTEIN_COMPLEX_LOCALIZATION	GOBP_RIBONUCLEOPROTEIN_COMPLEX_LOCALIZATION	12	0.62192	1.64431	0.0369756	0.235105	0.202217	4413	tags=67%, list=22%, signal=52%	TPR/IWS1/NSUN2/THOC2/AKAP8L/RIOK2/WNK1/SETD2
GOBP_MODULATION_OF_PROCESS_OF_ANOTHER_ORGANISM	GOBP_MODULATION_OF_PROCESS_OF_ANOTHER_ORGANISM	108	0.321976	1.3675	0.0369033	0.235105	0.202217	4593	tags=30%, list=23%, signal=23%	ARG1/TRIM59/CXCL6/EPG5/EIF2AK4/CCL8/SNW1/APOBEC3H/ZC3H12A/IGF2R/CHD1/SMC6/RAB29/CCL3/CCNT1/FMR1/SMC5/PIK3C3/CCNT2/GSN/REST/PI4KA/EEA1/ZFYVE1/ZNF639/NOD2/TRIM10/ROCK2/EP300/FBXL2/JUN/TRIM31
GOBP_MYELOID_CELL_DIFFERENTIATION	GOBP_MYELOID_CELL_DIFFERENTIATION	433	0.243692	1.2322	0.0369475	0.235105	0.202217	5201	tags=32%, list=26%, signal=24%	LIF/KIT/IL20RA/TNFAIP6/IL1RL1/FBN1/IL1B/CCR7/BPGM/ARID4A/ITGB8/CD109/CSF3/MT1G/ETS1/CASP3/TLR2/LRRC17/IL1RAP/PTPN2/CTR9/KAT6A/RIPK1/JMJD6/HIF1A/IL1A/ADGRF5/L3MBTL3/NCKAP1L/CFLAR/IFI16/GPR183/ALAS2/TLR4/IRF4/CASP8/SCIN/IL1R2/DYRK3/IL20/NOTCH2/VPS13A/CAMK4/RBM15/CCL3/ACVR2A/ADAR/NPM1/TNF/IL6ST/ZNF16/SIRT1/TRAF6/HCLS1/CEBPG/PRKCA/CD101/PTPN11/INPP5D/CSF2/ANXA2/CUL4A/HNRNPU/RASSF2/LOX/SBNO2/IKZF1/BCL…
GOBP_ATTACHMENT_OF_MITOTIC_SPINDLE_MICROTUBULES_TO_KINETOCHORE	GOBP_ATTACHMENT_OF_MITOTIC_SPINDLE_MICROTUBULES_TO_KINETOCHORE	26	-0.458982	-1.48357	0.0370329	0.235175	0.202277	2414	tags=35%, list=12%, signal=31%	CDCA8/CDK1/NDC80/SKA2/BIRC5/NUF2/SKA3/KIF2C/SKA1
GOBP_POSITIVE_REGULATION_OF_GLIOGENESIS	GOBP_POSITIVE_REGULATION_OF_GLIOGENESIS	62	0.380787	1.48867	0.0371796	0.235811	0.202824	2571	tags=19%, list=13%, signal=17%	LRP2/LIF/SERPINE2/IL1B/PLAG1/PTN/TNF/IL6ST/IL6/CXCR4/MIR142/DICER1
GOBP_MICROTUBULE_ANCHORING	GOBP_MICROTUBULE_ANCHORING	23	0.510137	1.56868	0.037293	0.235941	0.202936	4233	tags=52%, list=21%, signal=41%	KIF3A/GCC2/BBS4/NINL/CEP350/BCCIP/PCM1/HOOK3/DCTN1/CLASP1/CCDC68/GSK3B
GOBP_EXCITATORY_SYNAPSE_ASSEMBLY	GOBP_EXCITATORY_SYNAPSE_ASSEMBLY	42	-0.394657	-1.44639	0.0372682	0.235941	0.202936	5851	tags=45%, list=29%, signal=32%	NPTX1/LRFN4/SEMA4A/LRRC4/NRXN1/NLGN2/C1QL3/CASKIN1/PRICKLE1/PTPRS/LRRC4B/CBLN1/GRID2/SHANK3/SLITRK3/WNT7A/ZDHHC12/LRRTM2/NLGN1
GOBP_POSITIVE_REGULATION_OF_CELLULAR_COMPONENT_BIOGENESIS	GOBP_POSITIVE_REGULATION_OF_CELLULAR_COMPONENT_BIOGENESIS	484	0.240904	1.23025	0.0373545	0.236036	0.203017	4696	tags=29%, list=23%, signal=23%	KIT/NTRK2/HSP90AA1/ICE1/ALOX15/ABCA1/CCR7/GBP2/MAP1B/CCP110/PDE4DIP/MYOC/CSF3/CCDC88A/ANKRD28/CXCL13/UNC13B/CDH17/AKAP9/MAP4K4/IL1RAP/CDK5RAP2/RAB3GAP2/SNX9/THY1/LMOD1/P2RY12/DOCK11/MSN/TRIM32/PLEK/DDX3X/NCKAP1L/DPYSL3/TPR/VCP/BBS4/TLR4/FER/SYNPO2/TLR6/LPAR1/CLDN1/MPP7/CLIP1/LIMCH1/NCK1/MAPRE1/COBL/TPPP/WIPI1/THBS2/RAPGEF2/VPS4B/FLRT3/RAB3GAP1/MAPK8/TNF/DYNC1H1/RICTOR/CAND1/CRBN/SWAP70/PSMC6/KDR/…
GOBP_REGULATION_OF_PLASMINOGEN_ACTIVATION	GOBP_REGULATION_OF_PLASMINOGEN_ACTIVATION	18	0.545652	1.60202	0.0374393	0.236277	0.203225	4470	tags=50%, list=22%, signal=39%	SERPINE2/SERPINE1/PLAT/PLAU/THBS1/ANXA2/ANXA2P2/RUNX1/MELTF
GOBP_MUSCLE_CELL_MIGRATION	GOBP_MUSCLE_CELL_MIGRATION	86	0.344694	1.40037	0.0377966	0.238236	0.20491	2252	tags=23%, list=11%, signal=21%	ITGA2/MIR146A/MIR451A/DDIT3/SERPINE1/TCP11L2/ITGB3/DDR2/PLAT/ADAMTS1/TLR4/LPAR1/MIR21/IGF1/PLAU/DOCK5/FGF9/SORL1/HAS2/MAP3K7
GOBP_REGULATION_OF_FAT_CELL_DIFFERENTIATION	GOBP_REGULATION_OF_FAT_CELL_DIFFERENTIATION	145	-0.280845	-1.29444	0.0379349	0.238515	0.20515	2751	tags=22%, list=14%, signal=19%	SIRT6/PIN1/AXIN1/CCDC85B/AAMDC/PRDM16/WNT10B/ZBTB7C/RBX1/E2F1/MIR27A/ATAT1/TRPV4/SOX13/DLK2/SLC7A10/SULT1E1/CARM1/WNT3A/TRIB3/CEBPA/PPARG/RORC/ID4/ADIRF/LEP/FFAR4/GATA2/TPH1/CCDC3/MIR106A/ADIPOQ
GOBP_RECEPTOR_MEDIATED_ENDOCYTOSIS	GOBP_RECEPTOR_MEDIATED_ENDOCYTOSIS	264	0.265449	1.27916	0.0378962	0.238515	0.20515	3881	tags=25%, list=19%, signal=20%	LRP2/DKK1/SFRP4/SERPINE1/ITGB3/DMBT1/LYVE1/SELE/FCGR2B/CXCL8/CCR7/AHI1/DPP4/GRIA1/RABGEF1/ITSN2/CLEC9A/SNX9/IGF2R/PIKFYVE/LPAR1/ANGPT1/CLTC/LDLR/GAS7/ITGB1/ITGAM/SORL1/PLA2R1/FMR1/RABEP1/PIK3CB/ITGA4/BMP2K/RAB9B/SCYL2/ANXA2/EPS15/CD14/MKLN1/VLDLR/NEDD4L/ADM/GREM1/C3/EGF/INPP5F/NEU3/TFRC/SNX1/LILRB4/RAB31/DTNBP1/MTMR2/LRRTM1/SCARB2/CAP1/DAB2/PPT1/SDCBP/CLTCL1/VTN/CBLB/APP/CALCA/CXCR1
GOBP_POSITIVE_REGULATION_OF_HUMORAL_IMMUNE_RESPONSE	GOBP_POSITIVE_REGULATION_OF_HUMORAL_IMMUNE_RESPONSE	20	0.546359	1.63401	0.0381119	0.239035	0.205597	3222	tags=50%, list=16%, signal=42%	IL1B/FCGR2B/CR1/CCR7/PGC/ZP4/TNF/C3/PTPRC/ACOD1
GOBP_NEGATIVE_REGULATION_OF_ACTIVATED_T_CELL_PROLIFERATION	GOBP_NEGATIVE_REGULATION_OF_ACTIVATED_T_CELL_PROLIFERATION	16	0.556747	1.59056	0.0381119	0.239035	0.205597	3305	tags=50%, list=16%, signal=42%	ARG1/CRTAM/CASP3/CD274/BTN2A2/RC3H1/LRRC32/LILRB4
GOBP_NEGATIVE_REGULATION_OF_CELL_KILLING	GOBP_NEGATIVE_REGULATION_OF_CELL_KILLING	30	0.455739	1.48704	0.0382435	0.23927	0.205799	1197	tags=17%, list=6%, signal=16%	SERPINB4/FCGR2B/CR1/KLRC1/NCKAP1L
GOBP_SENSORY_PERCEPTION_OF_TASTE	GOBP_SENSORY_PERCEPTION_OF_TASTE	67	0.365701	1.4366	0.0382142	0.23927	0.205799	2283	tags=21%, list=11%, signal=19%	TAS2R31/TAS2R50/TAS2R19/TAS2R20/SCNN1G/TAS2R8/TAS2R13/PIP/TAS2R14/TAS2R43/TAS2R46/CST1/ITPR3/RTP4
GOBP_SMOOTH_MUSCLE_CELL_MIGRATION	GOBP_SMOOTH_MUSCLE_CELL_MIGRATION	72	0.367211	1.46286	0.0383343	0.239542	0.206033	3763	tags=36%, list=19%, signal=30%	ITGA2/MIR146A/MIR451A/DDIT3/SERPINE1/ITGB3/DDR2/PLAT/ADAMTS1/TLR4/LPAR1/MIR21/IGF1/PLAU/DOCK5/FGF9/SORL1/HAS2/MAP3K7/NFE2L2/PTPN1/SSH1/SLIT2/BMPR1A/VTN/PRKG1
GOBP_REGULATION_OF_HETEROTYPIC_CELL_CELL_ADHESION	GOBP_REGULATION_OF_HETEROTYPIC_CELL_CELL_ADHESION	22	0.517473	1.57209	0.0384054	0.239691	0.206161	2001	tags=36%, list=10%, signal=33%	FGG/FGA/IL1B/GCNT2/IL1RN/IL10/CEACAM6/TNF
GOBP_REGULATION_OF_CELL_SUBSTRATE_JUNCTION_ORGANIZATION	GOBP_REGULATION_OF_CELL_SUBSTRATE_JUNCTION_ORGANIZATION	72	0.366619	1.46051	0.038878	0.242343	0.208442	5093	tags=38%, list=25%, signal=28%	SLK/MYOC/ANKRD28/PEAK1/MAP4K4/THY1/PHLDB2/LIMCH1/THBS1/KDR/MACF1/TSC1/VCL/GREM1/CORO1C/RHOU/PTPRJ/EFNA5/PIK3R1/ROCK2/CLASP1/ROCK1/TLN1/FERMT2/EPHA3/DUSP22/TEK
GOBP_QUINONE_METABOLIC_PROCESS	GOBP_QUINONE_METABOLIC_PROCESS	21	-0.486789	-1.50936	0.0389452	0.242464	0.208546	6231	tags=62%, list=31%, signal=43%	COQ6/AIFM2/NQO1/COQ7/FDXR/COQ5/ADCK2/PDSS1/COQ8A/COQ8B/COQ2/UBIAD1/COQ3
GOBP_CELLULAR_RESPONSE_TO_LIPOPROTEIN_PARTICLE_STIMULUS	GOBP_CELLULAR_RESPONSE_TO_LIPOPROTEIN_PARTICLE_STIMULUS	43	0.405825	1.45487	0.0390104	0.242572	0.208639	1979	tags=23%, list=10%, signal=21%	MIR146A/ABCA1/NPC1/ADAM17/TLR4/TLR6/MIA3/LDLR/ITGB1/SOCS5
GOBP_DENDRITIC_CELL_CHEMOTAXIS	GOBP_DENDRITIC_CELL_CHEMOTAXIS	24	0.483641	1.50469	0.039183	0.243347	0.209306	2429	tags=29%, list=12%, signal=26%	SLAMF1/PIK3CG/CCR7/GPR183/CCR2/CXCR4/TNFSF18
GOBP_CALCIUM_ION_TRANSPORT	GOBP_CALCIUM_ION_TRANSPORT	409	0.242531	1.21864	0.0393082	0.243826	0.209718	4826	tags=27%, list=24%, signal=21%	SLN/MS4A1/TRPC4/RGS4/SLC30A1/DDIT3/MCOLN2/ITGB3/ANK2/PIK3CG/PANX1/CD84/CCR7/FCRL3/CACNA1D/CASQ2/CEMIP/ITPR1/CASQ1/STC1/CCL8/TRPC6/MCOLN3/PDE4B/HTR2B/AKAP5/ATP2B4/EPB41/THY1/CHD7/ATP2B1/TRPA1/NALCN/CRACR2A/PPP3CC/GRIN2A/MIR21/DIAPH1/TRDN/MIR200C/ITPR2/CLIC2/CCL3/TRPM1/SESTD1/F2R/UBR3/ITPR3/PRKCE/FMR1/GSTO1/RYR2/ITGAV/STC2/PLCL2/RCVRN/HTR2C/PRKCB/PLCZ1/PLN/PLCE1/HSPA9/PLCB4/SPG11/EDNRB/VDAC1/SARAF/…
GOBP_ACUTE_INFLAMMATORY_RESPONSE	GOBP_ACUTE_INFLAMMATORY_RESPONSE	100	0.333948	1.40109	0.0394932	0.244674	0.210448	3287	tags=27%, list=16%, signal=23%	FCER1A/VNN1/IL1B/FCGR2B/CD163/F8/CCR7/SERPINA3/FFAR2/PTGS2/IL1RN/IL1A/DNASE1L3/APOL2/TNF/IL6ST/TNFSF4/IL6/IL6R/OSMR/OSM/BTK/EDNRB/C3/IL31RA/ANO6/TFRC
GOBP_TORC2_SIGNALING	GOBP_TORC2_SIGNALING	22	0.515424	1.56586	0.0395962	0.244804	0.210559	4457	tags=59%, list=22%, signal=46%	TBK1/SESN3/NCKAP1L/RICTOR/SIK3/PIK3CA/USP9X/DEPTOR/EP300/GSK3B/MTOR/OTUD7B/RPS6KB1
GOBP_COMPLEMENT_ACTIVATION_CLASSICAL_PATHWAY	GOBP_COMPLEMENT_ACTIVATION_CLASSICAL_PATHWAY	29	0.463502	1.49836	0.0396105	0.244804	0.210559	2970	tags=34%, list=15%, signal=29%	CR1L/C9/CR2/CR1/C7/C4BPB/CFI/C4BPA/C1S/C3
GOBP_POSITIVE_REGULATION_OF_TRANSCRIPTION_BY_RNA_POLYMERASE_III	GOBP_POSITIVE_REGULATION_OF_TRANSCRIPTION_BY_RNA_POLYMERASE_III	19	0.540401	1.61707	0.0398404	0.24497	0.210702	4768	tags=53%, list=23%, signal=40%	ICE1/DDX21/CHD8/SF3B1/ELL/SMARCA5/BAZ1B/BDP1/MTOR/DEK
GOBP_MEIOTIC_CELL_CYCLE_CHECKPOINT_SIGNALING	GOBP_MEIOTIC_CELL_CYCLE_CHECKPOINT_SIGNALING	11	-0.602362	-1.57874	0.0396869	0.24497	0.210702	1907	tags=45%, list=9%, signal=41%	ZWINT/HORMAD1/KNL1/TRIP13/TTK
GOBP_REGULATION_OF_AUTOPHAGOSOME_ASSEMBLY	GOBP_REGULATION_OF_AUTOPHAGOSOME_ASSEMBLY	45	0.412054	1.50142	0.0398878	0.24497	0.210702	4673	tags=42%, list=23%, signal=33%	LRRK2/RAB3GAP2/TRIM32/PIKFYVE/WIPI1/RAB3GAP1/MTM1/SCFD1/SH3GLB1/SEC22B/BECN1/SMCR8/MTMR3/C9orf72/ATM/PHF23/CHEK2/MTOR/MOAP1
GOBP_REGULATION_OF_VACUOLE_ORGANIZATION	GOBP_REGULATION_OF_VACUOLE_ORGANIZATION	55	0.381597	1.45173	0.0399272	0.24497	0.210702	4755	tags=42%, list=23%, signal=32%	LRRK2/RAB3GAP2/TRIM32/PIKFYVE/WIPI1/RAB3GAP1/MTM1/SCFD1/SH3GLB1/SEC22B/ANXA2/BECN1/SMCR8/MTMR3/C9orf72/ATM/FNIP1/SCARB2/PHF23/CHEK2/MTOR/MOAP1/FLCN
GOBP_SEX_DIFFERENTIATION	GOBP_SEX_DIFFERENTIATION	263	0.269342	1.29352	0.0397755	0.24497	0.210702	3602	tags=23%, list=18%, signal=19%	ZFY/SFRP2/LRP2/KIT/TNFAIP6/LHCGR/WDR48/SRY/GDF9/PDGFRA/NRIP1/ARID4A/EREG/TMF1/HESX1/ROBO2/FST/AXDND1/MIR455/ARID4B/CASP3/ZNF830/SPO11/MKKS/WDR19/ADAMTS1/CTNNA1/CHD7/NCOA4/BMPR1B/FER/WNT2B/TEX11/ACVR2A/KIF18A/ARID5B/FNDC3A/KITLG/FGF9/SIRT1/MMP19/KDR/HSD17B4/PTPN11/ATRX/NIPBL/MERTK/TGFBR1/AKR1C3/AGO4/LHFPL2/EIF2B2/ATM/WT1/CTNNB1/MAMLD1/CSDE1/DACH2/SLIT2/NKX3-1/BMPR1A
GOBP_NEGATIVE_REGULATION_OF_CELL_ADHESION	GOBP_NEGATIVE_REGULATION_OF_CELL_ADHESION	304	0.257217	1.26777	0.039917	0.24497	0.210702	4162	tags=26%, list=20%, signal=21%	ARG1/IL2RA/MIR31/CD69/MIR146A/MUC21/SERPINE2/SERPINE1/CYP1B1/ADAMDEC1/GCNT2/CR1/LAX1/CD86/MYOC/CRTAM/CASP3/CD274/IL1RN/MAP4K4/PTPN2/IRF1/GPNMB/IL10/ZC3H12A/PELI1/ACER2/PHLDB2/ANGPT1/MIR21/MIA3/ARG2/COL1A1/CD80/ERBB3/BTN2A2/VSIG4/THBS1/SOCS5/SWAP70/TNFSF4/LAMB1/PLXNC1/FGL2/RND1/PTPN11/CDH1/TNFSF18/RC3H1/RC3H2/PODXL/HAVCR2/LRRC32/TNFAIP8L2/BCL6/PTPN1/SOCS6/CORO1C/NF1/PTPRC/AP1AR/LILRB4/PRKCD/C1QTNF…
GOBP_NATURAL_KILLER_CELL_DIFFERENTIATION	GOBP_NATURAL_KILLER_CELL_DIFFERENTIATION	27	0.493308	1.57493	0.0400348	0.245203	0.210902	4075	tags=37%, list=20%, signal=30%	SLAMF1/ZBTB1/RASGRP1/NFIL3/TOX/MERTK/SP3/PTPRC/KAT7/PRDM1
GOBP_POSITIVE_REGULATION_OF_NEURON_PROJECTION_DEVELOPMENT	GOBP_POSITIVE_REGULATION_OF_NEURON_PROJECTION_DEVELOPMENT	139	0.299624	1.32508	0.0401101	0.245203	0.210902	3076	tags=22%, list=15%, signal=19%	SLC30A1/NTRK2/CAMK1D/ANKRD1/DDR2/ABL2/RGS2/KIDINS220/CFLAR/DPYSL3/DHX36/SETX/FBXO38/PTN/ITGA6/CNTN1/SERPINI1/NCK1/MIR200C/COBL/RAPGEF2/RELN/CAPRIN2/PUM2/TOX/KAT2B/AVIL/VLDLR/NFE2L2/ADNP/ENC1
GOBP_RESPONSE_TO_STARVATION	GOBP_RESPONSE_TO_STARVATION	211	0.277296	1.30059	0.0400753	0.245203	0.210902	4826	tags=34%, list=24%, signal=26%	DDIT3/PLIN2/LRRK2/HNRNPA1/EIF2AK3/DSC2/NUAK2/EIF2AK4/SLC2A1/MAP1LC3C/PMAIP1/FAS/TRIM32/ZC3H12A/SESN3/IFI16/SAR1B/WNT2B/TNRC6A/GPR155/WIPI1/MAPK8/SIRT1/UPP1/SH3GLB1/SEC22B/TSC1/JMY/BECN1/YME1L1/PIK3C3/GABARAPL3/RNF152/STK26/NFE2L2/AKR1C3/MTMR3/ATF3/HSPA5/ATG14/EIF2S1/PPARGC1A/PRKAA2/CARTPT/FBXO22/VPS41/ZFYVE1/FNIP1/ATG7/WDR59/HSPA8/YWHAZ/GCN1/BCAS3/CADPS2/STX17/PPARA/RRAGC/CDKN1A/FOXA3/MTOR/RRAGB/…
GOBP_T_HELPER_CELL_LINEAGE_COMMITMENT	GOBP_T_HELPER_CELL_LINEAGE_COMMITMENT	29	0.46336	1.49791	0.0401888	0.245389	0.211062	4655	tags=48%, list=23%, signal=37%	CD69/JAK1/IRF4/LY9/IL6ST/IL6/IL6R/TNFSF18/SLAMF6/OPA1/EP300/BATF/MTOR/STAT3
GOBP_DIET_INDUCED_THERMOGENESIS	GOBP_DIET_INDUCED_THERMOGENESIS	12	-0.590883	-1.57208	0.0403872	0.246008	0.211595	3188	tags=42%, list=16%, signal=35%	TRPV1/SCT/TRPV4/BMP8A/UCP1
GOBP_ALDEHYDE_CATABOLIC_PROCESS	GOBP_ALDEHYDE_CATABOLIC_PROCESS	12	-0.590497	-1.57106	0.0403872	0.246008	0.211595	7120	tags=75%, list=35%, signal=49%	ADH4/AKR1A1/ALDH3B1/PDXP/HOGA1/HAGH/ESD/AGXT2/PNKD
GOBP_REGULATION_OF_T_CELL_RECEPTOR_SIGNALING_PATHWAY	GOBP_REGULATION_OF_T_CELL_RECEPTOR_SIGNALING_PATHWAY	61	0.371299	1.4526	0.0404361	0.246011	0.211597	3987	tags=38%, list=20%, signal=30%	CD28/CYLD/CCR7/CD86/TESPA1/CD274/PTPN2/THY1/CD80/NCK1/RAB29/CD226/BTN2A2/PTPN11/RC3H1/ELF1/MALT1/PTPRC/LILRB4/PTPRJ/UBR2/CBLB/ITPRIPL1
GOBP_MATURATION_OF_SSU_RRNA	GOBP_MATURATION_OF_SSU_RRNA	66	0.376712	1.47764	0.0405209	0.246231	0.211786	4127	tags=36%, list=20%, signal=29%	UTP3/NGDN/RIOK3/MPHOSPH10/HEATR1/WDR43/DNTTIP2/UTP6/DDX52/KRR1/UTP23/BMS1/TSR1/WDR36/UTP15/AATF/UTP14A/KRI1/NOL10/DCAF13/UTP18/RIOK2/RIOK1/WDR3
GOBP_REGULATION_OF_SYNAPTIC_VESICLE_CYCLE	GOBP_REGULATION_OF_SYNAPTIC_VESICLE_CYCLE	15	0.571526	1.61568	0.0407871	0.246961	0.212415	3074	tags=47%, list=15%, signal=40%	CASP3/SCRN1/LPAR1/RAPGEF4/PLS3/C9orf72/PSEN1
GOBP_RESPONSE_TO_INTERLEUKIN_2	GOBP_RESPONSE_TO_INTERLEUKIN_2	11	0.619058	1.57568	0.0407773	0.246961	0.212415	917	tags=27%, list=5%, signal=26%	IL2RA/JAK1/PTPN2
GOBP_IMPORT_ACROSS_PLASMA_MEMBRANE	GOBP_IMPORT_ACROSS_PLASMA_MEMBRANE	218	0.273387	1.28422	0.0407241	0.246961	0.212415	2349	tags=18%, list=12%, signal=16%	MS4A1/LRP2/RGS4/SLC30A1/SLC5A3/ANK2/SLC1A3/CACNA1D/RGS2/SLC39A14/SLC2A1/ACSL1/SLC9C1/SCNN1G/SLC6A14/AKAP5/ATP2B4/SLC2A3/KCNJ2/PPP3CC/ABCC9/SLC9C2/SLC9A9/SLC12A8/MIR200C/SLC38A4/ITGB1/TRPM1/SLC38A1/LRRC8B/KCNJ15/THBS1/HCN1/TNF/SLC39A10/SLC5A1/SLC39A6/MIR30D/SLC17A8
GOBP_MICROTUBULE_ANCHORING_AT_MICROTUBULE_ORGANIZING_CENTER	GOBP_MICROTUBULE_ANCHORING_AT_MICROTUBULE_ORGANIZING_CENTER	14	0.575161	1.58646	0.0408386	0.246979	0.212429	5040	tags=64%, list=25%, signal=48%	KIF3A/BBS4/NINL/PCM1/HOOK3/DCTN1/CCDC68/GSK3B/NIN
GOBP_REGULATION_OF_ANDROGEN_RECEPTOR_SIGNALING_PATHWAY	GOBP_REGULATION_OF_ANDROGEN_RECEPTOR_SIGNALING_PATHWAY	32	0.448378	1.50051	0.0410297	0.247814	0.213148	4412	tags=44%, list=22%, signal=34%	KDM5D/RNF6/DDX5/IGF1/SIRT1/NCOR1/KDM1A/KDM4C/DAB2/EP300/TAF1/TCF21/SHQ1/PRMT2
GOBP_RESPONSE_TO_GAMMA_RADIATION	GOBP_RESPONSE_TO_GAMMA_RADIATION	52	-0.379474	-1.4469	0.0411233	0.247814	0.213148	3507	tags=31%, list=17%, signal=26%	CYBA/MEN1/GPX1/ELK1/BCL2/HRAS/TMEM109/CCL7/BRCA2/GTF2H5/RAD51/TSPYL5/TP53/GATA3/XRCC2/CXCL10
GOBP_NEGATIVE_REGULATION_OF_SUPRAMOLECULAR_FIBER_ORGANIZATION	GOBP_NEGATIVE_REGULATION_OF_SUPRAMOLECULAR_FIBER_ORGANIZATION	150	0.303203	1.35724	0.0411	0.247814	0.213148	5202	tags=36%, list=26%, signal=27%	MIR31/MAP1B/MYOC/MKKS/LMOD1/ADD3/BBS4/PHLDB2/SCIN/CGNL1/MIR21/PLEKHH2/MAPRE1/LDLR/CKAP2/SWAP70/ARFGEF1/TMOD1/LIMA1/CCDC88C/AVIL/PIK3CA/SPTAN1/WDR47/CAMSAP2/GSN/EPS8/SSH1/SSH2/PPFIA1/PRKCD/TMOD2/SLIT2/SPTBN1/BBOF1/HSPA8/TAOK1/ASB2/PIK3R1/CLASP1/APC/ARHGAP28/RHPN2/TWF1/GMFB/S1PR1/DYRK1A/CAPZA2/LMOD3/SVIL/FLII/RDX/FRMD7/MID1
GOBP_FIBROBLAST_ACTIVATION	GOBP_FIBROBLAST_ACTIVATION	15	0.570254	1.61209	0.0413825	0.24908	0.214237	1392	tags=40%, list=7%, signal=37%	GCLM/DDR2/ZEB2/FAM114A1/AKAP12/GCLC
GOBP_NEGATIVE_REGULATION_OF_TYPE_II_INTERFERON_PRODUCTION	GOBP_NEGATIVE_REGULATION_OF_TYPE_II_INTERFERON_PRODUCTION	36	0.442082	1.50503	0.0415852	0.249413	0.214523	3305	tags=39%, list=16%, signal=33%	SLAMF1/IL20RA/DDIT3/IL1RL1/CR1/CD274/IL10/ZC3H12A/TLR4/NR1H4/TNFSF4/HAVCR2/CD96/LILRB4
GOBP_REGULATION_OF_T_HELPER_CELL_DIFFERENTIATION	GOBP_REGULATION_OF_T_HELPER_CELL_DIFFERENTIATION	45	0.410036	1.49407	0.0415614	0.249413	0.214523	4339	tags=44%, list=21%, signal=35%	CD69/NFKBIZ/CD86/ZC3H12A/IRF4/MIR21/CD80/SOCS5/TNFSF4/GPR65/TNFSF18/RC3H1/RC3H2/BCL6/RIPK2/MALT1/OPA1/EP300/PRKCZ/BATF
GOBP_INFLAMMATORY_RESPONSE_TO_ANTIGENIC_STIMULUS	GOBP_INFLAMMATORY_RESPONSE_TO_ANTIGENIC_STIMULUS	67	0.362488	1.42398	0.0415614	0.249413	0.214523	3153	tags=22%, list=16%, signal=19%	IL2RA/FCER1A/CD28/PLK2/FCGR2B/CCR7/IL10/NOTCH2/RASGRP1/TNF/RAB44/BTK/C3/IL31RA/YES1
GOBP_MESODERMAL_CELL_FATE_SPECIFICATION	GOBP_MESODERMAL_CELL_FATE_SPECIFICATION	12	0.615208	1.62657	0.0418648	0.250793	0.21571	41	tags=17%, list=0%, signal=17%	SFRP2/DKK1
GOBP_ZINC_ION_IMPORT_ACROSS_PLASMA_MEMBRANE	GOBP_ZINC_ION_IMPORT_ACROSS_PLASMA_MEMBRANE	11	0.616589	1.56939	0.0420223	0.250849	0.215758	2202	tags=36%, list=11%, signal=32%	SLC30A1/SLC39A14/SLC39A10/SLC39A6
GOBP_RESPONSE_TO_INTERLEUKIN_18	GOBP_RESPONSE_TO_INTERLEUKIN_18	11	0.61627	1.56858	0.0420223	0.250849	0.215758	2848	tags=55%, list=14%, signal=47%	CYLD/NFKBIZ/IL18RAP/CLDN1/CASP4/RIPK2
GOBP_TYPE_II_INTERFERON_MEDIATED_SIGNALING_PATHWAY	GOBP_TYPE_II_INTERFERON_MEDIATED_SIGNALING_PATHWAY	26	0.478504	1.51775	0.0419372	0.250849	0.215758	1052	tags=27%, list=5%, signal=26%	ARG1/PARP14/JAK1/PTPN2/IRF1/TXK/PARP9
GOBP_NEGATIVE_REGULATION_OF_NOTCH_SIGNALING_PATHWAY	GOBP_NEGATIVE_REGULATION_OF_NOTCH_SIGNALING_PATHWAY	39	-0.415981	-1.49604	0.0422751	0.250932	0.215829	3047	tags=31%, list=15%, signal=26%	LFNG/MIR141/NEURL1/ARRDC1/RITA1/TSPAN15/EGFL7/SLC35C1/DLK2/DLL1/GATA2/HEY1
GOBP_MAST_CELL_ACTIVATION_INVOLVED_IN_IMMUNE_RESPONSE	GOBP_MAST_CELL_ACTIVATION_INVOLVED_IN_IMMUNE_RESPONSE	58	0.383371	1.4688	0.042097	0.250932	0.215829	2539	tags=24%, list=12%, signal=21%	FCER1A/KIT/IL13RA2/PIK3CG/CD84/SLC18A2/RABGEF1/FER/ENPP3/CLNK/RASGRP1/RAB44/SNAP23/BTK
GOBP_DICARBOXYLIC_ACID_METABOLIC_PROCESS	GOBP_DICARBOXYLIC_ACID_METABOLIC_PROCESS	91	-0.314059	-1.35579	0.0421743	0.250932	0.215829	1817	tags=18%, list=9%, signal=16%	ALDH4A1/FAHD1/MTHFD1/SLC46A1/ACMSD/SHMT1/NIT2/SLC19A1/KMO/PCK1/AADAT/PCK2/ALDH1L1/GPT2/DHFR/ACOT4
GOBP_MUSCLE_CELL_DEVELOPMENT	GOBP_MUSCLE_CELL_DEVELOPMENT	190	0.284204	1.31577	0.042333	0.250932	0.215829	5344	tags=36%, list=26%, signal=27%	TTN/RGS4/COL14A1/ANK2/ANKRD1/KLHL41/MYL2/PDGFRA/RGS2/CASQ1/FLNC/LMOD1/MYBPC1/CFLAR/MYH10/FHL2/KRT8/MYH11/IGF1/ITGB1/AKAP13/COMP/TMOD1/HDAC9/TOMM70/HNRNPU/LOX/SGCD/NEBL/TBX18/SPG11/ADM/KDM1A/PGM5/PROX1/MYOZ2/MYOM3/MIR1-1/TMOD2/FBXO22/SMYD3/BMP10/BMPR1A/ACTN2/NEB/ASB2/ADRA1A/PPARA/ACTA1/MYOM1/EDN1/TPM1/PDLIM5/MTOR/DCAF8/PPP3CA/MIR208A/PAK1/ATG5/LMOD3/TNNT2/COL6A1/FLII/CACNA2D2/RCAN1/PRKAR1A/SGCB/CX…
GOBP_REGULATION_OF_CALCIUM_ION_TRANSPORT	GOBP_REGULATION_OF_CALCIUM_ION_TRANSPORT	219	0.278497	1.30856	0.042333	0.250932	0.215829	3876	tags=25%, list=19%, signal=20%	SLN/MS4A1/RGS4/SLC30A1/ITGB3/ANK2/PIK3CG/CD84/FCRL3/CACNA1D/CASQ2/CEMIP/CASQ1/STC1/TRPC6/PDE4B/AKAP5/EPB41/THY1/CHD7/ATP2B1/CRACR2A/PPP3CC/MIR21/DIAPH1/TRDN/MIR200C/CLIC2/CCL3/SESTD1/F2R/UBR3/PRKCE/FMR1/GSTO1/RYR2/STC2/RCVRN/PLN/SPG11/VDAC1/SARAF/EGF/CTNNB1/PDE4D/CD19/MIR1-1/HOMER2/ASPH/TRPC3/CACNA2D1/APP/CALCA/SEMG1
GOBP_POSITIVE_REGULATION_OF_ORGANELLE_ORGANIZATION	GOBP_POSITIVE_REGULATION_OF_ORGANELLE_ORGANIZATION	466	0.241664	1.23263	0.0422064	0.250932	0.215829	4693	tags=29%, list=23%, signal=23%	CD28/IL1B/HSP90AA1/GNL3/LRRK2/HNRNPA1/ALOX15/CCR7/MAP1B/CCP110/PDE4DIP/PKIB/EREG/ACTR8/MYOC/CSF3/CCDC88A/AKAP9/PMAIP1/CDK5RAP2/RAB3GAP2/SNX9/LMOD1/MSN/TRIM32/PHIP/IL1A/PLEK/CCT6A/NCKAP1L/DHX36/TPR/ADD3/BBS4/FER/SYNPO2/LPAR1/SCIN/TNKS2/CLIP1/LIMCH1/TERF2IP/SYT1/NCK1/MAPRE1/WIPI1/IGF1/VPS4B/RAB3GAP1/DCN/HNRNPA2B1/TNF/SMC4/DYNC1H1/RICTOR/SWAP70/KDR/PRKCE/SMC5/ATR/GPR65/SH3GLB1/CNOT6L/LIMA1/CEP295/AT…
GOBP_REGULATION_OF_VASOCONSTRICTION	GOBP_REGULATION_OF_VASOCONSTRICTION	64	0.364917	1.43607	0.0426071	0.252262	0.216974	2302	tags=20%, list=11%, signal=18%	FGG/FGA/CD38/HRH1/ATP2B1/ADD3/KCNMB2/MIR21/BDKRB2/ITGB1/F2R/DOCK5/ITGA4
GOBP_POSITIVE_REGULATION_OF_TYPE_II_INTERFERON_PRODUCTION	GOBP_POSITIVE_REGULATION_OF_TYPE_II_INTERFERON_PRODUCTION	84	0.348781	1.41526	0.0426772	0.252382	0.217077	3527	tags=27%, list=17%, signal=23%	SLAMF1/IL1B/IL18RAP/IL1R1/HSPD1/CRTAM/PDE4B/TXK/KLRC4-KLRK1/TLR4/CCR2/CD226/TLR8/BTN3A2/TNF/TNFSF4/CEBPG/CD14/HAVCR2/RIPK2/PDE4D/TLR7/SLAMF6
GOBP_PROTEIN_TRANSPORT_TO_VACUOLE_INVOLVED_IN_UBIQUITIN_DEPENDENT_PROTEIN_CATABOLIC_PROCESS_VIA_THE_MULTIVESICULAR_BODY_SORTING_PATHWAY	GOBP_PROTEIN_TRANSPORT_TO_VACUOLE_INVOLVED_IN_UBIQUITIN_DEPENDENT_PROTEIN_CATABOLIC_PROCESS_VIA_THE_MULTIVESICULAR_BODY_SORTING_PATHWAY	16	-0.529056	-1.52291	0.0429133	0.253188	0.21777	2592	tags=38%, list=13%, signal=33%	VPS37C/MVB12A/SNF8/VPS28/VPS25/MVB12B
GOBP_POSITIVE_REGULATION_OF_VASCULATURE_DEVELOPMENT	GOBP_POSITIVE_REGULATION_OF_VASCULATURE_DEVELOPMENT	179	0.28688	1.3171	0.0428816	0.253188	0.21777	2970	tags=24%, list=15%, signal=21%	SFRP2/MIR31/HMOX1/MIR451A/SERPINE1/CMA1/DSG2/ITGB3/IL1B/CYP1B1/CXCL8/ITGB8/ETS1/JAK1/ANGPTL4/IL10/HIF1A/IL1A/FGF1/ZC3H12A/HTN1/MIR21/PTGIS/ZNF304/ITGB1/SMOC2/THBS1/SIRT1/CXCR4/KDR/PRKCA/CHI3L1/FLT1/CCBE1/MIR30A/CD40/PRKCB/TWIST1/TGFBR1/NFE2L2/ADM/GREM1/C3
GOBP_COPII_COATED_VESICLE_CARGO_LOADING	GOBP_COPII_COATED_VESICLE_CARGO_LOADING	17	0.556235	1.61167	0.0433404	0.255411	0.219683	4793	tags=59%, list=24%, signal=45%	INSIG1/SAR1B/SEC24D/MIA3/SEC24A/SEC31B/SEC23A/SEC31A/SEC23B/SAR1A
GOBP_POSITIVE_REGULATION_OF_ENDOTHELIAL_CELL_MIGRATION	GOBP_POSITIVE_REGULATION_OF_ENDOTHELIAL_CELL_MIGRATION	120	0.317344	1.36911	0.0434511	0.255767	0.219988	3818	tags=32%, list=19%, signal=26%	MIR31/MIR146A/HMOX1/FGFBP1/PLK2/ITGB3/PIK3CG/ETS1/ADAM17/PTGS2/HIF1A/NRP2/FGF1/ZC3H12A/ANGPT1/MIR21/SMOC2/FGF16/THBS1/SIRT1/KDR/PIK3CB/PRKCA/HDAC9/CCBE1/MIR30A/CD40/NFE2L2/GREM1/EGF/RHOJ/PROX1/PIK3C2A/RIN2/PLG/MET/BCAS3/TGFBR3
GOBP_PEPTIDYL_AMINO_ACID_MODIFICATION	GOBP_PEPTIDYL_AMINO_ACID_MODIFICATION	373	0.246315	1.2338	0.0436817	0.256826	0.2209	3748	tags=24%, list=18%, signal=20%	SFRP2/LIF/KIT/GNL3/TRIM38/SAMSN1/NDUFAF7/DDR2/PDGFRA/FGF7/ABL2/FLT3/TOPORS/PARP14/CEMIP/BANK1/AGBL1/LOXL2/SENP5/SMG1/PTPN2/ZDHHC11/RIPK1/IL10/JMJD6/BLK/PARP9/TBK1/IL7/SUMO4/PIKFYVE/FER/PPIA/ANGPT1/VIPAS39/QPCT/IL20/CD80/SMC6/ZNF451/SRPK2/MAPK8/STK4/EID3/SOCS5/PARD3/USPL1/MDM2/SIRT1/IL6/KDR/SMC5/SOCS4/HIPK3/DPH3/KAT2B/HMG20A/TNFSF18/OSM/CHI3L1/BTK/FLT1/RASSF2/LOX/PIBF1/VCPKMT/TNKS/TGFBR1/RIPK2/EGF…
GOBP_VESICLE_LOCALIZATION	GOBP_VESICLE_LOCALIZATION	206	0.278309	1.30389	0.0441426	0.259236	0.222972	5204	tags=36%, list=26%, signal=27%	LRRK2/CCDC186/ARFGAP3/MYO5A/UNC13B/MKKS/KIF3A/PPFIA2/TANC2/KIF5C/BBS4/SAR1B/SYT1/TRIP11/WIPI1/TRAPPC8/VPS4B/EXOC1/RASGRP1/EXOC8/MLPH/FAM91A1/TRAPPC11/STXBP3/MX2/EXOC4/ITGA4/RAB27A/SNAP23/FYCO1/EXOC2/CUL3/TRAK2/CADPS/SPG11/TBC1D23/BLOC1S2/PSEN1/WDR11/HTT/KIF3B/CTNNB1/AP1AR/DCTN1/DTNBP1/FBXW11/KIF1B/SNAP25/LIN7A/SDCBP/CADPS2/EXOC5/BLOC1S6/AP3M2/TRAPPC10/TRAPPC6B/STAM/CLASP1/BBS2/PAFAH1B1/VPS33B/USO…
GOBP_RESPONSE_TO_ACID_CHEMICAL	GOBP_RESPONSE_TO_ACID_CHEMICAL	121	0.307523	1.32837	0.0443262	0.260013	0.223641	4769	tags=33%, list=23%, signal=25%	NTRK2/GCLM/COL3A1/PDGFRA/COL5A2/MIR95/MIR455/CASP3/GRIA1/UBR1/ATP2B4/SESN3/GCLC/COL1A1/IPO5/PDGFC/HCN1/TNF/CAPN2/MAT2A/PIK3C3/TOMM70/PIK3CA/CUL3/GLRA1/NFE2L2/EIF2S1/ZEB1/UBR2/AIFM1/EP300/RRAGC/EDN1/MMP3/MTOR/BCL2L1/RRAGB/CPEB4/AVPR1A/MMP2
GOBP_BASEMENT_MEMBRANE_ORGANIZATION	GOBP_BASEMENT_MEMBRANE_ORGANIZATION	41	0.411707	1.45663	0.044766	0.261987	0.225338	2156	tags=24%, list=11%, signal=22%	CMA1/HMCN1/COL8A1/LAMA2/COL3A1/CTSS/PHLDB2/ITGB1/LAMC1/LAMB1
GOBP_RESPONSE_TO_NUTRIENT_LEVELS	GOBP_RESPONSE_TO_NUTRIENT_LEVELS	484	0.23619	1.20618	0.0447531	0.261987	0.225338	3826	tags=24%, list=19%, signal=20%	SFRP2/ITGA2/VCAM1/F5/SLC16A1/GPR82/DDIT3/FBN1/PLIN2/GCLM/LRRK2/GDF15/HNRNPA1/KYNU/ABCA1/MAP1B/NCOA3/ALDH1A2/NFKBIZ/EIF2AK3/DSC2/NUAK2/SOD2/BCHE/EIF2AK4/STC1/PHEX/SNW1/AGL/GRIA1/SLC2A1/ACSL1/MAP1LC3C/NMUR2/PMAIP1/CDON/MKKS/FAS/TRIM32/ZEB2/ZC3H12A/SESN3/TRPA1/IFI16/OGT/BBS4/SAR1B/GCLC/WNT2B/GH2/COL1A1/TNRC6A/BLVRA/GPR155/NR1H4/WIPI1/LDLR/POSTN/MAPK8/FOLR2/TNF/RICTOR/SIRT1/SORL1/BNIP2/UPP1/GPRIN3/SH…
GOBP_ARTERY_SMOOTH_MUSCLE_CONTRACTION	GOBP_ARTERY_SMOOTH_MUSCLE_CONTRACTION	10	0.645108	1.61596	0.0453227	0.262857	0.226087	5972	tags=60%, list=29%, signal=42%	CD38/MKKS/EDN1/BBS2/HTR2A/EDN2
GOBP_RISC_COMPLEX_ASSEMBLY	GOBP_RISC_COMPLEX_ASSEMBLY	10	0.643476	1.61187	0.0453227	0.262857	0.226087	3080	tags=60%, list=15%, signal=51%	CLP1/DHX9/ADAR/DICER1/AGO4/AGO2
GOBP_FARNESYL_DIPHOSPHATE_BIOSYNTHETIC_PROCESS	GOBP_FARNESYL_DIPHOSPHATE_BIOSYNTHETIC_PROCESS	10	0.643385	1.61164	0.0453227	0.262857	0.226087	608	tags=40%, list=3%, signal=39%	HMGCS1/HMGCR/ACAT2/IDI1
GOBP_COMPLEMENT_DEPENDENT_CYTOTOXICITY	GOBP_COMPLEMENT_DEPENDENT_CYTOTOXICITY	14	0.568984	1.56942	0.0450737	0.262857	0.226087	2970	tags=43%, list=15%, signal=37%	CFH/CR1L/CR1/IL10/RAB27A/C3
GOBP_REGULATION_OF_DEFENSE_RESPONSE_TO_VIRUS_BY_HOST	GOBP_REGULATION_OF_DEFENSE_RESPONSE_TO_VIRUS_BY_HOST	36	0.438086	1.49143	0.0450748	0.262857	0.226087	3025	tags=33%, list=15%, signal=28%	AIM2/IL1B/HSP90AA1/TNFAIP3/EIF2AK4/ZDHHC11/PARP9/ZC3H12A/DHX9/TRIM22/TOMM70/DTX3L
GOBP_T_CELL_LINEAGE_COMMITMENT	GOBP_T_CELL_LINEAGE_COMMITMENT	41	0.410922	1.45386	0.0453291	0.262857	0.226087	4655	tags=41%, list=23%, signal=32%	CD69/CYLD/JAK1/IL7/IRF4/LY9/IL6ST/IL6/IL6R/TOX/TNFSF18/SLAMF6/OPA1/EP300/BATF/MTOR/STAT3
GOBP_NEGATIVE_REGULATION_OF_CYTOSKELETON_ORGANIZATION	GOBP_NEGATIVE_REGULATION_OF_CYTOSKELETON_ORGANIZATION	146	0.297013	1.33139	0.0452962	0.262857	0.226087	5202	tags=37%, list=26%, signal=28%	MAP1B/MYOC/MKKS/CDK5RAP2/LMOD1/ADD3/BBS4/PHLDB2/SCIN/CGNL1/MIR21/PLEKHH2/MAPRE1/NPM1/CKAP2/SWAP70/ARFGEF1/TMOD1/LIMA1/KAT2B/CCDC88C/AVIL/PIK3CA/SPTAN1/WDR47/CAMSAP2/GSN/EPS8/SSH1/SSH2/PPFIA1/PRKCD/TMOD2/SLIT2/SPTBN1/BBOF1/TAOK1/ASB2/PIK3R1/CLASP1/APC/ARHGAP28/RHPN2/TWF1/GMFB/S1PR1/DYRK1A/CAPZA2/LMOD3/SVIL/FLII/RDX/FRMD7/MID1
GOBP_ACTION_POTENTIAL	GOBP_ACTION_POTENTIAL	177	0.288787	1.32405	0.0449827	0.262857	0.226087	3359	tags=22%, list=17%, signal=19%	NTRK2/DSP/DSG2/NRCAM/ANK2/SCN7A/CACNA1D/DSC2/SCN1A/CASQ2/SCN2A/KCNN2/GRIA1/AKAP9/USP53/KCNJ2/TRPA1/NALCN/ABCC9/KCNMB2/KCNQ3/SCN3A/SCN9A/PTPN3/ANK3/HCN1/TNF/KCNA3/FMR1/RYR2/GPRIN3/KCNS3/GLRA1/TBX18/NEDD4L/KCND3/GJC1/GJA1/MIR1-1
GOBP_INORGANIC_ION_IMPORT_ACROSS_PLASMA_MEMBRANE	GOBP_INORGANIC_ION_IMPORT_ACROSS_PLASMA_MEMBRANE	134	0.297101	1.31009	0.0454545	0.263284	0.226453	2247	tags=17%, list=11%, signal=15%	MS4A1/SLC30A1/ANK2/CACNA1D/SLC39A14/SLC9C1/SCNN1G/AKAP5/ATP2B4/KCNJ2/PPP3CC/ABCC9/SLC9C2/SLC9A9/SLC12A8/MIR200C/TRPM1/KCNJ15/HCN1/SLC39A10/SLC5A1/SLC39A6/MIR30D
GOBP_SMOOTH_MUSCLE_CONTRACTION	GOBP_SMOOTH_MUSCLE_CONTRACTION	102	0.323545	1.3679	0.0456167	0.263321	0.226486	4696	tags=33%, list=23%, signal=26%	ITGA2/CD38/KIT/RGS2/NMUR2/MKKS/HTR2B/ATP2B4/ATP2B1/TRPA1/SULF2/MIR21/BDKRB2/MYH11/F2R/DOCK5/COMP/NPNT/EDNRB/PIK3C2A/SETD3/MIR153-1/ADORA2B/PRKG1/CALCA/ADRA1A/ROCK2/DLG1/EDN1/BBS2/CTTN/MYLK/DRD1/ROCK1
GOBP_RHO_PROTEIN_SIGNAL_TRANSDUCTION	GOBP_RHO_PROTEIN_SIGNAL_TRANSDUCTION	136	0.307495	1.35898	0.0455837	0.263321	0.226486	4066	tags=26%, list=20%, signal=21%	PDPN/LRRK2/COL3A1/ABCA1/CCR7/ABL2/MYOC/MYO6/SRGAP1/DOCK11/CTNNAL1/LPAR1/MIR21/ARHGEF3/DOCK10/ITGB1/ARHGEF12/F2R/AKAP13/FXR1/DOCK9/CSNK1A1/CDC42SE2/CUL3/BCL6/ARHGEF28/EPS8/TAGAP/RHOJ/ARHGEF10/PDCD10/ARHGAP29/SCAI/CDH13/ROCK2/MYO9B
GOBP_BONE_DEVELOPMENT	GOBP_BONE_DEVELOPMENT	209	0.279973	1.31149	0.0455672	0.263321	0.226486	4007	tags=26%, list=20%, signal=21%	SFRP4/LIF/FBN1/OGN/COL3A1/DDR2/INSIG1/MYOC/STC1/PHEX/BBX/LRRC17/CSGALNACT1/BMPR1B/TLR4/GALNT3/SULF2/COL1A1/NOTCH2/RUNX2/TRIP11/IGF1/MCPH1/PDGFC/AKAP13/COMP/HAS2/OSTN/KDR/THBS3/RARB/ANXA2/BECN1/MMP16/GLG1/ASXL1/LOX/PLS3/TWIST1/ADAMTS12/TAPT1/GREM1/FBXW7/PTPRC/GJA1/CLDN18/PRKG1/PTGER4/FREM1/CTDSPL2/RANBP3L/ECM1/P3H1/FGFR2
GOBP_POSITIVE_REGULATION_OF_VIRAL_PROCESS	GOBP_POSITIVE_REGULATION_OF_VIRAL_PROCESS	56	0.38108	1.4535	0.0459391	0.26428	0.227311	3701	tags=32%, list=18%, signal=26%	CD28/TRIM38/TMPRSS4/DDX3X/TOP2B/SRPK1/PPIA/DHX9/SRPK2/DDB1/KPNA6/ADAR/FMR1/TRIM21/RSF1/PPID/ADARB1/KPNA2
GOBP_GOLGI_TO_PLASMA_MEMBRANE_TRANSPORT	GOBP_GOLGI_TO_PLASMA_MEMBRANE_TRANSPORT	64	0.361894	1.42417	0.0458637	0.26428	0.227311	4731	tags=42%, list=23%, signal=32%	GOLGA4/NSF/CCDC93/GCC2/ARFGEF2/CNST/KRT18/ANK3/EXOC1/EXOC8/RABEP1/EXOC4/OPTN/MACF1/EXOC2/STEAP2/PREPL/RAB3IP/RAB31/GGA2/ATP2C1/SPTBN1/EXOC5/BBS2/GOLPH3L/KIF13A/STXBP5
GOBP_MONOATOMIC_ANION_TRANSPORT	GOBP_MONOATOMIC_ANION_TRANSPORT	156	0.288909	1.30272	0.0459364	0.26428	0.227311	3713	tags=26%, list=18%, signal=22%	ABCB1/CFTR/SLC26A3/PANX1/SLC26A9/SLC1A3/SLC39A14/STC1/SLC5A8/MCOLN3/NMUR2/SLC6A14/SLC26A8/TRPA1/KCNK1/SLC17A6/AHCYL1/SLC12A8/ANO1/SLC26A2/CLIC2/ANO5/LRRC8B/SLC5A1/CLIC5/SLC4A7/ATP8B1/SLC17A8/SLC17A3/CLIC4/GLRA1/SLC12A6/VDAC1/SLC4A5/ANO3/ANO6/SLC4A4/SLC4A8/CLCN3/CLIC6/CLCN6
GOBP_DNA_MODIFICATION	GOBP_DNA_MODIFICATION	27	-0.461171	-1.5123	0.0460436	0.264581	0.22757	5017	tags=59%, list=25%, signal=45%	EXOSC6/TDG/APOBEC3C/APOBEC3F/MUTYH/NTHL1/NEIL2/PARP3/EXOSC4/NEIL1/OGG1/SMUG1/NEIL3/AICDA/EXOSC5/UNG
GOBP_PODOSOME_ASSEMBLY	GOBP_PODOSOME_ASSEMBLY	18	0.538297	1.58042	0.0462831	0.265356	0.228236	3870	tags=44%, list=19%, signal=36%	MSN/DOCK5/TNF/KIF9/CSF2/BIN2/FARP2/ASB2
GOBP_GLYCOSYL_COMPOUND_CATABOLIC_PROCESS	GOBP_GLYCOSYL_COMPOUND_CATABOLIC_PROCESS	18	0.538119	1.5799	0.0462831	0.265356	0.228236	2533	tags=44%, list=12%, signal=39%	PNP/UPB1/GLA/FUCA1/ENPP4/DPYD/UPP1/DERA
GOBP_HYALURONAN_BIOSYNTHETIC_PROCESS	GOBP_HYALURONAN_BIOSYNTHETIC_PROCESS	12	0.608119	1.60782	0.046754	0.26733	0.229934	4588	tags=58%, list=23%, signal=45%	IL1B/NFKB1/CLTC/HAS2/EGF/ABCC5/HAS1
GOBP_INHIBITORY_SYNAPSE_ASSEMBLY	GOBP_INHIBITORY_SYNAPSE_ASSEMBLY	29	-0.456361	-1.53099	0.0471002	0.26733	0.229934	7892	tags=62%, list=39%, signal=38%	FGF13/GABRE/GABRG3/GABRB3/GABRA5/CLSTN3/GABRG2/HAPLN4/CBLN4/SEMA4A/GABRA6/NLGN2/DAG1/LHFPL4/CBLN1/GABRA4/MDGA1/GABRA2
GOBP_CELLULAR_DEFENSE_RESPONSE	GOBP_CELLULAR_DEFENSE_RESPONSE	46	-0.388165	-1.45405	0.047045	0.26733	0.229934	3472	tags=30%, list=17%, signal=25%	LGALS3BP/TCIRG1/LSP1/LILRB2/RAB23/CLEC5A/KLRC3/NCR1/CD5L/CX3CR1/PRF1/CXCL9/LBP/GNLY
GOBP_HUMORAL_IMMUNE_RESPONSE_MEDIATED_BY_CIRCULATING_IMMUNOGLOBULIN	GOBP_HUMORAL_IMMUNE_RESPONSE_MEDIATED_BY_CIRCULATING_IMMUNOGLOBULIN	41	0.409675	1.44944	0.0470184	0.26733	0.229934	3165	tags=32%, list=16%, signal=27%	CR1L/C9/CR2/FCGR2B/CR1/C7/C4BPB/CFI/TNF/C4BPA/C1S/C3/PTPRC
GOBP_ICOSANOID_SECRETION	GOBP_ICOSANOID_SECRETION	41	0.403406	1.42727	0.0468165	0.26733	0.229934	2158	tags=24%, list=11%, signal=22%	ACSL4/IL1B/PNPLA8/CYP4F2/PLA2G4F/NMUR2/PTGS2/BDKRB2/PLA2R1/PLA2G4A
GOBP_EMBRYONIC_PATTERN_SPECIFICATION	GOBP_EMBRYONIC_PATTERN_SPECIFICATION	68	-0.347946	-1.42049	0.0469833	0.26733	0.229934	4300	tags=35%, list=21%, signal=28%	MESP1/LHX1/NEUROG1/TBX6/MESP2/IHH/NODAL/MEIS3/EFNB1/PCSK6/RIPPLY3/ZIC3/PLD6/SHH/TBX3/PTCH1/CDX4/STIL/WNT7A/SATB2/SMAD6/SEMA3F/HOXD8/DLL1
GOBP_NEGATIVE_REGULATION_OF_BMP_SIGNALING_PATHWAY	GOBP_NEGATIVE_REGULATION_OF_BMP_SIGNALING_PATHWAY	65	0.356542	1.39587	0.046729	0.26733	0.229934	3841	tags=28%, list=19%, signal=23%	SFRP2/LRP2/DKK1/SOSTDC1/TNFAIP6/FBN1/MIR100/GPR155/SMURF1/SORL1/MTMR4/GREM1/DAND5/SKIL/CHRDL1/MIR98/GDF3/CTDSPL2
GOBP_ALTERNATIVE_MRNA_SPLICING_VIA_SPLICEOSOME	GOBP_ALTERNATIVE_MRNA_SPLICING_VIA_SPLICEOSOME	80	0.342192	1.38949	0.0471014	0.26733	0.229934	4801	tags=38%, list=24%, signal=29%	HNRNPA1/SLU7/WTAP/RBM17/DDX5/DHX9/RBM15/SRSF7/NSRP1/FMR1/YTHDC1/THRAP3/RBM25/HNRNPU/SRSF5/SMU1/RBM5/RBM19/REST/RBM47/SRSF3/RBM7/NCBP2/TIA1/CELF1/SRSF6/RBFOX1/RSRC1/ARGLU1/DYRK1A
GOBP_CYTOKINESIS	GOBP_CYTOKINESIS	168	0.283706	1.2943	0.046875	0.26733	0.229934	5204	tags=41%, list=26%, signal=31%	IQGAP2/CCP110/ECT2/TRIM36/LUZP1/IST1/SNX9/TAS2R13/TEX14/MYH10/MAP9/CXCR5/BBS4/OPN1LW/SON/CHMP1B/PRPF40A/EFHC1/ANK3/VPS4B/DDB1/EXOC1/CKAP2/EXOC8/PRKCE/EXOC4/SH3GLB1/CHMP2B/IQGAP1/BECN1/CUL4A/EXOC2/PIK3C3/ZFYVE26/CUL3/MTMR4/USP8/MTMR3/CCDC66/CDC14B/SPTBN1/MYH14/BIRC6/EXOC5/CDC14A/ROCK2/CUL4B/PLK3/CHMP5/SPIRE1/WNK1/STAMBP/SETD2/BCL2L1/KIF13A/CHMP7/APC/ACTR3/MYH9/MAP10/ROCK1/RAB11FIP4/CNTROB/EXOC3/SV…
GOBP_TRANSFORMING_GROWTH_FACTOR_BETA_RECEPTOR_SIGNALING_PATHWAY	GOBP_TRANSFORMING_GROWTH_FACTOR_BETA_RECEPTOR_SIGNALING_PATHWAY	230	0.265538	1.25654	0.0472175	0.267689	0.230243	4838	tags=33%, list=24%, signal=25%	USP9Y/CILP/FBN1/ITGA8/GDF15/COL3A1/GCNT2/GDF9/ARID4A/ITGB8/CD109/MIR204/ARID4B/ADAM17/SNW1/SPRY1/HPGD/ZEB2/SNX25/MIR302B/OGT/MIR323A/MIR21/LTBP1/ZNF451/ITGB1/THBS1/SMURF1/SIRT1/MAP3K7/ADAM9/MIR142/NPNT/MIR30A/PTPRK/GLG1/LOX/USP9X/MIR181A2/LRRC32/MTMR4/TGFBR1/ATF3/HSP90AB1/ZFYVE9/HSPA5/DAND5/SKIL/ZEB1/SMAD2/MIR98/BMPR1A/DAB2/VASN/SDCBP/LRG1/FUT8/TGFBR3/PPARA/EP300/MSTN/RNF111/CDH3/BRMS1L/SNX6/ERO1…
GOBP_BIOLOGICAL_PROCESS_INVOLVED_IN_INTERACTION_WITH_SYMBIONT	GOBP_BIOLOGICAL_PROCESS_INVOLVED_IN_INTERACTION_WITH_SYMBIONT	35	0.43231	1.47378	0.0475285	0.26876	0.231164	1840	tags=23%, list=9%, signal=21%	ARG1/CXCL6/CFHR1/HSPD1/CFHR5/GSDMB/DAO/DDB1
GOBP_REGULATION_OF_T_HELPER_1_TYPE_IMMUNE_RESPONSE	GOBP_REGULATION_OF_T_HELPER_1_TYPE_IMMUNE_RESPONSE	35	0.430909	1.46901	0.0475285	0.26876	0.231164	2848	tags=34%, list=14%, signal=30%	SLAMF1/IL1RL1/IL1B/IL1R1/CD80/CCR2/SOCS5/IL6ST/TNFSF4/PLA2G4A/HAVCR2/RIPK2
GOBP_ANTIMICROBIAL_HUMORAL_IMMUNE_RESPONSE_MEDIATED_BY_ANTIMICROBIAL_PEPTIDE	GOBP_ANTIMICROBIAL_HUMORAL_IMMUNE_RESPONSE_MEDIATED_BY_ANTIMICROBIAL_PEPTIDE	107	-0.299552	-1.323	0.0475654	0.26876	0.231164	2264	tags=19%, list=11%, signal=17%	LGALS4/HRG/KRT6A/DEFB126/XCL2/CCL7/DEFA6/CCL24/DEFB118/TOR2A/ROMO1/CCL28/XCL1/CXCL9/CXCL14/STATH/GNLY/NTS/CXCL10/CXCL11
GOBP_RESPONSE_TO_TYPE_II_INTERFERON	GOBP_RESPONSE_TO_TYPE_II_INTERFERON	131	0.299983	1.31595	0.047619	0.268764	0.231167	2993	tags=21%, list=15%, signal=18%	ARG1/GBP3/KYNU/GBP2/PARP14/CD200/TLR2/JAK1/PTPN2/IRF1/TXK/GCH1/PARP9/TLR4/CLDN1/STXBP4/NUB1/CCL3/SP100/TNF/STXBP3/TRIM21/CD40/AQP4/IFNGR1/RAB7B/ATF3/GSN
GOBP_EMBRYONIC_EYE_MORPHOGENESIS	GOBP_EMBRYONIC_EYE_MORPHOGENESIS	34	0.432396	1.45876	0.0478011	0.268931	0.231311	3750	tags=38%, list=18%, signal=31%	FBN1/MFAP5/ALDH1A3/FBN3/FRS2/RARB/TWIST1/SP3/PROX1/ZEB1/EFEMP1/HIPK1/WNT16
GOBP_SOMATIC_STEM_CELL_POPULATION_MAINTENANCE	GOBP_SOMATIC_STEM_CELL_POPULATION_MAINTENANCE	46	-0.387777	-1.4526	0.0477029	0.268931	0.231311	1074	tags=22%, list=5%, signal=21%	LDB2/WNT7A/VPS72/TAF6L/VANGL2/PAX8/GATA2/SOX2/NOG/TP63
GOBP_GLUTATHIONE_METABOLIC_PROCESS	GOBP_GLUTATHIONE_METABOLIC_PROCESS	53	-0.366007	-1.39693	0.0478075	0.268931	0.231311	3305	tags=32%, list=16%, signal=27%	GGTLC1/GSTA3/GPX1/CTNS/GSTA5/GGT6/GGT5/GSTA1/MGST2/CHAC2/ETHE1/GSTZ1/MMACHC/AAAS/GSTM4/GSTM5/GSTM1
GOBP_CENTROMERIC_SISTER_CHROMATID_COHESION	GOBP_CENTROMERIC_SISTER_CHROMATID_COHESION	13	-0.581083	-1.59008	0.0479578	0.269477	0.231781	3396	tags=38%, list=17%, signal=32%	NAA10/BUB1B/BUB1/SGO2/SGO1
GOBP_REGULATION_OF_EXTRACELLULAR_MATRIX_ORGANIZATION	GOBP_REGULATION_OF_EXTRACELLULAR_MATRIX_ORGANIZATION	65	0.362237	1.41816	0.0480545	0.269639	0.23192	5042	tags=38%, list=25%, signal=29%	ITGB3/PDPN/LAMA2/DDR2/DPP4/CFLAR/RECK/MIR21/FAP/IL6/LAMC1/LAMB1/HAS2/RIC1/TGFBR1/MIR98/RUNX1/TGFBR3/LAMA1/CLASP1/MELTF/STAT3/LRP1/LAMB2/COL6A1
GOBP_TISSUE_HOMEOSTASIS	GOBP_TISSUE_HOMEOSTASIS	265	0.258143	1.24196	0.0480929	0.269639	0.23192	3894	tags=22%, list=19%, signal=18%	VSIG1/CD38/IL20RA/ITGB3/COL14A1/LAMA2/COL3A1/GCNT2/SERPINA3/NFKBIZ/TNFAIP3/EPG5/ALDH1A1/MIR204/FREM2/SLC2A1/MKKS/TRIM32/ZEB2/IL7/ACACA/CTSK/ADGRV1/BBS4/TLR4/BBS12/CLDN1/ANGPT1/LCA5/CCR2/VPS13B/ITGB1/F2R/IL6/TRAF6/COMP/LAMC1/TJP2/PRKCA/PTPN11/INPP5D/VCL/MAK/NF1/ESRRB/CTNNB1/CCDC66/GIGYF2/GJA1/FRAS1/CARTPT/CLDN18/CLCN3/ILDR2/FREM1/CLDN12/CALCA/NOD2
GOBP_FIBROBLAST_MIGRATION	GOBP_FIBROBLAST_MIGRATION	45	0.38722	1.41094	0.0482375	0.270151	0.23236	3063	tags=29%, list=15%, signal=25%	ITGB3/DDR2/ZEB2/FAM114A1/AKAP12/FER/ITGB1/ARID5B/THBS1/PRKCE/IQGAP1/CORO1C/PIP5K1A
GOBP_NEURON_CELLULAR_HOMEOSTASIS	GOBP_NEURON_CELLULAR_HOMEOSTASIS	51	0.369178	1.3909	0.0483271	0.270355	0.232536	3716	tags=31%, list=18%, signal=26%	SV2B/CNR1/AIM2/NELL2/ATP6V1D/CALB2/ATP6V1A/IL6/ATP6V1G3/CHMP2B/OSBPL2/ATP6V1B2/DCTN1/ATP6V1E1/CLCN3/TAOK1
GOBP_PHOSPHATIDYLINOSITOL_3_PHOSPHATE_BIOSYNTHETIC_PROCESS	GOBP_PHOSPHATIDYLINOSITOL_3_PHOSPHATE_BIOSYNTHETIC_PROCESS	23	0.491944	1.51274	0.0484514	0.270752	0.232877	3346	tags=48%, list=16%, signal=40%	PIK3CG/SYNJ2/PIKFYVE/PIK3CB/BECN1/PIK3C3/PIK3CA/ATG14/ATM/FIG4/PIK3C2A
GOBP_REGULATION_OF_MEMBRANE_INVAGINATION	GOBP_REGULATION_OF_MEMBRANE_INVAGINATION	15	0.560642	1.58491	0.0485276	0.270879	0.232986	3310	tags=47%, list=16%, signal=39%	ITGA2/ALOX15/STAP1/NCKAP1L/C3/ANO6/RAB31
GOBP_POSITIVE_REGULATION_OF_CELL_MIGRATION_INVOLVED_IN_SPROUTING_ANGIOGENESIS	GOBP_POSITIVE_REGULATION_OF_CELL_MIGRATION_INVOLVED_IN_SPROUTING_ANGIOGENESIS	34	0.441152	1.4883	0.0485822	0.270886	0.232992	3346	tags=32%, list=16%, signal=27%	MIR31/MIR146A/HMOX1/FGFBP1/PLK2/PTGS2/KDR/HDAC9/GREM1/RHOJ/PIK3C2A
GOBP_INTRINSIC_APOPTOTIC_SIGNALING_PATHWAY_IN_RESPONSE_TO_ENDOPLASMIC_RETICULUM_STRESS	GOBP_INTRINSIC_APOPTOTIC_SIGNALING_PATHWAY_IN_RESPONSE_TO_ENDOPLASMIC_RETICULUM_STRESS	61	0.353046	1.38119	0.0487365	0.271448	0.233476	2098	tags=20%, list=10%, signal=18%	DDIT3/FCGR2B/LRRK2/TNFRSF10B/EIF2AK3/ITPR1/PMAIP1/PTPN2/NCK1/CASP4/ERN1/SIRT1
GOBP_TONIC_SMOOTH_MUSCLE_CONTRACTION	GOBP_TONIC_SMOOTH_MUSCLE_CONTRACTION	12	0.605004	1.59959	0.0491987	0.271653	0.233652	5972	tags=58%, list=29%, signal=41%	CD38/MKKS/EDN1/BBS2/MYLK/HTR2A/EDN2
GOBP_REGULATION_OF_FATTY_ACID_BETA_OXIDATION	GOBP_REGULATION_OF_FATTY_ACID_BETA_OXIDATION	15	-0.544589	-1.54714	0.0493087	0.271653	0.233652	4882	tags=60%, list=24%, signal=46%	ABCB11/MLYCD/IRS2/TYSND1/IRS1/AKT2/ACACB/ABCD2/ABCD1
GOBP_PROTEIN_LOCALIZATION_TO_CILIARY_MEMBRANE	GOBP_PROTEIN_LOCALIZATION_TO_CILIARY_MEMBRANE	11	0.606362	1.54336	0.0488703	0.271653	0.233652	2245	tags=45%, list=11%, signal=40%	WDR19/LZTFL1/RAB29/ARL13B/RABEP1
GOBP_ANGIOGENESIS_INVOLVED_IN_WOUND_HEALING	GOBP_ANGIOGENESIS_INVOLVED_IN_WOUND_HEALING	31	0.456623	1.50288	0.0492413	0.271653	0.233652	2268	tags=29%, list=11%, signal=26%	MIR451A/SERPINE1/ITGB3/TNFAIP3/HTN1/SMOC2/TNF/KDR/PIK3CB
GOBP_REGULATION_OF_T_CELL_MIGRATION	GOBP_REGULATION_OF_T_CELL_MIGRATION	48	0.403865	1.49979	0.0492707	0.271653	0.233652	795	tags=17%, list=4%, signal=16%	CCL20/CD69/CD200R1/ITGB3/ABL2/CD200/ADAM17/CXCL13
GOBP_CALCIUM_ION_TRANSMEMBRANE_IMPORT_INTO_CYTOSOL	GOBP_CALCIUM_ION_TRANSMEMBRANE_IMPORT_INTO_CYTOSOL	180	0.291886	1.33858	0.0492468	0.271653	0.233652	4826	tags=32%, list=24%, signal=25%	MS4A1/DDIT3/ITGB3/ANK2/CCR7/CACNA1D/CASQ2/CEMIP/ITPR1/CASQ1/HTR2B/AKAP5/ATP2B4/THY1/CHD7/TRPA1/PPP3CC/GRIN2A/DIAPH1/TRDN/MIR200C/ITPR2/CLIC2/CCL3/TRPM1/F2R/ITPR3/PRKCE/GSTO1/RYR2/PLCL2/HTR2C/PLN/PLCE1/PLCB4/PLCL1/PTPRC/IBTK/PDE4D/CD19/MIR1-1/XCR1/ASPH/TRPC3/CACNA2D1/PLCH1/CALCA/BDKRB1/DHRS7C/FGF2/PPP3CA/MIR208A/ERO1A/PLCB1/DRD1/UBASH3B/PRNP/ATG5
GOBP_POSITIVE_REGULATION_OF_INTRACELLULAR_TRANSPORT	GOBP_POSITIVE_REGULATION_OF_INTRACELLULAR_TRANSPORT	143	0.294931	1.31244	0.0491228	0.271653	0.233652	4252	tags=34%, list=21%, signal=27%	IL1B/HSP90AA1/ICE1/UBR5/BAG3/ECT2/AKAP5/MSN/ZC3H12A/TPR/SAR1B/SEC24D/DYNC1LI2/RBM22/ZPR1/CEP290/DHX9/RAB29/IPO5/SEC24A/DYNC1I2/DYNC1H1/SORL1/HCLS1/CDH1/PCM1/ANXA2/SEC31B/XPO4/PGAP1/PRKCD/MTMR2/PDCD10/NCBP2/DAB2/ASPH/ACTN2/VPS11/RIOK2/CTDSPL2/SEC31A/PIK3R1/TENM1/NUMA1/EP300/PLK3/MAPK14/GSK3B/EDEM1
GOBP_CARDIOCYTE_DIFFERENTIATION	GOBP_CARDIOCYTE_DIFFERENTIATION	152	0.292666	1.3124	0.0492958	0.271653	0.233652	4582	tags=33%, list=23%, signal=26%	TTN/DKK1/VCAM1/RGS4/COL14A1/MYL2/PDGFRA/RGS2/MIR204/SPRY1/SEMA3C/DHX36/MYH10/FHL2/MIR21/MYH11/IGF1/ITGB1/AKAP13/FRS2/TSC1/RARB/TOMM70/HNRNPU/SGCD/NEBL/TBX18/TWIST1/GREM1/WT1/REST/PROX1/MIR1-1/BMP10/SOX6/BMPR1A/ACTN2/TGFBR3/NEB/PDCD4/ASB2/ADRA1A/PPARA/JAG1/EDN1/PDLIM5/MTOR/MIR208A/MAPK1/PAK1
GOBP_VESICLE_MEDIATED_TRANSPORT_TO_THE_PLASMA_MEMBRANE	GOBP_VESICLE_MEDIATED_TRANSPORT_TO_THE_PLASMA_MEMBRANE	152	0.291319	1.30636	0.0492958	0.271653	0.233652	4752	tags=35%, list=23%, signal=27%	EPG5/GOLGA4/NSF/CCDC93/AKAP5/GCC2/ARFGEF2/CNST/KRT18/VPS13B/RAB8B/ANK3/EXOC1/EXOC8/SORL1/RABEP1/EXOC4/OPTN/VPS39/MACF1/NSG1/EXOC2/EPS15/SACM1L/COMMD2/MTMR4/ANKRD50/STEAP2/PREPL/INPP5F/RAB3IP/RAB31/GGA2/STX6/ATP2C1/SPTBN1/SCARB2/VPS53/VPS35/ACTN2/EXOC5/GRIPAP1/STX12/BBS2/GOLPH3L/VPS50/KIF13A/ACAP2/EHD1/STX3/STXBP5/VTI1A/RAB11FIP4
GOBP_REGULATION_OF_TRANSFERASE_ACTIVITY	GOBP_REGULATION_OF_TRANSFERASE_ACTIVITY	281	0.257663	1.25218	0.0490196	0.271653	0.233652	4536	tags=33%, list=22%, signal=26%	IRAK2/PIK3CG/TNFRSF10B/DDR2/TAF7/EREG/TAB2/FLT3/CEMIP/DNAJA1/EIF4A2/ECT2/CCDC88A/ALS2/ZNF622/TNFRSF10A/RIPK1/SNX9/THY1/PUM3/ARRDC3/FGF1/ETAA1/DIRAS3/POLG2/RBL2/SYNPO2/PPIA/TLR6/ANGPT1/TOM1L1/TIGAR/IGF1/RAPGEF2/NOLC1/TAOK3/ADAR/NPM1/FGF16/USP44/BCCIP/SOCS5/RASGRP1/TNF/ZNF16/CCNT1/SIRT1/TRAF6/SOCS4/MAP3K7/HIPK3/DSTYK/AIDA/SMG8/CHI3L1/FLT1/PIK3CA/HNRNPU/RASSF2/IRAK4/CCNT2/PIBF1/PTPN1/TSPYL2/CORO1C/D…
GOBP_ANAPHASE_PROMOTING_COMPLEX_DEPENDENT_CATABOLIC_PROCESS	GOBP_ANAPHASE_PROMOTING_COMPLEX_DEPENDENT_CATABOLIC_PROCESS	24	-0.464123	-1.48489	0.0493906	0.271809	0.233786	3738	tags=33%, list=18%, signal=27%	CDC26/ANAPC2/ANAPC13/UBE2C/PLK1/ANAPC11/CDC20/CDC20B
GOBP_POSITIVE_REGULATION_OF_MAP_KINASE_ACTIVITY	GOBP_POSITIVE_REGULATION_OF_MAP_KINASE_ACTIVITY	33	0.4311	1.44987	0.0495238	0.272247	0.234163	5159	tags=48%, list=25%, signal=36%	PIK3CG/FLT3/FGF1/TLR6/TAOK3/RASGRP1/TNF/TRAF6/MAP3K7/FLT1/PDCD10/EZH2/TENM1/FGF2/MAP3K4/SASH1
GOBP_COLLAGEN_ACTIVATED_SIGNALING_PATHWAY	GOBP_COLLAGEN_ACTIVATED_SIGNALING_PATHWAY	16	0.548607	1.56731	0.0499002	0.272838	0.234671	1509	tags=25%, list=7%, signal=23%	ITGA2/DDR2/ITGA11/COL1A1
GOBP_REGULATION_OF_ER_TO_GOLGI_VESICLE_MEDIATED_TRANSPORT	GOBP_REGULATION_OF_ER_TO_GOLGI_VESICLE_MEDIATED_TRANSPORT	20	0.512043	1.53138	0.0499002	0.272838	0.234671	3878	tags=50%, list=19%, signal=41%	LRRK2/SAR1B/YIPF5/SEC24D/SEC24A/SORL1/SCFD1/SEC31B/PGAP1/SEC31A
GOBP_REGULATION_OF_CD4_POSITIVE_ALPHA_BETA_T_CELL_DIFFERENTIATION	GOBP_REGULATION_OF_CD4_POSITIVE_ALPHA_BETA_T_CELL_DIFFERENTIATION	59	0.357541	1.38247	0.0498155	0.272838	0.234671	4339	tags=39%, list=21%, signal=31%	CD69/CD83/NFKBIZ/CD86/ZC3H12A/NCKAP1L/IRF4/MIR21/CD80/SOCS5/TNFSF4/GPR65/TNFSF18/RC3H1/RC3H2/BCL6/RIPK2/MALT1/RUNX1/OPA1/EP300/PRKCZ/BATF
GOBP_PLATELET_DERIVED_GROWTH_FACTOR_RECEPTOR_SIGNALING_PATHWAY	GOBP_PLATELET_DERIVED_GROWTH_FACTOR_RECEPTOR_SIGNALING_PATHWAY	59	0.356552	1.37864	0.0498155	0.272838	0.234671	3450	tags=31%, list=17%, signal=25%	ITGB3/IL1B/PDGFRA/IL1R1/PLAT/PTPN2/FER/PTPN12/ARID5B/PDGFC/MYO1E/PTPN11/IQGAP1/LOX/PTGIR/PTPN1/PIK3C2A/PTPRJ
GOBP_HEART_PROCESS	GOBP_HEART_PROCESS	258	0.259354	1.24436	0.0497512	0.272838	0.234671	3422	tags=22%, list=17%, signal=18%	TTN/RGS4/DSP/DSG2/HSP90AA1/ANK2/PIK3CG/AGTR2/MYL2/SCN7A/CACNA1D/DSC2/SCN1A/RGS2/CASQ2/STC1/SCN2A/KCNN2/AKAP9/PDE4B/ATP2B4/GCH1/KCNJ2/ATP2B1/ZC3H12A/ABCC9/POPDC2/CORIN/TRDN/MIR200C/SCN3A/SCN9A/CLIC2/HCN1/TNF/MDM2/GSTO1/RYR2/PIK3CA/MIR30E/PLN/SGCD/TBX18/NEDD4L/MYH7/PTPN1/EDNRB/ADM/GSN/KCND3/DNM1L/PDE4D/GJC1/GJA1/MIR1-1/CARTPT
GOBP_NEGATIVE_REGULATION_OF_DOUBLE_STRAND_BREAK_REPAIR_VIA_HOMOLOGOUS_RECOMBINATION	GOBP_NEGATIVE_REGULATION_OF_DOUBLE_STRAND_BREAK_REPAIR_VIA_HOMOLOGOUS_RECOMBINATION	18	-0.510732	-1.51491	0.050421	0.273037	0.234843	5035	tags=61%, list=25%, signal=46%	MAD2L2/KAT5/MAGEF1/PARPBP/KMT5A/UBQLN4/C1QBP/RMI2/PLK1/POLQ/FANCB
GOBP_POSITIVE_REGULATION_OF_SYSTEMIC_ARTERIAL_BLOOD_PRESSURE	GOBP_POSITIVE_REGULATION_OF_SYSTEMIC_ARTERIAL_BLOOD_PRESSURE	17	-0.514391	-1.51189	0.0503162	0.273037	0.234843	3872	tags=41%, list=19%, signal=33%	AVPR2/NR2F2/CYBA/ACE/ENG/SPX/HSD11B2
GOBP_PURINE_NUCLEOSIDE_BISPHOSPHATE_METABOLIC_PROCESS	GOBP_PURINE_NUCLEOSIDE_BISPHOSPHATE_METABOLIC_PROCESS	15	-0.53052	-1.50717	0.0503018	0.273037	0.234843	1562	tags=33%, list=8%, signal=31%	ABHD14B/SULT1E1/SULT1C4/SULT2A1/SULT1A1
GOBP_INTRA_GOLGI_VESICLE_MEDIATED_TRANSPORT	GOBP_INTRA_GOLGI_VESICLE_MEDIATED_TRANSPORT	31	0.456201	1.50148	0.0504067	0.273037	0.234843	5377	tags=52%, list=26%, signal=38%	NAPG/NSF/COPB2/COG2/COPB1/GOLGA5/COG3/COPA/COG4/TRAPPC10/GOSR2/COG7/VTI1A/COG1/CUX1/COG6
GOBP_REGULATION_OF_PLATELET_AGGREGATION	GOBP_REGULATION_OF_PLATELET_AGGREGATION	31	0.455438	1.49897	0.0504067	0.273037	0.234843	6369	tags=65%, list=31%, signal=44%	SERPINE2/PDPN/MMRN1/IL6ST/IL6/IL6R/PRKCA/PRKCQ/PRKCD/C1QTNF1/PRKG1/VPS33B/CTSG/UBASH3B/SYK/HTR2A/ALOX12/CD9/LYN/JAK2
GOBP_ENDOTHELIAL_CELL_APOPTOTIC_PROCESS	GOBP_ENDOTHELIAL_CELL_APOPTOTIC_PROCESS	68	0.372193	1.46044	0.0500222	0.273037	0.234843	2877	tags=25%, list=14%, signal=22%	FGG/FGA/SERPINE1/ITGB3/TNFAIP3/ANGPTL4/IL10/ANGPT1/THBS1/TNF/KDR/ITGA4/CD40/MIR30E/NFE2L2/AKR1C3/PTPN1
GOBP_POSITIVE_REGULATION_OF_VIRAL_GENOME_REPLICATION	GOBP_POSITIVE_REGULATION_OF_VIRAL_GENOME_REPLICATION	31	0.440561	1.45001	0.0503876	0.273037	0.234843	1885	tags=29%, list=9%, signal=26%	CD28/TRIM38/DDX3X/TOP2B/SRPK1/PPIA/SRPK2/DDB1/ADAR
GOBP_PROTEIN_TARGETING_TO_LYSOSOME	GOBP_PROTEIN_TARGETING_TO_LYSOSOME	31	0.439874	1.44775	0.0503876	0.273037	0.234843	5915	tags=58%, list=29%, signal=41%	GCC2/NCOA4/IGF2R/SORL1/BECN1/PIK3C3/ATG14/GNPTAB/SCARB2/VPS53/HSPA8/VPS54/SORT1/AP3B1/LAMP2/NEDD4/ZFYVE16/PIK3R4
GOBP_NEGATIVE_REGULATION_OF_NEURON_DIFFERENTIATION	GOBP_NEGATIVE_REGULATION_OF_NEURON_DIFFERENTIATION	68	-0.344717	-1.40731	0.0502234	0.273037	0.234843	2356	tags=22%, list=12%, signal=20%	IRX3/FUOM/SHH/GLI3/SOX8/PTBP1/WNT3A/FOXO3/HOXA2/CTDSP1/ID4/TLX3/DLL1/SOX2/HEY1
GOBP_REGULATION_OF_LIPID_STORAGE	GOBP_REGULATION_OF_LIPID_STORAGE	47	0.40462	1.49302	0.0505811	0.273612	0.235337	2975	tags=32%, list=15%, signal=27%	MIR146A/PLIN2/ITGB3/ABCA1/NFKB1/PTPN2/ZC3H12A/TTC39B/TNF/SIRT1/IL6/HILPDA/ITGAV/C3/FBXW7
GOBP_NEUTROPHIL_MEDIATED_IMMUNITY	GOBP_NEUTROPHIL_MEDIATED_IMMUNITY	40	0.404604	1.42466	0.0506567	0.273729	0.235438	4928	tags=40%, list=24%, signal=30%	ARG1/CXCL6/ADAM17/DNASE1L3/DAO/ITGAM/IL6/IL6R/STXBP3/IRAK4/KMT2E/CTSG/ANXA3/TREM1/SYK/FCAR
GOBP_OSTEOBLAST_DEVELOPMENT	GOBP_OSTEOBLAST_DEVELOPMENT	16	-0.522172	-1.50309	0.0507156	0.273756	0.235461	3304	tags=44%, list=16%, signal=37%	MEN1/PTH1R/CLEC5A/SHH/GLI2/HOXA2/SATB2
GOBP_PROTEINOGENIC_AMINO_ACID_BIOSYNTHETIC_PROCESS	GOBP_PROTEINOGENIC_AMINO_ACID_BIOSYNTHETIC_PROCESS	45	-0.382622	-1.43249	0.0509813	0.274898	0.236443	3120	tags=40%, list=15%, signal=34%	ASL/ASNS/NAGS/APIP/MRI1/RIDA/AGXT2/PYCR2/CLN3/PCBD1/MTHFD1/PLOD3/SHMT1/SHMT2/PSPH/PYCR1/PSAT1/PHGDH
GOBP_CELLULAR_RESPONSE_TO_INTERFERON_BETA	GOBP_CELLULAR_RESPONSE_TO_INTERFERON_BETA	25	0.464835	1.45909	0.0510397	0.274921	0.236463	3222	tags=36%, list=16%, signal=30%	AIM2/TRAF3IP3/IRF1/IFI16/IFNAR1/HCN1/CAPN2/IFNAR2/ACOD1
GOBP_MYELOID_LEUKOCYTE_MIGRATION	GOBP_MYELOID_LEUKOCYTE_MIGRATION	209	0.277557	1.30018	0.0512309	0.275658	0.237097	4573	tags=29%, list=22%, signal=22%	SLAMF1/MIR146A/KIT/TNFAIP6/SERPINE1/MCOLN2/CD200R1/CAMK1D/IL1B/PIK3CG/CCL13/CXCL6/CXCL8/CCR7/IL1R1/DPP4/STAP1/CD200/CCL8/CXCL13/PDE4B/P2RY12/NCKAP1L/PIKFYVE/PPIA/CCR2/CCL3/THBS1/PPBP/FOLR2/SWAP70/IL6/IL6R/JAML/TNFSF18/FLT1/IRAK4/EDNRB/GREM1/CORO1C/ANO6/DNM1L/PTPRJ/PREX1/SLIT2/MTUS1/PTGER4/APP/CALCA/CXCR1/MSTN/VAV1/ITGA9/EDN1/NINJ1/SRP54/CTSG/GBF1/PLCB1/MAPK1
GOBP_HEPATOCYTE_APOPTOTIC_PROCESS	GOBP_HEPATOCYTE_APOPTOTIC_PROCESS	17	0.545601	1.58086	0.0516899	0.276148	0.237518	6431	tags=71%, list=32%, signal=48%	CFLAR/KRT8/KRT18/STK4/GSN/PRKAA2/PPARA/CASP6/BCL2L1/STK3/ATF2/PRKAA1
GOBP_POSITIVE_REGULATION_OF_FIBROBLAST_GROWTH_FACTOR_RECEPTOR_SIGNALING_PATHWAY	GOBP_POSITIVE_REGULATION_OF_FIBROBLAST_GROWTH_FACTOR_RECEPTOR_SIGNALING_PATHWAY	10	0.616264	1.54371	0.0519751	0.276148	0.237518	3217	tags=60%, list=16%, signal=51%	MIR146A/FGFBP1/ITGB1/SMOC2/DSTYK/CTNNB1
GOBP_ADULT_FEEDING_BEHAVIOR	GOBP_ADULT_FEEDING_BEHAVIOR	10	-0.603615	-1.52797	0.0518234	0.276148	0.237518	1827	tags=50%, list=9%, signal=46%	PRLHR/GHSR/BRS3/AGRP/LEP
GOBP_CARBON_DIOXIDE_TRANSPORT	GOBP_CARBON_DIOXIDE_TRANSPORT	10	-0.601405	-1.52237	0.0518234	0.276148	0.237518	3415	tags=30%, list=17%, signal=25%	RHCG/HBD/AQP5
GOBP_PROTEIN_POLY_ADP_RIBOSYLATION	GOBP_PROTEIN_POLY_ADP_RIBOSYLATION	10	0.605022	1.51554	0.0519751	0.276148	0.237518	3640	tags=60%, list=18%, signal=49%	PARP14/PARP9/PARP15/TNKS2/TNKS/ZC3HAV1
GOBP_FEVER_GENERATION	GOBP_FEVER_GENERATION	10	0.60363	1.51206	0.0519751	0.276148	0.237518	2892	tags=50%, list=14%, signal=43%	IL1B/PTGS2/IL1A/TNF/EDNRB
GOBP_REGULATION_OF_CELL_CELL_ADHESION_MEDIATED_BY_CADHERIN	GOBP_REGULATION_OF_CELL_CELL_ADHESION_MEDIATED_BY_CADHERIN	20	-0.483707	-1.48488	0.0518962	0.276148	0.237518	6092	tags=55%, list=30%, signal=39%	NOTCH1/VEGFA/RGCC/MAD2L2/PPM1F/FOXA2/PTPRU/WNT3A/FOXA1/NOTCH4/SMAD7
GOBP_VESICLE_CARGO_LOADING	GOBP_VESICLE_CARGO_LOADING	29	0.449005	1.4515	0.0519231	0.276148	0.237518	4793	tags=48%, list=24%, signal=37%	INSIG1/MIA2/SAR1B/SEC24D/MIA3/SEC24A/SEC31B/SEC23A/SEC31A/AP3M2/KIF13A/SEC23B/AP3B1/SAR1A
GOBP_EXPLORATION_BEHAVIOR	GOBP_EXPLORATION_BEHAVIOR	37	0.418961	1.43434	0.0516252	0.276148	0.237518	2197	tags=27%, list=11%, signal=24%	LRRK2/AGTR2/ABL2/BRINP3/DPP4/CHL1/VPS13A/EIF4A3/CRBN/PRKCE
GOBP_KETONE_BIOSYNTHETIC_PROCESS	GOBP_KETONE_BIOSYNTHETIC_PROCESS	49	-0.37193	-1.41194	0.0519436	0.276148	0.237518	3471	tags=29%, list=17%, signal=24%	FDXR/CYP17A1/COQ5/ADCK2/SIRT6/PDSS1/HSD17B1/COQ8A/COQ8B/HSD17B3/COQ2/UBIAD1/STARD3/COQ3
GOBP_HIPPO_SIGNALING	GOBP_HIPPO_SIGNALING	56	0.36105	1.3771	0.0518519	0.276148	0.237518	5604	tags=43%, list=28%, signal=31%	FRMD6/NUAK2/MAP4K4/ARRDC3/VCP/STK4/SIRT1/WWC1/PPP2CA/WWC2/AMOTL1/MARK3/STRIP2/SHANK2/MAP2K3/SAV1/MAPK14/STRN3/FAT4/SIKE1/STRN/YAP1/LATS1/STK3
GOBP_NEGATIVE_REGULATION_OF_RESPONSE_TO_BIOTIC_STIMULUS	GOBP_NEGATIVE_REGULATION_OF_RESPONSE_TO_BIOTIC_STIMULUS	122	0.304042	1.31242	0.0519713	0.276148	0.237518	3456	tags=24%, list=17%, signal=20%	SERPINB4/ARG1/DUSP10/TRIM38/CR1/KLRC1/TNFAIP3/PARP14/CD274/PTPN2/IRAK3/IFI16/MIR21/ARG2/ADAR/VSIG4/FGL2/INPP5D/A2M/TRIM21/HAVCR2/DCST1/STAT2/TRAFD1/ACOD1/CD96/GIGYF2/USP38/OAS3
GOBP_AMINO_ACID_METABOLIC_PROCESS	GOBP_AMINO_ACID_METABOLIC_PROCESS	250	-0.247228	-1.22917	0.0522139	0.277127	0.23836	5021	tags=32%, list=25%, signal=24%	UCP2/ASL/DDC/CARNMT1/TTC36/ASNS/GPT/MPST/NAGS/PARS2/PCCA/APIP/MRI1/HOGA1/RIMKLB/FPGS/ARHGAP11B/AGMAT/IDO1/VARS2/NOX4/HYKK/QDPR/HSD17B10/SARDH/HPDL/RIDA/ACCS/NOS1/CTNS/GCAT/AGXT2/DIO1/CTH/HGD/GCDH/PYCR2/SARS2/MSRA/LRRC47/SLC16A2/TARS2/GGT5/PFAS/CLN3/ALDH4A1/AARS2/TYR/CDO1/ICMT/BCKDHB/FARSA/PCBD1/MTHFD1/PLOD3/SDSL/AZIN2/ACMSD/SHMT1/NARS2/NIT2/GSTZ1/SHMT2/BCAT2/KMO/PSPH/MARS2/PYCR1/ACY1/SLC25A21/FAH…
GOBP_PTERIDINE_CONTAINING_COMPOUND_METABOLIC_PROCESS	GOBP_PTERIDINE_CONTAINING_COMPOUND_METABOLIC_PROCESS	32	-0.42485	-1.45331	0.0523013	0.277251	0.238467	4450	tags=44%, list=22%, signal=34%	PRKG2/FPGS/QDPR/DHFR2/PCBD2/SPR/PCBD1/MTHFD1/SLC46A1/SHMT1/SLC19A1/SHMT2/ALDH1L1/DHFR
GOBP_PEPTIDYL_SERINE_MODIFICATION	GOBP_PEPTIDYL_SERINE_MODIFICATION	61	0.351218	1.37404	0.0523466	0.277251	0.238467	4696	tags=43%, list=23%, signal=33%	LIF/SMG1/RIPK1/TBK1/PIKFYVE/SRPK2/MAPK8/STK4/IL6/HIPK3/OSM/RASSF2/TNKS/TGFBR1/NEK6/ATM/PRKCD/PDCD10/MBOAT4/GADD45A/TENM1/GSK3B/IKBKB/RPS6KB1/IP6K2/ROCK1
GOBP_VERY_LONG_CHAIN_FATTY_ACID_METABOLIC_PROCESS	GOBP_VERY_LONG_CHAIN_FATTY_ACID_METABOLIC_PROCESS	33	-0.416707	-1.43823	0.0524109	0.277302	0.238511	1376	tags=27%, list=7%, signal=25%	ELOVL3/TECR/ACOT1/ABCD2/SLC27A4/ACOT2/SLC27A2/ABCD1/ACOT4
GOBP_RESPONSE_TO_ANTIBIOTIC	GOBP_RESPONSE_TO_ANTIBIOTIC	36	0.431617	1.4694	0.0526356	0.277623	0.238787	4391	tags=47%, list=22%, signal=37%	HSP90AA1/KDM5B/SLC1A3/PLA2G4F/ETS1/GRIA1/JAK1/TNF/MDM2/PLA2G4A/KDM1A/SKIL/CYB5R4/EZH2/KAT7/VPS54/RSRC1
GOBP_ANTIGEN_PROCESSING_AND_PRESENTATION_OF_EXOGENOUS_ANTIGEN	GOBP_ANTIGEN_PROCESSING_AND_PRESENTATION_OF_EXOGENOUS_ANTIGEN	40	0.403507	1.4208	0.0525328	0.277623	0.238787	2139	tags=25%, list=11%, signal=22%	CD1C/HLA-DQB1/FCGR2B/CTSS/CD1A/CD1B/PIKFYVE/HLA-DQA1/MR1/TRAF6
GOBP_CARDIAC_CONDUCTION	GOBP_CARDIAC_CONDUCTION	95	0.323849	1.34412	0.0526316	0.277623	0.238787	3359	tags=24%, list=17%, signal=20%	DSP/DSG2/ANK2/CACNA1D/DSC2/CASQ2/KCNN2/AKAP9/ATP2B4/KCNJ2/ATP2B1/ABCC9/CORIN/TRDN/HCN1/RYR2/PLN/TBX18/KCND3/PDE4D/GJC1/GJA1/MIR1-1
GOBP_NEGATIVE_REGULATION_OF_B_CELL_PROLIFERATION	GOBP_NEGATIVE_REGULATION_OF_B_CELL_PROLIFERATION	18	0.530682	1.55807	0.0529412	0.277989	0.239102	3186	tags=39%, list=16%, signal=33%	FCGR2B/CASP3/IL10/INPP5D/RC3H1/BTK/ATM
GOBP_NEGATIVE_REGULATION_OF_ANOIKIS	GOBP_NEGATIVE_REGULATION_OF_ANOIKIS	18	0.529814	1.55552	0.0529412	0.277989	0.239102	4664	tags=50%, list=23%, signal=39%	CEACAM5/NTRK2/CEACAM6/ZNF304/ITGB1/PIK3CA/ITGA5/BCL2L1/PTRH2
GOBP_REGULATION_OF_NATURAL_KILLER_CELL_PROLIFERATION	GOBP_REGULATION_OF_NATURAL_KILLER_CELL_PROLIFERATION	13	-0.558632	-1.52865	0.0528376	0.277989	0.239102	3102	tags=38%, list=15%, signal=33%	IL18/IL12RB1/FLT3LG/IL12A/LEP
GOBP_NEGATIVE_REGULATION_OF_T_CELL_MEDIATED_IMMUNITY	GOBP_NEGATIVE_REGULATION_OF_T_CELL_MEDIATED_IMMUNITY	33	0.437713	1.47211	0.0529791	0.277989	0.239102	1584	tags=21%, list=8%, signal=20%	ARG1/SLAMF1/FCGR2B/KLRC1/CD274/NCKAP1L/CD80
GOBP_NUCLEOTIDE_SUGAR_METABOLIC_PROCESS	GOBP_NUCLEOTIDE_SUGAR_METABOLIC_PROCESS	39	0.412177	1.43789	0.0529301	0.277989	0.239102	3183	tags=33%, list=16%, signal=28%	PGM3/UGDH/UAP1/UGP2/CMAHP/CSGALNACT1/GFPT2/HK1/GFPT1/GNE/UGGT1/UGGT2/EXTL2
GOBP_RESPONSE_TO_DSRNA	GOBP_RESPONSE_TO_DSRNA	46	0.382697	1.41045	0.053211	0.27863	0.239653	4978	tags=50%, list=24%, signal=38%	IFNE/RIOK3/NFKB1/GRIA1/PMAIP1/IRAK3/DDX21/DHX36/PELI1/DHX9/NPM1/DDX1/RIPK2/IFIH1/OAS3/IFNA5/HCFC2/MAPK1/IFNK/OAS1/IFNA6/RFTN2/RFTN1
GOBP_MONONUCLEAR_CELL_MIGRATION	GOBP_MONONUCLEAR_CELL_MIGRATION	212	0.273976	1.2831	0.0532044	0.27863	0.239653	5193	tags=34%, list=26%, signal=26%	SLAMF1/CCL20/GPR15/CD69/MIR146A/SERPINE1/MCOLN2/CD200R1/ITGB3/PIK3CG/GCSAML/CCR7/ABL2/STAP1/CD200/CRTAM/ADAM17/CXCL13/P2RY12/MSN/KLRC4-KLRK1/GPR183/MIA3/CCR2/CCL3/THBS1/FOLR2/TNF/IL6/CXCR4/IL6R/JAML/ITGA4/TNFSF14/TNFSF18/GCSAM/FLT1/EDNRB/GREM1/EPS8/CORO1C/ANO6/MYO1G/PTPRJ/PLG/SLIT2/ICAM1/MTUS1/APP/CALCA/ASB2/CXCR1/ADAM10/ECM1/MED23/MSTN/WNK1/NINJ1/CTSG/PLCB1/MAPK1/OXSR1/LGMN/MMP2/S1PR1/LRP12/SLC1…
GOBP_POSITIVE_REGULATION_OF_MACROPHAGE_DIFFERENTIATION	GOBP_POSITIVE_REGULATION_OF_MACROPHAGE_DIFFERENTIATION	15	0.546338	1.54448	0.0534653	0.279673	0.240551	2324	tags=33%, list=11%, signal=30%	LIF/RIPK1/CASP8/HCLS1/PRKCA
GOBP_SARCOMERE_ORGANIZATION	GOBP_SARCOMERE_ORGANIZATION	49	0.385169	1.43765	0.0535748	0.279957	0.240795	4343	tags=35%, list=21%, signal=27%	TTN/ANKRD1/CASQ1/FLNC/MYBPC1/KRT8/ITGB1/AKAP13/PROX1/MYOZ2/MYOM3/MIR1-1/BMP10/ACTN2/MYOM1/EDN1/TPM1
GOBP_RAP_PROTEIN_SIGNAL_TRANSDUCTION	GOBP_RAP_PROTEIN_SIGNAL_TRANSDUCTION	17	0.542177	1.57094	0.0536779	0.280208	0.24101	2770	tags=41%, list=14%, signal=36%	PLK2/CXCL13/RAPGEF5/RAPGEF2/RAPGEF4/RAP1B/RAPGEF6
GOBP_RESPONSE_TO_STIMULUS_INVOLVED_IN_REGULATION_OF_MUSCLE_ADAPTATION	GOBP_RESPONSE_TO_STIMULUS_INVOLVED_IN_REGULATION_OF_MUSCLE_ADAPTATION	11	0.597544	1.52092	0.0538302	0.280714	0.241445	2486	tags=27%, list=12%, signal=24%	FBXO32/CASQ1/TRIM63
GOBP_URETER_DEVELOPMENT	GOBP_URETER_DEVELOPMENT	16	-0.508549	-1.46388	0.0538922	0.280749	0.241475	2958	tags=44%, list=15%, signal=37%	SOX17/SHH/SOX8/FOXF1/EMX2/BMP4/GATA3
GOBP_LIPID_IMPORT_INTO_CELL	GOBP_LIPID_IMPORT_INTO_CELL	21	-0.472008	-1.46353	0.0542169	0.28215	0.242681	3414	tags=48%, list=17%, signal=40%	IRS2/FABP3/SLC27A5/LIPA/AKT2/SLC27A1/SLC27A4/RBP4/SPX/SLC27A2
GOBP_POSITIVE_REGULATION_OF_MEIOTIC_CELL_CYCLE	GOBP_POSITIVE_REGULATION_OF_MEIOTIC_CELL_CYCLE	25	-0.467462	-1.49903	0.0543534	0.282571	0.243043	5513	tags=40%, list=27%, signal=29%	CDC25B/MAPK15/SIRT2/DMRT1/LFNG/MSX1/MEIOC/CDC25C/CDC25A/RBM46
GOBP_MYELIN_MAINTENANCE	GOBP_MYELIN_MAINTENANCE	17	-0.508622	-1.49494	0.0545343	0.283221	0.243602	1283	tags=24%, list=6%, signal=22%	AKT2/ABCD2/MIR26A1/ABCD1
GOBP_REGULATION_OF_NECROPTOTIC_PROCESS	GOBP_REGULATION_OF_NECROPTOTIC_PROCESS	35	0.439212	1.49731	0.0545933	0.283238	0.243616	2694	tags=26%, list=13%, signal=22%	BIRC3/CYLD/RIPK1/CFLAR/OGT/PELI1/CASP8/MIR485/BIRC2
GOBP_SPINDLE_ASSEMBLY_INVOLVED_IN_FEMALE_MEIOSIS	GOBP_SPINDLE_ASSEMBLY_INVOLVED_IN_FEMALE_MEIOSIS	12	-0.572676	-1.52365	0.054902	0.283679	0.243996	1429	tags=42%, list=7%, signal=39%	NDC80/SKA2/AURKA/SKA3/SKA1
GOBP_POSITIVE_REGULATION_OF_FEEDING_BEHAVIOR	GOBP_POSITIVE_REGULATION_OF_FEEDING_BEHAVIOR	13	-0.553835	-1.51552	0.0547945	0.283679	0.243996	5226	tags=77%, list=26%, signal=57%	NPY/GHRL/OPRK1/RXFP4/MGRN1/CFAP20/GHSR/OPN3/AGRP/INSL5
GOBP_SPERMATID_NUCLEUS_DIFFERENTIATION	GOBP_SPERMATID_NUCLEUS_DIFFERENTIATION	25	0.481761	1.51222	0.0548521	0.283679	0.243996	5463	tags=56%, list=27%, signal=41%	KDM3A/BRDT/TMF1/PSME4/SRPK1/MFSD14A/CCER1/TBPL1/RNF8/FSHR/HMGB2/TNP2/AGFG1/SYCP1
GOBP_NEGATIVE_REGULATION_OF_MACROAUTOPHAGY	GOBP_NEGATIVE_REGULATION_OF_MACROAUTOPHAGY	39	0.426759	1.48876	0.0548521	0.283679	0.243996	2631	tags=33%, list=13%, signal=29%	HMOX1/LRRK2/NPC1/TIGAR/VPS13C/MTM1/SCFD1/SEC22B/TSC1/BECN1/PPTC7/SMCR8/PIK3CA
GOBP_ZINC_ION_IMPORT_INTO_ORGANELLE	GOBP_ZINC_ION_IMPORT_INTO_ORGANELLE	13	0.567336	1.54204	0.0549898	0.283844	0.244137	4798	tags=46%, list=24%, signal=35%	SLC30A1/SLC30A2/SLC30A7/SLC30A10/AP3B1/TMEM163
GOBP_CD4_POSITIVE_OR_CD8_POSITIVE_ALPHA_BETA_T_CELL_LINEAGE_COMMITMENT	GOBP_CD4_POSITIVE_OR_CD8_POSITIVE_ALPHA_BETA_T_CELL_LINEAGE_COMMITMENT	35	0.425924	1.45201	0.0551331	0.284294	0.244525	4655	tags=46%, list=23%, signal=35%	CD69/CYLD/JAK1/IRF4/LY9/IL6ST/IL6/IL6R/TOX/TNFSF18/SLAMF6/OPA1/EP300/BATF/MTOR/STAT3
GOBP_NEGATIVE_REGULATION_OF_CALCIUM_ION_TRANSPORT	GOBP_NEGATIVE_REGULATION_OF_CALCIUM_ION_TRANSPORT	49	0.384219	1.4341	0.0552577	0.284359	0.24458	4495	tags=33%, list=22%, signal=25%	SLN/SLC30A1/STC1/PPP3CC/MIR200C/SESTD1/UBR3/FMR1/GSTO1/PLN/VDAC1/MIR1-1/CALCA/SEMG1/PPP3CA/MIR208A
GOBP_REGULATION_OF_DNA_DAMAGE_RESPONSE_SIGNAL_TRANSDUCTION_BY_P53_CLASS_MEDIATOR	GOBP_REGULATION_OF_DNA_DAMAGE_RESPONSE_SIGNAL_TRANSDUCTION_BY_P53_CLASS_MEDIATOR	33	0.426402	1.43407	0.0552381	0.284359	0.24458	4805	tags=48%, list=24%, signal=37%	ANKRD1/PMAIP1/DDX5/DYRK3/NPM1/MDM2/SIRT1/PLA2R1/ATR/TWIST1/KDM1A/ATM/PTTG1IP/CD44/DYRK1A/SPRED1
GOBP_REGULATION_OF_ENDOPLASMIC_RETICULUM_STRESS_INDUCED_INTRINSIC_APOPTOTIC_SIGNALING_PATHWAY	GOBP_REGULATION_OF_ENDOPLASMIC_RETICULUM_STRESS_INDUCED_INTRINSIC_APOPTOTIC_SIGNALING_PATHWAY	32	0.43296	1.44891	0.0553435	0.284512	0.244712	4427	tags=41%, list=22%, signal=32%	DDIT3/FCGR2B/LRRK2/EIF2AK3/PMAIP1/PTPN2/NCK1/SIRT1/PTPN1/APP/OPA1/HYOU1/BCL2L1
GOBP_ALKALOID_METABOLIC_PROCESS	GOBP_ALKALOID_METABOLIC_PROCESS	17	0.53382	1.54673	0.055666	0.285302	0.245392	2003	tags=35%, list=10%, signal=32%	CYP3A5/CD38/BCHE/SLC5A8/PARP9/SLC25A51
GOBP_MIDBRAIN_DOPAMINERGIC_NEURON_DIFFERENTIATION	GOBP_MIDBRAIN_DOPAMINERGIC_NEURON_DIFFERENTIATION	17	0.532601	1.5432	0.055666	0.285302	0.245392	41	tags=12%, list=0%, signal=12%	SFRP2/DKK1
GOBP_COGNITION	GOBP_COGNITION	308	0.248725	1.22764	0.0555556	0.285302	0.245392	4118	tags=25%, list=20%, signal=20%	NLGN4Y/DKK1/HMGCR/MUSK/KIT/NTRK2/LHCGR/PLK2/ADGRF1/HRH1/ITGA8/NLGN4X/BCHE/EIF2AK4/SCN2A/CASP3/GRIA1/TLR2/CHL1/HIF1A/CHD7/BBS4/GRIN2A/PTN/GPR155/BTBD9/CAMK4/VPS13B/LDLR/ITGB1/TANC1/AFF2/RELN/EIF4A3/TNF/ITPR3/ATP8A1/DNAH11/PRKCA/KAT2B/CYFIP1/NIPBL/CHMP2B/GATM/TSC1/RCAN2/PJA2/PLN/MAGT1/VLDLR/CCND2/SPG11/VDAC1/PRKCG/ADNP/NF1/PSEN1/HTT/ARL6IP5/SLC11A2/NRXN3/LINS1/DTNBP1/CARTPT/TMOD2/SETD5/SNAP25/PPT1/…
GOBP_TRNA_5_LEADER_REMOVAL	GOBP_TRNA_5_LEADER_REMOVAL	11	-0.576737	-1.51158	0.0558767	0.286093	0.246072	1870	tags=36%, list=9%, signal=33%	RPP25L/POP7/RPP25/RPP40
GOBP_ACTIVATION_OF_NF_KAPPAB_INDUCING_KINASE_ACTIVITY	GOBP_ACTIVATION_OF_NF_KAPPAB_INDUCING_KINASE_ACTIVITY	14	0.563193	1.55345	0.0559638	0.28625	0.246207	2479	tags=29%, list=12%, signal=25%	TNFRSF10B/TNFRSF10A/TLR6/CHI3L1
GOBP_REGULATION_OF_DNA_TEMPLATED_DNA_REPLICATION	GOBP_REGULATION_OF_DNA_TEMPLATED_DNA_REPLICATION	47	-0.375257	-1.41207	0.0560345	0.286323	0.24627	2489	tags=28%, list=12%, signal=24%	GMNN/MCM5/RBX1/E2F8/MCM2/DYNLL1/WIZ/AICDA/MCM4/TICRR/DACH1/TIPIN/DTL
GOBP_DEPHOSPHORYLATION	GOBP_DEPHOSPHORYLATION	143	0.291052	1.29517	0.0561404	0.286576	0.246487	3581	tags=24%, list=18%, signal=20%	DUSP10/PPP2R3A/DAPP1/SYNJ2/SGPP2/PTPRH/PTPN2/DUSP16/PPP3CC/TPTE/MTMR6/PTPN12/CTTNBP2NL/MTM1/PTPN11/INPP5D/MTMR9/IQGAP1/PTPRK/SACM1L/PPP2CA/MTMR4/PTPN1/MTMR3/PTPRE/INPP5F/PTPRC/SSH1/SSH2/FIG4/MTMR2/FBXW11/PTPRJ/CDC14B/PTPN7
GOBP_DEOXYRIBONUCLEOTIDE_CATABOLIC_PROCESS	GOBP_DEOXYRIBONUCLEOTIDE_CATABOLIC_PROCESS	30	-0.434167	-1.47296	0.0564955	0.286945	0.246805	4957	tags=53%, list=24%, signal=40%	TDG/NUDT18/TYMP/NT5C/NTHL1/NEIL2/NUDT15/UPP2/NEIL1/OGG1/SMUG1/NT5M/DUT/DCTPP1/DNPH1/UNG
GOBP_NEURON_FATE_SPECIFICATION	GOBP_NEURON_FATE_SPECIFICATION	32	-0.419089	-1.4336	0.0564854	0.286945	0.246805	8932	tags=66%, list=44%, signal=37%	FEV/SOX1/POU3F2/GSX2/ISL1/DMRTA2/MNX1/EYA1/ISL2/NFIB/NTRK3/SIX1/PRDM12/POU4F1/NKX2-2/ASCL1/EHMT2/TLX3/HOXD10/FOXA1/DLL1
GOBP_PHOSPHOLIPID_DEPHOSPHORYLATION	GOBP_PHOSPHOLIPID_DEPHOSPHORYLATION	38	0.411388	1.4253	0.0562852	0.286945	0.246805	3417	tags=32%, list=17%, signal=26%	SYNJ2/SGPP2/MTMR6/MTM1/INPP5D/MTMR9/SACM1L/MTMR4/MTMR3/INPP5F/FIG4/MTMR2
GOBP_LONG_TERM_SYNAPTIC_POTENTIATION	GOBP_LONG_TERM_SYNAPTIC_POTENTIATION	100	0.324025	1.35946	0.056385	0.286945	0.246805	5383	tags=37%, list=26%, signal=27%	HMGCR/NTRK2/SERPINE2/PLK2/MIR95/EIF2AK4/GRIA1/AKAP5/GRIN2A/PTN/RELN/FXR1/ITPR3/NSG1/PRKCG/NF1/SQSTM1/LRRTM1/SNAP25/SLITRK4/APP/SHANK2/GSK3B/PRKCZ/MAPK1/CHRNA7/CAMK2A/DRD1/STX3/LGMN/NR2E1/PRNP/STAU1/PTK2B/SLC8A2/CAMK2D/SLC1A1
GOBP_IMMUNOGLOBULIN_PRODUCTION	GOBP_IMMUNOGLOBULIN_PRODUCTION	100	0.323976	1.35925	0.056385	0.286945	0.246805	4626	tags=38%, list=23%, signal=29%	CD28/IL13RA2/FCGR2B/CR1/FCRL3/NFKBIZ/CD86/HSPD1/MSH6/IL10/MZB1/TNF/SUPT6H/SWAP70/TNFSF4/IL6/TRAF6/BTK/LIG4/CD40/RNF168/BCL6/PTPRC/RIF1/CD40LG/TFRC/KMT5B/EXOSC3/TP53BP1/DNAJB9/PCYT1A/MSH3/APLF/CTNNBL1/BATF/RNF8/REV1/CD22
GOBP_POSITIVE_REGULATION_OF_T_HELPER_CELL_DIFFERENTIATION	GOBP_POSITIVE_REGULATION_OF_T_HELPER_CELL_DIFFERENTIATION	25	0.479573	1.50535	0.0565573	0.286972	0.246828	5690	tags=60%, list=28%, signal=43%	NFKBIZ/CD86/MIR21/CD80/SOCS5/TNFSF4/GPR65/RIPK2/MALT1/OPA1/EP300/PRKCZ/SHB/IL23R/BRD2
GOBP_NEGATIVE_REGULATION_OF_REGULATED_SECRETORY_PATHWAY	GOBP_NEGATIVE_REGULATION_OF_REGULATED_SECRETORY_PATHWAY	23	0.478314	1.47082	0.0566406	0.287107	0.246945	2492	tags=39%, list=12%, signal=34%	IL13RA2/FCGR2B/CD84/RABGEF1/NCKAP1L/CCR2/FMR1/STXBP3/RAP1B
GOBP_POSITIVE_REGULATION_OF_B_CELL_DIFFERENTIATION	GOBP_POSITIVE_REGULATION_OF_B_CELL_DIFFERENTIATION	18	0.527992	1.55017	0.0568627	0.287328	0.247134	2539	tags=39%, list=12%, signal=34%	IL10/IL7/NCKAP1L/PCID2/CD27/INPP5D/BTK
GOBP_MANGANESE_ION_TRANSPORT	GOBP_MANGANESE_ION_TRANSPORT	12	0.58371	1.54329	0.0569106	0.287328	0.247134	5102	tags=58%, list=25%, signal=44%	SLC39A14/SLC41A2/SLC11A2/ATP2C1/TRPC7/SLC30A10/SLC39A8
GOBP_MAMMARY_GLAND_EPITHELIAL_CELL_PROLIFERATION	GOBP_MAMMARY_GLAND_EPITHELIAL_CELL_PROLIFERATION	26	-0.449936	-1.45433	0.0568421	0.287328	0.247134	3820	tags=35%, list=19%, signal=28%	ZNF703/GPX1/DEAF1/PHB2/IQGAP3/HOXA5/CCND1/BRCA2/GATA3
GOBP_MYELOID_LEUKOCYTE_DIFFERENTIATION	GOBP_MYELOID_LEUKOCYTE_DIFFERENTIATION	244	0.269673	1.27919	0.0568507	0.287328	0.247134	4654	tags=32%, list=23%, signal=25%	LIF/KIT/IL20RA/TNFAIP6/IL1RL1/FBN1/IL1B/CCR7/ITGB8/CD109/CSF3/MT1G/TLR2/LRRC17/IL1RAP/PTPN2/RIPK1/IL1A/L3MBTL3/CFLAR/IFI16/GPR183/TLR4/IRF4/CASP8/IL1R2/IL20/NOTCH2/VPS13A/CAMK4/CCL3/NPM1/TNF/SIRT1/TRAF6/HCLS1/PRKCA/CD101/INPP5D/CSF2/ANXA2/CUL4A/RASSF2/SBNO2/IREB2/FBXW7/CORO1C/NF1/PSEN1/IL31RA/SP3/CTNNB1/TFRC/LILRB4/CARTPT/CLDN18/RUNX1/FARP2/APP/CALCA/CEBPE/PIK3R1/NR3C1/GPC3/MAPK14/MED1/BATF/VPS54…
GOBP_INTRACELLULAR_STEROL_TRANSPORT	GOBP_INTRACELLULAR_STEROL_TRANSPORT	32	0.42764	1.43111	0.0572519	0.288477	0.248123	3618	tags=34%, list=18%, signal=28%	ABCA1/STARD4/NPC1/GRAMD1B/GRAMD1C/LDLR/ANXA2/OSBP/OSBPL2/SERAC1/VPS53
GOBP_REGULATION_OF_ATP_DEPENDENT_ACTIVITY	GOBP_REGULATION_OF_ATP_DEPENDENT_ACTIVITY	32	0.424806	1.42162	0.0572519	0.288477	0.248123	5111	tags=41%, list=25%, signal=30%	SLN/TOR1AIP2/AHSA1/TSC1/HNRNPU/RGN/PLN/VCPKMT/TOR1AIP1/DNAJB11/LTF/TNNT2/PLSCR1
GOBP_PHOSPHOLIPASE_C_PROTEIN_KINASE_C_SIGNAL_TRANSDUCTION	GOBP_PHOSPHOLIPASE_C_PROTEIN_KINASE_C_SIGNAL_TRANSDUCTION	14	0.561424	1.54857	0.0577788	0.288665	0.248284	4277	tags=43%, list=21%, signal=34%	ANKRD1/CCR7/DGKH/PRKCD/DGKG/EDN1
GOBP_CELLULAR_RESPONSE_TO_ZINC_ION	GOBP_CELLULAR_RESPONSE_TO_ZINC_ION	24	0.466466	1.45126	0.0579151	0.288665	0.248284	3413	tags=42%, list=17%, signal=35%	MT1M/MT1X/MT1H/MT1G/MT1A/MT1F/MT1E/GLRA1/MT1DP/MT1B
GOBP_TOLL_LIKE_RECEPTOR_3_SIGNALING_PATHWAY	GOBP_TOLL_LIKE_RECEPTOR_3_SIGNALING_PATHWAY	24	0.463252	1.44126	0.0579151	0.288665	0.248284	5682	tags=54%, list=28%, signal=39%	TNFAIP3/IRF1/PELI1/TNF/TRAF6/MAP3K7/HAVCR2/HCFC2/IKBKB/OAS1/RFTN1/UBQLN1/PTPN22
GOBP_ZINC_ION_TRANSPORT	GOBP_ZINC_ION_TRANSPORT	34	0.418191	1.41083	0.0573614	0.288665	0.248284	5383	tags=50%, list=26%, signal=37%	SLC30A1/SLC39A14/SLC39A10/SLC39A6/SLC39A9/SLC30A2/SLC30A9/SLC30A7/SLC11A2/SLC39A7/TRPM7/SLC30A10/TRPM3/AP3B1/TMEM163/SLC39A8/SLC1A1
GOBP_REGULATION_OF_CYTOSOLIC_CALCIUM_ION_CONCENTRATION	GOBP_REGULATION_OF_CYTOSOLIC_CALCIUM_ION_CONCENTRATION	56	0.369616	1.40978	0.057638	0.288665	0.248284	3863	tags=29%, list=19%, signal=23%	TRPC4/SV2B/CNR1/ITPR1/TRPC6/ATP2B4/CALB2/ATP2B1/CALCB/RYR2/PLN/OSBPL2/ASPH/TRPC3/TRPC7/CALCA
GOBP_NECROPTOTIC_PROCESS	GOBP_NECROPTOTIC_PROCESS	47	0.375471	1.38546	0.0576208	0.288665	0.248284	2694	tags=23%, list=13%, signal=20%	BIRC3/CYLD/RIPK1/FAS/CFLAR/OGT/PELI1/CASP8/TNF/MIR485/BIRC2
GOBP_NEGATIVE_REGULATION_OF_INTERLEUKIN_1_PRODUCTION	GOBP_NEGATIVE_REGULATION_OF_INTERLEUKIN_1_PRODUCTION	47	0.374415	1.38156	0.0576208	0.288665	0.248284	3530	tags=34%, list=17%, signal=28%	IL1B/TNFAIP3/MIR204/IL1RAP/IL10/IL1A/ZC3H12A/SERPINB1/IL1R2/NR1H4/IGF1/MIR142/MIR181A2/NLRP7/LILRB4/MIR98
GOBP_POSITIVE_REGULATION_OF_CANONICAL_WNT_SIGNALING_PATHWAY	GOBP_POSITIVE_REGULATION_OF_CANONICAL_WNT_SIGNALING_PATHWAY	114	0.317641	1.35774	0.0574799	0.288665	0.248284	4386	tags=32%, list=22%, signal=25%	SFRP2/SFRP4/LRRK2/WDR48/UBR5/PPP2R3A/NFKB1/TTC21B/ZEB2/DDX3X/VCP/RECK/SULF2/TNKS2/WLS/COL1A1/USP47/FGF9/CAPRIN2/RNF146/TNKS/USP8/ADNP/EGF/DKK2/VPS35/ZRANB1/USP34/SCEL/WDR20/FGFR2/SBNO1/CDH3/GPC3/WNK1/FGF2
GOBP_REGULATION_OF_MRNA_SPLICING_VIA_SPLICEOSOME	GOBP_REGULATION_OF_MRNA_SPLICING_VIA_SPLICEOSOME	116	0.304632	1.30354	0.0578662	0.288665	0.248284	4137	tags=34%, list=20%, signal=27%	HNRNPA1/SNW1/JMJD6/CCNL1/WTAP/SRPK1/DDX5/SON/RBM15/CWC22/SRPK2/NPM1/NUP98/SRSF7/NSRP1/FMR1/YTHDC1/THRAP3/RBM25/HNRNPU/SRSF5/SMU1/SNRNP200/RBM39/RBM5/RBM19/REST/RBM47/SRSF3/RBM7/SNRPD3/RBM23/CDK11A/UPF3B/TIA1/CELF1/SRSF6/METTL16/RBFOX1
GOBP_NEGATIVE_REGULATION_OF_PHOSPHORYLATION	GOBP_NEGATIVE_REGULATION_OF_PHOSPHORYLATION	116	0.304325	1.30222	0.0578662	0.288665	0.248284	4536	tags=38%, list=22%, signal=30%	SFRP2/SAMSN1/TAF7/DNAJC3/PARP14/DNAJA1/PTPN2/THY1/IL7/ZC3H12A/PPIA/ANKLE2/NOLC1/ADAR/NPM1/SOCS5/PARD3/SIRT1/SOCS4/HIPK3/AIDA/HNRNPU/RASSF2/PIBF1/PTPN1/CORO1C/C9orf72/PPP1R15B/ATG14/PTPRC/IBTK/PTPRJ/ADARB1/SLIT2/GADD45A/DEPTOR/PDCD4/IL7R/CDKN1A/MYCNOS/CEP85/SNX6/DAPK1/APC
GOBP_DETOXIFICATION	GOBP_DETOXIFICATION	144	0.287462	1.28288	0.0576923	0.288665	0.248284	3524	tags=24%, list=17%, signal=20%	ABCB1/CP/SLC30A1/MIR451A/TXNRD1/MT1M/MT1X/MT1H/AQP9/SOD2/ALDH1A1/MT1G/MT1A/PTGS2/TP53INP1/GCH1/MT1F/RAB29/CLIC2/MT1E/PRKCE/GSTO1/RDH11/SLC22A1/CAT/SLC22A2/SLC17A3/NFE2L2/ADK/MT1DP/MIR1-1/CLYBL/MT1B/TXN
GOBP_NEGATIVE_REGULATION_OF_COLLAGEN_METABOLIC_PROCESS	GOBP_NEGATIVE_REGULATION_OF_COLLAGEN_METABOLIC_PROCESS	17	-0.499475	-1.46805	0.0581162	0.289383	0.248902	909	tags=47%, list=4%, signal=45%	NOTCH1/CYP7A1/CIITA/CYGB/EMILIN1/KLF15/MIR218-1/MIR29A
GOBP_HYPERSENSITIVITY	GOBP_HYPERSENSITIVITY	14	0.549265	1.51503	0.0583501	0.289979	0.249414	2970	tags=36%, list=15%, signal=31%	FCER1A/FCGR2B/CCR7/BTK/C3
GOBP_NEGATIVE_REGULATION_OF_TRANSMEMBRANE_RECEPTOR_PROTEIN_SERINE_THREONINE_KINASE_SIGNALING_PATHWAY	GOBP_NEGATIVE_REGULATION_OF_TRANSMEMBRANE_RECEPTOR_PROTEIN_SERINE_THREONINE_KINASE_SIGNALING_PATHWAY	171	0.279994	1.27972	0.058319	0.289979	0.249414	3127	tags=21%, list=15%, signal=18%	SFRP2/LRP2/DKK1/SOSTDC1/MIR146A/CILP/TNFAIP6/FBN1/GDF15/ARID4A/CD109/FST/MIR204/ARID4B/ADAM17/MIR100/SPRY1/SNX25/MIR302B/OGT/MIR323A/GPR155/LTBP1/ZNF451/SMURF1/SIRT1/SORL1/MIR142/GLG1/MIR181A2/LRRC32/MTMR4/GREM1/HSPA5/DAND5/SKIL
GOBP_WOUND_HEALING_INVOLVED_IN_INFLAMMATORY_RESPONSE	GOBP_WOUND_HEALING_INVOLVED_IN_INFLAMMATORY_RESPONSE	10	0.624678	1.56478	0.0584505	0.290194	0.249599	1867	tags=50%, list=9%, signal=45%	HMOX1/HIF1A/IL1A/TLR4/F2R
GOBP_VESICLE_CYTOSKELETAL_TRAFFICKING	GOBP_VESICLE_CYTOSKELETAL_TRAFFICKING	53	0.353381	1.3397	0.0586081	0.290691	0.250027	5069	tags=43%, list=25%, signal=33%	CCDC186/MYO5A/KIF3A/PPFIA2/TANC2/RASGRP1/FYCO1/TRAK2/SPG11/BLOC1S2/HTT/KIF3B/DTNBP1/FBXW11/KIF1B/BLOC1S6/AP3M2/PAFAH1B1/KIF13A/AP3B1/MYO5C/TRAK1/KIF16B
GOBP_REGULATION_OF_MYELOID_CELL_APOPTOTIC_PROCESS	GOBP_REGULATION_OF_MYELOID_CELL_APOPTOTIC_PROCESS	25	-0.462923	-1.48448	0.0588034	0.290907	0.250213	2632	tags=28%, list=13%, signal=24%	HCAR2/BCL2/THRA/CLEC5A/APOH/GHSR/ADIPOQ
GOBP_PROSTAGLANDIN_TRANSPORT	GOBP_PROSTAGLANDIN_TRANSPORT	26	0.451749	1.43289	0.0588235	0.290907	0.250213	2547	tags=27%, list=13%, signal=24%	SLCO4A1/ACSL4/IL1B/PTGS2/PLA2G4A/SLC22A1/SLC22A2
GOBP_T_CELL_MIGRATION	GOBP_T_CELL_MIGRATION	70	0.354236	1.39589	0.0587572	0.290907	0.250213	2387	tags=23%, list=12%, signal=20%	CCL20/GPR15/CD69/CD200R1/ITGB3/PIK3CG/ABL2/CD200/ADAM17/CXCL13/MSN/GPR183/CCR2/CCL3/ITGA4/TNFSF14
GOBP_CORTICAL_CYTOSKELETON_ORGANIZATION	GOBP_CORTICAL_CYTOSKELETON_ORGANIZATION	54	0.357345	1.35644	0.0589319	0.291159	0.250429	5263	tags=44%, list=26%, signal=33%	IQGAP2/KIF21A/ECT2/EPB41/PLEK/NCKAP1L/AKAP11/EPB41L3/IQGAP1/FMNL2/EPB41L2/NCKAP1/PPFIA1/PLS1/LCP1/ROCK2/DLG1/ASB7/PAFAH1B1/ROCK1/TLN1/PTK2B/PDCD6IP/RHOBTB2
GOBP_REGULATION_OF_RELEASE_OF_SEQUESTERED_CALCIUM_ION_INTO_CYTOSOL_BY_SARCOPLASMIC_RETICULUM	GOBP_REGULATION_OF_RELEASE_OF_SEQUESTERED_CALCIUM_ION_INTO_CYTOSOL_BY_SARCOPLASMIC_RETICULUM	35	0.434559	1.48145	0.0591721	0.291349	0.250593	3682	tags=34%, list=18%, signal=28%	ANK2/CASQ2/CASQ1/CHD7/TRDN/CLIC2/GSTO1/RYR2/PLN/PDE4D/MIR1-1/ASPH
GOBP_LATE_ENDOSOME_TO_VACUOLE_TRANSPORT_VIA_MULTIVESICULAR_BODY_SORTING_PATHWAY	GOBP_LATE_ENDOSOME_TO_VACUOLE_TRANSPORT_VIA_MULTIVESICULAR_BODY_SORTING_PATHWAY	25	-0.45333	-1.45371	0.0591966	0.291349	0.250593	2592	tags=28%, list=13%, signal=24%	VPS37C/MVB12A/SNF8/VPS28/VPS25/CHMP6/MVB12B
GOBP_VENTRAL_SPINAL_CORD_DEVELOPMENT	GOBP_VENTRAL_SPINAL_CORD_DEVELOPMENT	46	-0.368152	-1.37908	0.059081	0.291349	0.250593	4246	tags=30%, list=21%, signal=24%	LHX1/CLN8/NKX2-2/LRP8/ASCL1/SHH/GLI3/ZC4H2/GLI2/PTCH1/HOXD10/TBX20/GATA2/MDGA2
GOBP_REGULATION_OF_MONOATOMIC_ION_TRANSPORT	GOBP_REGULATION_OF_MONOATOMIC_ION_TRANSPORT	392	0.239945	1.20139	0.0592	0.291349	0.250593	2532	tags=16%, list=12%, signal=14%	SLN/MS4A1/ABCB1/RGS4/SLC30A1/SERPINE2/ITGB3/ANK2/PIK3CG/CD84/FCRL3/CACNA1D/CASQ2/CEMIP/CASQ1/STC1/TRPC6/KCNN2/CTSS/GRIA1/HEPH/PDE4B/AKAP5/ATP2B4/EPB41/THY1/P2RY12/KCNJ2/CHD7/ATP2B1/TRPA1/CRACR2A/DPP10/PPP3CC/ABCC9/GRIN2A/MIR21/AHCYL1/CNTN1/DIAPH1/TRDN/MIR200C/PTPN3/ANK3/CLIC2/CCL3/SESTD1/F2R/CAB39/CRBN/UBR3/PRKCE/FMR1/GSTO1/ATP8B1/MIR30D/RYR2/FHL1/STC2/KCNS3/RCVRN
GOBP_NEPHRON_EPITHELIUM_DEVELOPMENT	GOBP_NEPHRON_EPITHELIUM_DEVELOPMENT	120	-0.289136	-1.29048	0.0593607	0.291857	0.25103	3662	tags=28%, list=18%, signal=23%	AMPD2/FOXD1/KIF26B/PKD1/HEYL/WNT7B/SMO/CD34/LGR4/WNT11/FOXJ1/BCL2/HS3ST3A1/CTNNBIP1/IRX3/WNK4/SHH/HOXB7/GLI3/SOX8/PTCH1/DCHS1/KLF15/IRX2/NPHS2/IRX1/GREB1L/PAX8/DLL1/NOG/CALB1/BMP4/GATA3
GOBP_ENDOCARDIAL_CUSHION_FORMATION	GOBP_ENDOCARDIAL_CUSHION_FORMATION	30	-0.427116	-1.44904	0.0595483	0.292276	0.25139	3318	tags=30%, list=16%, signal=25%	HEYL/MSX1/TBX3/DCHS1/ENG/TBX20/NOG/BMP4/APLNR
GOBP_CILIUM_ORGANIZATION	GOBP_CILIUM_ORGANIZATION	407	0.239894	1.2048	0.0595611	0.292276	0.25139	4286	tags=26%, list=21%, signal=21%	CYLD/CC2D2B/CFAP70/LRRK2/DNAH5/GORAB/CCP110/DAW1/ATP6V1D/AHI1/CEP162/AXDND1/ARMC9/CCDC88A/SYNE2/LCA5L/CCDC181/MKKS/LUZP1/KIF3A/WDR19/CDKL5/TTC21B/DNHD1/TBC1D15/IFT57/OFD1/CFAP161/TRIM32/BBS4/UBXN10/LPAR1/BBS12/SYNE1/CEP70/IQUB/LCA5/IQCG/RABGAP1/CEP290/MAPRE1/RAB29/RAB8B/TBC1D8/CEP350/RP2/ZMYND12/ARL13B/TBC1D1/CFAP221/CFAP69/CEP128/ALPK1/CEP126/LIMA1/CCDC88C/PCM1/AVIL/USP9X/PIBF1/EVI5/TAPT1/LRGUK/…
GOBP_CORONARY_VASCULATURE_MORPHOGENESIS	GOBP_CORONARY_VASCULATURE_MORPHOGENESIS	16	0.540021	1.54278	0.0598802	0.292827	0.251864	5146	tags=50%, list=25%, signal=37%	LRP2/SGCD/TGFBR1/MIR1-1/TGFBR3/FGF2/SPRED1/ARID2
GOBP_LEUKOCYTE_MIGRATION_INVOLVED_IN_INFLAMMATORY_RESPONSE	GOBP_LEUKOCYTE_MIGRATION_INVOLVED_IN_INFLAMMATORY_RESPONSE	19	0.508965	1.523	0.0599613	0.292827	0.251864	1486	tags=21%, list=7%, signal=20%	SLAMF1/SELE/FFAR2/PTN
GOBP_TELOMERE_LOCALIZATION	GOBP_TELOMERE_LOCALIZATION	11	0.595349	1.51533	0.0600414	0.292827	0.251864	3186	tags=45%, list=16%, signal=38%	SPDYA/SPO11/TERB1/NUP98/ATM
GOBP_NEGATIVE_REGULATION_OF_STEROL_TRANSPORT	GOBP_NEGATIVE_REGULATION_OF_STEROL_TRANSPORT	25	-0.462328	-1.48257	0.0600748	0.292827	0.251864	2460	tags=28%, list=12%, signal=25%	ABCA2/SHH/MIR27A/MIR130B/MAPK3/MIR26A1/ADIPOQ
GOBP_TRIGLYCERIDE_CATABOLIC_PROCESS	GOBP_TRIGLYCERIDE_CATABOLIC_PROCESS	32	-0.42891	-1.46719	0.0600755	0.292827	0.251864	2164	tags=25%, list=11%, signal=22%	PNPLA3/FUT1/PNPLA5/PNPLA2/GPIHBP1/LIPE/PNPLA4/PLIN1
GOBP_PYRIMIDINE_NUCLEOTIDE_BIOSYNTHETIC_PROCESS	GOBP_PYRIMIDINE_NUCLEOTIDE_BIOSYNTHETIC_PROCESS	32	-0.426363	-1.45848	0.0600755	0.292827	0.251864	3142	tags=31%, list=15%, signal=26%	CMPK2/NME5/DHODH/DCK/UPP2/SHMT1/DUT/NME4/AK5/DTYMK
GOBP_POLYSACCHARIDE_CATABOLIC_PROCESS	GOBP_POLYSACCHARIDE_CATABOLIC_PROCESS	31	0.432661	1.42401	0.0600775	0.292827	0.251864	1844	tags=23%, list=9%, signal=21%	CHIT1/MGAM/RB1CC1/AGL/ATG2B/WIPI1/PHKG1
GOBP_INTERLEUKIN_18_PRODUCTION	GOBP_INTERLEUKIN_18_PRODUCTION	13	0.580913	1.57894	0.0603221	0.293737	0.252647	2001	tags=38%, list=10%, signal=35%	CD84/TLR2/IL10/DHX9/TNF
GOBP_RAB_PROTEIN_SIGNAL_TRANSDUCTION	GOBP_RAB_PROTEIN_SIGNAL_TRANSDUCTION	22	0.498245	1.51368	0.0604361	0.29401	0.252882	2931	tags=36%, list=14%, signal=31%	RAB39B/RAB30/DENND4A/DENND3/RAB3GAP1/RAB9B/MADD/DENND4C
GOBP_ACTIVATION_OF_PROTEIN_KINASE_ACTIVITY	GOBP_ACTIVATION_OF_PROTEIN_KINASE_ACTIVITY	46	0.376958	1.38929	0.0605505	0.294285	0.253118	2777	tags=30%, list=14%, signal=26%	TNFRSF10B/ECT2/CCDC88A/TNFRSF10A/RIPK1/FGF1/PPIA/TLR6/ANGPT1/TOM1L1/IGF1/TRAF6/CHI3L1/PIBF1
GOBP_ENTRAINMENT_OF_CIRCADIAN_CLOCK	GOBP_ENTRAINMENT_OF_CIRCADIAN_CLOCK	25	-0.461281	-1.47921	0.0607105	0.294549	0.253346	2679	tags=40%, list=13%, signal=35%	PER2/PER3/PER1/MTA1/NR2F6/PDE6B/USP2/CRTC1/GNA11/TP53
GOBP_NUCLEOTIDE_BINDING_DOMAIN_LEUCINE_RICH_REPEAT_CONTAINING_RECEPTOR_SIGNALING_PATHWAY	GOBP_NUCLEOTIDE_BINDING_DOMAIN_LEUCINE_RICH_REPEAT_CONTAINING_RECEPTOR_SIGNALING_PATHWAY	26	0.451083	1.43077	0.0607211	0.294549	0.253346	5866	tags=65%, list=29%, signal=47%	BIRC3/CYLD/TNFAIP3/TLR4/LACC1/MAP3K7/OTULIN/BIRC2/RIPK2/RNF34/NOD2/ERBIN/XIAP/SLC15A2/NFKBIA/PTPN22/SLC46A2
GOBP_NEGATIVE_REGULATION_OF_PEPTIDYL_TYROSINE_PHOSPHORYLATION	GOBP_NEGATIVE_REGULATION_OF_PEPTIDYL_TYROSINE_PHOSPHORYLATION	22	0.484908	1.47316	0.0613861	0.296077	0.25466	2777	tags=36%, list=14%, signal=31%	SFRP2/SAMSN1/PARP14/PTPN2/IL7/SOCS5/SOCS4/PIBF1
GOBP_NEGATIVE_REGULATION_OF_LIPID_STORAGE	GOBP_NEGATIVE_REGULATION_OF_LIPID_STORAGE	22	0.481863	1.46391	0.0613861	0.296077	0.25466	2370	tags=36%, list=12%, signal=32%	MIR146A/ITGB3/ABCA1/PTPN2/TTC39B/TNF/IL6/ITGAV
GOBP_REGULATION_OF_TRIGLYCERIDE_METABOLIC_PROCESS	GOBP_REGULATION_OF_TRIGLYCERIDE_METABOLIC_PROCESS	44	-0.36894	-1.37405	0.0613108	0.296077	0.25466	2166	tags=39%, list=11%, signal=35%	NR1H3/KAT5/TMX1/LMF1/GPLD1/MIR30C1/CTDNEP1/APOH/FUT1/PNPLA2/SREBF1/CIDEB/SLC27A1/DGAT2/THRSP/PLIN1/CIDEC
GOBP_NEGATIVE_REGULATION_OF_TOR_SIGNALING	GOBP_NEGATIVE_REGULATION_OF_TOR_SIGNALING	66	0.345345	1.35461	0.0613383	0.296077	0.25466	5324	tags=47%, list=26%, signal=35%	NPC1/UBR1/HIF1A/TBK1/SESN3/PELI1/SAR1B/MTM1/SIRT1/USP7/TSC1/RNF152/CRYBA1/ATM/PRKAA2/PREX1/FNIP1/WDR59/YWHAZ/UBR2/FNIP2/DEPTOR/GSK3B/OTUD7B/RPS6KB1/FLCN/MIRLET7F1/SAR1A/ATXN3L/UBE2W/YWHAG
GOBP_FOCAL_ADHESION_ASSEMBLY	GOBP_FOCAL_ADHESION_ASSEMBLY	84	0.331334	1.34446	0.0612245	0.296077	0.25466	5093	tags=37%, list=25%, signal=28%	ITGA2/SLK/MYOC/ANKRD28/PEAK1/MAP4K4/THY1/PHLDB2/LIMCH1/THBS1/KDR/MACF1/TSC1/PTPRK/VCL/GREM1/CORO1C/PIP5K1A/PTPRJ/EFNA5/ACTN2/ROCK2/CLASP1/CTTN/CDH11/ROCK1/TLN1/FERMT2/EPHA3/DUSP22/TEK
GOBP_NUCLEAR_TRANSPORT	GOBP_NUCLEAR_TRANSPORT	318	0.244657	1.21433	0.0612245	0.296077	0.25466	4927	tags=31%, list=24%, signal=24%	IL1B/HSP90AA1/LRRK2/UBR5/HNRNPA1/NUP58/BAG3/ECT2/ZC3H11A/SMG1/IER3/ZC3H12A/TPR/NUP133/UPF2/ANGPT1/IPO7/PCID2/RBM22/AHCYL1/IPO8/ZPR1/KPNA4/KCNQ3/DHX9/IPO5/NUP88/IWS1/PHAX/TNPO1/KPNA6/ADAR/RANBP6/NPM1/NMD3/STK4/SP100/EIF4A3/NSUN2/HNRNPA2B1/SMURF1/FGF9/NUP98/FYTTD1/FMR1/YTHDC1/HCLS1/MX2/XPO5/THOC2/PTPN11/CDH1/KPNA1/NUP50/HSPA9/SPG11/NXF1/AKAP8L/XPO4/NF1/MALT1/SQSTM1/PRKCD/SRSF3/FBXO22/NCBP2/PTTG1IP/…
GOBP_REGULATION_OF_ACTION_POTENTIAL	GOBP_REGULATION_OF_ACTION_POTENTIAL	63	0.34756	1.36359	0.0614828	0.296262	0.254819	2325	tags=22%, list=11%, signal=20%	DSP/DSG2/ANK2/DSC2/CASQ2/AKAP9/KCNJ2/TRPA1/NALCN/KCNQ3/HCN1/TNF/FMR1/RYR2
GOBP_REGULATION_OF_ANOIKIS	GOBP_REGULATION_OF_ANOIKIS	22	0.497427	1.51119	0.0616328	0.296475	0.255002	4664	tags=45%, list=23%, signal=35%	CEACAM5/NTRK2/CEACAM6/ZNF304/ITGB1/PIK3CA/CRYBA1/ITGA5/BCL2L1/PTRH2
GOBP_REGULATION_OF_INTRINSIC_APOPTOTIC_SIGNALING_PATHWAY	GOBP_REGULATION_OF_INTRINSIC_APOPTOTIC_SIGNALING_PATHWAY	173	0.276345	1.26492	0.0616438	0.296475	0.255002	3217	tags=21%, list=16%, signal=18%	SFRP2/IL20RA/VNN1/DDIT3/CYLD/FCGR2B/LRRK2/EIF2AK3/SOD2/DNAJA1/PTGS2/PMAIP1/BCLAF1/PTPN2/IL10/HIF1A/TRIM32/DDX3X/PPIA/MIR21/USP47/BDKRB2/NCK1/RRN3/MDM2/SIRT1/PIK3CB/BECN1/IVNS1ABP/NFE2L2/PTPN1/FBXW7/KDM1A/RRM2B/SKIL/CTNNB1
GOBP_REGULATION_OF_PLASMA_MEMBRANE_ORGANIZATION	GOBP_REGULATION_OF_PLASMA_MEMBRANE_ORGANIZATION	16	0.53865	1.53886	0.0618762	0.296749	0.255237	4616	tags=56%, list=23%, signal=44%	CASP7/AHNAK/ATP8B1/SH3GLB1/ANXA2/GSN/ASAP1/SYTL4/MYH9
GOBP_STRIATUM_DEVELOPMENT	GOBP_STRIATUM_DEVELOPMENT	20	0.501637	1.50026	0.0618762	0.296749	0.255237	2854	tags=35%, list=14%, signal=30%	LRRK2/MKKS/ALDH1A3/BBS4/ZSWIM6/RARB/SECISBP2
GOBP_FACE_DEVELOPMENT	GOBP_FACE_DEVELOPMENT	50	0.36268	1.35957	0.0617978	0.296749	0.255237	2491	tags=26%, list=12%, signal=23%	DKK1/PDGFRA/ALDH1A2/MKKS/ALDH1A3/CHD7/BBS4/CRISPLD2/COL1A1/ARID5B/RAB3GAP1/PTPN11/NIPBL
GOBP_SUBSTRATE_DEPENDENT_CELL_MIGRATION	GOBP_SUBSTRATE_DEPENDENT_CELL_MIGRATION	27	0.470957	1.50357	0.0619411	0.296779	0.255263	5214	tags=48%, list=26%, signal=36%	ITGA2/P2RY12/MYH10/ITGA11/NCK1/STK4/PTPRC/SLIT2/SDCBP/TNFRSF12A/CTTN/FN1/FBLN1
GOBP_ESCRT_COMPLEX_DISASSEMBLY	GOBP_ESCRT_COMPLEX_DISASSEMBLY	10	0.617836	1.54764	0.0622013	0.297412	0.255808	4486	tags=70%, list=22%, signal=55%	IST1/CHMP1B/VPS4B/CHMP2B/VTA1/CHMP5/CHMP7
GOBP_C21_STEROID_HORMONE_BIOSYNTHETIC_PROCESS	GOBP_C21_STEROID_HORMONE_BIOSYNTHETIC_PROCESS	21	-0.465949	-1.44475	0.062249	0.297412	0.255808	533	tags=14%, list=3%, signal=14%	STARD3/CYP11A1/TSPO
GOBP_PRIMARY_ALCOHOL_METABOLIC_PROCESS	GOBP_PRIMARY_ALCOHOL_METABOLIC_PROCESS	94	-0.308491	-1.33099	0.0622222	0.297412	0.255808	2085	tags=20%, list=10%, signal=18%	AKR7A2/CYP1A2/PNPLA2/SULT1E1/PECR/ADH7/RPE65/GDPD3/DGAT2/AKR1B10/DGAT1/SULT1C4/RBP4/SULT2A1/CYP11A1/HSD11B2/LIPE/SULT1A1/PNPLA4
GOBP_REGULATION_OF_ANGIOTENSIN_LEVELS_IN_BLOOD	GOBP_REGULATION_OF_ANGIOTENSIN_LEVELS_IN_BLOOD	14	0.545737	1.5053	0.0623742	0.29773	0.256081	530	tags=21%, list=3%, signal=21%	CPA3/CMA1/ENPEP
GOBP_PULMONARY_VALVE_DEVELOPMENT	GOBP_PULMONARY_VALVE_DEVELOPMENT	24	-0.453751	-1.4517	0.062437	0.297749	0.256098	885	tags=21%, list=4%, signal=20%	SMAD6/TBX20/BMP4/GJA5/HEY1
GOBP_T_HELPER_17_CELL_DIFFERENTIATION	GOBP_T_HELPER_17_CELL_DIFFERENTIATION	54	0.355045	1.34771	0.0626151	0.298318	0.256587	2529	tags=28%, list=12%, signal=24%	CD69/NFKBIZ/JAK1/ZC3H12A/IRF4/MIR21/LY9/ENTPD7/IL6ST/IL6/RORA/IL6R/TNFSF18/RC3H1/RC3H2
GOBP_NUCLEAR_BODY_ORGANIZATION	GOBP_NUCLEAR_BODY_ORGANIZATION	17	0.526331	1.52503	0.0636183	0.298336	0.256602	1998	tags=35%, list=10%, signal=32%	ETS1/DYRK3/ZPR1/SRPK2/AFF2/USPL1
GOBP_NEUTROPHIL_MEDIATED_CYTOTOXICITY	GOBP_NEUTROPHIL_MEDIATED_CYTOTOXICITY	17	0.526292	1.52492	0.0636183	0.298336	0.256602	1474	tags=24%, list=7%, signal=22%	ARG1/CXCL6/DNASE1L3/DAO
GOBP_ESTABLISHMENT_OF_LYMPHOCYTE_POLARITY	GOBP_ESTABLISHMENT_OF_LYMPHOCYTE_POLARITY	15	0.538529	1.5224	0.0633663	0.298336	0.256602	1343	tags=27%, list=7%, signal=25%	CCR7/ABL2/CRTAM/DOCK2
GOBP_DESMOSOME_ORGANIZATION	GOBP_DESMOSOME_ORGANIZATION	15	0.538518	1.52237	0.0633663	0.298336	0.256602	2417	tags=40%, list=12%, signal=35%	DSP/DSG2/GRHL1/DSC1/PRKCA/CDH1
GOBP_CEREBRAL_CORTEX_GABAERGIC_INTERNEURON_DIFFERENTIATION	GOBP_CEREBRAL_CORTEX_GABAERGIC_INTERNEURON_DIFFERENTIATION	12	-0.560238	-1.49055	0.0627451	0.298336	0.256602	4608	tags=42%, list=23%, signal=32%	NKX2-1/ASCL1/FEZF2/RAC3/LHX6
GOBP_TETRAHYDROFOLATE_METABOLIC_PROCESS	GOBP_TETRAHYDROFOLATE_METABOLIC_PROCESS	18	-0.493487	-1.46375	0.0630081	0.298336	0.256602	1655	tags=33%, list=8%, signal=31%	MTHFD1/SLC46A1/SHMT1/SHMT2/ALDH1L1/DHFR
GOBP_VASCULAR_WOUND_HEALING	GOBP_VASCULAR_WOUND_HEALING	22	0.480616	1.46012	0.0633663	0.298336	0.256602	2184	tags=32%, list=11%, signal=28%	MIR451A/SERPINE1/TNFAIP3/HTN1/SMOC2/TNF/KDR
GOBP_REGULATION_OF_CELL_FATE_SPECIFICATION	GOBP_REGULATION_OF_CELL_FATE_SPECIFICATION	22	0.480519	1.45982	0.0633663	0.298336	0.256602	575	tags=14%, list=3%, signal=13%	SFRP2/DKK1/CHD4
GOBP_POSITIVE_T_CELL_SELECTION	GOBP_POSITIVE_T_CELL_SELECTION	49	0.364873	1.3619	0.0634328	0.298336	0.256602	4655	tags=41%, list=23%, signal=32%	CD69/CYLD/THEMIS/JAK1/PTPN2/DOCK2/IRF4/LY9/IL6ST/IL6/IL6R/TOX/TNFSF18/PTPRC/SLAMF6/OPA1/EP300/BATF/MTOR/STAT3
GOBP_UNSATURATED_FATTY_ACID_BIOSYNTHETIC_PROCESS	GOBP_UNSATURATED_FATTY_ACID_BIOSYNTHETIC_PROCESS	49	0.364037	1.35877	0.0634328	0.298336	0.256602	3491	tags=33%, list=17%, signal=27%	IL1B/ALOX15/HPGDS/PNPLA8/ALOX15B/ELOVL2/MIR204/PLA2G4F/PTGS2/PTGIS/SIRT1/PLA2G4A/PIBF1/AKR1C3/ELOVL6/ELOVL4
GOBP_CELLULAR_RESPONSE_TO_HYDROGEN_PEROXIDE	GOBP_CELLULAR_RESPONSE_TO_HYDROGEN_PEROXIDE	62	0.347355	1.35797	0.0631769	0.298336	0.256602	4277	tags=32%, list=21%, signal=26%	OSER1/CYP1B1/TNFAIP3/IL18RAP/ECT2/RIPK1/TOP2B/TRPA1/SETX/ERN1/SIRT1/IL6/CAT/BECN1/NFE2L2/PRKCD/TXN/EZH2/AIFM1/EDN1
GOBP_REGULATION_OF_DEFENSE_RESPONSE_TO_VIRUS	GOBP_REGULATION_OF_DEFENSE_RESPONSE_TO_VIRUS	56	0.350953	1.33859	0.062963	0.298336	0.256602	2210	tags=23%, list=11%, signal=21%	AIM2/IL1B/HSP90AA1/TRIM38/TNFAIP3/EIF2AK4/ZDHHC11/PARP9/TRAF3/ZC3H12A/DHX9/TRIM22/FGL2
GOBP_REGULATION_OF_CILIUM_ASSEMBLY	GOBP_REGULATION_OF_CILIUM_ASSEMBLY	94	0.322097	1.33641	0.0634058	0.298336	0.256602	5609	tags=40%, list=28%, signal=29%	CYLD/LRRK2/CCP110/CCDC88A/SYNE2/LUZP1/CDKL5/TBC1D15/TRIM32/BBS4/LPAR1/SYNE1/RABGAP1/RAB29/TBC1D8/TBC1D1/LIMA1/EVI5/TAPT1/MAK/HTT/TBC1D30/WDR44/GDI2/GSK3B/SAXO1/ATG5/CNTROB/SDCCAG8/TCHP/TBC1D5/CEP120/ADAMTS16/ODF2L/LIMK2/YAP1/TBC1D2B/IFT20
GOBP_POSITIVE_REGULATION_OF_INTRACELLULAR_PROTEIN_TRANSPORT	GOBP_POSITIVE_REGULATION_OF_INTRACELLULAR_PROTEIN_TRANSPORT	96	0.316115	1.31772	0.0631769	0.298336	0.256602	4252	tags=36%, list=21%, signal=29%	IL1B/HSP90AA1/ICE1/UBR5/BAG3/ECT2/AKAP5/ZC3H12A/TPR/SAR1B/SEC24D/RBM22/ZPR1/CEP290/RAB29/IPO5/SEC24A/SORL1/HCLS1/CDH1/PCM1/SEC31B/XPO4/PRKCD/PDCD10/ASPH/CTDSPL2/SEC31A/PIK3R1/TENM1/EP300/PLK3/MAPK14/GSK3B/EDEM1
GOBP_SMOOTH_MUSCLE_CELL_PROLIFERATION	GOBP_SMOOTH_MUSCLE_CELL_PROLIFERATION	141	0.289356	1.28453	0.0636042	0.298336	0.256602	4582	tags=34%, list=23%, signal=27%	ITGA2/MIR146A/HMOX1/DDIT3/ITGB3/OGN/DDR2/EREG/TNFAIP3/SOD2/MIR301A/HPGD/IL10/ADAMTS1/TLR4/MIR21/IGF1/ERN1/THBS1/TNF/FGF9/IL6/MIR96/IL6R/MAP3K7/PRKCA/PIK3CA/IRAK4/PTGIR/NAA35/PPARGC1A/CTNNB1/GJA1/MIR1-1/BMPR1A/PRKG1/PDCD4/XRCC6/PIK3R1/FGFR2/CDH13/CDKN1A/EDN1/TPM1/FGF2/MIR208A/JUN/PAK1
GOBP_RESPONSE_TO_ETHANOL	GOBP_RESPONSE_TO_ETHANOL	129	-0.282052	-1.28348	0.0634921	0.298336	0.256602	1949	tags=20%, list=10%, signal=18%	MYD88/ELK1/TNFRSF11A/FAAH/TBXA2R/CDK1/CASP9/CDO1/CCL7/NR0B2/CCND1/SREBF1/SLC10A1/ADH7/CLDN5/FOSB/NPY5R/LEP/ADCYAP1R1/RBP4/TACR1/CRHBP/GATA3/ACTC1/HMGCS2/ADIPOQ
GOBP_LEUKOCYTE_CHEMOTAXIS	GOBP_LEUKOCYTE_CHEMOTAXIS	215	0.264622	1.24096	0.0630324	0.298336	0.256602	5193	tags=37%, list=26%, signal=28%	SLAMF1/KIT/TNFAIP6/SERPINE1/CAMK1D/IL1B/PIK3CG/CCL13/CXCL6/CXCL8/CCR7/FFAR2/DPP4/STAP1/CCL8/ADAM17/CXCL13/PDE4B/IL10/NCKAP1L/KLRC4-KLRK1/GPR183/CXCR5/PIKFYVE/PPIA/PTN/CCR2/CCL3/THBS1/PPBP/FOLR2/SWAP70/IL6/CXCR4/IL6R/JAML/TNFSF14/TNFSF18/FLT1/EDNRB/GREM1/C3/CORO1C/ANO6/IL16/DNM1L/PTPRJ/PREX1/SLIT2/LYST/MTUS1/APP/CALCA/CXCR1/ADAM10/MSTN/VAV1/ITGA9/EDN1/WNK1/NINJ1/SRP54/CTSG/GBF1/MAPK1/OXSR1/LGMN/MM…
GOBP_CHROMOSOME_LOCALIZATION	GOBP_CHROMOSOME_LOCALIZATION	120	-0.286067	-1.27679	0.0639269	0.299446	0.257557	2414	tags=19%, list=12%, signal=17%	CDCA8/SPAG5/CENPQ/ZWINT/CDK1/MEIOC/NDC80/SKA2/BIRC5/CENPV/CHMP6/FMN2/KNL1/KIF14/SPC24/NUF2/DLGAP5/SKA3/KIF2C/SKA1/TTK/SGO1/SPC25
GOBP_PHAGOCYTOSIS	GOBP_PHAGOCYTOSIS	227	0.260627	1.22931	0.0639731	0.299446	0.257557	4986	tags=33%, list=25%, signal=25%	SLAMF1/ITGA2/CFB/ITGB3/CAMK1D/FCGR2B/ALOX15/ABCA1/STAP1/C4BPB/TLR2/HAVCR1/JMJD6/NCKAP1L/COLEC10/DOCK2/TLR4/PIKFYVE/VIPAS39/CCR2/LDLR/ITGB1/THBS1/ITGAM/PRKCE/C4BPA/ITGAV/ARHGAP12/RAB27A/BTK/BECN1/CDC42SE2/PIK3CA/CD14/MERTK/RAB7B/CRYBA1/SPG11/ELMO2/PRKCG/C3/GSN/CORO1C/PIP5K1A/ANO6/SIRPB1/YES1/PTPRC/RAB31/PRKCD/MYO1G/PTPRJ/BIN2/CLCN3/LYST/NCF2/C2/CEBPE/MASP1/VAV1/LYAR/RUBCN/VPS33B/PAK1/ANXA3/MYH9/ST…
GOBP_NEGATIVE_REGULATION_OF_HYDROLASE_ACTIVITY	GOBP_NEGATIVE_REGULATION_OF_HYDROLASE_ACTIVITY	28	0.462481	1.48549	0.064628	0.300504	0.258467	2472	tags=25%, list=12%, signal=22%	SERPINB8/LRRK2/CR1/SERPINB1/KLRC4-KLRK1/ARFGEF1/FICD
GOBP_MACROPHAGE_PROLIFERATION	GOBP_MACROPHAGE_PROLIFERATION	12	-0.557142	-1.48232	0.0647059	0.300504	0.258467	3204	tags=33%, list=16%, signal=28%	TREM2/IL34/MAPK3/MIR181B1
GOBP_REGULATION_OF_DOPAMINE_RECEPTOR_SIGNALING_PATHWAY	GOBP_REGULATION_OF_DOPAMINE_RECEPTOR_SIGNALING_PATHWAY	10	0.591647	1.48204	0.0644491	0.300504	0.258467	3672	tags=40%, list=18%, signal=33%	RGS4/LRRK2/DTNBP1/VPS35
GOBP_RESPONSE_TO_L_LEUCINE	GOBP_RESPONSE_TO_L_LEUCINE	14	0.536997	1.48119	0.0643863	0.300504	0.258467	4384	tags=50%, list=22%, signal=39%	UBR1/SESN3/PIK3C3/PIK3CA/UBR2/EP300/MTOR
GOBP_POSITIVE_REGULATION_OF_T_CELL_MEDIATED_IMMUNITY	GOBP_POSITIVE_REGULATION_OF_T_CELL_MEDIATED_IMMUNITY	60	0.36512	1.41672	0.064353	0.300504	0.258467	2252	tags=23%, list=11%, signal=21%	SLAMF1/CD1C/IL1B/IL1R1/HSPD1/CD1A/CD1B/FBXO38/ZBTB1/MR1/TNFSF4/IL6/TRAF6/MAP3K7
GOBP_REGULATION_OF_LIPID_CATABOLIC_PROCESS	GOBP_REGULATION_OF_LIPID_CATABOLIC_PROCESS	61	-0.352137	-1.38458	0.0647321	0.300504	0.258467	3414	tags=33%, list=17%, signal=27%	IRS2/HCAR1/ENPP7/SCT/SIRT6/TYSND1/HCAR2/THRA/IRS1/FUT1/PNPLA2/MIR127/AKT2/ACACB/ADRA2A/ABCD2/ABCD1/PLIN1/CIDEA/CIDEC
GOBP_MITOCHONDRIAL_TRANSPORT	GOBP_MITOCHONDRIAL_TRANSPORT	88	-0.313831	-1.33866	0.0646552	0.300504	0.258467	5851	tags=42%, list=29%, signal=30%	NPTX1/MPC2/SLC25A6/MPC1/ABCB10/NAIF1/BAK1/MUL1/ALKBH7/UCP2/EYA2/ARHGAP11B/SLC25A20/NOL3/SFXN5/ZNF205/RHOT2/SIVA1/MTCH2/TMEM102/SLC25A39/MTX2/BAD/BCL2/SLC25A29/BOK/SLC25A40/SFXN4/STPG1/TMEM14A/SLC35F6/GSK3A/SLC25A15/STARD3/MPV17L/UCP1/MIR29A
GOBP_REGULATION_OF_NOTCH_SIGNALING_PATHWAY	GOBP_REGULATION_OF_NOTCH_SIGNALING_PATHWAY	96	-0.303365	-1.31023	0.0647321	0.300504	0.258467	3252	tags=34%, list=16%, signal=29%	ZMIZ1/DLL4/HIF1AN/SLC35C2/SRC/NRARP/MESP1/ITGB1BP1/ACVRL1/ASCL1/GAS2/LFNG/MIR141/GDF2/EPN2/NEURL1/ARRDC1/POFUT1/RITA1/LLGL1/RFNG/TSPAN15/EGFL7/SLC35C1/DLK2/NLE1/JAG2/MFNG/DLL1/GATA2/TP63/MIR126/HEY1
GOBP_NEGATIVE_REGULATION_OF_PROTEIN_CONTAINING_COMPLEX_ASSEMBLY	GOBP_NEGATIVE_REGULATION_OF_PROTEIN_CONTAINING_COMPLEX_ASSEMBLY	135	0.291807	1.28483	0.0644007	0.300504	0.258467	5154	tags=36%, list=25%, signal=27%	DKK1/RIOK3/MKKS/JMJD6/LMOD1/DDX3X/IFI16/OGT/ADD3/BBS4/SCIN/TFIP11/MAPRE1/CRBN/SORL1/AIDA/ARFGEF1/TMOD1/CSNK1A1/AVIL/BIRC2/SPTAN1/GSN/EPS8/HSPA5/SSH1/SSH2/PRKCD/TMOD2/SLIT2/SPTBN1/VPS35/HSPA8/PTGER4/ASB2/EP300/ZNF827/GSK3B/PRKCZ/FBXL2/TRIM31/TWF1/LAMP2/DYRK1A/CAPZA2/LMOD3/SVIL/FLII/RDX
GOBP_DNA_TEMPLATED_TRANSCRIPTION_ELONGATION	GOBP_DNA_TEMPLATED_TRANSCRIPTION_ELONGATION	147	0.288671	1.29358	0.0647986	0.300538	0.258496	4477	tags=34%, list=22%, signal=27%	CTR9/EAF1/SART3/INTS6/MED8/PCID2/WDR43/ELP2/IWS1/POLR2B/POLR1E/RAD54L2/MED17/AFF2/MED6/INTS10/SUPT6H/TEFM/CCNT1/AFF4/RTF1/ELL/HNRNPU/ELL2/CCNT2/PPP2CA/RNF168/ZMYND11/LEO1/SUPT16H/ZC3H6/EAF2/CTNNB1/AFF3/SETD5/NCBP2/MED27/ZMYND8/INTS4/INTS12/EZH2/KAT7/POLR1C/MED23/PBRM1/MED1/TCEANC/SETD2/POLR2M/RNF8
GOBP_REGULATION_OF_PROTEIN_MATURATION	GOBP_REGULATION_OF_PROTEIN_MATURATION	62	0.345019	1.34884	0.0649819	0.301113	0.258991	3179	tags=24%, list=16%, signal=20%	FGA/SERPINE2/SERPINE1/LRRK2/PLAT/IL1R2/PLAU/THBS1/CCBE1/ANXA2/RASAL2/GLG1/ANXA2P2/GSN/NLRP7
GOBP_STEROL_BIOSYNTHETIC_PROCESS	GOBP_STEROL_BIOSYNTHETIC_PROCESS	66	0.343442	1.34714	0.0650558	0.30118	0.259048	608	tags=12%, list=3%, signal=12%	HMGCS1/HMGCR/CFTR/MSMO1/SQLE/INSIG1/CYP51A1/IDI1
GOBP_REGULATION_OF_NUCLEAR_TRANSCRIBED_MRNA_CATABOLIC_PROCESS_DEADENYLATION_DEPENDENT_DECAY	GOBP_REGULATION_OF_NUCLEAR_TRANSCRIBED_MRNA_CATABOLIC_PROCESS_DEADENYLATION_DEPENDENT_DECAY	22	0.494804	1.50322	0.0652229	0.301404	0.259241	3585	tags=36%, list=18%, signal=30%	DHX36/DHX9/RC3H1/HNRNPU/CNOT1/AGO2/CSDE1/TNRC6B
GOBP_NEGATIVE_REGULATION_OF_ATP_DEPENDENT_ACTIVITY	GOBP_NEGATIVE_REGULATION_OF_ATP_DEPENDENT_ACTIVITY	13	0.55165	1.49941	0.0651731	0.301404	0.259241	2791	tags=31%, list=14%, signal=27%	SLN/TSC1/PLN/VCPKMT
GOBP_POSITIVE_REGULATION_OF_EXECUTION_PHASE_OF_APOPTOSIS	GOBP_POSITIVE_REGULATION_OF_EXECUTION_PHASE_OF_APOPTOSIS	20	0.512763	1.53353	0.0657437	0.301979	0.259736	1683	tags=40%, list=8%, signal=37%	HSPD1/CASP10/TP53BP2/RIPK1/ZC3H12A/CASP8/FAP/PTGIS
GOBP_SPECIFICATION_OF_ANIMAL_ORGAN_IDENTITY	GOBP_SPECIFICATION_OF_ANIMAL_ORGAN_IDENTITY	36	0.417083	1.41992	0.065764	0.301979	0.259736	1398	tags=17%, list=7%, signal=16%	LRP2/DKK1/ROBO2/SPRY1/FGF1/WNT2B
GOBP_RESPONSE_TO_LIPOPROTEIN_PARTICLE	GOBP_RESPONSE_TO_LIPOPROTEIN_PARTICLE	36	0.415907	1.41592	0.065764	0.301979	0.259736	1979	tags=25%, list=10%, signal=23%	MIR146A/ABCA1/NPC1/TLR4/TLR6/MIA3/LDLR/ITGB1/SOCS5
GOBP_NEUTRAL_LIPID_CATABOLIC_PROCESS	GOBP_NEUTRAL_LIPID_CATABOLIC_PROCESS	42	-0.378975	-1.38891	0.065678	0.301979	0.259736	2544	tags=33%, list=13%, signal=29%	GPLD1/DAGLA/LPL/ABHD16A/FAAH/PNPLA3/FUT1/PNPLA5/PNPLA2/LYPLA2/GPIHBP1/LIPE/PNPLA4/PLIN1
GOBP_SPLICEOSOMAL_TRI_SNRNP_COMPLEX_ASSEMBLY	GOBP_SPLICEOSOMAL_TRI_SNRNP_COMPLEX_ASSEMBLY	42	-0.377815	-1.38466	0.065678	0.301979	0.259736	3077	tags=29%, list=15%, signal=24%	SNRPG/SNRPD1/LSM4/CD2BP2/SNRPE/LSM7/LSM2/RNU5B-1/LSM5/RNU5F-1/RNU5D-1/SNRPF
GOBP_POSITIVE_REGULATION_OF_RECEPTOR_SIGNALING_PATHWAY_VIA_STAT	GOBP_POSITIVE_REGULATION_OF_RECEPTOR_SIGNALING_PATHWAY_VIA_STAT	50	0.359825	1.34887	0.0655431	0.301979	0.259736	2128	tags=20%, list=10%, signal=18%	LIF/KIT/CYP1B1/WDR48/IL10/GH2/TSLP/MGAT5/F2R/IL6
GOBP_ACTIN_FILAMENT_POLYMERIZATION	GOBP_ACTIN_FILAMENT_POLYMERIZATION	141	0.301175	1.33699	0.0656678	0.301979	0.259736	5220	tags=38%, list=26%, signal=29%	ALOX15/CCR7/CSF3/MKKS/SNX9/LMOD1/NCKAP1L/ADD3/BBS4/FER/SCIN/DIAPH2/DIAPH1/NCK1/COBL/RICTOR/PRKCE/HCLS1/ARFGEF1/TMOD1/CYFIP1/AVIL/SPTAN1/GSN/EPS8/NCKAP1/SSH1/SSH2/TTC17/PRKCD/TMOD2/PREX1/SLIT2/SPTBN1/ASB2/BAIAP2L1/TENM1/CYFIP2/DLG1/MTOR/FHDC1/CTTN/ARHGAP28/ARPC5/TWF1/CAPZA2/LMOD3/SVIL/PTK2B/CDC42EP3/FLII/RDX/DAAM2/WASF1
GOBP_SPINAL_CORD_MOTOR_NEURON_DIFFERENTIATION	GOBP_SPINAL_CORD_MOTOR_NEURON_DIFFERENTIATION	31	-0.422251	-1.44421	0.0658436	0.302024	0.259774	2245	tags=29%, list=11%, signal=26%	CLN8/NKX2-2/SHH/GLI3/ZC4H2/PTCH1/HOXD10/TBX20/MDGA2
GOBP_HEART_FORMATION	GOBP_HEART_FORMATION	30	0.435241	1.42016	0.0660194	0.302024	0.259774	572	tags=10%, list=3%, signal=10%	LRP2/DKK1/ROBO2
GOBP_REGULATION_OF_RECEPTOR_SIGNALING_PATHWAY_VIA_JAK_STAT	GOBP_REGULATION_OF_RECEPTOR_SIGNALING_PATHWAY_VIA_JAK_STAT	77	0.33072	1.33127	0.0659341	0.302024	0.259774	5113	tags=35%, list=25%, signal=26%	MIR146A/KIT/CYP1B1/WDR48/PARP14/PTPN2/IL10/IL7/IFNAR1/GH2/ELP2/F2R/IL6/PIBF1/IFNAR2/EGF/PTPRC/GADD45A/IL7R/PRLR/EP300/ERBB4/CAMK2A/CRLF3/BCL3/DOT1L/PTK2B
GOBP_AUTOPHAGOSOME_ORGANIZATION	GOBP_AUTOPHAGOSOME_ORGANIZATION	119	0.297433	1.27908	0.0660714	0.302024	0.259774	3186	tags=26%, list=16%, signal=22%	LRRK2/RB1CC1/BAG3/MAP1LC3C/TP53INP1/RAB3GAP2/LRBA/TRIM32/ATG2B/PIKFYVE/WIPI1/RAB3GAP1/SMURF1/MTM1/TRAF6/SCFD1/SH3GLB1/SEC22B/ARFIP2/BECN1/PIK3C3/ATG4A/SMCR8/GABARAPL3/ZFYVE26/SPG11/MTMR3/C9orf72/PSEN1/ATG14/ATM
GOBP_RIBONUCLEOTIDE_CATABOLIC_PROCESS	GOBP_RIBONUCLEOTIDE_CATABOLIC_PROCESS	129	0.29172	1.27214	0.0659537	0.302024	0.259774	5054	tags=33%, list=25%, signal=25%	AMPD3/BPGM/PNP/ENTPD1/PFKFB2/PDE4B/IER3/HIF1A/OGT/HK1/PDE7B/ENO2/TIGAR/IGF1/ENTPD7/ENTPD4/DPYD/UPP1/NCOR1/TRIM63/PPP2CA/PDE5A/PFKM/PSEN1/PGK1/PDE4D/PDE10A/SLC4A4/PRKAA2/NUDT9/NT5C3A/APP/PPARA/EP300/MTOR/PDE8A/PKM/STAT3/FLCN/ENO3/NUDT10/COL6A1/SLC4A1
GOBP_SODIUM_DEPENDENT_PHOSPHATE_TRANSPORT	GOBP_SODIUM_DEPENDENT_PHOSPHATE_TRANSPORT	11	0.591513	1.50557	0.0662526	0.302259	0.259976	2349	tags=27%, list=12%, signal=24%	SFRP4/SLC17A6/SLC17A8
GOBP_REGULATION_OF_GRANULOCYTE_DIFFERENTIATION	GOBP_REGULATION_OF_GRANULOCYTE_DIFFERENTIATION	15	-0.512992	-1.45738	0.0663984	0.302259	0.259976	3630	tags=40%, list=18%, signal=33%	C1QC/LEF1/HAX1/PRDM16/ZBTB46/ADIPOQ
GOBP_PYRIMIDINE_NUCLEOTIDE_CATABOLIC_PROCESS	GOBP_PYRIMIDINE_NUCLEOTIDE_CATABOLIC_PROCESS	22	-0.456418	-1.43019	0.0663984	0.302259	0.259976	4094	tags=55%, list=20%, signal=44%	TYMP/NT5C/NTHL1/NEIL2/UPP2/NEIL1/OGG1/SMUG1/NT5M/DUT/DCTPP1/UNG
GOBP_ICOSANOID_TRANSPORT	GOBP_ICOSANOID_TRANSPORT	57	0.369971	1.4146	0.066332	0.302259	0.259976	2547	tags=23%, list=13%, signal=20%	SLCO4A1/ACSL4/IL1B/PNPLA8/CYP4F2/PLA2G4F/NMUR2/PTGS2/BDKRB2/PLA2R1/PLA2G4A/SLC22A1/SLC22A2
GOBP_POSITIVE_REGULATION_OF_NUCLEOCYTOPLASMIC_TRANSPORT	GOBP_POSITIVE_REGULATION_OF_NUCLEOCYTOPLASMIC_TRANSPORT	59	0.344252	1.33109	0.0664207	0.302259	0.259976	4233	tags=37%, list=21%, signal=30%	IL1B/HSP90AA1/UBR5/BAG3/ECT2/ZC3H12A/TPR/RBM22/ZPR1/DHX9/IPO5/HCLS1/CDH1/XPO4/PRKCD/NCBP2/RIOK2/CTDSPL2/PIK3R1/EP300/MAPK14/GSK3B
GOBP_SUBSTRATE_DEPENDENT_CELL_MIGRATION_CELL_EXTENSION	GOBP_SUBSTRATE_DEPENDENT_CELL_MIGRATION_CELL_EXTENSION	10	0.589233	1.47599	0.0665281	0.302476	0.260164	6476	tags=80%, list=32%, signal=55%	P2RY12/MYH10/NCK1/SDCBP/CTTN/CD2AP/SHTN1/NRP1
GOBP_RESPONSE_TO_THYROID_HORMONE	GOBP_RESPONSE_TO_THYROID_HORMONE	18	0.515349	1.51305	0.0666667	0.302564	0.260239	5154	tags=56%, list=25%, signal=42%	GCLM/CTSS/GCLC/CAB39/TOMM70/BRD8/MED1/SLC26A5/CTSL/RDX
GOBP_VITAMIN_TRANSMEMBRANE_TRANSPORT	GOBP_VITAMIN_TRANSMEMBRANE_TRANSPORT	19	-0.499348	-1.49746	0.0666665	0.302564	0.260239	1493	tags=47%, list=7%, signal=44%	SLC25A19/SLC46A1/SLC19A1/SLC27A1/SLC47A1/SLC19A2/SLC5A6/RBP4/SLC19A3
GOBP_NEGATIVE_REGULATION_OF_ORGANELLE_ASSEMBLY	GOBP_NEGATIVE_REGULATION_OF_ORGANELLE_ASSEMBLY	47	0.394889	1.45711	0.0668388	0.302831	0.260469	3963	tags=40%, list=19%, signal=33%	LRRK2/CCP110/LUZP1/CDK5RAP2/TRIM32/LPAR1/MTM1/SCFD1/SEC22B/LIMA1/KAT2B/USP10/BECN1/SMCR8/MAK/TBC1D30/WDR44/PHF23/GDI2
GOBP_ORGANIC_ACID_TRANSPORT	GOBP_ORGANIC_ACID_TRANSPORT	325	-0.23136	-1.18448	0.0668449	0.302831	0.260469	2902	tags=21%, list=14%, signal=18%	SLC22A4/CTNS/SLC10A6/FABP3/ACE/SLC15A4/SLC27A5/PER2/SLC25A29/TNFRSF11A/SLC6A17/SLC22A9/REPIN1/ABCC8/SLC10A4/MFSD12/SLC16A2/GIPC1/CLN3/CYP4A11/SLC25A18/SLC38A6/NMB/SLC46A1/SLC7A10/SLC1A5/SLC35D2/AKT2/SLC19A1/SLCO2A1/ACE2/SLC25A15/PPARG/SLC10A1/SLC43A1/PRAF2/SLC25A11/SLC7A8/SLC27A1/SLC47A1/SLC38A5/KMO/FABP12/ABCG2/FIS1/SLC6A9/SLC25A21/ABCD2/NPY5R/SLC25A1/SLC19A2/SLC5A6/LEP/RBP7/SLC6A5/SLC27A4/SLC25…
GOBP_OXALOACETATE_METABOLIC_PROCESS	GOBP_OXALOACETATE_METABOLIC_PROCESS	10	-0.585359	-1.48176	0.0671785	0.304071	0.261535	1669	tags=50%, list=8%, signal=46%	MDH1B/FAHD1/NIT2/PCK1/PCK2
GOBP_DENDRITIC_CELL_CYTOKINE_PRODUCTION	GOBP_DENDRITIC_CELL_CYTOKINE_PRODUCTION	15	0.53253	1.50544	0.0673267	0.304199	0.261646	2011	tags=40%, list=10%, signal=36%	KIT/DDX21/DHX36/TLR4/CAMK4/DDX1
GOBP_ORGAN_INDUCTION	GOBP_ORGAN_INDUCTION	22	0.477949	1.45202	0.0673267	0.304199	0.261646	3414	tags=36%, list=17%, signal=30%	DKK1/ROBO2/SPRY1/FGF1/WNT2B/FRS2/CTNNB1/WNT2
GOBP_POSITIVE_REGULATION_OF_PROTEIN_DEPOLYMERIZATION	GOBP_POSITIVE_REGULATION_OF_PROTEIN_DEPOLYMERIZATION	19	0.500358	1.49725	0.0676983	0.305606	0.262855	1123	tags=11%, list=6%, signal=10%	SLN/PLEK
GOBP_PROXIMAL_DISTAL_PATTERN_FORMATION	GOBP_PROXIMAL_DISTAL_PATTERN_FORMATION	31	-0.415523	-1.4212	0.0679012	0.305706	0.262942	2356	tags=26%, list=12%, signal=23%	IRX3/GLI3/HOXD9/GLI2/IRX2/IRX1/HOXD10/DLL1
GOBP_ENDOCARDIAL_CUSHION_MORPHOGENESIS	GOBP_ENDOCARDIAL_CUSHION_MORPHOGENESIS	42	-0.377355	-1.38298	0.0677966	0.305706	0.262942	3683	tags=29%, list=18%, signal=23%	ACVRL1/HEYL/MSX1/ADAMTS5/TBX3/DCHS1/ENG/TBX20/NOG/BMP4/HEY1/APLNR
GOBP_REGULATION_OF_RECEPTOR_SIGNALING_PATHWAY_VIA_STAT	GOBP_REGULATION_OF_RECEPTOR_SIGNALING_PATHWAY_VIA_STAT	93	0.317256	1.31391	0.0678899	0.305706	0.262942	2128	tags=18%, list=10%, signal=16%	MIR146A/LIF/KIT/CYP1B1/WDR48/PARP14/PTPN2/IL10/IL7/IFNAR1/GH2/TSLP/ELP2/GGNBP2/MGAT5/F2R/IL6
GOBP_CORTICAL_ACTIN_CYTOSKELETON_ORGANIZATION	GOBP_CORTICAL_ACTIN_CYTOSKELETON_ORGANIZATION	39	0.416518	1.45303	0.067976	0.305771	0.262998	5118	tags=49%, list=25%, signal=37%	IQGAP2/ECT2/EPB41/PLEK/NCKAP1L/AKAP11/EPB41L3/IQGAP1/FMNL2/EPB41L2/NCKAP1/PLS1/LCP1/ROCK2/DLG1/ASB7/ROCK1/TLN1/PDCD6IP
GOBP_POSITIVE_REGULATION_OF_ALPHA_BETA_T_CELL_ACTIVATION	GOBP_POSITIVE_REGULATION_OF_ALPHA_BETA_T_CELL_ACTIVATION	67	0.339167	1.33237	0.0686456	0.30851	0.265353	4284	tags=33%, list=21%, signal=26%	HSPH1/CD28/CD83/NFKBIZ/PNP/CD86/NCKAP1L/MIR21/CD80/CCR2/SOCS5/TNFSF4/GPR65/PRKCQ/RIPK2/MALT1/PTPRC/LILRB4/RUNX1/OPA1/EP300/PRKCZ
GOBP_INNERVATION	GOBP_INNERVATION	27	0.464138	1.4818	0.0688875	0.308839	0.265636	3520	tags=30%, list=17%, signal=25%	VCAM1/SERPINE2/CHD7/SULF2/ITGA4/PRKCG/SEMA3A/ADARB1
GOBP_NEGATIVE_REGULATION_OF_VIRAL_PROCESS	GOBP_NEGATIVE_REGULATION_OF_VIRAL_PROCESS	69	0.340865	1.33791	0.0689013	0.308839	0.265636	3640	tags=32%, list=18%, signal=26%	IFIT1B/ZNFX1/RNASEL/IFIT5/APOBEC3H/TRIM32/SRPK1/IFI16/PPIA/FAM111A/SRPK2/SP100/TNF/OASL/TRIM21/TNIP1/IFIH1/PROX1/OAS2/APOBEC3B/OAS3/ZC3HAV1
GOBP_REGULATION_OF_CD4_POSITIVE_ALPHA_BETA_T_CELL_ACTIVATION	GOBP_REGULATION_OF_CD4_POSITIVE_ALPHA_BETA_T_CELL_ACTIVATION	69	0.338579	1.32894	0.0689013	0.308839	0.265636	3096	tags=30%, list=15%, signal=26%	CD69/CD83/NFKBIZ/CD86/CD274/ZC3H12A/NCKAP1L/IRF4/MIR21/ARG2/CD80/SOCS5/TNFSF4/GPR65/TNFSF18/RC3H1/RC3H2/BCL6/PRKCQ/RIPK2/MALT1
GOBP_ANTIGEN_PROCESSING_AND_PRESENTATION	GOBP_ANTIGEN_PROCESSING_AND_PRESENTATION	98	0.312409	1.30374	0.0689655	0.308854	0.265649	2418	tags=17%, list=12%, signal=15%	KDM5D/CD1C/HLA-DQB1/FCGR2B/CCR7/CTSS/CD1A/CD1B/SAR1B/PIKFYVE/HLA-DQA1/MR1/RAB8B/THBS1/TRAF6/FGL2/RAB27A
GOBP_DETECTION_OF_BACTERIUM	GOBP_DETECTION_OF_BACTERIUM	13	0.545854	1.48365	0.0692464	0.309379	0.266101	4469	tags=38%, list=22%, signal=30%	TLR2/TLR1/TLR6/NOD2/NAIP
GOBP_LEUKOCYTE_AGGREGATION	GOBP_LEUKOCYTE_AGGREGATION	13	0.544615	1.48028	0.0692464	0.309379	0.266101	2165	tags=23%, list=11%, signal=21%	IL1B/MSN/HAS2
GOBP_NEGATIVE_REGULATION_OF_LIPID_CATABOLIC_PROCESS	GOBP_NEGATIVE_REGULATION_OF_LIPID_CATABOLIC_PROCESS	23	-0.438421	-1.38916	0.0693878	0.309379	0.266101	1100	tags=22%, list=5%, signal=21%	ACACB/ADRA2A/PLIN1/CIDEA/CIDEC
GOBP_RNA_5_END_PROCESSING	GOBP_RNA_5_END_PROCESSING	35	-0.392965	-1.37805	0.0693277	0.309379	0.266101	3702	tags=31%, list=18%, signal=26%	CMTR2/HSD17B10/LSM10/SNRPG/SNRPD1/SNRPE/RPP25L/POP7/RPP25/RPP40/SNRPF
GOBP_RRNA_MODIFICATION	GOBP_RRNA_MODIFICATION	35	-0.392006	-1.37469	0.0693277	0.309379	0.266101	2562	tags=26%, list=13%, signal=23%	FBL/RPUSD1/NSUN5/SPOUT1/FBLL1/NAF1/MRM1/RPUSD3/NHP2
GOBP_CELL_ADHESION_MOLECULE_PRODUCTION	GOBP_CELL_ADHESION_MOLECULE_PRODUCTION	16	0.531139	1.5174	0.0698603	0.309724	0.266398	2249	tags=31%, list=11%, signal=28%	MIR146A/IL1B/CXCL8/PPIA/GCNT1
GOBP_REGULATION_OF_CELL_GROWTH_INVOLVED_IN_CARDIAC_MUSCLE_CELL_DEVELOPMENT	GOBP_REGULATION_OF_CELL_GROWTH_INVOLVED_IN_CARDIAC_MUSCLE_CELL_DEVELOPMENT	19	0.497049	1.48734	0.0696325	0.309724	0.266398	4582	tags=47%, list=23%, signal=37%	RGS4/COL14A1/RGS2/IGF1/TOMM70/PPARA/EDN1/MIR208A/PAK1
GOBP_NEGATIVE_REGULATION_OF_NATURAL_KILLER_CELL_MEDIATED_IMMUNITY	GOBP_NEGATIVE_REGULATION_OF_NATURAL_KILLER_CELL_MEDIATED_IMMUNITY	20	0.486886	1.45614	0.0698603	0.309724	0.266398	3226	tags=25%, list=16%, signal=21%	SERPINB4/KLRC1/INPP5D/HAVCR2/CD96
GOBP_INTERMEMBRANE_LIPID_TRANSFER	GOBP_INTERMEMBRANE_LIPID_TRANSFER	39	-0.377306	-1.35695	0.0697674	0.309724	0.266398	3195	tags=41%, list=16%, signal=35%	PRELID2/PRELID1/OSBPL5/PITPNM2/ESYT1/C2CD2L/VAT1/PLEKHA8P1/GLTPD2/PITPNM3/CPTP/CIDEB/NME4/TTPA/CIDEA/CIDEC
GOBP_POSTSYNAPSE_ASSEMBLY	GOBP_POSTSYNAPSE_ASSEMBLY	83	-0.315557	-1.32411	0.0697168	0.309724	0.266398	4778	tags=37%, list=23%, signal=29%	RTN4R/NPTX1/LRFN4/NRXN1/CRMP1/NLGN2/ARHGAP33/SLC12A5/GAP43/CC2D1A/C1QL3/CASKIN1/PPP1R9B/PRICKLE1/SEMA4C/PTPRS/ZDHHC8/LRRC4B/ASIC2/RAC3/CBLN1/NCKIPSD/GRID2/SHANK3/ARHGEF15/SLITRK3/WNT7A/ZDHHC12/LRRTM2/SIGMAR1/NLGN1
GOBP_LYMPHOCYTE_MIGRATION	GOBP_LYMPHOCYTE_MIGRATION	105	0.305781	1.29852	0.0698925	0.309724	0.266398	1811	tags=18%, list=9%, signal=17%	CCL20/GPR15/CD69/CD200R1/ITGB3/PIK3CG/GCSAML/CCR7/ABL2/CD200/CRTAM/ADAM17/CXCL13/MSN/KLRC4-KLRK1/GPR183/MIA3/CCR2/CCL3
GOBP_FORMATION_OF_PRIMARY_GERM_LAYER	GOBP_FORMATION_OF_PRIMARY_GERM_LAYER	119	0.295956	1.27273	0.0696429	0.309724	0.266398	3424	tags=23%, list=17%, signal=19%	SFRP2/ITGA2/DKK1/COL8A1/ITGB3/TXNRD1/ITGA8/COL5A2/COL12A1/CTR9/WLS/LAMB3/MIR200C/ITGB1/LAMB1/LAMA3/EXOC4/ITGA4/ITGAV/RTF1/LEO1/ETS2/COL11A1/CTNNB1/GJA1/MIR1-1/SMAD2
GOBP_POSITIVE_REGULATION_OF_HEART_RATE	GOBP_POSITIVE_REGULATION_OF_HEART_RATE	26	0.446679	1.4168	0.0702087	0.310061	0.266687	6199	tags=58%, list=30%, signal=40%	RGS4/GCH1/RYR2/PTPN1/ADM/PDE4D/MIR1-1/ADRA1A/EDN1/TPM1/AVPR1A/SLC1A1/EDN2/ATP2A2/HRC
GOBP_AXIS_SPECIFICATION	GOBP_AXIS_SPECIFICATION	90	-0.311432	-1.33986	0.0702128	0.310061	0.266687	4433	tags=39%, list=22%, signal=31%	NRARP/SFRP1/MESP1/LHX1/NEUROG1/TBX6/MESP2/NODAL/IRX4/PRICKLE1/LEFTY2/PCSK6/SMO/SKI/CITED2/SRF/AXIN1/ZIC3/PLD6/FOXA2/SHH/TBX3/WNT8A/MDFI/OTX2/PTCH1/AURKA/MNS1/CDX4/STIL/WNT7A/SMAD6/HOXD8/DLL1/BMP4
GOBP_REGULATION_OF_CALCIUM_ION_TRANSMEMBRANE_TRANSPORT	GOBP_REGULATION_OF_CALCIUM_ION_TRANSMEMBRANE_TRANSPORT	145	0.284597	1.27173	0.0701754	0.310061	0.266687	2325	tags=17%, list=11%, signal=15%	SLN/MS4A1/ITGB3/ANK2/PIK3CG/CASQ2/CEMIP/CASQ1/PDE4B/AKAP5/THY1/CHD7/PPP3CC/MIR21/DIAPH1/TRDN/MIR200C/CLIC2/SESTD1/F2R/UBR3/PRKCE/FMR1/GSTO1/RYR2
GOBP_POSITIVE_REGULATION_OF_NEUROGENESIS	GOBP_POSITIVE_REGULATION_OF_NEUROGENESIS	216	0.261082	1.22389	0.0702055	0.310061	0.266687	3217	tags=20%, list=16%, signal=17%	LRP2/LIF/KIT/SLC30A1/NTRK2/SERPINE2/IL1B/MAP1B/ROBO2/CRABP2/GOLGA4/SNW1/PLAG1/CDKL5/IST1/HIF1A/TRIM32/ZEB2/DHX36/PTN/RELN/SPEN/TNF/NAP1L1/SMURF1/FXR1/IL6ST/CAPRIN2/IL6/TIAM1/CXCR4/PLXNC1/FMR1/MIR142/MACF1/DICER1/LIG4/MAP3K13/NRDC/ADNP/KDM1A/SKIL/CTNNB1
GOBP_TERTIARY_ALCOHOL_METABOLIC_PROCESS	GOBP_TERTIARY_ALCOHOL_METABOLIC_PROCESS	22	-0.452252	-1.41713	0.0704225	0.310716	0.267251	2085	tags=50%, list=10%, signal=45%	DGKQ/AKR1B1/AKR1A1/CYP11B1/H6PD/CYP17A1/AKR7A2/AKR1B10/SULT1C4/CYP11A1/HSD11B2
GOBP_VESICLE_TARGETING	GOBP_VESICLE_TARGETING	63	0.340217	1.33478	0.0705244	0.310896	0.267405	5204	tags=43%, list=26%, signal=32%	ARFGAP3/SAR1B/SYT1/TRIP11/WIPI1/TRAPPC8/EXOC1/EXOC8/FAM91A1/TRAPPC11/EXOC4/SNAP23/EXOC2/CUL3/TBC1D23/PSEN1/WDR11/AP1AR/EXOC5/TRAPPC10/TRAPPC6B/CLASP1/GBF1/SAR1A/EXOC3/TRAPPC9/EXOC6B
GOBP_ALCOHOL_CATABOLIC_PROCESS	GOBP_ALCOHOL_CATABOLIC_PROCESS	34	-0.398895	-1.38428	0.0709812	0.312096	0.268438	3908	tags=32%, list=19%, signal=26%	SULT1A2/SRD5A3/SCARF1/ALDH1B1/ALDH3B2/SULT1E1/TKFC/AKR1B10/SULT1C4/SULT2A1/SULT1A1
GOBP_DETERMINATION_OF_ADULT_LIFESPAN	GOBP_DETERMINATION_OF_ADULT_LIFESPAN	34	-0.398566	-1.38314	0.0709812	0.312096	0.268438	4593	tags=56%, list=23%, signal=43%	COQ7/SGSH/GHRHR/MSH2/ATN1/ERCC1/NAGLU/KCNJ11/KCNJ8/SIRT6/LIPA/DNAAF3/B4GALNT1/RAD54L/ERCC2/SUV39H1/KL/LEP/TP53
GOBP_ORGANIC_ACID_BIOSYNTHETIC_PROCESS	GOBP_ORGANIC_ACID_BIOSYNTHETIC_PROCESS	313	0.240376	1.19024	0.0709779	0.312096	0.268438	3033	tags=21%, list=15%, signal=18%	LDHC/CYP2C8/ACSL4/IL1B/FMO1/KYNU/ALOX15/HPGDS/PNPLA8/SLC1A3/ALOX15B/UGDH/ELOVL2/STARD4/INSIG1/DHRS9/ALDH1A2/ALDH1A1/MIR204/PLA2G4F/PFKFB2/BCAT1/GLUD2/PLOD2/ACSL1/PTGS2/MTHFD2/ANGPTL4/ALDH1A3/UBR4/ATP2B4/OSBPL3/UPB1/ACSM6/ACACA/FMO3/MTR/CYP39A1/NR1H4/MTRR/PTGIS/SLC38A1/SIRT1/MIR96/PLA2G4A/BHMT/DPYD/OSBPL9/AKR1D1/HSD17B4/KAT2B/ABCD3/GATM/LGSN/ACSBG2/OSBP/PIBF1/NR1D1/AKR1C3/GNE/ACSM2A/VDAC1/PNLIPRP2…
GOBP_NEGATIVE_REGULATION_OF_GTPASE_ACTIVITY	GOBP_NEGATIVE_REGULATION_OF_GTPASE_ACTIVITY	12	0.570438	1.5082	0.0711382	0.312515	0.268798	2472	tags=33%, list=12%, signal=29%	LRRK2/KLRC4-KLRK1/ARFGEF1/FICD
GOBP_POSITIVE_REGULATION_OF_KERATINOCYTE_PROLIFERATION	GOBP_POSITIVE_REGULATION_OF_KERATINOCYTE_PROLIFERATION	15	0.52699	1.48978	0.0712871	0.312628	0.268895	4178	tags=47%, list=21%, signal=37%	FGF7/MIR21/STXBP4/NOTCH2/HAS2/LRG1/CDH3
GOBP_CELLULAR_RESPONSE_TO_OXIDISED_LOW_DENSITY_LIPOPROTEIN_PARTICLE_STIMULUS	GOBP_CELLULAR_RESPONSE_TO_OXIDISED_LOW_DENSITY_LIPOPROTEIN_PARTICLE_STIMULUS	13	0.544053	1.47876	0.0712831	0.312628	0.268895	1462	tags=31%, list=7%, signal=29%	MIR146A/TLR4/TLR6/MIA3
GOBP_DNA_RECOMBINATION	GOBP_DNA_RECOMBINATION	299	-0.23376	-1.1892	0.0714286	0.312978	0.269196	2309	tags=25%, list=11%, signal=23%	MCRS1/FOXP3/ERCC1/PARPBP/APEX2/WRAP53/NSMCE4A/RECQL4/PRMT1/PARP3/LEF1/MMS22L/POLL/PPP4C/CNTD1/PSMC3IP/TFPT/SIRT6/ATAD5/TCF3/SLC15A4/XRCC3/KLHDC3/KMT5A/PIAS4/POLM/MCM5/GINS4/UBQLN4/RPA3/NSMCE3/HFM1/RAD21L1/RNF126/MCM8/C1QBP/RMI1/TOP2A/RAD54L/UHRF1/AP5S1/MCM2/RMI2/ERCC2/C14orf39/BRCA2/AICDA/SWI5/SKP2/IL4/MCM4/AUNIP/VPS72/NABP2/EME1/PGBD5/PLK1/TBX21/POLQ/RNF212/YEATS4/HELLS/BLM/RAD51/RAD51C/CDC45/EX…
GOBP_NEGATIVE_REGULATION_OF_RESPONSE_TO_CYTOKINE_STIMULUS	GOBP_NEGATIVE_REGULATION_OF_RESPONSE_TO_CYTOKINE_STIMULUS	105	0.305167	1.29591	0.0716846	0.313829	0.269928	3547	tags=31%, list=17%, signal=26%	ARG1/MIR146A/CYLD/IL1B/IL1R1/PARP14/STAP1/IL1RN/RABGEF1/IL1RAP/PTPN2/TAX1BP1/IL1A/IRAK3/OTUD4/IL1R2/MIR21/NR1H4/ADAR/IL6ST/ANXA4/TANK/IL6/RNF113A/DICER1/DCST1/STAT2/PTPRC/GIGYF2/OAS3/MIR98/SLIT2/CLDN18
GOBP_EMBRYONIC_ORGAN_DEVELOPMENT	GOBP_EMBRYONIC_ORGAN_DEVELOPMENT	440	-0.224683	-1.18132	0.0720461	0.31514	0.271056	3574	tags=22%, list=18%, signal=18%	IHH/NAGLU/NODAL/ALX4/LEF1/PKD1/DSCAML1/PRICKLE1/FUZ/TFAP2A/WNT7B/SOX15/SCT/SMO/SOX17/ALX1/WNT11/KCNQ1/MSX1/POU4F3/SLC39A1/PLCD3/CITED2/SOX18/SRF/RPL10/ZIC3/CLRN1/SPRY2/FBN2/SHH/TRIM28/HOXB7/RBPMS2/PPIL1/HOXB5/GLI3/TBX3/USH1G/FOXF1/SOCS3/FZD2/HOXD9/IRX5/MDFI/MTHFD1/HS6ST1/SLC39A3/GLI2/PKDCC/PCGF2/PLXNA4/HOXA5/E2F8/PTCH1/TEAD2/OTOP1/HOXB3/LMO2/FLT3LG/NDRG4/WNT3A/GSC/HOXB4/CDX4/MAPK3/CEBPA/HOXA2/HOX…
GOBP_REGULATION_OF_DNA_TEMPLATED_DNA_REPLICATION_INITIATION	GOBP_REGULATION_OF_DNA_TEMPLATED_DNA_REPLICATION_INITIATION	19	-0.478424	-1.43471	0.0721649	0.315388	0.271269	5823	tags=63%, list=29%, signal=45%	MCM7/CIZ1/MCM6/CDT1/WRNIP1/GMNN/MCM5/RBX1/MCM2/MCM4/TICRR/DTL
GOBP_REGULATION_OF_MITOCHONDRIAL_TRANSLATION	GOBP_REGULATION_OF_MITOCHONDRIAL_TRANSLATION	21	-0.456712	-1.4161	0.0722892	0.315577	0.271432	2050	tags=38%, list=10%, signal=34%	TACO1/COA3/C1QBP/MPV17L2/MALSU1/MTG1/SHMT2/RPUSD3
GOBP_VENTRICULAR_CARDIAC_MUSCLE_TISSUE_DEVELOPMENT	GOBP_VENTRICULAR_CARDIAC_MUSCLE_TISSUE_DEVELOPMENT	63	0.339933	1.33367	0.0723327	0.315577	0.271432	4343	tags=29%, list=21%, signal=23%	LRP2/ADAMTS9/DSP/DSG2/COL14A1/MYL2/CHD7/RYR2/TGFBR1/MYH7/COL11A1/PROX1/BMP10/BMPR1A/TGFBR3/FGFR2/MED1/TPM1
GOBP_MONOCYTE_EXTRAVASATION	GOBP_MONOCYTE_EXTRAVASATION	11	0.588158	1.49703	0.0724638	0.315877	0.27169	2289	tags=27%, list=11%, signal=24%	MIR146A/CCR2/JAML
GOBP_DISTAL_TUBULE_DEVELOPMENT	GOBP_DISTAL_TUBULE_DEVELOPMENT	12	-0.547467	-1.45658	0.072549	0.315977	0.271776	3325	tags=33%, list=16%, signal=28%	PKD1/WNK4/PAX8/CALB1
GOBP_POSITIVE_REGULATION_OF_PHAGOCYTOSIS	GOBP_POSITIVE_REGULATION_OF_PHAGOCYTOSIS	71	0.335102	1.33173	0.0727273	0.316211	0.271977	4219	tags=28%, list=21%, signal=22%	ITGA2/CFB/CAMK1D/FCGR2B/STAP1/NCKAP1L/COLEC10/DOCK2/RAB27A/BTK/MERTK/C3/ANO6/SIRPB1/PTPRC/RAB31/PTPRJ/C2/MASP1/LYAR
[truncated: 3,908 more rows]
