# Supplementary material for: Identification and functional analysis of NAD+ metabolism-related gene NT5E in pulmonary hypertension
Source: Front Genet. 2026 Apr 7;17:1787122. doi: 10.3389/fgene.2026.1787122 (PMC13095183; doi:10.3389/fgene.2026.1787122)
Supplement: Supplementary file 6 [file Supplementaryfile2.xlsx]

## Sheet: GO
Supplementary table 1. GO enrichment analysis of DEGs
ONTOLOGY	ID	Description	GeneRatio	BgRatio	RichFactor	FoldEnrichment	zScore	pvalue	p.adjust	qvalue	geneID	Count
BP	GO:0000070	mitotic sister chromatid segregation	76/3225	193/18805	0.393782	2.29615	8.23461	1.65e-13	6.25e-10	4.99e-10	TUBG2/AAAS/EML3/ANAPC11/KAT5/IK/VPS4B/SIRT1/SKA3/RRS1/CENPC/NCAPH/NSMCE2/KIF4A/USP44/CENPK/CLASP2/WAPL/ZWILCH/CDK5RAP2/ZW10/MAP9/HNRNPU/BECN1/MAPRE1/CEP192/BAZ1B/BCCIP/ATM/CHMP2B/KIF14/RB1/NDC80/FBXO5/BUB1B/SPAG5/KPNB1/RACGAP1/SPICE1/NUF2/STAG1/SMARCA5/CEP97/KIF2A/SMC1A/KIF15/BUB1/TTK/KNSTRN/KNTC1/CUL3/PIBF1/RAD21/MIS12/APC/PRC1/NIPBL/KIF18A/NUSAP1/NCAPG/CDK1/CENPF/TPX2/KNL1/STAG2/DLGAP5/CENPE/SP…	76
BP	GO:0140014	mitotic nuclear division	99/3225	282/18805	0.351064	2.04706	8.06019	2.01e-13	6.25e-10	4.99e-10	EDN1/TUBG2/PIN1/PDGFB/LRP5/RGCC/AAAS/EML3/ANAPC11/SH2B1/KAT5/PHB2/IK/CDCA2/VPS4B/SIRT1/EGF/SKA3/BORA/RRS1/CENPC/NCAPH/NSMCE2/KIF4A/USP44/CENPK/CLASP2/WAPL/ZWILCH/CDK5RAP2/TOM1L1/ZW10/MAP9/HNRNPU/BECN1/MAPRE1/CEP192/BAZ1B/UBXN2B/BCCIP/ATM/EPGN/CHMP2B/KIF14/RB1/NDC80/FBXO5/BUB1B/SPAG5/KPNB1/RACGAP1/SPICE1/NUF2/IL1A/STAG1/SMARCA5/CEP97/KIF2A/SMC1A/KIF15/BUB1/TTK/KNSTRN/KNTC1/CUL3/BROX/PIBF1/RAD21/MI…	99
BP	GO:0000819	sister chromatid segregation	86/3225	234/18805	0.367521	2.14302	8.0048	4.27e-13	8.87e-10	7.08e-10	TUBG2/AAAS/EML3/ANAPC11/KAT5/SMARCE1/IK/VPS4B/SIRT1/SKA3/ANAPC4/RRS1/CENPC/NCAPH/NSMCE2/KIF4A/USP44/CENPK/CLASP2/BRD7/WAPL/ZWILCH/CDK5RAP2/ZW10/MAP9/HNRNPU/BECN1/MAPRE1/CEP192/BAZ1B/BCCIP/ATM/CHMP2B/KIF14/RB1/NDC80/ARID2/CDC27/FBXO5/BUB1B/SPAG5/KPNB1/RACGAP1/SPICE1/NUF2/STAG1/SMARCA5/CEP97/KIF2A/SMC1A/KIF15/BUB1/TTK/KNSTRN/KNTC1/CUL3/PIBF1/RAD21/MIS12/APC/CDC6/PRC1/NIPBL/PBRM1/KIF18A/NUSAP1/TOP2B…	86
BP	GO:0022613	ribonucleoprotein complex biogenesis	148/3225	494/18805	0.299595	1.74694	7.65421	8.31e-13	1.29e-09	1.03e-09	RNU5D-1/RNVU1-1/RNVU1-15/RNU5F-1/RNU5B-1/RNU4-1/RNU4ATAC/TRMT112/RNU11/RNVU1-6/NOP10/RNU5A-1/LSM2/RPS21/SNRPC/SF3B5/CDKN2A/LSM4/SNRPB/TSR3/RNU6ATAC/EXOSC4/RRP7A/PSIP1/EIF3E/UTP4/SNRPA1/DDX23/TFB2M/MPHOSPH6/SDE2/CUL4A/EIF3L/NOL10/SHQ1/RRS1/GEMIN5/AATF/UTP6/RRP15/SNRNP200/SRPK2/DDX42/UTP18/RPL7L1/NOL11/GTPBP4/SDAD1/NGDN/MDN1/CHD7/PTBP2/EIF3D/RRN3/EIF3H/UTP11/HTATSF1/ERI1/EIF4A3/EIF4B/SRSF10/NSA2/YT…	148
BP	GO:0007059	chromosome segregation	133/3225	431/18805	0.308585	1.79936	7.6381	1.18e-12	1.46e-09	1.17e-09	TUBG2/MAPRE3/AAAS/EML3/ANAPC11/LZTS2/KAT5/SMARCE1/BCAS2/IK/PPP2R2A/CDCA2/VPS4B/SIRT1/SKA3/ANAPC4/RRS1/CENPC/NCAPH/NSMCE2/RAD18/BRCA1/CEP63/SETDB2/ACTR3/KIF4A/USP44/DIAPH3/PUM2/ACTR2/CENPK/CLASP2/MLH1/BRD7/WAPL/SGO1/ZWILCH/CDK5RAP2/TERF1/HAUS6/SYCP2/CENPW/NCOR1/ZW10/SASS6/TLK1/MLH3/CENPN/MAP9/FANCD2/HNRNPU/BECN1/MAPRE1/CEP192/SPDYA/BAZ1B/BCCIP/ATM/CHMP2B/KIF14/RB1/NDC80/ARID2/CDC27/FBXO5/BUB1B/SEN…	133
BP	GO:0033044	regulation of chromosome organization	85/3225	244/18805	0.348361	2.03129	7.37705	1.6e-11	1.66e-08	1.32e-08	MAPK3/XRCC1/ANAPC11/KAT5/SMARCE1/IK/CCT4/SIRT1/SKA3/HDAC8/PARP1/ANAPC4/NCAPH/NSMCE2/POT1/ERCC4/CCT8/SETMAR/UCHL5/USP44/BRD7/WAPL/ZWILCH/CDK5RAP2/TERF1/MAP3K4/ACTR8/HNRNPA1/ZW10/HNRNPU/BECN1/BAZ1B/ATM/RB1/NDC80/LIG4/ARID2/CDC27/FBXO5/BUB1B/CTNNB1/USP7/SENP6/XRCC5/TNKS2/NUF2/DKC1/CCT2/TCP1/SMARCA5/CCT6A/EID3/HNRNPA2B1/BUB1/TTK/KNTC1/CUL3/RAD21/APC/CDC6/ATR/XRN1/PBRM1/NCAPG/CDK1/CENPF/RIOK2/SMG1/SMC…	85
BP	GO:0051656	establishment of organelle localization	142/3225	487/18805	0.291581	1.70021	7.12297	2.18e-11	1.94e-08	1.55e-08	FOXF1/FCER1A/GATA2/UNC13D/CLN3/FEZ1/SDC1/MAP4K2/STARD3/RAC2/RAB17/TRAPPC6A/RAB11B/CDK5/PEF1/PTGDS/SUN2/TRAPPC1/S100A13/EML3/TRAPPC5/LAT/TUBA1A/STK25/KAT5/SNAP23/BBS7/VPS4B/SIRT1/KIFAP3/SKA3/RRS1/LYN/SPG11/CENPC/AP1AR/TRAPPC6B/PDCD10/RABGEF1/SNAP25/EXOC2/ITGA4/TRAPPC13/EXOC6B/WDR11/SYBU/EXOC5/SDAD1/SNX4/KIF3A/CLASP2/MDN1/MKKS/MLH1/RHOT1/TANC2/SDCBP/SGO1/ZWILCH/CDK5RAP2/TERF1/AP3M1/VAMP7/PIK3CG/ZW1…	142
BP	GO:0098813	nuclear chromosome segregation	101/3225	322/18805	0.313665	1.82898	6.82641	2.22e-10	1.73e-07	1.38e-07	TUBG2/AAAS/EML3/ANAPC11/KAT5/SMARCE1/IK/VPS4B/SIRT1/SKA3/ANAPC4/RRS1/CENPC/NCAPH/NSMCE2/ACTR3/KIF4A/USP44/ACTR2/CENPK/CLASP2/MLH1/BRD7/WAPL/SGO1/ZWILCH/CDK5RAP2/TERF1/SYCP2/ZW10/MLH3/MAP9/FANCD2/HNRNPU/BECN1/MAPRE1/CEP192/SPDYA/BAZ1B/BCCIP/ATM/CHMP2B/KIF14/RB1/NDC80/ARID2/CDC27/FBXO5/BUB1B/SPAG5/KPNB1/RACGAP1/SPICE1/NUF2/CCNB2/STAG1/MND1/SMARCA5/CEP97/KIF2A/SMC1A/KIF15/BUB1/TTK/KNSTRN/KNTC1/CUL3/…	101
BP	GO:0048193	Golgi vesicle transport	96/3225	306/18805	0.313725	1.82934	6.65462	6.1e-10	3.94e-07	3.15e-07	ARF5/RAB1B/VAMP2/EHD3/COPE/CLN3/VAMP5/SCAMP3/PKDCC/KDELR1/COPZ2/TRAPPC6A/SCAMP2/PEF1/AP4M1/TRAPPC1/TEX261/MPPE1/VPS51/BBS1/TRAPPC5/YIF1A/SNAP23/RAB3IP/COG3/KLHL20/TMED5/STXBP5/AP1AR/RP2/TRAPPC6B/RABGGTB/SEC23IP/VTI1B/EXOC2/TRAPPC13/EXOC6B/EXOC5/PREPL/MACF1/KDELR3/STX17/COG6/ARCN1/GOLT1B/VAMP7/SEC23A/ZW10/SEC31A/EPS15/TRAPPC11/TRAPPC8/ARFGAP3/MON2/EXOC4/NBAS/SAR1B/COPA/ARFGEF2/ACSL3/CCDC93/CNST/PI…	96
BP	GO:0140588	chromatin looping	62/3225	168/18805	0.369048	2.15192	6.82331	6.33e-10	3.94e-07	3.15e-07	DHX58/EIF4A2/DDX24/ATP13A4/DDX23/VPS4B/YTHDC2/CHD4/NSMCE2/SNRNP200/DDX42/FIGNL1/ENTPD1/IFIH1/CHD7/DNA2/DHX57/G3BP1/EIF4A3/CHD8/DHX32/CHD6/FANCM/SMCHD1/DDX5/DDX20/MCM6/BLM/AQR/YME1L1/DHX15/EID3/DDX46/RAD21/CFTR/HSPA5/SMARCAD1/BRIP1/NSF/RECQL/DHX29/ATAD2/WRN/DHX9/DDX10/DDX3X/DDX52/DDX1/SMC5/MCM8/CHD2/DDX60L/CHD9/DDX18/DHX36/JPX/CHD1/ASCC3/ATRX/SMC6/DDX21/RAD50	62
BP	GO:1901987	regulation of cell cycle phase transition	132/3225	468/18805	0.282051	1.64464	6.42517	1.21e-09	6.41e-07	5.11e-07	TBX2/SUSD2/MIR10A/FAM107A/ING4/APBB1/CDKN2A/RGCC/CDK5/KANK2/ANAPC11/CTDSP1/CCND3/CDK2AP2/TPRA1/CDK10/CCAR2/PHB2/SMARCE1/IK/SLFN11/VPS4B/APPL1/SDE2/ATF2/DDR2/SKA3/CCNH/ETAA1/FBXW7/CUL4A/ANAPC4/LYN/WAC/MSH2/CCNG1/STK33/NSMCE2/ATAD5/BRCA1/CEP63/TAF1/ANXA1/SETMAR/DCUN1D3/USP44/TP53BP1/PPP2CA/PARP9/DNA2/BRD7/ZWILCH/CDK5RAP2/ZW10/WDR76/SASS6/DTL/NPM1/KMT2E/FANCD2/RAD17/WEE1/SYF2/DBF4/DLG1/EIF2AK4/DTX3L…	132
BP	GO:0006260	DNA replication	89/3225	280/18805	0.317857	1.85343	6.54595	1.23e-09	6.41e-07	5.11e-07	PTMS/CDC34/CHTF8/NYNRIN/ID3/ACVRL1/DACH1/POLD4/TTF1/METTL4/RBBP7/SLFN11/MCMBP/SDE2/ETAA1/PARP1/RFC4/ORC4/GMNN/ATAD5/BRCA1/REV1/ZMPSTE24/SAMHD1/SETMAR/UCHL5/GTPBP4/KIN/MMS22L/DNA2/WAPL/ORC3/TERF1/ACTR8/USP37/DTL/TSPYL2/RFC3/RAD17/WEE1/FANCM/RBBP6/DBF4/NASP/NAP1L1/PDS5A/ESCO1/FAM111A/ZBTB38/RRM2B/CCNA2/POLA1/ZRANB3/REV3L/FBXO5/MCM6/BRCA2/BLM/ANKRD17/POLD3/SMARCA5/WDHD1/DNAJC2/CCNE2/CDC6/ATR/CHEK1/R…	89
BP	GO:0048285	organelle fission	138/3225	498/18805	0.277108	1.61582	6.33676	1.81e-09	8.67e-07	6.92e-07	EDN1/TUBG2/PIN1/KLHDC3/ACOT8/PDGFB/LRP5/RGCC/AAAS/EML3/FIS1/ANAPC11/SH2B1/INF2/KAT5/PHB2/IK/CDCA2/DDHD1/VPS4B/SIRT1/EGF/MTFR2/CORO1C/SKA3/BORA/ORC4/RRS1/CENPC/PPARG/NCAPH/NSMCE2/ERCC4/FIGNL1/ACTR3/KIF4A/USP44/ACTR2/CENPK/CLASP2/MLH1/WAPL/SGO1/ZWILCH/CDK5RAP2/TERF1/TOM1L1/SYCP2/ZW10/MASTL/MLH3/MAP9/FANCD2/HNRNPU/BECN1/FANCM/MAPRE1/CEP192/SPDYA/UBR2/BAZ1B/UBXN2B/RAD51AP1/BCCIP/ATM/EPGN/CHMP2B/KIF14…	138
BP	GO:0000280	nuclear division	126/3225	448/18805	0.28125	1.63997	6.23742	3.47e-09	1.54e-06	1.23e-06	EDN1/TUBG2/PIN1/KLHDC3/PDGFB/LRP5/RGCC/AAAS/EML3/ANAPC11/SH2B1/KAT5/PHB2/IK/CDCA2/VPS4B/SIRT1/EGF/SKA3/BORA/ORC4/RRS1/CENPC/NCAPH/NSMCE2/ERCC4/FIGNL1/ACTR3/KIF4A/USP44/ACTR2/CENPK/CLASP2/MLH1/WAPL/SGO1/ZWILCH/CDK5RAP2/TERF1/TOM1L1/SYCP2/ZW10/MASTL/MLH3/MAP9/FANCD2/HNRNPU/BECN1/FANCM/MAPRE1/CEP192/SPDYA/UBR2/BAZ1B/UBXN2B/RAD51AP1/BCCIP/ATM/EPGN/CHMP2B/KIF14/RB1/NDC80/FBXO5/BUB1B/SPAG5/KPNB1/RACGAP…	126
BP	GO:1903829	positive regulation of protein localization	137/3225	499/18805	0.274549	1.6009	6.18957	3.96e-09	1.64e-06	1.31e-06	ANO1/GPER1/RAMP3/GAS6/EDN1/ITGA3/WNT7A/LRP4/PRR5L/LAMTOR1/VPS28/MGAT3/VAMP2/CLN3/EMD/SNX33/GZMB/NR1H2/ERBB2/HYAL2/TYROBP/RAC2/SLC51B/PLA2G1B/ORAI1/APBB1/JUP/ABHD17A/CORO2B/CDKN2A/CDK5/RHOG/B3GAT3/CD247/APBB3/TRPM4/GNA11/BAD/VEGFA/VEGFC/CIB1/WNT3A/HRAS/SLC5A3/CCT4/RAPGEF4/EGF/ANP32B/FBXW7/PARP1/EFCAB7/PPARG/PDCD10/VRK1/PRKAA1/EPHA3/PFKFB2/FERMT2/SNAP25/OSBP/EPB41/MIR223/CCT8/SYBU/AKAP5/JAK2/PARP9/…	137
BP	GO:0007264	small GTPase-mediated signal transduction	134/3225	487/18805	0.275154	1.60443	6.14857	5.05e-09	1.97e-06	1.57e-06	SH2D3C/RRAS/ITGA3/GRAP/LRP4/RASIP1/SYDE1/DOCK6/RGL2/DOK2/STARD8/ERBB2/ARHGEF25/RAC2/CDKN2A/RHOF/RHOG/RHOB/ARRB1/ARHGAP45/RHOC/SIPA1L3/KANK2/TNS3/EPS8L2/CELSR1/ARHGAP23/NOTCH1/LAT/CDH13/ARHGEF15/HRAS/LIPA/ARHGAP5/RALGAPA2/CHN1/RAPGEF4/NKIRAS1/CCDC125/RAP1A/RAP2A/CDON/NET1/CTNNAL1/NRAS/RIT1/SIPA1L1/RALGAPA1/RABGEF1/TRIO/FERMT2/ABL2/RND3/MIR223/PLD1/G3BP2/MAP4K4/SDCBP/KRAS/RAPGEF5/KRIT1/SOS2/PREX2/G…	134
BP	GO:0000075	cell cycle checkpoint signaling	64/3225	186/18805	0.344086	2.00637	6.2754	8.64e-09	3.17e-06	2.53e-06	CCAR2/IK/SDE2/ATF2/SKA3/ETAA1/CUL4A/LYN/WAC/MSH2/CCNG1/STK33/BRCA1/CEP63/SETMAR/USP44/TP53BP1/PARP9/DNA2/ZWILCH/CDK5RAP2/ZW10/WDR76/DTL/FANCD2/RAD17/SYF2/EIF2AK4/DTX3L/ATM/NDC80/GIGYF2/BUB1B/INTS7/BRCA2/TAOK1/BLM/NUF2/PRKDC/PTPN11/NAE1/BUB1/TTK/KNTC1/APC/BRIP1/CDC6/ATR/CHEK1/TAOK3/UFL1/CDK1/CENPF/TOPBP1/KNL1/RBBP8/CLOCK/NBN/SPDL1/CDC5L/BRCC3/GEN1/TPR/RAD50	64
BP	GO:0051983	regulation of chromosome segregation	51/3225	137/18805	0.372263	2.17067	6.25678	1.46e-08	4.93e-06	3.93e-06	ANAPC11/KAT5/SMARCE1/IK/PPP2R2A/CDCA2/SIRT1/SKA3/ANAPC4/NCAPH/NSMCE2/RAD18/USP44/PUM2/BRD7/ZWILCH/CDK5RAP2/ZW10/HNRNPU/BECN1/ATM/RB1/NDC80/ARID2/CDC27/FBXO5/BUB1B/NUF2/BUB1/TTK/KNTC1/CUL3/RAD21/APC/CDC6/PBRM1/MKI67/NCAPG/CDK1/CENPF/RIOK2/SMC5/KNL1/DLGAP5/CENPE/SPDL1/SMC2/SMC6/GEN1/TPR/SMC4	51
BP	GO:0010948	negative regulation of cell cycle process	94/3225	315/18805	0.298413	1.74005	6.02632	1.53e-08	4.93e-06	3.93e-06	GPER1/SUSD2/MIR10A/FAM107A/PPP2R5B/APBB1/RGCC/KANK2/CTDSP1/CDK2AP2/TPRA1/CCAR2/IK/SLFN11/SIRT1/SDE2/ATF2/SKA3/ETAA1/CUL4A/LYN/WAC/MSH2/CCNG1/STK33/BRCA1/CEP63/SETMAR/DCUN1D3/USP44/TP53BP1/PARP9/DNA2/BRD7/WAPL/ZWILCH/CDK5RAP2/TERF1/TOM1L1/ZW10/WDR76/DTL/NPM1/FANCD2/RAD17/WEE1/SYF2/DLG1/BAZ1B/EIF2AK4/DTX3L/ATM/RB1/NDC80/FBXO5/GIGYF2/BUB1B/INTS7/BRCA2/TAOK1/BLM/NUF2/SMARCA5/PRKDC/PTPN11/NAE1/BUB1/TT…	94
BP	GO:0006892	post-Golgi vesicle-mediated transport	44/3225	111/18805	0.396396	2.31139	6.30447	1.58e-08	4.93e-06	3.93e-06	VAMP2/EHD3/CLN3/VAMP5/SCAMP3/PKDCC/SCAMP2/AP4M1/BBS1/SNAP23/RAB3IP/KLHL20/STXBP5/AP1AR/RP2/VTI1B/EXOC2/EXOC6B/EXOC5/PREPL/MACF1/EPS15/MON2/EXOC4/ARFGEF2/ACSL3/CCDC93/CNST/ANK3/GOPC/VPS54/ATP2C1/MYO1B/KIF16B/STEAP2/SCFD1/EXOC1/VPS13A/RABEP1/NSF/VPS13C/MYO5A/GOLGA4/BLZF1	44
BP	GO:0008380	RNA splicing	131/3225	482/18805	0.271784	1.58478	5.91726	1.69e-08	5e-06	3.99e-06	RNU5D-1/RNVU1-1/RNVU1-15/RNU5F-1/RNU5B-1/RNU4-1/RNU4ATAC/RNU11/RNVU1-6/RNU5A-1/ARMC7/LSM2/PCBP4/SNRPC/SF3B5/LSM4/ALYREF/TADA3/SNRPB/RNU6ATAC/ZMAT5/TSEN34/CCAR2/PRMT1/PSIP1/BCAS2/METTL4/SNRNP48/IK/PRPF4/SNRPA1/RBM48/DDX23/SDE2/TAF15/PABPC1/PRPF38A/MBNL2/CLK4/WTAP/MBNL1/SLC38A2/GEMIN5/SNRNP200/SRSF4/HNRNPH1/SRPK2/DDX42/HNRNPA1L2/TTF2/HSPA8/PTBP2/CCNL1/SUPT20H/HTATSF1/EIF4A3/HNRNPA1/PUS7/HNRNPR/SRSF…	131
BP	GO:1901988	negative regulation of cell cycle phase transition	84/3225	273/18805	0.307692	1.79416	6.01357	1.92e-08	5.44e-06	4.34e-06	SUSD2/MIR10A/FAM107A/APBB1/RGCC/KANK2/CTDSP1/CDK2AP2/TPRA1/CCAR2/IK/SLFN11/SDE2/ATF2/SKA3/ETAA1/CUL4A/LYN/WAC/MSH2/CCNG1/STK33/BRCA1/CEP63/SETMAR/DCUN1D3/USP44/TP53BP1/PARP9/DNA2/BRD7/ZWILCH/CDK5RAP2/ZW10/WDR76/DTL/FANCD2/RAD17/WEE1/SYF2/DLG1/EIF2AK4/DTX3L/ATM/RB1/NDC80/FBXO5/GIGYF2/BUB1B/INTS7/BRCA2/TAOK1/BLM/NUF2/PRKDC/PTPN11/NAE1/BUB1/TTK/EZH2/KNTC1/RAD21/APC/BRIP1/CDC6/ATR/CHEK1/TAOK3/USP47/U…	84
BP	GO:0010639	negative regulation of organelle organization	104/3225	362/18805	0.287293	1.67521	5.90176	2.44e-08	6.61e-06	5.27e-06	IFI6/CORO1A/CDH5/FEZ1/KANK3/SSH3/XRCC1/VAT1/CORO2B/SHANK3/S1PR1/PRELID1/KANK2/DMTN/MID1IP1/CDK10/CIB1/IK/WDR44/SPTAN1/SKA3/TBC1D30/PARP1/SCIN/PPARG/WDR47/POT1/SVIL/BRCA1/TMOD2/ERCC4/SETMAR/USP44/HGF/DIAPH3/CLASP2/MKKS/WAPL/ZWILCH/CDK5RAP2/TERF1/TOM1L1/HNRNPA1/CAPZA2/ZW10/BBOF1/NPM1/NAV3/HNRNPU/BECN1/MAPRE1/BAZ1B/PPFIA1/LIMA1/GCLC/PHLDB2/ATM/ADD3/NDC80/MTM1/GDI2/FBXO5/BUB1B/CAMSAP2/PIK3R1/TNKS2/MP…	104
BP	GO:0045786	negative regulation of cell cycle	113/3225	405/18805	0.279012	1.62692	5.80282	3.55e-08	9.22e-06	7.36e-06	GPER1/SUSD2/MIR10A/RNF167/FAM107A/NR2F2/HPGD/PPP2R5B/APBB1/CDKN2A/RGCC/CDK5/RHOB/KANK2/CTDSP1/CDK2AP2/TPRA1/GATA3/CCAR2/IK/SLFN11/BTG3/SIRT1/SDE2/ATF2/SKA3/ETAA1/CUL4A/YTHDC2/LYN/WAC/GMNN/MSH2/CCNG1/STK33/BRCA1/CEP63/PTPN3/SETMAR/DCUN1D3/USP44/TP53BP1/PARP9/DNA2/BRD7/WAPL/CASP3/ZWILCH/CDK5RAP2/TERF1/TOM1L1/ZW10/WDR76/DTL/TSPYL2/NPM1/FANCD2/RAD17/WEE1/SYF2/DLG1/BAZ1B/EIF2AK4/DTX3L/PTPRK/ATM/RB1/ND…	113
BP	GO:0007064	mitotic sister chromatid cohesion	19/3225	31/18805	0.612903	3.57384	6.52515	4.59e-08	1.14e-05	9.13e-06	CHTF8/HDAC8/NSMCE2/SGO1/PDS5A/ESCO1/RB1/PDS5B/NAA50/STAG1/SMC1A/BUB1/RAD21/NIPBL/SMC5/ESCO2/STAG2/ATRX/SMC3	19
BP	GO:0090068	positive regulation of cell cycle process	83/3225	274/18805	0.30292	1.76633	5.81362	5.05e-08	1.21e-05	9.65e-06	TBX2/EDN1/PDGFB/LRP5/RGCC/ANAPC11/SH2B1/CCND3/CDK10/KAT5/PHB2/VPS4B/EGF/DDR2/SKA3/CUL4A/NCAPH/NSMCE2/ATAD5/SVIL/RAD18/ANXA1/SASS6/DTL/NPM1/CEP120/KMT2E/HNRNPU/BECN1/PKN2/DBF4/MIR221/UBXN2B/RAD51AP1/STXBP4/ADAM17/RRM2B/EPGN/CPSF3/KIF14/RB1/NDC80/FBXO5/SPAG5/RACGAP1/PLCB1/ANKRD17/IL1A/PLRG1/GPSM2/STIL/BUB1/EZH2/CUL3/RDX/RAD21/CCNE2/MDM2/CDC6/PHIP/RRM1/NUSAP1/NCAPG/CDK1/PLK4/MIR222/MIR29A/DDX3X/SMC5…	83
BP	GO:0022618	protein-RNA complex assembly	72/3225	228/18805	0.315789	1.84137	5.81532	6.13e-08	1.41e-05	1.13e-05	RNU5D-1/RNVU1-1/RNVU1-15/RNU5F-1/RNU5B-1/RNU4-1/RNU4ATAC/RNU11/RNVU1-6/RNU5A-1/LSM2/SNRPC/SF3B5/LSM4/SNRPB/RNU6ATAC/RRP7A/PSIP1/EIF3E/SNRPA1/DDX23/EIF3L/SHQ1/RRS1/GEMIN5/SNRNP200/SRPK2/DDX42/MDN1/PTBP2/EIF3D/EIF3H/HTATSF1/EIF4B/SRSF10/YTHDC1/CRNKL1/HSP90AB1/PRPF39/GCFC2/RPF2/NCBP1/NUFIP1/COIL/ATM/ZNHIT6/DDX20/XRCC5/EIF3M/EIF3J/DKC1/PRKDC/FASTKD2/TGS1/SF3A3/LUC7L3/PRPF18/DDX46/SCAF11/DICER1/ATR/SF…	72
BP	GO:0006446	regulation of translational initiation	35/3225	83/18805	0.421687	2.45886	6.06014	7.38e-08	1.64e-05	1.31e-05	CCL5/MIF4GD/POLR2G/CTIF/EIF4A2/EIF3E/RPS6KB1/IMPACT/EIF4G3/NCK1/EIF4G2/EIF3H/EIF4B/NPM1/BZW2/NCBP2/EIF2AK4/NCBP1/MTIF2/FMR1/GIGYF2/BANK1/YTHDF3/CSDE1/EIF2AK3/EIF2AK2/DHX29/DDX3X/DDX1/BZW1/EIF2S1/EIF5/DNAJC3/EIF5B/TPR	35
BP	GO:2000573	positive regulation of DNA biosynthetic process	26/3225	53/18805	0.490566	2.86049	6.1709	8.89e-08	1.91e-05	1.52e-05	FGFR4/CHTF8/PDGFB/PRKD2/RGCC/NOX4/VEGFA/CCT4/RFC4/POT1/CCT8/HGF/HNRNPA1/RFC3/USP1/ATM/CCNA2/CTNNB1/TNKS2/DKC1/CCT2/TCP1/CCT6A/ATR/CCT5/HSP90AA1	26
BP	GO:0006913	nucleocytoplasmic transport	97/3225	340/18805	0.285294	1.66355	5.61754	1.03e-07	2.07e-05	1.65e-05	IFI27/NXF3/GAS6/PKIG/EMD/TMEM53/HYAL2/JUP/CDKN2A/CDK5/POLDIP3/ALYREF/AAAS/TMCO6/NOTCH1/LZTS2/PHB2/NUP50/CD36/APPL1/UFM1/ATF2/ANP32B/EFCAB7/NUP160/KCNQ3/SPG11/ANGPT1/FYTTD1/SETD2/NUP133/NXT2/SDAD1/JAK2/NUP58/NUP153/MDN1/XPO4/XPOT/EIF4A3/HNRNPA1/MALT1/YTHDC1/CTDSPL2/NPM1/NEDD4/NCBP2/NCBP1/NMD3/NUP107/NUP205/NF1/KPNA1/FMR1/AHCYL1/NUP155/PIK3R1/KPNB1/IPO8/PHAX/IPO11/ZC3H11A/SSB/PTPN11/NEMF/THOC1/PTGS…	97
BP	GO:0051169	nuclear transport	97/3225	340/18805	0.285294	1.66355	5.61754	1.03e-07	2.07e-05	1.65e-05	IFI27/NXF3/GAS6/PKIG/EMD/TMEM53/HYAL2/JUP/CDKN2A/CDK5/POLDIP3/ALYREF/AAAS/TMCO6/NOTCH1/LZTS2/PHB2/NUP50/CD36/APPL1/UFM1/ATF2/ANP32B/EFCAB7/NUP160/KCNQ3/SPG11/ANGPT1/FYTTD1/SETD2/NUP133/NXT2/SDAD1/JAK2/NUP58/NUP153/MDN1/XPO4/XPOT/EIF4A3/HNRNPA1/MALT1/YTHDC1/CTDSPL2/NPM1/NEDD4/NCBP2/NCBP1/NMD3/NUP107/NUP205/NF1/KPNA1/FMR1/AHCYL1/NUP155/PIK3R1/KPNB1/IPO8/PHAX/IPO11/ZC3H11A/SSB/PTPN11/NEMF/THOC1/PTGS…	97
BP	GO:0044772	mitotic cell cycle phase transition	122/3225	457/18805	0.266958	1.55664	5.48077	1.52e-07	2.87e-05	2.29e-05	CDC34/FAM107A/CDKN2A/RGCC/KANK2/ANAPC11/CTDSP1/CCND3/CDK2AP2/TPRA1/CDK10/PHB2/SMARCE1/RPS6KB1/IK/SLFN11/VPS4B/APPL1/SDE2/DDR2/SKA3/CCNH/ETAA1/CUL4A/ANAPC4/WAC/CCNG1/NSMCE2/ATAD5/CUL5/BRCA1/ANXA1/DCUN1D3/USP44/PPP2CA/CLASP2/BRD7/CDKN3/ZWILCH/CDK5RAP2/USP37/ZW10/MASTL/SASS6/DTL/GSPT1/ITGB1/KMT2E/RAD17/WEE1/SYF2/DBF4/DLG1/SPDYA/ECD/MIR221/CUL1/ADAM17/RRM2B/ATM/CCNA2/CPSF3/KIF14/RB1/NDC80/ARID2/CDC27…	122
BP	GO:0071826	protein-RNA complex organization	73/3225	237/18805	0.308017	1.79605	5.61096	1.52e-07	2.87e-05	2.29e-05	RNU5D-1/RNVU1-1/RNVU1-15/RNU5F-1/RNU5B-1/RNU4-1/RNU4ATAC/RNU11/RNVU1-6/RNU5A-1/LSM2/SNRPC/SF3B5/LSM4/SNRPB/RNU6ATAC/RRP7A/PSIP1/EIF3E/SNRPA1/DDX23/EIF3L/SHQ1/RRS1/GEMIN5/SNRNP200/SRPK2/DDX42/MDN1/PTBP2/EIF3D/EIF3H/HTATSF1/EIF4B/SRSF10/YTHDC1/CRNKL1/HSP90AB1/PRPF39/GCFC2/RPF2/NCBP1/NUFIP1/COIL/ATM/ZNHIT6/DDX20/XRCC5/EIF3M/ZFAND1/EIF3J/DKC1/PRKDC/FASTKD2/TGS1/SF3A3/LUC7L3/PRPF18/DDX46/SCAF11/DICER1…	73
BP	GO:0071897	DNA biosynthetic process	58/3225	175/18805	0.331429	1.93256	5.63893	1.86e-07	3.4e-05	2.71e-05	FGFR4/NOP10/CHTF8/NYNRIN/PDGFB/ING4/PRKD2/RGN/RGCC/DACH1/NOX4/SH2B1/VEGFA/POLD4/CCT4/SIRT1/RFC4/POT1/REV1/RCHY1/CCT8/HGF/LOX/TERF1/HNRNPA1/DTL/HSP90AB1/RFC3/HNRNPU/SPRTN/USP1/RRM2B/ATM/CCNA2/POLA1/LIG4/REV3L/CTNNB1/XRCC5/TNKS2/DKC1/POLD3/CCT2/TCP1/CCT6A/ZBTB1/DNAJC2/ATR/CHEK1/XRN1/RRM1/WRN/CENPF/POLK/CCT5/RFC1/RAD50/HSP90AA1	58
BP	GO:1901990	regulation of mitotic cell cycle phase transition	100/3225	358/18805	0.27933	1.62877	5.46486	2.02e-07	3.59e-05	2.86e-05	FAM107A/CDKN2A/RGCC/KANK2/ANAPC11/CTDSP1/CCND3/CDK2AP2/TPRA1/CDK10/PHB2/SMARCE1/IK/SLFN11/VPS4B/APPL1/SDE2/DDR2/SKA3/CCNH/ETAA1/CUL4A/ANAPC4/WAC/CCNG1/NSMCE2/ATAD5/BRCA1/ANXA1/DCUN1D3/USP44/PPP2CA/BRD7/ZWILCH/CDK5RAP2/ZW10/SASS6/DTL/KMT2E/RAD17/WEE1/SYF2/DLG1/ECD/MIR221/ADAM17/RRM2B/ATM/CPSF3/KIF14/RB1/NDC80/ARID2/FBXO5/GIGYF2/BUB1B/PLCB1/TAOK1/BLM/NUF2/ANKRD17/PLRG1/STIL/PRKDC/NAE1/BUB1/TTK/EZH2…	100
BP	GO:0006413	translational initiation	45/3225	124/18805	0.362903	2.11609	5.67305	2.38e-07	4.11e-05	3.28e-05	CCL5/MIF4GD/POLR2G/CTIF/EIF4A2/EIF3E/RPS6KB1/IMPACT/EIF4G3/EIF3L/NCK1/EIF4G2/EIF3D/EIF3H/EIF4B/NPM1/EIF2B3/BZW2/NCBP2/EIF2AK4/NCBP1/MTIF2/FMR1/GIGYF2/EIF2A/BANK1/YTHDF3/EIF3M/EIF3J/CSDE1/EIF1AX/EIF2AK3/EIF2AK2/EIF2S2/DHX29/DDX3X/DDX1/BZW1/EIF2S1/EIF5/ABCE1/DNAJC3/EIF5B/EIF3A/TPR	45
BP	GO:0007088	regulation of mitotic nuclear division	44/3225	121/18805	0.363636	2.12037	5.62502	3.02e-07	5.08e-05	4.05e-05	EDN1/PIN1/PDGFB/LRP5/RGCC/ANAPC11/SH2B1/IK/CDCA2/EGF/SKA3/BORA/NSMCE2/USP44/ZWILCH/CDK5RAP2/TOM1L1/ZW10/ATM/EPGN/RB1/NDC80/FBXO5/BUB1B/NUF2/IL1A/BUB1/TTK/KNTC1/CUL3/RAD21/APC/CHEK1/PHIP/MKI67/NUSAP1/CENPF/KIF20B/KNL1/DLGAP5/IGF1/SPDL1/GEN1/TPR	44
BP	GO:0045787	positive regulation of cell cycle	96/3225	344/18805	0.27907	1.62726	5.342	3.68e-07	6.03e-05	4.81e-05	SLC6A4/TBX2/EDN1/TBX3/HES1/PDGFB/LRP5/MAPRE3/RGCC/ANAPC11/SH2B1/CCND3/LFNG/CDK10/KAT5/PHB2/RPS6KB1/VPS4B/EGF/DDR2/SKA3/CUL4A/YTHDC2/NCAPH/NSMCE2/ATAD5/SVIL/RAD18/SRPK2/ANXA1/LRP6/SASS6/DTL/NPM1/CEP120/KMT2E/HNRNPU/BECN1/PKN2/DBF4/MAP3K7/MIR221/UBXN2B/RAD51AP1/STXBP4/ADAM17/RRM2B/EPGN/CPSF3/KIF14/RB1/NDC80/FBXO5/SPAG5/RACGAP1/BRCA2/PLCB1/ANKRD17/IL1A/PLRG1/GPSM2/STIL/PTPN11/BUB1/EZH2/CUL3/RDX/RAD2…	96
BP	GO:0034504	protein localization to nucleus	91/3225	322/18805	0.282609	1.64789	5.33521	4.02e-07	6.41e-05	5.12e-05	EDN1/PKIG/PIN1/TMEM147/HYAL2/JUP/CDKN2A/CDK5/SUN2/TMCO6/NOTCH1/RRP7A/TMEM98/LZTS2/PHB2/NUP50/CD36/CCT4/APPL1/UFM1/ATF2/PARP1/MORC3/EFCAB7/RRS1/KCNQ3/SPG11/XPA/ANGPT1/COL1A1/FERMT2/NUP133/CCT8/CTNNA1/GBP2/JAK2/NUP58/NUP153/PARP9/NPM1/HNRNPU/RPF2/DTX3L/NMD3/NUP107/TOR1AIP2/NF1/KPNA1/NUP155/PIK3R1/KPNB1/IPO8/CD2AP/IPO11/PLRG1/DKC1/TOPORS/CCT2/TCP1/JAK1/CCT6A/PIKFYVE/PTGS2/EIF2AK3/TFRC/RAP1GDS1/CSE1L…	91
BP	GO:0031570	DNA integrity checkpoint signaling	44/3225	123/18805	0.357724	2.08589	5.49709	5.13e-07	7.98e-05	6.37e-05	CCAR2/SDE2/ATF2/ETAA1/CUL4A/LYN/WAC/MSH2/CCNG1/STK33/BRCA1/CEP63/SETMAR/TP53BP1/PARP9/DNA2/WDR76/DTL/FANCD2/RAD17/SYF2/EIF2AK4/DTX3L/ATM/GIGYF2/INTS7/BRCA2/TAOK1/BLM/PRKDC/PTPN11/NAE1/BRIP1/CDC6/ATR/CHEK1/TAOK3/UFL1/CDK1/TOPBP1/CLOCK/NBN/CDC5L/BRCC3	44
BP	GO:0033045	regulation of sister chromatid segregation	40/3225	108/18805	0.37037	2.15963	5.49861	5.91e-07	8.97e-05	7.16e-05	ANAPC11/KAT5/SMARCE1/IK/SIRT1/SKA3/ANAPC4/NSMCE2/USP44/BRD7/ZWILCH/CDK5RAP2/ZW10/HNRNPU/BECN1/ATM/RB1/NDC80/ARID2/CDC27/FBXO5/BUB1B/NUF2/BUB1/TTK/KNTC1/CUL3/RAD21/APC/CDC6/PBRM1/CDK1/CENPF/RIOK2/KNL1/DLGAP5/CENPE/SPDL1/GEN1/TPR	40
BP	GO:0140694	membraneless organelle assembly	113/3225	427/18805	0.264637	1.5431	5.16477	6.92e-07	0.000102617	8.19e-05	MYOZ1/EDN1/FSCN1/MAPRE3/LSM4/AAAS/EML3/PLA2G4C/CSRP1/MYL9/RRP7A/LZTS2/BCAS2/VPS4B/SKA3/RRS1/CENPC/PRKAA1/BRCA1/CEP63/TMOD2/OGFOD1/KIF4A/G3BP2/CNOT2/DIAPH3/PUM2/CENPK/CLASP2/MDN1/MLH1/CDK5RAP2/HAUS6/G3BP1/AKAP13/CENPW/C9orf72/NCOR1/SASS6/PRRC2C/CAPRIN1/NPM1/ITGB1/CEP120/MAP9/HNRNPU/BECN1/MAPRE1/CEP192/WNK3/CFLAR/RPF2/CEP135/SQLE/BCCIP/CHMP2B/LCP1/FMR1/NDC80/DOCK5/PDGFRA/FBXO5/EIF2A/SENP6/SPAG5/YTH…	113
BP	GO:0000375	RNA splicing, via transesterification reactions	94/3225	340/18805	0.276471	1.6121	5.18197	7.64e-07	0.000110572	8.83e-05	RNU5D-1/RNVU1-1/RNVU1-15/RNU5F-1/RNU5B-1/RNU4-1/RNU4ATAC/RNU11/RNVU1-6/RNU5A-1/LSM2/PCBP4/SNRPC/SF3B5/LSM4/SNRPB/RNU6ATAC/PSIP1/BCAS2/IK/PRPF4/SNRPA1/DDX23/SDE2/PABPC1/PRPF38A/WTAP/GEMIN5/SNRNP200/SRSF4/HNRNPH1/SRPK2/DDX42/HNRNPA1L2/HSPA8/PTBP2/HTATSF1/EIF4A3/HNRNPA1/HNRNPR/SRSF10/YTHDC1/CRNKL1/MFAP1/HNRNPU/PRPF39/SYF2/SON/NCBP2/CDC40/GCFC2/NCBP1/COIL/SMU1/RBM39/PPWD1/FMR1/DDX5/METTL14/DDX20/SNW1…	94
BP	GO:0000377	RNA splicing, via transesterification reactions with bulged adenosine as nucleophile	93/3225	336/18805	0.276786	1.61394	5.1663	8.26e-07	0.000112723	9e-05	RNU5D-1/RNVU1-1/RNVU1-15/RNU5F-1/RNU5B-1/RNU4-1/RNU4ATAC/RNU11/RNVU1-6/RNU5A-1/LSM2/PCBP4/SNRPC/SF3B5/LSM4/SNRPB/RNU6ATAC/PSIP1/BCAS2/IK/PRPF4/SNRPA1/DDX23/SDE2/PABPC1/PRPF38A/WTAP/GEMIN5/SNRNP200/SRSF4/HNRNPH1/SRPK2/DDX42/HNRNPA1L2/HSPA8/PTBP2/HTATSF1/EIF4A3/HNRNPA1/HNRNPR/SRSF10/YTHDC1/CRNKL1/MFAP1/HNRNPU/PRPF39/SYF2/SON/NCBP2/CDC40/GCFC2/NCBP1/COIL/SMU1/RBM39/PPWD1/FMR1/DDX5/METTL14/DDX20/SNW1…	93
BP	GO:0000398	mRNA splicing, via spliceosome	93/3225	336/18805	0.276786	1.61394	5.1663	8.26e-07	0.000112723	9e-05	RNU5D-1/RNVU1-1/RNVU1-15/RNU5F-1/RNU5B-1/RNU4-1/RNU4ATAC/RNU11/RNVU1-6/RNU5A-1/LSM2/PCBP4/SNRPC/SF3B5/LSM4/SNRPB/RNU6ATAC/PSIP1/BCAS2/IK/PRPF4/SNRPA1/DDX23/SDE2/PABPC1/PRPF38A/WTAP/GEMIN5/SNRNP200/SRSF4/HNRNPH1/SRPK2/DDX42/HNRNPA1L2/HSPA8/PTBP2/HTATSF1/EIF4A3/HNRNPA1/HNRNPR/SRSF10/YTHDC1/CRNKL1/MFAP1/HNRNPU/PRPF39/SYF2/SON/NCBP2/CDC40/GCFC2/NCBP1/COIL/SMU1/RBM39/PPWD1/FMR1/DDX5/METTL14/DDX20/SNW1…	93
BP	GO:0033047	regulation of mitotic sister chromatid segregation	26/3225	58/18805	0.448276	2.6139	5.60055	8.33e-07	0.000112723	9e-05	KAT5/IK/SIRT1/SKA3/USP44/ZWILCH/CDK5RAP2/ZW10/HNRNPU/BECN1/ATM/NDC80/FBXO5/BUB1B/NUF2/BUB1/TTK/KNTC1/RAD21/APC/CDK1/CENPF/KNL1/SPDL1/GEN1/TPR	26
BP	GO:0007093	mitotic cell cycle checkpoint signaling	47/3225	137/18805	0.343066	2.00042	5.34687	8.62e-07	0.000114184	9.11e-05	IK/SDE2/ATF2/SKA3/ETAA1/WAC/MSH2/CCNG1/STK33/BRCA1/SETMAR/USP44/ZWILCH/CDK5RAP2/ZW10/DTL/FANCD2/RAD17/SYF2/ATM/NDC80/GIGYF2/BUB1B/TAOK1/BLM/NUF2/PRKDC/NAE1/BUB1/TTK/KNTC1/APC/CDC6/ATR/CHEK1/TAOK3/CDK1/CENPF/TOPBP1/KNL1/RBBP8/NBN/SPDL1/BRCC3/GEN1/TPR/RAD50	47
BP	GO:2001251	negative regulation of chromosome organization	37/3225	98/18805	0.377551	2.2015	5.42553	8.96e-07	0.000115076	9.19e-05	XRCC1/IK/SKA3/PARP1/POT1/ERCC4/SETMAR/USP44/WAPL/ZWILCH/CDK5RAP2/TERF1/HNRNPA1/ZW10/HNRNPU/BAZ1B/ATM/NDC80/FBXO5/BUB1B/TNKS2/NUF2/SMARCA5/BUB1/TTK/KNTC1/RAD21/APC/XRN1/CENPF/KNL1/NBN/ATRX/SPDL1/GEN1/TPR/RAD50	37
BP	GO:0062197	cellular response to chemical stress	90/3225	323/18805	0.278638	1.62474	5.15266	9.06e-07	0.000115076	9.19e-05	PRDX5/EDN1/ALDH3B1/PRR5L/CHCHD2/MGAT3/ROMO1/CLN3/PDK2/CYGB/RHOB/TSPO/PCGF2/BAD/PYCR2/KLF2/AQP5/RELA/TBC1D24/TMEM161A/STK25/PEX10/SERPINB6/ATP2A2/CD36/STAU2/SIRT1/ATF2/DDR2/MAP3K5/PARP1/NET1/SLC25A24/LRRC8D/RIPK1/PDCD10/OXSR1/PRKAA1/FAS/SOD2/CAB39/HGF/TNFAIP3/AIFM1/CASP3/FUT8/FANCD2/BECN1/HDAC2/PNPT1/WNK3/OXR1/ATP7A/PTPRK/ATM/NFE2L2/NFAT5/GPX8/PDGFRA/STK26/NLRP3/DNAJA1/XRCC5/ERCC6L2/NCOA7/PTGS2/EI…	90
BP	GO:0001701	in utero embryonic development	107/3225	403/18805	0.265509	1.54818	5.06118	1.15e-06	0.00014281	0.000113988	HEY1/TMEM100/ST8SIA6/FOXF1/MFNG/EDN1/TIE1/HEY2/NXN/GATA2/SPINT2/TBX3/HES1/PEMT/SOX17/NR2F2/PDGFB/SPINT1/ADCY9/NDUFA2/PTCH1/ACVRL1/SLC35E2B/PCGF2/VEGFA/KLF2/EOMES/NOTCH1/GATA3/TMEM231/RRP7A/PLOD3/PLCD3/WNT3A/PRMT1/ZFPM2/COPS3/MIB1/ATF2/CUL4A/BPTF/ANGPT1/MBNL1/MSH2/BMPR1A/SETD2/MAN2A1/NCOA1/XRCC2/SMAD2/RPL7L1/CNOT2/DIAPH3/CHD7/KIDINS220/KDM4C/ZFAND5/RTF1/RRN3/RBPJ/TGFBR1/YTHDC1/PHF6/CHD8/MATR3/ITGB…	107
BP	GO:0003158	endothelium development	49/3225	147/18805	0.333333	1.94367	5.22579	1.33e-06	0.000162703	0.000129867	HEY1/TMEM100/DLL4/EDN1/TIE1/HEY2/CLDN5/SCUBE1/ATOH8/ROBO4/NOTCH4/MIR10A/SOX17/CDH5/GJA5/EDF1/NR2F2/PRKD2/ACVRL1/GJA4/FZD1/RHOB/S1PR1/DLL1/FZD2/VEGFA/HOXB5/NOTCH1/PLOD3/LIPA/VCL/RAP1A/PDCD10/RBPJ/PDE4D/KRIT1/MIR181B1/BLOC1S6/FSTL1/RAPGEF2/CTNNB1/CD2AP/PLCB1/ZEB1/RDX/CLDN1/MET/ROCK1/ROCK2	49
BP	GO:0050000	chromosome localization	43/3225	123/18805	0.349593	2.03848	5.2571	1.4e-06	0.000164646	0.000131417	EML3/KAT5/VPS4B/SIRT1/SKA3/RRS1/CENPC/ACTR3/ACTR2/MLH1/SGO1/ZWILCH/TERF1/ZW10/HNRNPU/BECN1/MAPRE1/SPDYA/ATM/CHMP2B/KIF14/RB1/NDC80/SPAG5/KPNB1/RACGAP1/SPICE1/NUF2/TTK/KNSTRN/KNTC1/CUL3/PIBF1/MIS12/APC/KIF18A/CDK1/CENPF/ECT2/KNL1/DLGAP5/CENPE/SPDL1	43
BP	GO:0034502	protein localization to chromosome	45/3225	131/18805	0.343511	2.00302	5.24121	1.4e-06	0.000164646	0.000131417	WBP2/IK/CCT4/PARP1/PPHLN1/MSH2/VRK1/VCPIP1/POT1/SETD2/TP53BP1/MMS22L/WAPL/ZWILCH/HTATSF1/TERF1/ZW10/RAD17/SPDYA/RB1/BUB1B/USP7/XRCC5/TNKS2/BRCA2/TCP1/CCT6A/XRCC4/TTK/EZH2/KNTC1/RAD21/ATR/NIPBL/CDK1/SMC5/TOPBP1/CCT5/MCM8/KNL1/ESCO2/NBN/ATRX/GNL3/SPDL1	45
BP	GO:0034612	response to tumor necrosis factor	71/3225	241/18805	0.294606	1.71785	5.10284	1.43e-06	0.000164646	0.000131417	CCL5/GPER1/GAS6/EDN1/HES1/MAPK3/HYAL1/CX3CR1/HYAL2/TNFRSF14/SHARPIN/SMPD1/CXCL16/KLF2/RELA/TUBA1A/GATA3/CIB1/UBE2K/NAIP/RPS6KB1/NFKB1/SIRT1/ASAH1/NKIRAS1/MAP3K5/NUB1/YTHDC2/RIPK1/FAS/COL1A1/BRCA1/THBS1/TNFSF13B/GBP2/STAT1/JAK2/TNFAIP3/CASP3/MIR142/ADAM9/NSMAF/RORA/MIR181B1/CTSK/BIRC2/MAP3K7/CASP4/AIM2/GBP3/ADAM17/NFE2L2/PTPN2/VCAM1/CYLD/ADAM10/AKAP12/HAS2/PTGS2/ERBIN/CHUK/TANK/DICER1/ZNF675/DHX9/…	71
BP	GO:0072594	establishment of protein localization to organelle	120/3225	467/18805	0.256959	1.49833	4.96143	1.61e-06	0.000181993	0.000145263	CACNG4/PKIG/VPS28/ROMO1/WBP2/PIN1/GZMB/MVB12B/HYAL2/VPS25/RAC2/TIMM17B/JUP/CDKN2A/TSPO/AP4M1/HAX1/MVB12A/FIS1/TMCO6/UBL4A/NOTCH1/PEX10/PHB2/NUP50/HK2/TIMM21/CD36/CCT4/APPL1/SGTB/UFM1/ATF2/FBXW7/EFCAB7/HACL1/KCNQ3/SPG11/ANGPT1/POT1/PRKAA1/PEX3/SSR3/RAB3GAP1/VPS13D/NUP133/BNIP3L/SRPRB/PEX1/PIK3R4/JAK2/NUP58/NUP153/HSPA8/TNFAIP3/AIFM1/TERF1/AP3M1/SEC62/SRP54/SH3GLB1/NPM1/NEDD4/SNX16/BECN1/TOMM70/SPD…	120
BP	GO:0045859	regulation of protein kinase activity	99/3225	369/18805	0.268293	1.56442	4.9818	1.73e-06	0.000190665	0.000152185	GAS6/EDN1/RASIP1/PDGFA/MAP4K2/NR2F2/TRIB2/ERBB2/HYAL2/PDGFB/VPS25/ADARB1/LRP5/PLA2G1B/MAPRE3/CDKN2A/RGCC/NOX4/FGF18/MAP3K11/CCND3/LAT/CIB1/CASS4/HRAS/TLR6/SIRT1/SOCS5/DDR2/CORO1C/RAP1A/ETAA1/FBXW7/MAP3K5/CCNT1/LYN/ANGPT1/CCNG1/PDCD10/THBS1/LRP6/TNFSF15/CAB39/PPP2CA/GTPBP4/JAK2/CDKN3/SNX6/MAP3K4/PREX2/TOM1L1/SYAP1/PIK3CG/ADAM9/FLT1/TAF7/TSPYL2/TAB2/ITGB3/NPM1/MAP3K13/PDCD4/SPDYA/MAP3K7/GSKIP/PTPRC…	99
BP	GO:0043549	regulation of kinase activity	105/3225	397/18805	0.264484	1.54221	4.96778	1.75e-06	0.000190665	0.000152185	GAS6/EDN1/RASIP1/PDGFA/LDB1/MAP4K2/NR2F2/TRIB2/ERBB2/HYAL2/PDGFB/VPS25/ADARB1/LRP5/PLA2G1B/MAPRE3/CDKN2A/RGCC/NOX4/FGF18/MAP3K11/CCND3/MIDN/LAT/CIB1/CASS4/HRAS/TLR6/SIRT1/SOCS5/DDR2/CORO1C/RAP1A/ETAA1/FBXW7/MAP3K5/CCNT1/LYN/ANGPT1/CCNG1/PDCD10/THBS1/LRP6/TNFSF15/CAB39/PPP2CA/GTPBP4/JAK2/CDKN3/SNX6/MAP3K4/PREX2/TOM1L1/SYAP1/PIK3CG/ADAM9/FLT1/TAF7/TSPYL2/TAB2/ITGB3/NPM1/HNRNPU/MAP3K13/PDCD4/SPDYA/M…	105
BP	GO:0051168	nuclear export	55/3225	174/18805	0.316092	1.84313	5.08346	2.05e-06	0.000220563	0.000176049	IFI27/NXF3/GAS6/EMD/CDKN2A/CDK5/POLDIP3/ALYREF/LZTS2/ANP32B/NUP160/FYTTD1/SETD2/NUP133/NXT2/SDAD1/NUP153/MDN1/XPO4/XPOT/EIF4A3/HNRNPA1/MALT1/YTHDC1/CTDSPL2/NPM1/NCBP2/NCBP1/NMD3/NUP107/FMR1/AHCYL1/NUP155/PHAX/ZC3H11A/SSB/PTPN11/NEMF/THOC1/HNRNPA2B1/CSE1L/LSG1/SP100/NUP88/MDM2/UPF2/RANBP2/DHX9/HSPA9/RIOK2/SMG1/IWS1/THOC2/LTV1/TPR	55
BP	GO:0006979	response to oxidative stress	107/3225	408/18805	0.262255	1.52921	4.9169	2.14e-06	0.000224343	0.000179066	PRDX5/EDN1/ALDH3B1/PRR5L/CHCHD2/MGAT3/HYAL1/ROMO1/SCARA3/SDC1/CRYAB/HYAL2/PDK2/XRCC1/COMT/CYGB/FKBP1B/RHOB/PCGF2/AAAS/PYCR2/NEIL1/KLF2/RELA/TBC1D24/NAPRT/TMEM161A/STK25/PEX10/PSIP1/ATP2A2/SESN3/UBR4/CD36/STAU2/SIRT1/ATF2/DDR2/MAP3K5/PARP1/NET1/SLC25A24/RIPK1/PDCD10/OXSR1/PRKAA1/COL1A1/SOD2/HGF/STAT1/JAK2/TNFAIP3/AIFM1/CASP3/ADAM9/GCLM/FUT8/FANCD2/BECN1/ERO1A/HDAC2/PNPT1/HBB/OXR1/ATP7A/GCLC/RRM2B/…	107
BP	GO:2001252	positive regulation of chromosome organization	38/3225	105/18805	0.361905	2.11027	5.19049	2.16e-06	0.000224343	0.000179066	MAPK3/KAT5/CCT4/SKA3/NCAPH/NSMCE2/POT1/CCT8/UCHL5/TERF1/MAP3K4/ACTR8/HNRNPA1/ATM/LIG4/CTNNB1/TNKS2/DKC1/CCT2/TCP1/CCT6A/HNRNPA2B1/BUB1/RAD21/ATR/NCAPG/CDK1/SMC5/CCT5/NBN/DHX36/ATRX/GNL3/SMC2/TPR/RAD50/HSP90AA1/SMC4	38
BP	GO:0006261	DNA-templated DNA replication	52/3225	162/18805	0.320988	1.87168	5.06948	2.32e-06	0.000233729	0.000186558	CDC34/NYNRIN/DACH1/POLD4/METTL4/SLFN11/MCMBP/ETAA1/PARP1/RFC4/ORC4/GMNN/ATAD5/BRCA1/ZMPSTE24/SAMHD1/SETMAR/MMS22L/DNA2/ORC3/TERF1/RFC3/FANCM/DBF4/FAM111A/RRM2B/POLA1/ZRANB3/REV3L/FBXO5/MCM6/BRCA2/BLM/POLD3/WDHD1/CCNE2/CDC6/ATR/RECQL/RRM1/WRN/TOPBP1/MCM8/BAZ1A/RBBP8/NOC3L/BOD1L1/NBN/RFC1/ATRX/GEN1/RAD50	52
BP	GO:0042327	positive regulation of phosphorylation	113/3225	437/18805	0.258581	1.50779	4.88652	2.33e-06	0.000233729	0.000186558	RARRES2/CCL5/GPER1/GAS6/AGER/EDN1/FAXDC2/LRP4/TMEM119/HES1/CD3E/PIN1/PDGFA/MAP4K2/ERBB2/PDGFB/PLA2G1B/MAPRE3/RGCC/ARRB1/NOX4/FGF18/FLT4/HAX1/VEGFB/MAP3K11/VEGFA/CCND3/CTF1/LAT/CIB1/CASS4/WNT3A/HRAS/UBE2K/TLR6/CD36/SIRT1/EGF/DDR2/RAP1A/RAP2A/ETAA1/FBXW7/MAP3K5/LYN/C3/ANGPT1/RIPK1/PDCD10/FAS/GLMN/THBS1/TNFSF15/CAB39/PPP2CA/JAK2/PARP9/SDCBP/KRAS/MAP3K4/TNIK/TOM1L1/SYAP1/PIK3CG/ADAM9/FLT1/FNIP2/TAB2/…	113
BP	GO:1901991	negative regulation of mitotic cell cycle phase transition	59/3225	192/18805	0.307292	1.79182	5.01736	2.48e-06	0.000242651	0.000193679	FAM107A/RGCC/KANK2/CTDSP1/CDK2AP2/TPRA1/IK/SLFN11/SDE2/SKA3/ETAA1/WAC/CCNG1/BRCA1/DCUN1D3/USP44/BRD7/ZWILCH/CDK5RAP2/ZW10/DTL/RAD17/WEE1/SYF2/DLG1/ATM/RB1/NDC80/FBXO5/GIGYF2/BUB1B/TAOK1/BLM/NUF2/PRKDC/NAE1/BUB1/TTK/EZH2/KNTC1/RAD21/APC/CDC6/ATR/CHEK1/TAOK3/USP47/CDK1/MIR29A/CENPF/TOPBP1/KNL1/RBBP8/NBN/SPDL1/BRCC3/GEN1/TPR/RAD50	59
BP	GO:0001934	positive regulation of protein phosphorylation	108/3225	414/18805	0.26087	1.52113	4.87811	2.5e-06	0.000242651	0.000193679	RARRES2/GPER1/GAS6/AGER/EDN1/FAXDC2/LRP4/TMEM119/HES1/CD3E/PIN1/PDGFA/MAP4K2/ERBB2/PDGFB/PLA2G1B/MAPRE3/RGCC/ARRB1/NOX4/FGF18/FLT4/HAX1/VEGFB/MAP3K11/VEGFA/CCND3/CTF1/LAT/CIB1/CASS4/WNT3A/HRAS/UBE2K/TLR6/CD36/SIRT1/EGF/DDR2/RAP1A/RAP2A/ETAA1/FBXW7/MAP3K5/LYN/C3/ANGPT1/RIPK1/PDCD10/FAS/THBS1/TNFSF15/CAB39/PPP2CA/JAK2/PARP9/KRAS/MAP3K4/TNIK/TOM1L1/SYAP1/PIK3CG/ADAM9/FLT1/FNIP2/TAB2/ITGB3/MAP3K13/RI…	108
BP	GO:2000278	regulation of DNA biosynthetic process	35/3225	94/18805	0.37234	2.17112	5.17873	2.54e-06	0.000242651	0.000193679	FGFR4/CHTF8/PDGFB/ING4/PRKD2/RGN/RGCC/DACH1/NOX4/SH2B1/VEGFA/CCT4/RFC4/POT1/CCT8/HGF/TERF1/HNRNPA1/RFC3/HNRNPU/USP1/ATM/CCNA2/CTNNB1/TNKS2/DKC1/CCT2/TCP1/CCT6A/DNAJC2/ATR/CHEK1/XRN1/CCT5/HSP90AA1	35
BP	GO:0051056	regulation of small GTPase mediated signal transduction	84/3225	303/18805	0.277228	1.61652	4.92225	2.57e-06	0.000242651	0.000193679	ITGA3/LRP4/RASIP1/SYDE1/DOCK6/RGL2/STARD8/ERBB2/ARHGEF25/RHOF/ARRB1/ARHGAP45/SIPA1L3/KANK2/TNS3/EPS8L2/ARHGAP23/NOTCH1/ARHGEF15/ARHGAP5/RALGAPA2/CHN1/CCDC125/CDON/NET1/SIPA1L1/RALGAPA1/RABGEF1/TRIO/FERMT2/ABL2/MIR223/MAP4K4/KRAS/SOS2/PREX2/AKAP13/SOS1/DENND4A/PIK3CG/FAM13A/ARHGAP29/CDKL5/ITGB1/DOCK2/DENND4C/PSD3/ARHGAP12/DOCK8/ARFGEF2/ARHGEF12/ARHGAP11B/COL3A1/ITSN1/NF1/KIF14/DOCK9/FAM13B/ARHGAP1…	84
BP	GO:0042254	ribosome biogenesis	87/3225	317/18805	0.274448	1.60031	4.90417	2.69e-06	0.000249738	0.000199336	TRMT112/NOP10/RPS21/CDKN2A/TSR3/EXOSC4/RRP7A/UTP4/TFB2M/MPHOSPH6/SDE2/CUL4A/NOL10/RRS1/AATF/UTP6/RRP15/UTP18/RPL7L1/NOL11/GTPBP4/SDAD1/NGDN/MDN1/CHD7/RRN3/UTP11/ERI1/EIF4A3/NSA2/RSL24D1/NPM1/LYAR/TSR1/RPF2/UTP3/BMS1/NMD3/WDR12/EXOSC9/EBNA1BP2/UTP14A/UTP23/ZNHIT6/NOLC1/EIF2A/XRCC5/XRN2/UTP15/PAK1IP1/DKC1/RIOK3/PRKDC/FASTKD2/EIF1AX/WDR36/PWP1/EFL1/MAK16/LSG1/MPHOSPH10/NUP88/DHX29/HEATR1/UTP20/NOP58…	87
BP	GO:0000077	DNA damage checkpoint signaling	40/3225	114/18805	0.350877	2.04597	5.09637	2.9e-06	0.000265551	0.000211958	CCAR2/SDE2/ATF2/ETAA1/CUL4A/LYN/WAC/MSH2/CCNG1/STK33/BRCA1/CEP63/TP53BP1/PARP9/WDR76/DTL/FANCD2/RAD17/SYF2/EIF2AK4/DTX3L/ATM/GIGYF2/INTS7/BRCA2/TAOK1/BLM/PRKDC/PTPN11/BRIP1/ATR/CHEK1/TAOK3/UFL1/CDK1/TOPBP1/CLOCK/NBN/CDC5L/BRCC3	40
BP	GO:0006403	RNA localization	62/3225	206/18805	0.300971	1.75496	4.95702	3e-06	0.000267783	0.000213739	NXF3/NOP10/POLDIP3/ALYREF/AAAS/NUP50/STAU2/CCT4/SHQ1/NUP160/FYTTD1/SETD2/NUP133/NXT2/CCT8/HNRNPA1L2/G3BP2/NUP58/PUM2/NUP153/XPOT/TERF1/EIF4A3/HNRNPA1/YTHDC1/CAPRIN1/HNRNPU/PNPT1/NCBP2/NCBP1/NUP107/NUP205/ATM/FMR1/NUP155/ZNHIT6/KPNB1/PHAX/ZC3H11A/DKC1/SSB/CCT2/TCP1/CCT6A/THOC1/HNRNPA2B1/UPF3B/NUP88/ATR/UPF2/RANBP2/FXR1/DHX9/NOP58/SMG1/CKAP5/CCT5/IWS1/DHX36/LRPPRC/THOC2/TPR	62
BP	GO:0009615	response to virus	110/3225	425/18805	0.258824	1.5092	4.83079	3.01e-06	0.000267783	0.000213739	IFI27/IFI6/CCL5/XCL1/FCN3/BST2/PRF1/IRF9/HYAL1/UNC13D/TMEM120A/HYAL2/MICA/ADARB1/RNF26/ZDHHC1/SMPD1/SPN/DHX58/APOBEC3D/IFITM2/UBL7/EXOSC4/RELA/GATA3/OAS1/PHB2/USP27X/URI1/SENP7/IFIT1B/SLFN11/NFKB1/POLR3F/ATF2/MORC3/PPM1B/CXADR/SETD2/AIMP1/ZMPSTE24/IFIT5/NCK1/SAMHD1/USP44/BNIP3L/GBP2/STAT1/IFIH1/JAK2/ITCH/PARP9/TNFAIP3/TRIM22/TRIM44/G3BP1/PMAIP1/GBP5/TRIM38/FGL2/BECN1/HCFC2/TOMM70/IFNAR1/EIF2AK4/D…	110
BP	GO:0006302	double-strand break repair	88/3225	323/18805	0.272446	1.58863	4.85488	3.27e-06	0.000286312	0.000228528	OTUB1/XRCC1/VPS72/CIB1/KAT5/PRMT1/SMARCE1/PPP4R3A/SIRT1/PARP1/CHD4/MSH2/NSMCE2/POT1/SETD2/DCLRE1C/BRCA1/ERCC4/PARPBP/FIGNL1/SAMHD1/XRCC2/SETMAR/TP53BP1/MMS22L/ACTR2/PARP9/DNA2/ING3/MLH1/BRD7/HTATSF1/ZGRF1/FH/ACTR8/DCLRE1A/FANCD2/FANCM/WDR48/DTX3L/MIR221/RAD51AP1/ATM/POLA1/SMCHD1/LIG4/ARID2/REV3L/PELI1/MCM6/PALB2/XRCC5/PPP4R3B/BRCA2/BLM/DEK/RIF1/PRKDC/TDP2/EID3/PPP4R2/XRCC4/PSMD14/KMT5B/MORF4L2/RA…	88
BP	GO:0070646	protein modification by small protein removal	46/3225	139/18805	0.330935	1.92969	5.00523	3.46e-06	0.000299343	0.00023893	OTUB1/OTUD1/DNAJB2/USP21/GPS1/USP27X/SENP7/COPS3/USP45/UCHL3/VCPIP1/USP13/USP38/UCHL5/USP44/OTUD4/USP14/ITCH/TNFAIP3/USP37/SENP1/USP1/YOD1/SENP5/USP24/CYLD/USP7/SENP6/USP25/ZRANB1/USPL1/USP32/OTUD6B/USP9X/USP53/PSMD14/TANK/COPS4/USP15/USP47/USP34/CDK1/COPS2/BRCC3/USP16/USP8	46
BP	GO:0051310	metaphase chromosome alignment	37/3225	103/18805	0.359223	2.09463	5.06815	3.58e-06	0.000305708	0.00024401	EML3/KAT5/VPS4B/SIRT1/SKA3/RRS1/CENPC/MLH1/SGO1/ZWILCH/ZW10/HNRNPU/BECN1/MAPRE1/CHMP2B/KIF14/RB1/NDC80/SPAG5/KPNB1/RACGAP1/SPICE1/NUF2/TTK/KNSTRN/KNTC1/CUL3/PIBF1/MIS12/APC/KIF18A/CDK1/CENPF/ECT2/KNL1/CENPE/SPDL1	37
BP	GO:0051303	establishment of chromosome localization	40/3225	115/18805	0.347826	2.02818	5.03174	3.72e-06	0.000309801	0.000247277	EML3/KAT5/VPS4B/SIRT1/SKA3/RRS1/CENPC/MLH1/SGO1/ZWILCH/TERF1/ZW10/HNRNPU/BECN1/MAPRE1/SPDYA/ATM/CHMP2B/KIF14/RB1/NDC80/SPAG5/KPNB1/RACGAP1/SPICE1/NUF2/TTK/KNSTRN/KNTC1/CUL3/PIBF1/MIS12/APC/KIF18A/CDK1/CENPF/ECT2/KNL1/CENPE/SPDL1	40
BP	GO:0099022	vesicle tethering	17/3225	32/18805	0.53125	3.09772	5.40334	3.8e-06	0.000309801	0.000247277	STARD3/TRAPPC6A/TRAPPC1/TRAPPC5/TRAPPC6B/EXOC2/TRAPPC13/EXOC6B/WDR11/EXOC5/TRAPPC11/TRAPPC8/EXOC4/TBC1D23/EXOC1/FAM91A1/TRIP11	17
BP	GO:1904358	positive regulation of telomere maintenance via telomere lengthening	16/3225	29/18805	0.551724	3.21711	5.43614	3.81e-06	0.000309801	0.000247277	CCT4/POT1/CCT8/HNRNPA1/ATM/CTNNB1/TNKS2/DKC1/CCT2/TCP1/CCT6A/HNRNPA2B1/ATR/CCT5/DHX36/HSP90AA1	16
BP	GO:0007062	sister chromatid cohesion	26/3225	62/18805	0.419355	2.44526	5.18596	3.88e-06	0.000309801	0.000247277	CHTF8/PHB2/MCMBP/FBXW7/HDAC8/NSMCE2/WAPL/SGO1/PDS5A/ESCO1/RB1/PDS5B/NAA50/BUB1B/CTNNB1/STAG1/SMC1A/SGO2/BUB1/RAD21/NIPBL/SMC5/ESCO2/STAG2/ATRX/SMC3	26
BP	GO:0010965	regulation of mitotic sister chromatid separation	26/3225	62/18805	0.419355	2.44526	5.18596	3.88e-06	0.000309801	0.000247277	ANAPC11/IK/SKA3/NSMCE2/USP44/ZWILCH/CDK5RAP2/ZW10/ATM/RB1/NDC80/FBXO5/BUB1B/NUF2/BUB1/TTK/KNTC1/CUL3/RAD21/APC/CENPF/KNL1/DLGAP5/SPDL1/GEN1/TPR	26
BP	GO:0001822	kidney development	88/3225	325/18805	0.270769	1.57886	4.78926	4.28e-06	0.000337139	0.000269098	WFS1/HMGCS2/TCF21/EDN1/SMAD6/ITGA3/LRP4/APH1A/SMAD7/ACE/HES1/SOX17/SDC1/PDGFA/ID3/VANGL2/HPGD/HYAL2/PDGFB/FOXJ1/COMT/PTCH1/RGN/KANK2/PYGO2/HEYL/IRX2/DLL1/VEGFA/IRX3/EFNB2/NOTCH1/ROBO2/GATA3/LZTS2/AP2B1/TBC1D32/MME/NUP160/IFT88/ANGPT1/ENPEP/ZMPSTE24/NUP133/SMAD2/STAT1/TGFBR1/MEF2C/ADAMTS6/CC2D2A/ITGB3/DLG1/INVS/CFLAR/BLOC1S6/ERBB4/C1GALT1/NUP107/RRM2B/NF1/HELLS/PDGFRA/DYNC2H1/CTNNB1/CD2AP/BICC1/AC…	88
BP	GO:1905818	regulation of chromosome separation	30/3225	77/18805	0.38961	2.27182	5.08782	4.47e-06	0.000346595	0.000276646	ANAPC11/IK/SKA3/NCAPH/NSMCE2/USP44/ZWILCH/CDK5RAP2/ZW10/ATM/RB1/NDC80/FBXO5/BUB1B/NUF2/BUB1/TTK/KNTC1/CUL3/RAD21/APC/NCAPG/CENPF/KNL1/DLGAP5/SPDL1/SMC2/GEN1/TPR/SMC4	30
BP	GO:0071214	cellular response to abiotic stimulus	92/3225	344/18805	0.267442	1.55946	4.76457	4.56e-06	0.000346595	0.000276646	MFAP4/TMEM109/KCNK3/RGS9/MAPK3/HYAL1/CLN3/DAG1/CRYAB/CRIP1/HYAL2/SCNN1G/SCNN1B/RAB11B/RHOB/TSPO/CNN2/SMPD1/GNA11/BAD/AQP5/TMEM161A/GATA3/SERPINB6/HRAS/NFKB1/SIRT1/SDE2/FBXW7/CUL4A/PARP1/NET1/MME/LRRC8D/XPA/SLC38A2/OXSR1/FAS/COL1A1/BRCA1/TAF1/MAP3K1/ZMPSTE24/ERCC4/FIGNL1/CAB39/TP53BP1/CASP3/ITGB3/NPM1/NEDD4/WNK3/EIF2AK4/GCLC/RAD51AP1/PTPRK/ATM/NFAT5/LIG4/NLRP3/PBK/MAP3K2/TLR4/XRCC5/PIK3R1/INTS7/BR…	92
BP	GO:0104004	cellular response to environmental stimulus	92/3225	344/18805	0.267442	1.55946	4.76457	4.56e-06	0.000346595	0.000276646	MFAP4/TMEM109/KCNK3/RGS9/MAPK3/HYAL1/CLN3/DAG1/CRYAB/CRIP1/HYAL2/SCNN1G/SCNN1B/RAB11B/RHOB/TSPO/CNN2/SMPD1/GNA11/BAD/AQP5/TMEM161A/GATA3/SERPINB6/HRAS/NFKB1/SIRT1/SDE2/FBXW7/CUL4A/PARP1/NET1/MME/LRRC8D/XPA/SLC38A2/OXSR1/FAS/COL1A1/BRCA1/TAF1/MAP3K1/ZMPSTE24/ERCC4/FIGNL1/CAB39/TP53BP1/CASP3/ITGB3/NPM1/NEDD4/WNK3/EIF2AK4/GCLC/RAD51AP1/PTPRK/ATM/NFAT5/LIG4/NLRP3/PBK/MAP3K2/TLR4/XRCC5/PIK3R1/INTS7/BR…	92
BP	GO:0051607	defense response to virus	87/3225	321/18805	0.271028	1.58037	4.77159	4.64e-06	0.000348215	0.000277938	IFI27/IFI6/FCN3/BST2/PRF1/IRF9/UNC13D/TMEM120A/HYAL2/MICA/ADARB1/RNF26/ZDHHC1/SPN/DHX58/APOBEC3D/IFITM2/UBL7/EXOSC4/RELA/OAS1/PHB2/USP27X/SENP7/IFIT1B/SLFN11/POLR3F/MORC3/PPM1B/CXADR/SETD2/AIMP1/ZMPSTE24/IFIT5/NCK1/SAMHD1/USP44/BNIP3L/GBP2/STAT1/IFIH1/ITCH/PARP9/TNFAIP3/TRIM22/TRIM44/G3BP1/PMAIP1/GBP5/TRIM38/FGL2/BECN1/HCFC2/TOMM70/EIF2AK4/DTX3L/NCBP1/AIM2/POLR3C/PTPRC/ZMYND11/GBP3/GPAM/LYST/IFIT…	87
BP	GO:0044843	cell cycle G1/S phase transition	76/3225	271/18805	0.280443	1.63526	4.79248	4.79e-06	0.00035479	0.000283187	TBX2/SUSD2/MIR10A/CDC34/FAM107A/APBB1/CDKN2A/RGCC/KANK2/CTDSP1/MAP3K11/CCND3/CDK2AP2/CDK10/PHB2/SMARCE1/RPS6KB1/SLFN11/APPL1/SDE2/DDR2/CCNH/FBXW7/CUL4A/WAC/CCNG1/CUL5/TAF1/ANXA1/DCUN1D3/PPP2CA/BRD7/CDKN3/USP37/SASS6/GSPT1/ITGB1/KMT2E/WEE1/DBF4/DLG1/SPDYA/ECD/MIR221/CUL1/STXBP4/ADAM17/CCNA2/CPSF3/KIF14/RB1/ARID2/GIGYF2/PLCB1/ANKRD17/CCNB2/PLRG1/STIL/PRKDC/NPAT/EZH2/CUL2/CUL3/RDX/CCNE2/APC/MDM2/CDC…	76
BP	GO:0051338	regulation of transferase activity	117/3225	463/18805	0.2527	1.47349	4.69341	5.11e-06	0.000374493	0.000298913	GAS6/EDN1/RASIP1/PDGFA/CHTF8/LDB1/MAP4K2/NR2F2/TRIB2/ERBB2/HYAL2/PDGFB/VPS25/ADARB1/LRP5/PLA2G1B/XRCC1/MAPRE3/CDKN2A/RGCC/NOX4/FGF18/PHPT1/MAP3K11/CCND3/MIDN/LAT/CIB1/CASS4/HRAS/EIF4A2/TLR6/SIRT1/SOCS5/DDR2/CORO1C/RAP1A/ARRDC3/ETAA1/FBXW7/MAP3K5/RFC4/CCNT1/LYN/ANGPT1/CCNG1/PDCD10/THBS1/LRP6/USP44/TNFSF15/CAB39/PPP2CA/GTPBP4/JAK2/CDKN3/SNX6/MAP3K4/PREX2/TOM1L1/SYAP1/PIK3CG/ARRDC4/ADAM9/FLT1/TAF7/T…	117
BP	GO:0072001	renal system development	90/3225	336/18805	0.267857	1.56188	4.7282	5.39e-06	0.000387011	0.000308905	FOXF1/WFS1/HMGCS2/LGR5/TCF21/EDN1/SMAD6/ITGA3/LRP4/APH1A/SMAD7/ACE/HES1/SOX17/SDC1/PDGFA/ID3/VANGL2/HPGD/HYAL2/PDGFB/FOXJ1/COMT/PTCH1/RGN/KANK2/PYGO2/HEYL/IRX2/DLL1/VEGFA/IRX3/EFNB2/NOTCH1/ROBO2/GATA3/LZTS2/AP2B1/TBC1D32/MME/NUP160/IFT88/ANGPT1/ENPEP/ZMPSTE24/NUP133/SMAD2/STAT1/TGFBR1/MEF2C/ADAMTS6/CC2D2A/ITGB3/DLG1/INVS/CFLAR/BLOC1S6/ERBB4/C1GALT1/NUP107/RRM2B/NF1/HELLS/PDGFRA/DYNC2H1/CTNNB1/CD2…	90
BP	GO:0000723	telomere maintenance	51/3225	162/18805	0.314815	1.83569	4.86015	5.41e-06	0.000387011	0.000308905	NOP10/MAPK3/XRCC1/CCT4/HDAC8/PARP1/NSMCE2/POT1/DCLRE1C/ERCC4/CCT8/UCHL5/DNA2/TERF1/MAP3K4/ACTR8/HNRNPA1/HSP90AB1/HNRNPU/SPDYA/ATM/CTNNB1/USP7/XRCC5/TNKS2/BRCA2/BLM/RIF1/DKC1/CCT2/TCP1/CCT6A/PRKDC/EID3/HNRNPA2B1/SP100/CCNE2/ATR/XRN1/WRN/SMG1/SMC5/CCT5/NBN/DHX36/RFC1/ATRX/GNL3/SMC6/RAD50/HSP90AA1	51
BP	GO:0051383	kinetochore organization	13/3225	21/18805	0.619048	3.60967	5.44387	5.58e-06	0.000393706	0.000314249	CENPC/CENPK/CENPW/NDC80/SENP6/NUF2/KNTC1/MIS12/CENPF/DLGAP5/CENPE/SMC2/SMC4	13
BP	GO:0030071	regulation of mitotic metaphase/anaphase transition	34/3225	93/18805	0.365591	2.13177	4.97788	5.63e-06	0.000393706	0.000314249	ANAPC11/SMARCE1/IK/SKA3/ANAPC4/NSMCE2/USP44/BRD7/ZWILCH/CDK5RAP2/ZW10/ATM/RB1/NDC80/ARID2/FBXO5/BUB1B/NUF2/BUB1/TTK/KNTC1/CUL3/RAD21/APC/CDC6/PBRM1/CENPF/RIOK2/KNL1/DLGAP5/CENPE/SPDL1/GEN1/TPR	34
BP	GO:0007091	metaphase/anaphase transition of mitotic cell cycle	35/3225	97/18805	0.360825	2.10397	4.95948	5.8e-06	0.000401211	0.000320239	ANAPC11/SMARCE1/IK/SKA3/ANAPC4/NSMCE2/USP44/BRD7/ZWILCH/CDK5RAP2/ZW10/ATM/RB1/NDC80/ARID2/CDC27/FBXO5/BUB1B/NUF2/BUB1/TTK/KNTC1/CUL3/RAD21/APC/CDC6/PBRM1/CENPF/RIOK2/KNL1/DLGAP5/CENPE/SPDL1/GEN1/TPR	35
BP	GO:0043112	receptor metabolic process	29/3225	75/18805	0.386667	2.25466	4.95328	7.64e-06	0.000522616	0.000417142	GRIA1/RAMP3/LAMTOR1/EHD3/RAB11B/CDK5/MVB12A/PLEKHJ1/CAPN1/PEX10/REP15/AP1AR/PEX1/PIK3R4/ITCH/EPS15/SH3GLB1/NEDD4/FUT8/SNX16/BECN1/SNX25/DTX3L/ARFGEF2/PTPN2/KIF16B/MTMR2/USP9X/NSF	29
BP	GO:0048872	homeostasis of number of cells	90/3225	339/18805	0.265487	1.54806	4.6328	7.92e-06	0.000533053	0.000425472	PRDX5/HOXA5/CORO1A/GATA2/CX3CR1/LDB1/PKN1/RAC2/SCNN1B/SPNS2/DNASE2/DMTN/VEGFA/SIVA1/KLF2/SLC46A2/NOTCH1/LAT/TUBA1A/GATA3/SLC48A1/PRMT1/LIPA/NFKBIZ/CDH2/BPGM/LYN/RC3H2/MERTK/FAS/MIR17HG/ANXA1/TNFSF13B/PPP2CA/DIAPH3/STAT1/JAK2/TNFAIP3/UBA5/KRAS/RRN3/CASP3/FH/MEF2C/SOS2/SOS1/PMAIP1/KMT2E/LYAR/ADGRF5/MTHFD1/BLOC1S6/WDR48/AIM2/MIR221/ADAM17/NF1/FSTL1/RB1/PTPN2/GPAM/PPP2R3C/SKIL/IL2RA/VPS54/L3MBTL3/CYL…	90
BP	GO:0050767	regulation of neurogenesis	97/3225	372/18805	0.260753	1.52045	4.61275	8.12e-06	0.000533053	0.000425472	HEY1/DLL4/GPER1/LPAR3/HEY2/WNT7A/GATA2/LRP4/SEMA5A/ACE/HES1/CX3CR1/CX3CL1/DAG1/PRUNE1/MDK/SPINT1/CDK5/SHANK3/TSPO/HEYL/CTDSP1/DLL1/VEGFA/FSTL4/VEGFC/HOXB3/RELA/SEMA3G/NOTCH1/TBC1D24/ROBO2/STK25/GORASP1/TMEM98/WNT3A/LRP8/STAU2/PLXNC1/KIFAP3/CDON/MME/LYN/BMPR1A/MAN2A1/EIF4G2/XRCC2/CTNNA1/CHD7/MACF1/KRAS/MIR142/PRTG/CAPRIN1/CDKL5/ITGB1/MIR181B1/MAP3K13/RUFY3/HDAC2/NAP1L1/CAPRIN2/SHTN1/MIR221/SEMA3A/…	97
BP	GO:0007098	centrosome cycle	46/3225	143/18805	0.321678	1.87571	4.7825	8.13e-06	0.000533053	0.000425472	TUBA1A/VPS4B/SIRT1/BRCA1/CEP63/XRCC2/KIF3A/CCNL1/SGO1/CDK5RAP2/HAUS6/SASS6/NPM1/CEP120/MAP9/CEP192/CEP135/UBXN2B/CHMP2B/NDC80/CNTLN/CTNNB1/SDCCAG8/BRCA2/SPICE1/SSX2IP/CEP152/STIL/KIF15/NIN/ALMS1/SLC16A1/PDE4DIP/CHEK1/CCDC102B/CDK1/PLK4/CKAP5/CEP295/CHORDC1/PCM1/PPP1R12A/CCP110/KIF11/GEN1/ROCK2	46
BP	GO:0010212	response to ionizing radiation	46/3225	143/18805	0.321678	1.87571	4.7825	8.13e-06	0.000533053	0.000425472	TMEM109/CRYAB/RHOB/SMPD1/GATA3/KAT5/HRAS/SIRT1/PARP1/NET1/MSH2/PRKAA1/DCLRE1C/BRCA1/SOD2/ZMPSTE24/FIGNL1/XRCC2/DCUN1D3/TP53BP1/CASP3/FANCD2/RAD51AP1/PTPRC/ATM/VCAM1/LIG4/XRCC5/INTS7/BRCA2/BLM/IL1A/PRKDC/TIGAR/XRCC4/TANK/MDM2/ATR/IFI16/NIPBL/RRM1/WRN/TOPBP1/ECT2/CLOCK/BRCC3	46
BP	GO:0031023	microtubule organizing center organization	49/3225	156/18805	0.314103	1.83153	4.74483	8.77e-06	0.000569085	0.000454232	FOXJ1/TUBA1A/VPS4B/SIRT1/BRCA1/CEP63/XRCC2/KIF3A/CLASP2/CCNL1/SGO1/CDK5RAP2/HAUS6/SASS6/NPM1/CEP120/MAP9/CEP192/CEP135/UBXN2B/CHMP2B/NDC80/CNTLN/CTNNB1/SDCCAG8/BRCA2/SPICE1/SSX2IP/CEP152/STIL/KIF15/NIN/ALMS1/SLC16A1/PDE4DIP/CHEK1/CCDC102B/CDK1/PLK4/CKAP5/CEP295/CHORDC1/PCM1/PPP1R12A/CCP110/KIF11/GEN1/ROCK2/GCC2	49
BP	GO:0007584	response to nutrient	52/3225	169/18805	0.307692	1.79416	4.71823	9.14e-06	0.000583058	0.000465386	SLC6A4/HMGCS2/GAS6/FOLR1/PDK2/FKBP1B/TSPO/KANK2/KL/RELA/USF2/RXRB/PRMT1/LIPA/RPS6KB1/NFKBIZ/TRIM24/PPARG/GNPAT/LPL/COL1A1/NCOA3/SOD2/NCOA1/TFAM/PLD1/STAT1/NNT/TNC/GCLM/CNR1/BECN1/PHEX/GCLC/NFE2L2/VCAM1/CYBB/SNW1/IL1A/F5/PTGS2/TFRC/SLC16A1/MDM2/BRIP1/MAP1B/AGL/KYNU/ITGA2/ACSL1/SPP1/POSTN	52
BP	GO:0051960	regulation of nervous system development	114/3225	454/18805	0.251101	1.46417	4.55496	9.18e-06	0.000583058	0.000465386	HEY1/DLL4/GPER1/LPAR3/HEY2/MYRF/WNT7A/GATA2/LRP4/SEMA5A/ACE/HES1/AGRN/CST7/CX3CR1/JAM2/CX3CL1/DAG1/PRUNE1/MDK/SPINT1/CDK5/SHANK3/TSPO/TPPP/HEYL/CTDSP1/DLL1/VEGFA/FSTL4/VEGFC/HOXB3/RELA/SEMA3G/NOTCH1/TBC1D24/ROBO2/STK25/SLITRK2/GORASP1/TMEM98/WNT3A/LRP8/STAU2/PLXNC1/KIFAP3/CDON/FLRT2/MME/LYN/BMPR1A/MAN2A1/THBS2/EIF4G2/XRCC2/CTNNA1/CHD7/MACF1/KRAS/MIR142/PRTG/CAPRIN1/CDKL5/ITGB1/MIR181B1/MAP3K13/RU…	114
BP	GO:1904951	positive regulation of establishment of protein localization	88/3225	331/18805	0.265861	1.55024	4.59505	9.37e-06	0.000589082	0.000470194	ANO1/GPER1/GAS6/PRR5L/VPS28/VAMP2/CLN3/EMD/GZMB/NR1H2/ERBB2/HYAL2/RAC2/SLC51B/PLA2G1B/ORAI1/APBB1/JUP/CORO2B/CDK5/B3GAT3/APBB3/TRPM4/GNA11/BAD/VEGFC/CIB1/HRAS/CCT4/RAPGEF4/ANP32B/FBXW7/EFCAB7/PPARG/PDCD10/PRKAA1/PFKFB2/SNAP25/OSBP/SYBU/AKAP5/JAK2/XPO4/C2CD5/ADAM9/CTDSPL2/SH3GLB1/CEP120/RUFY3/TOMM70/ACSL3/CNST/CEP135/EXPH5/ANK3/VPS35/TLR4/PIK3R1/CD2AP/ZFAND1/PLCB1/ATP2C1/ASPH/IL1A/TCP1/CCT6A/PTGS2…	88
BP	GO:0042542	response to hydrogen peroxide	35/3225	99/18805	0.353535	2.06147	4.8177	9.77e-06	0.000607999	0.000485293	EDN1/SDC1/CRYAB/FKBP1B/RHOB/PCGF2/KLF2/RELA/SIRT1/MAP3K5/NET1/RIPK1/PRKAA1/COL1A1/SOD2/STAT1/TNFAIP3/AIFM1/CASP3/ADAM9/BECN1/HDAC2/HBB/NFE2L2/AREG/EZH2/MDM2/IL18RAP/ABCC9/SETX/TOP2B/CDK1/ECT2/PDGFD/HP	35
BP	GO:0006364	rRNA processing	64/3225	222/18805	0.288288	1.68101	4.64386	1e-05	0.000614782	0.000490707	TRMT112/NOP10/RPS21/CDKN2A/TSR3/EXOSC4/RRP7A/UTP4/TFB2M/MPHOSPH6/SDE2/NOL10/RRS1/UTP6/RRP15/UTP18/RPL7L1/NOL11/GTPBP4/NGDN/CHD7/UTP11/ERI1/EIF4A3/NSA2/LYAR/TSR1/RPF2/UTP3/BMS1/WDR12/EXOSC9/EBNA1BP2/UTP14A/UTP23/ZNHIT6/NOLC1/XRN2/UTP15/PAK1IP1/DKC1/RIOK3/PRKDC/WDR36/PWP1/MAK16/MPHOSPH10/HEATR1/UTP20/NOP58/WDR3/DDX10/RIOK2/DDX52/ESF1/KRR1/DIS3/RIOK1/DDX18/WDR75/NOL8/SRFBP1/WDR43/DDX21	64
BP	GO:0008608	attachment of spindle microtubules to kinetochore	23/3225	54/18805	0.425926	2.48358	4.96708	1.02e-05	0.000614782	0.000490707	KAT5/SIRT1/SKA3/CENPC/SGO1/ZWILCH/ZW10/HNRNPU/BECN1/MAPRE1/RB1/NDC80/SPAG5/RACGAP1/NUF2/KNSTRN/KNTC1/MIS12/APC/CDK1/ECT2/KNL1/CENPE	23
BP	GO:0030490	maturation of SSU-rRNA	23/3225	54/18805	0.425926	2.48358	4.96708	1.02e-05	0.000614782	0.000490707	TRMT112/RPS21/TSR3/UTP4/NOL10/RRS1/UTP6/NOL11/NGDN/TSR1/UTP3/BMS1/UTP23/RIOK3/MPHOSPH10/HEATR1/UTP20/WDR3/RIOK2/DDX52/RIOK1/SRFBP1/WDR43	23
BP	GO:0051225	spindle assembly	44/3225	136/18805	0.323529	1.8865	4.72058	1.08e-05	0.000638999	0.000510037	MAPRE3/AAAS/EML3/LZTS2/BCAS2/VPS4B/SKA3/CEP63/KIF4A/CLASP2/MLH1/HAUS6/NCOR1/SASS6/MAP9/HNRNPU/MAPRE1/CEP192/BCCIP/CHMP2B/NDC80/FBXO5/SENP6/SPAG5/KPNB1/RACGAP1/SPICE1/CCNB2/STAG1/GPSM2/CEP97/STIL/KIF2A/SMC1A/KIF15/PIBF1/PRC1/ASPM/TPX2/STAG2/KIF23/KIF11/SMC3/TPR	44
BP	GO:0006903	vesicle targeting	26/3225	65/18805	0.4	2.3324	4.89569	1.09e-05	0.000638999	0.000510037	MAP4K2/STARD3/TRAPPC6A/PEF1/TRAPPC1/TRAPPC5/SNAP23/AP1AR/TRAPPC6B/EXOC2/TRAPPC13/EXOC6B/WDR11/EXOC5/CLASP2/TRAPPC11/TRAPPC8/ARFGAP3/EXOC4/SAR1B/TBC1D23/EXOC1/NLGN1/CUL3/FAM91A1/TRIP11	26
BP	GO:0051306	mitotic sister chromatid separation	26/3225	65/18805	0.4	2.3324	4.89569	1.09e-05	0.000638999	0.000510037	ANAPC11/IK/SKA3/NSMCE2/USP44/ZWILCH/CDK5RAP2/ZW10/ATM/RB1/NDC80/FBXO5/BUB1B/NUF2/BUB1/TTK/KNTC1/CUL3/RAD21/APC/CENPF/KNL1/DLGAP5/SPDL1/GEN1/TPR	26
BP	GO:0006360	transcription by RNA polymerase I	30/3225	80/18805	0.375	2.18663	4.83899	1.1e-05	0.000638999	0.000510037	ERBB2/TAF1C/POLR2E/POLR2F/MAF1/POLR2L/TTF1/POLR1B/TAF1/ZMPSTE24/NOL11/RRN3/SPTY2D1/LYAR/BAZ1B/UTP15/DEK/SMARCA5/POLR3B/TAF1B/EIF2AK3/PWP1/GTF2H1/SF3B1/HEATR1/POLR2B/WDR75/NCL/WDR43/DDX21	30
BP	GO:0051304	chromosome separation	31/3225	84/18805	0.369048	2.15192	4.81397	1.15e-05	0.000663553	0.000529635	ANAPC11/IK/SKA3/NCAPH/NSMCE2/USP44/ZWILCH/CDK5RAP2/ZW10/ATM/RB1/NDC80/FBXO5/BUB1B/NUF2/BUB1/TTK/KNTC1/CUL3/RAD21/APC/SMARCAD1/NCAPG/CENPF/KNL1/DLGAP5/SPDL1/SMC2/GEN1/TPR/SMC4	31
BP	GO:0070507	regulation of microtubule cytoskeleton organization	51/3225	166/18805	0.307229	1.79145	4.65988	1.16e-05	0.000663595	0.000529669	CDH5/FAM107A/PRUNE1/MAPRE3/TPPP/EML3/CDK2AP2/MID1IP1/CIB1/WNT3A/VPS4B/SKA3/BORA/WDR47/PRKAA1/EPHA3/DIAPH3/CLASP2/CDK5RAP2/HAUS6/BBOF1/SASS6/MAP9/NAV3/HNRNPU/MAPRE1/PHLDB2/CHMP2B/CYLD/SENP6/CAMSAP2/SPAG5/TAOK1/CLIP1/GPSM2/CEP97/STIL/CEP70/PDE4DIP/APC/MAP1B/KIF18A/TPX2/CKAP5/CLTC/KIF21A/CKAP2/MET/AKAP9/ROCK1/TPR	51
BP	GO:0033674	positive regulation of kinase activity	64/3225	223/18805	0.286996	1.67347	4.60291	1.17e-05	0.000663595	0.000529669	GAS6/EDN1/PDGFA/MAP4K2/ERBB2/PDGFB/PLA2G1B/MAPRE3/RGCC/NOX4/FGF18/MAP3K11/CCND3/LAT/CIB1/CASS4/HRAS/TLR6/SIRT1/DDR2/RAP1A/ETAA1/FBXW7/MAP3K5/ANGPT1/PDCD10/THBS1/TNFSF15/CAB39/PPP2CA/JAK2/MAP3K4/TOM1L1/SYAP1/PIK3CG/ADAM9/FLT1/TAB2/ITGB3/MAP3K13/SPDYA/MAP3K7/PTPRC/ADAM17/KIF14/RAPGEF2/TLR4/XRCC5/TIGAR/EZH2/PIBF1/TAOK3/LRRK2/EPHA4/IQGAP1/DDX3X/TPX2/FBN1/ECT2/CENPE/NBN/IGF1/CCDC88A/RAD50	64
BP	GO:0031589	cell-substrate adhesion	94/3225	361/18805	0.260388	1.51832	4.52411	1.18e-05	0.000663595	0.000529669	FOXF1/SPOCK2/GAS6/SMAD6/RRAS/ITGA3/CORO1A/UNC13D/BCAM/CD3E/FAM107A/HOXA7/CX3CL1/AJAP1/DAG1/LDB1/MDK/EFEMP2/PDGFB/RAC2/ITGAL/ACVRL1/JUP/CORO2B/CDKN2A/CDK5/ITGB4/AJUBA/LIMS2/DDR1/TMEM8B/DMTN/VEGFA/NOTCH1/CDH13/CIB1/CASS4/ECM2/CD36/VCL/CORO1C/AP1AR/ANGPT1/MERTK/EPHA3/COL1A1/FERMT2/ITGA4/THBS1/GCNT2/EGFL6/JAK2/CLASP2/MAP4K4/MACF1/LAMB1/ADAM9/ITGB3/CD96/ITGB1/LAMC1/PPFIA1/PHLDB2/COL3A1/NF1/PTPRK/KIF14…	94
BP	GO:0032386	regulation of intracellular transport	75/3225	273/18805	0.274725	1.60193	4.55794	1.22e-05	0.000668823	0.000533842	IFI27/TNNC1/NDRG4/GAS6/PKIG/PRR5L/MAPK3/VAMP2/FEZ1/EMD/TMEM53/CRYAB/HYAL2/SLC51B/JUP/CDKN2A/RAB11B/CDK5/EHD2/B3GAT3/LDLRAP1/AAAS/CD36/UFM1/ANP32B/EFCAB7/ERLEC1/ANGPT1/PDCD10/SETD2/AKAP5/JAK2/NUP58/NUP153/XPO4/SCP2/CTDSPL2/NEDD4/RUFY3/NCBP2/YOD1/NF1/LCP1/VPS35/USP7/SPAG5/PIK3R1/ZFAND1/ASPH/PTPN11/SCFD1/PTGS2/MTMR2/RDX/SP100/MDM2/UBR5/MAP1B/LRRK2/ICE1/DHX9/CDK1/RIOK2/TTC21B/IPO5/KIF20B/CEP290/ECT2/…	75
BP	GO:0045860	positive regulation of protein kinase activity	61/3225	210/18805	0.290476	1.69377	4.59973	1.24e-05	0.000668823	0.000533842	GAS6/EDN1/PDGFA/MAP4K2/ERBB2/PDGFB/PLA2G1B/MAPRE3/RGCC/NOX4/FGF18/MAP3K11/CCND3/LAT/CIB1/CASS4/HRAS/TLR6/SIRT1/DDR2/RAP1A/ETAA1/FBXW7/MAP3K5/ANGPT1/PDCD10/THBS1/TNFSF15/CAB39/PPP2CA/JAK2/MAP3K4/TOM1L1/SYAP1/PIK3CG/ADAM9/FLT1/TAB2/ITGB3/MAP3K13/SPDYA/MAP3K7/PTPRC/ADAM17/KIF14/RAPGEF2/TLR4/XRCC5/EZH2/PIBF1/TAOK3/LRRK2/EPHA4/IQGAP1/DDX3X/TPX2/FBN1/ECT2/CENPE/IGF1/CCDC88A	61
BP	GO:0032204	regulation of telomere maintenance	38/3225	112/18805	0.339286	1.97838	4.72479	1.24e-05	0.000668823	0.000533842	MAPK3/XRCC1/CCT4/HDAC8/PARP1/NSMCE2/POT1/ERCC4/CCT8/UCHL5/TERF1/MAP3K4/ACTR8/HNRNPA1/HNRNPU/ATM/CTNNB1/USP7/XRCC5/TNKS2/DKC1/CCT2/TCP1/CCT6A/EID3/HNRNPA2B1/ATR/XRN1/SMG1/SMC5/CCT5/NBN/DHX36/ATRX/GNL3/SMC6/RAD50/HSP90AA1	38
BP	GO:1902099	regulation of metaphase/anaphase transition of cell cycle	34/3225	96/18805	0.354167	2.06515	4.76022	1.25e-05	0.000668823	0.000533842	ANAPC11/SMARCE1/IK/SKA3/ANAPC4/NSMCE2/USP44/BRD7/ZWILCH/CDK5RAP2/ZW10/ATM/RB1/NDC80/ARID2/FBXO5/BUB1B/NUF2/BUB1/TTK/KNTC1/CUL3/RAD21/APC/CDC6/PBRM1/CENPF/RIOK2/KNL1/DLGAP5/CENPE/SPDL1/GEN1/TPR	34
BP	GO:0042274	ribosomal small subunit biogenesis	37/3225	108/18805	0.342593	1.99766	4.73058	1.26e-05	0.000668823	0.000533842	TRMT112/RPS21/TSR3/RRP7A/UTP4/NOL10/RRS1/AATF/UTP6/UTP18/NOL11/NGDN/UTP11/NPM1/TSR1/UTP3/BMS1/UTP23/XRCC5/UTP15/RIOK3/PRKDC/WDR36/MPHOSPH10/HEATR1/UTP20/NOP58/WDR3/RIOK2/DDX52/KRR1/RIOK1/WDR75/SRFBP1/WDR43/LTV1/DNTTIP2	37
BP	GO:0044784	metaphase/anaphase transition of cell cycle	35/3225	100/18805	0.35	2.04085	4.74807	1.26e-05	0.000668823	0.000533842	ANAPC11/SMARCE1/IK/SKA3/ANAPC4/NSMCE2/USP44/BRD7/ZWILCH/CDK5RAP2/ZW10/ATM/RB1/NDC80/ARID2/CDC27/FBXO5/BUB1B/NUF2/BUB1/TTK/KNTC1/CUL3/RAD21/APC/CDC6/PBRM1/CENPF/RIOK2/KNL1/DLGAP5/CENPE/SPDL1/GEN1/TPR	35
BP	GO:0045930	negative regulation of mitotic cell cycle	69/3225	246/18805	0.280488	1.63553	4.56489	1.27e-05	0.000672445	0.000536732	FAM107A/RGCC/KANK2/CTDSP1/CDK2AP2/TPRA1/IK/SLFN11/BTG3/SDE2/ATF2/SKA3/ETAA1/YTHDC2/WAC/MSH2/CCNG1/STK33/BRCA1/PTPN3/SETMAR/DCUN1D3/USP44/BRD7/ZWILCH/CDK5RAP2/TOM1L1/ZW10/DTL/FANCD2/RAD17/WEE1/SYF2/DLG1/ATM/RB1/NDC80/FBXO5/GIGYF2/BUB1B/CTNNB1/TAOK1/BLM/NUF2/PRKDC/NAE1/BUB1/TTK/EZH2/KNTC1/RAD21/APC/CDC6/ATR/CHEK1/TAOK3/USP47/CDK1/MIR29A/CENPF/TOPBP1/KNL1/RBBP8/NBN/SPDL1/BRCC3/GEN1/TPR/RAD50	69
BP	GO:0042770	signal transduction in response to DNA damage	52/3225	171/18805	0.304094	1.77317	4.62091	1.32e-05	0.00068596	0.00054752	MAPK3/CDKN2A/HIC1/CCAR2/SIRT1/SDE2/ATF2/ETAA1/CUL4A/LYN/WAC/MSH2/CCNG1/STK33/ATAD5/BRCA1/CEP63/ZMPSTE24/TP53BP1/PARP9/WDR76/PMAIP1/DTL/FANCD2/RAD17/SYF2/EIF2AK4/DTX3L/ATM/DDX5/MYO6/GIGYF2/INTS7/BRCA2/TAOK1/BLM/PRKDC/PTPN11/SP100/MDM2/BRIP1/ATR/CHEK1/TAOK3/UFL1/CDK1/TOPBP1/CLOCK/NBN/ATRX/CDC5L/BRCC3	52
BP	GO:0007051	spindle organization	60/3225	206/18805	0.291262	1.69835	4.58532	1.33e-05	0.00068596	0.00054752	TUBG2/MAPRE3/SUN2/TPPP/AAAS/EML3/LZTS2/BCAS2/KIZ/VPS4B/SKA3/BORA/CEP63/KIF4A/CLASP2/MLH1/HAUS6/NCOR1/SASS6/CEP120/MAP9/HNRNPU/MAPRE1/CEP192/DLG1/BCCIP/CHMP2B/NDC80/FBXO5/SENP6/SPAG5/KPNB1/RACGAP1/SPICE1/NUF2/CCNB2/STAG1/GPSM2/CEP97/STIL/KIF2A/SMC1A/KIF15/TTK/KNSTRN/PDE4DIP/PIBF1/PRC1/ASPM/TPX2/CKAP5/CLTC/STAG2/DLGAP5/CENPE/ATRX/KIF23/KIF11/SMC3/TPR	60
BP	GO:1990778	protein localization to cell periphery	94/3225	362/18805	0.259669	1.51413	4.49383	1.33e-05	0.00068596	0.00054752	RAMP2/MAL/GPER1/RAMP3/GAS6/ITGA3/DPP6/VAMP2/EHD3/CLN3/VAMP5/DAG1/ERBB2/PKDCC/EFR3B/PTCH1/JUP/CDK5/EHD2/RHOG/TMEM108/AP4M1/TSPAN33/ABI3/LDLRAP1/BBS1/PLEKHF1/ATP6AP1/FLOT2/CIB1/GORASP1/WNT3A/HRAS/CDH2/APPL1/RAP1A/RAP2A/EFCAB7/PIGW/CAMK2D/EPHA3/VTI1B/EPB41/LRP6/MIR223/EXOC5/AKAP5/PREPL/NGDN/CLASP2/MACF1/C2CD5/TNIK/SCP2/SEC23A/ITGB1/EFR3A/DENND4C/DLG1/WNK3/ARL13B/PPFIA1/ERBB4/ACSL3/CNST/LZTFL1/EPB41L…	94
BP	GO:0033002	muscle cell proliferation	70/3225	251/18805	0.278884	1.62618	4.54383	1.37e-05	0.000697158	0.000556458	CCL5/NDRG4/GPER1/TBX2/EDN1/HEY2/NDRG2/TBX5/CX3CL1/PTGIR/EFEMP2/HPGD/PDGFB/S1PR1/APLN/LDLRAP1/ELN/NOTCH1/CDH13/JUN/RPS6KB1/ZFPM2/DDR2/MAP3K5/PPARG/ANGPT1/BMPR1A/MIR17HG/SOD2/NAA35/THBS1/MIR223/HGF/STAT1/JAK2/TNFAIP3/RBPJ/TGFBR1/MEF2C/ITGB3/IRAK4/PDCD4/CFLAR/MAP3K7/OGN/ERBB4/MIR221/NF1/KPNA1/NDC80/ARID2/CTNNB1/TLR4/XRCC5/PIK3R1/IL18/ZNF143/PAXBP1/PRKDC/PTGS2/PIK3CA/MDM2/FRS2/ACE2/CDK1/MIR222/ITGA2/…	70
BP	GO:0006275	regulation of DNA replication	40/3225	121/18805	0.330579	1.92761	4.65723	1.5e-05	0.000759794	0.000606453	ID3/ACVRL1/DACH1/TTF1/METTL4/SLFN11/GMNN/ATAD5/ZMPSTE24/UCHL5/GTPBP4/DNA2/WAPL/ORC3/TERF1/ACTR8/USP37/TSPYL2/RAD17/WEE1/RBBP6/DBF4/PDS5A/ESCO1/ZBTB38/CCNA2/FBXO5/MCM6/BLM/ANKRD17/SMARCA5/CDC6/ATR/DHX9/CDK1/BAZ1A/ESCO2/NBN/ATRX/SMC3	40
BP	GO:0016197	endosomal transport	79/3225	293/18805	0.269625	1.57218	4.49105	1.53e-05	0.000759794	0.000606453	NDRG4/CORO1A/LAMTOR1/VPS28/MAPK3/EHD3/SNX33/MVB12B/VPS25/DENND2A/RAB17/ALS2CL/RAB11B/EHD2/TBC1D17/UBXN6/RILP/MVB12A/VPS51/TINAGL1/PLEKHJ1/ATP6AP1/TBC1D10A/VPS4B/CORO1C/HEATR5A/VTI1B/SNAP25/AKAP5/DIAPH3/SNX4/DENND1B/PREPL/PIK3R4/VTA1/AP5M1/HEATR5B/SNX6/GOLT1B/ACAP2/RIC1/EPS15/SNX16/EVI5/BECN1/RAB8B/CCDC93/VPS26A/ITSN1/CHMP2B/LYST/VPS54/VPS35/USP7/ERC1/PIK3C3/VPS50/KIF16B/TBC1D23/TMEM87A/STAM2/PIKF…	79
BP	GO:0051054	positive regulation of DNA metabolic process	79/3225	293/18805	0.269625	1.57218	4.49105	1.53e-05	0.000759794	0.000606453	FGFR4/MAPK3/CHTF8/PDGFB/XRCC1/PRKD2/VPS72/RGCC/NOX4/VEGFA/TMEM161A/KAT5/PRMT1/SMARCE1/CCT4/SIRT1/PARP1/RFC4/MSH2/ATAD5/POT1/BRCA1/CCT8/SETMAR/UCHL5/TP53BP1/HGF/ACTR2/DNA2/ING3/MLH1/BRD7/TERF1/MAP3K4/FH/ACTR8/HNRNPA1/RFC3/WEE1/DBF4/WDR48/RAD51AP1/USP1/PTPRC/ATM/CCNA2/SMCHD1/ARID2/PELI1/CTNNB1/TNKS2/RIF1/DKC1/CCT2/TCP1/SMARCA5/CCT6A/PRKDC/TIGAR/HNRNPA2B1/TFRC/KMT5B/MORF4L2/EPC2/ATR/PBRM1/WRN/TOP2B/…	79
BP	GO:0071478	cellular response to radiation	55/3225	185/18805	0.297297	1.73354	4.56171	1.57e-05	0.000773658	0.000617519	MFAP4/TMEM109/RGS9/HYAL1/CRYAB/CRIP1/HYAL2/RHOB/SMPD1/TMEM161A/GATA3/HRAS/SIRT1/SDE2/FBXW7/CUL4A/PARP1/NET1/MME/XPA/BRCA1/TAF1/ZMPSTE24/ERCC4/FIGNL1/TP53BP1/NPM1/NEDD4/EIF2AK4/RAD51AP1/PTPRK/ATM/LIG4/PBK/XRCC5/PIK3R1/INTS7/BRCA2/BLM/POLD3/TANK/ZBTB1/MDM2/ATR/IFI16/NIPBL/USP47/WRN/POLK/ECT2/EIF2S1/CLOCK/DHX36/MMP1/BRCC3	55
BP	GO:0046677	response to antibiotic	18/3225	38/18805	0.473684	2.76206	4.94676	1.59e-05	0.000780691	0.000623132	GRIA1/HYAL1/CRIP1/HYAL2/CYB5R4/JAK2/MEF2C/KDM5B/ATP7A/SKIL/VPS54/JAK1/EZH2/PLA2G4A/MDM2/RSRC1/SLC1A3/HSP90AA1	18
BP	GO:0051783	regulation of nuclear division	46/3225	147/18805	0.312925	1.82467	4.5668	1.81e-05	0.000882389	0.000704306	EDN1/PIN1/PDGFB/LRP5/RGCC/ANAPC11/SH2B1/IK/CDCA2/EGF/SKA3/BORA/NSMCE2/USP44/ZWILCH/CDK5RAP2/TOM1L1/ZW10/RAD51AP1/ATM/EPGN/RB1/NDC80/FBXO5/BUB1B/PLCB1/NUF2/IL1A/BUB1/TTK/KNTC1/CUL3/RAD21/APC/CHEK1/PHIP/MKI67/NUSAP1/CENPF/KIF20B/KNL1/DLGAP5/IGF1/SPDL1/GEN1/TPR	46
BP	GO:0071900	regulation of protein serine/threonine kinase activity	62/3225	217/18805	0.285714	1.666	4.48947	1.85e-05	0.000894378	0.000713875	EDN1/RASIP1/PDGFA/MAP4K2/NR2F2/TRIB2/ERBB2/HYAL2/PDGFB/LRP5/PLA2G1B/MAPRE3/CDKN2A/RGCC/FGF18/MAP3K11/CCND3/CIB1/HRAS/TLR6/SIRT1/ETAA1/MAP3K5/CCNT1/LYN/CCNG1/PDCD10/THBS1/LRP6/CAB39/PPP2CA/GTPBP4/CDKN3/MAP3K4/SYAP1/PIK3CG/ADAM9/FLT1/MAP3K13/PDCD4/MAP3K7/BCCIP/ADAM17/CCNT2/RB1/DNAJA1/RAPGEF2/TLR4/BLM/EZH2/GTF2H1/CCNE2/APC/CDC6/HIPK3/TAOK3/IRAK3/ZNF675/LRRK2/DDX3X/IPO7/IPO5	62
BP	GO:0046777	protein autophosphorylation	52/3225	173/18805	0.300578	1.75267	4.52487	1.89e-05	0.000904401	0.000721876	FGFR4/MAPK3/PDGFA/PDGFB/PRKD2/GRK5/DDR1/FLT4/DAPK2/MAP3K11/VEGFA/STK25/DDR2/RAP2A/LYN/CAMK2D/RIPK1/STK33/VRK1/OXSR1/STK17B/TAF1/JAK2/TNIK/TOM1L1/FLT1/BMX/MAP3K13/WNK3/EIF2AK4/ERBB4/ATM/PDGFRA/STK26/MELK/TAOK1/TRPM7/PIKFYVE/EIF2AK3/EIF2AK2/VRK2/ATR/TAOK3/LRRK2/FER/EPHA4/DDX3X/RIOK2/SMG1/SLK/NBN/RAD50	52
BP	GO:0048008	platelet-derived growth factor receptor signaling pathway	36/3225	106/18805	0.339623	1.98034	4.60498	2.03e-05	0.000965657	0.000770769	FGFR4/NDRG4/TIE1/PDGFA/PTGIR/ERBB2/PDGFB/DDR1/FLT4/CSRNP1/VEGFA/PDGFC/DDR2/PTPN12/MERTK/EPHA3/JAK2/CLASP2/LOX/ZFAND5/FLT1/ITGB3/ERBB4/MIR221/PTPN2/PDGFRA/PHF14/ARID5B/PTPN11/TIPARP/PIK3C2A/FER/EPHA4/IQGAP1/PDGFD/MET	36
BP	GO:0006893	Golgi to plasma membrane transport	26/3225	67/18805	0.38806	2.26278	4.71096	2.07e-05	0.000969247	0.000773634	VAMP2/CLN3/VAMP5/PKDCC/BBS1/RAB3IP/STXBP5/EXOC2/EXOC6B/EXOC5/PREPL/MACF1/EXOC4/ARFGEF2/ACSL3/CCDC93/CNST/ANK3/GOPC/ATP2C1/STEAP2/EXOC1/RABEP1/NSF/GOLGA4/BLZF1	26
BP	GO:0002244	hematopoietic progenitor cell differentiation	43/3225	135/18805	0.318519	1.85728	4.54805	2.07e-05	0.000969247	0.000773634	GATA2/ACE/HES1/HYAL2/SSBP3/FSTL3/SIPA1L3/VEGFA/HOXB3/NOTCH1/GATA3/KAT5/LIPA/WDR7/ATF2/RRS1/LYN/AGPAT5/ITCH/NUDT21/SOS2/PUS7/SOS1/PRRC2C/MLLT3/PTPRC/NFE2L2/LIG4/PDGFRA/METTL14/XRCC5/PRKDC/EIF2AK2/FNIP1/ZBTB1/AP3B1/UFL1/HSPA9/CHD2/ESCO2/DHX36/TOP2A/ANLN	43
BP	GO:1900087	positive regulation of G1/S transition of mitotic cell cycle	23/3225	56/18805	0.410714	2.39488	4.75606	2.09e-05	0.000969247	0.000773634	RGCC/CCND3/CDK10/DDR2/CUL4A/ANXA1/SASS6/KMT2E/MIR221/ADAM17/CPSF3/PLCB1/ANKRD17/PLRG1/STIL/RDX/CCNE2/MDM2/CDC6/RRM1/MIR222/MIR29A/DDX3X	23
BP	GO:0048659	smooth muscle cell proliferation	53/3225	178/18805	0.297753	1.7362	4.48993	2.11e-05	0.000974235	0.000777615	CCL5/NDRG4/GPER1/EDN1/NDRG2/CX3CL1/PTGIR/EFEMP2/HPGD/PDGFB/S1PR1/APLN/LDLRAP1/ELN/CDH13/JUN/RPS6KB1/DDR2/MAP3K5/PPARG/BMPR1A/SOD2/NAA35/THBS1/MIR223/STAT1/JAK2/TNFAIP3/MEF2C/ITGB3/IRAK4/PDCD4/MAP3K7/OGN/MIR221/NF1/CTNNB1/TLR4/XRCC5/PIK3R1/IL18/ZNF143/PRKDC/PTGS2/PIK3CA/MDM2/FRS2/ACE2/MIR222/ITGA2/PDGFD/PDE1A/IGF1	53
BP	GO:0044344	cellular response to fibroblast growth factor stimulus	50/3225	165/18805	0.30303	1.76697	4.50199	2.13e-05	0.000974244	0.000777623	DLL4/FGFR4/CCL5/TBX2/TIE1/HYAL1/ERBB2/HYAL2/FRS3/PRKD2/FGF18/DDR1/APLN/FLT4/NDST1/KL/GATA3/DDR2/FLRT2/MERTK/EPHA3/COL1A1/THBS1/OFD1/SOS1/FLT1/GCLM/ITGB1/KDM5B/HHIP/ERBB4/SHCBP1/FLRT3/GCLC/GALNT3/PDGFRA/CTNNB1/KIF16B/PTPN11/IFT80/CEP57/SHOC2/FRS2/SULF1/EPHA4/FGF7/IQGAP1/MET/CXCL8/POSTN	50
BP	GO:0002366	leukocyte activation involved in immune response	84/3225	319/18805	0.263323	1.53544	4.38823	2.17e-05	0.000985395	0.000786523	DNASE1L3/NKG7/FOXF1/FCER1A/MFNG/CORO1A/GATA2/SMAD7/VAMP2/UNC13D/CX3CR1/HLX/RORC/MDK/CD1C/IFI35/TYROBP/ITM2A/RAC2/SCNN1B/ITGAL/SH2D1B/PTGDS/SPN/S100A13/DLL1/LFNG/EOMES/LAT/GATA3/TMEM98/FCER1G/SNAP23/NFKBIZ/SOCS5/LYN/RC3H2/MSH2/STAT4/ATAD5/RABGEF1/ANXA1/TP53BP1/SNX4/MLH1/VAMP7/HAVCR2/PIK3CG/MALT1/RORA/SUCNR1/DOCK2/FGL2/RIPK2/STXBP3/CD84/EIF2AK4/ATP7A/MSH6/PTPRC/LCP1/RAB27A/LIG4/NLRP3/TLR4/PIK3R1/CR…	84
BP	GO:1902808	positive regulation of cell cycle G1/S phase transition	27/3225	71/18805	0.380282	2.21743	4.67587	2.22e-05	0.000989503	0.000789803	TBX2/RGCC/CCND3/CDK10/PHB2/DDR2/CUL4A/ANXA1/SASS6/KMT2E/MIR221/STXBP4/ADAM17/CPSF3/PLCB1/ANKRD17/PLRG1/STIL/EZH2/RDX/CCNE2/MDM2/CDC6/RRM1/MIR222/MIR29A/DDX3X	27
BP	GO:0051988	regulation of attachment of spindle microtubules to kinetochore	13/3225	23/18805	0.565217	3.29579	5.01223	2.23e-05	0.000989503	0.000789803	KAT5/SIRT1/ZWILCH/ZW10/HNRNPU/BECN1/SPAG5/RACGAP1/KNSTRN/KNTC1/APC/CDK1/ECT2	13
BP	GO:2000114	regulation of establishment of cell polarity	13/3225	23/18805	0.565217	3.29579	5.01223	2.23e-05	0.000989503	0.000789803	CDH5/FLOT2/GATA3/ABL2/KRIT1/RUFY3/DOCK8/SHTN1/RICTOR/ARFGEF1/KIF20B/ROCK1/ROCK2	13
BP	GO:0048660	regulation of smooth muscle cell proliferation	52/3225	174/18805	0.298851	1.7426	4.47732	2.25e-05	0.000989503	0.000789803	CCL5/NDRG4/GPER1/EDN1/NDRG2/CX3CL1/PTGIR/EFEMP2/HPGD/PDGFB/S1PR1/APLN/LDLRAP1/ELN/CDH13/JUN/RPS6KB1/DDR2/MAP3K5/PPARG/BMPR1A/SOD2/THBS1/MIR223/STAT1/JAK2/TNFAIP3/MEF2C/ITGB3/IRAK4/PDCD4/MAP3K7/OGN/MIR221/NF1/CTNNB1/TLR4/XRCC5/PIK3R1/IL18/ZNF143/PRKDC/PTGS2/PIK3CA/MDM2/FRS2/ACE2/MIR222/ITGA2/PDGFD/PDE1A/IGF1	52
BP	GO:0032212	positive regulation of telomere maintenance via telomerase	14/3225	26/18805	0.538462	3.13977	4.96735	2.26e-05	0.000989503	0.000789803	CCT4/POT1/CCT8/HNRNPA1/ATM/CTNNB1/TNKS2/DKC1/CCT2/TCP1/CCT6A/ATR/CCT5/HSP90AA1	14
BP	GO:0046822	regulation of nucleocytoplasmic transport	39/3225	119/18805	0.327731	1.911	4.53567	2.39e-05	0.00104067	0.000830643	IFI27/GAS6/PKIG/EMD/TMEM53/HYAL2/JUP/CDKN2A/CDK5/AAAS/CD36/UFM1/ANP32B/EFCAB7/ANGPT1/SETD2/JAK2/NUP58/NUP153/XPO4/CTDSPL2/NEDD4/NCBP2/NF1/PIK3R1/PTPN11/PTGS2/SP100/MDM2/UBR5/DHX9/CDK1/RIOK2/IPO5/ECT2/IWS1/PPP1R12A/TPR/HSP90AA1	39
BP	GO:0000302	response to reactive oxygen species	58/3225	201/18805	0.288557	1.68258	4.42644	2.47e-05	0.00106996	0.000854021	PRDX5/EDN1/HYAL1/ROMO1/SDC1/CRYAB/HYAL2/PDK2/CYGB/FKBP1B/RHOB/PCGF2/KLF2/RELA/STK25/PEX10/SESN3/CD36/SIRT1/DDR2/MAP3K5/NET1/RIPK1/PDCD10/PRKAA1/COL1A1/SOD2/HGF/STAT1/TNFAIP3/AIFM1/CASP3/ADAM9/BECN1/HDAC2/HBB/ATP7A/PTPRK/ATM/NFE2L2/PDGFRA/IL1A/AREG/ERCC6L2/EZH2/MDM2/IL18RAP/ABCC9/LRRK2/FER/SETX/TOP2B/CDK1/HIF1A/ECT2/PDGFD/MET/HP	58
BP	GO:0010562	positive regulation of phosphorus metabolic process	120/3225	493/18805	0.243408	1.41931	4.29239	2.52e-05	0.00107509	0.000858113	RARRES2/CCL5/GPER1/GAS6/AGER/EDN1/FAXDC2/LRP4/TMEM119/HES1/CD3E/PIN1/PDGFA/MAP4K2/ERBB2/PDGFB/PLA2G1B/MAPRE3/RGCC/ARRB1/NOX4/FGF18/FLT4/HAX1/VEGFB/MAP3K11/VEGFA/CCND3/CTF1/LAT/CIB1/CASS4/WNT3A/HRAS/UBE2K/TLR6/CD36/SIRT1/EGF/DDR2/RAP1A/RAP2A/ETAA1/FBXW7/MAP3K5/LYN/C3/ANGPT1/RIPK1/PDCD10/PRKAA1/FAS/GLMN/THBS1/TNFSF15/CAB39/PPP2CA/JAK2/PARP9/SDCBP/KRAS/MAP3K4/MEF2C/TNIK/TOM1L1/SYAP1/PIK3CG/ADAM9/FLT…	120
BP	GO:0045937	positive regulation of phosphate metabolic process	120/3225	493/18805	0.243408	1.41931	4.29239	2.52e-05	0.00107509	0.000858113	RARRES2/CCL5/GPER1/GAS6/AGER/EDN1/FAXDC2/LRP4/TMEM119/HES1/CD3E/PIN1/PDGFA/MAP4K2/ERBB2/PDGFB/PLA2G1B/MAPRE3/RGCC/ARRB1/NOX4/FGF18/FLT4/HAX1/VEGFB/MAP3K11/VEGFA/CCND3/CTF1/LAT/CIB1/CASS4/WNT3A/HRAS/UBE2K/TLR6/CD36/SIRT1/EGF/DDR2/RAP1A/RAP2A/ETAA1/FBXW7/MAP3K5/LYN/C3/ANGPT1/RIPK1/PDCD10/PRKAA1/FAS/GLMN/THBS1/TNFSF15/CAB39/PPP2CA/JAK2/PARP9/SDCBP/KRAS/MAP3K4/MEF2C/TNIK/TOM1L1/SYAP1/PIK3CG/ADAM9/FLT…	120
BP	GO:0097193	intrinsic apoptotic signaling pathway	86/3225	330/18805	0.260606	1.5196	4.33248	2.64e-05	0.00111795	0.000892324	IFI27/IFI6/WFS1/TMEM109/CRIP1/PDK2/FZD1/DAPK2/BAD/FIS1/SIVA1/PLEKHF1/HIC1/TMEM161A/STK25/SHISA5/CCAR2/HRAS/ATP2A3/URI1/SIRT1/ATF2/FBXW7/CUL4A/UACA/MAP3K5/CYCS/PARP1/MSH2/PDCD10/ATAD5/CUL5/BRCA1/SOD2/NCK1/FIGNL1/JAK2/DDIAS/MLH1/AIFM1/RRN3/CASP3/PMAIP1/FNIP2/BECN1/ERO1A/CASP4/GSKIP/CUL1/MSH6/RRM2B/ATM/NFE2L2/PTPN2/DDX5/HELLS/SKIL/DNAJA1/TP53BP2/CYLD/CTNNB1/SNW1/PIK3R1/BRCA2/MELK/PIK3CB/JMY/TOPORS/P…	86
BP	GO:0010810	regulation of cell-substrate adhesion	63/3225	224/18805	0.28125	1.63997	4.38385	2.71e-05	0.00114152	0.000911138	FOXF1/SPOCK2/RRAS/ITGA3/UNC13D/CD3E/FAM107A/HOXA7/CX3CL1/AJAP1/DAG1/LDB1/MDK/EFEMP2/PDGFB/RAC2/ACVRL1/JUP/CORO2B/CDKN2A/LIMS2/DDR1/DMTN/VEGFA/NOTCH1/CDH13/CIB1/CASS4/ECM2/CD36/VCL/CORO1C/AP1AR/EPHA3/COL1A1/FERMT2/THBS1/GCNT2/EGFL6/JAK2/CLASP2/MAP4K4/MACF1/ITGB3/PHLDB2/NF1/RASA1/DOCK5/PIK3R1/ITGA6/PIK3CB/FMN1/HAS2/CASK/AGR2/PKP2/CCDC80/UTRN/SLK/ROCK1/ROCK2/ANGPT2/POSTN	63
BP	GO:0030522	intracellular receptor signaling pathway	99/3225	393/18805	0.251908	1.46888	4.27379	3.02e-05	0.00126308	0.00100817	LBH/GPER1/TCF21/SLC15A3/RXRG/WBP2/RORC/NR2F2/NR1H2/PKN1/ABHD17A/ZDHHC1/KANK2/DHRS3/TADA3/HEYL/NR2F6/DHX58/NR2F1/KLF2/SLC19A1/SLC46A2/RELA/SPSB3/RXRB/OAS1/PHB2/TLR6/STRN3/CD36/SIRT1/UFM1/RNF14/DCBLD2/TRIM24/PARP1/PPARG/BRCA1/NCOA3/NCOA1/NCOA2/CNOT2/PPP2CA/GBP2/IFIH1/JAK2/PUM2/ITCH/HSPA8/CYP7B1/TNFAIP3/KDM4C/UBA5/PPT1/HAVCR2/ALPK1/NCOR1/GBP5/TAF7/RORA/NEDD4/KDM3A/IRAK4/BECN1/HCFC2/RIPK2/BIRC2/MAP3K…	99
BP	GO:0031670	cellular response to nutrient	21/3225	50/18805	0.42	2.44902	4.66776	3.16e-05	0.00131308	0.00104807	GAS6/FOLR1/PDK2/KANK2/USF2/RXRB/PRMT1/RPS6KB1/TRIM24/LPL/COL1A1/NCOA3/NCOA1/PLD1/TNC/PHEX/NFE2L2/SNW1/MDM2/BRIP1/POSTN	21
BP	GO:0060612	adipose tissue development	24/3225	61/18805	0.393443	2.29417	4.60607	3.26e-05	0.00134216	0.00107128	HMGCS2/RORC/LRP5/TRPM4/HRAS/LIPA/SIRT1/ATF2/ARRDC3/PARP1/PPARG/LPL/PRKAA1/RASAL2/NCOA1/ASNSD1/NCOA2/PUM2/TBL1XR1/CD2AP/ACAT1/ARID5B/PIK3CA/VPS13B	24
BP	GO:0002263	cell activation involved in immune response	84/3225	323/18805	0.260062	1.51642	4.2593	3.53e-05	0.00143826	0.00114799	DNASE1L3/NKG7/FOXF1/FCER1A/MFNG/CORO1A/GATA2/SMAD7/VAMP2/UNC13D/CX3CR1/HLX/RORC/MDK/CD1C/IFI35/TYROBP/ITM2A/RAC2/SCNN1B/ITGAL/SH2D1B/PTGDS/SPN/S100A13/DLL1/LFNG/EOMES/LAT/GATA3/TMEM98/FCER1G/SNAP23/NFKBIZ/SOCS5/LYN/RC3H2/MSH2/STAT4/ATAD5/RABGEF1/ANXA1/TP53BP1/SNX4/MLH1/VAMP7/HAVCR2/PIK3CG/MALT1/RORA/SUCNR1/DOCK2/FGL2/RIPK2/STXBP3/CD84/EIF2AK4/ATP7A/MSH6/PTPRC/LCP1/RAB27A/LIG4/NLRP3/TLR4/PIK3R1/CR…	84
BP	GO:0072666	establishment of protein localization to vacuole	25/3225	65/18805	0.384615	2.2427	4.56607	3.53e-05	0.00143826	0.00114799	CACNG4/VPS28/MVB12B/VPS25/AP4M1/MVB12A/VPS13D/PIK3R4/HSPA8/TNFAIP3/AP3M1/NEDD4/SNX16/BECN1/GNPTAB/NCOA4/VPS54/PIK3C3/STAM2/ZFYVE16/VPS13A/VPS41/AP3B1/VPS13C/GCC2	25
BP	GO:0072659	protein localization to plasma membrane	78/3225	295/18805	0.264407	1.54176	4.26697	3.6e-05	0.0014547	0.00116112	RAMP2/GPER1/RAMP3/GAS6/ITGA3/DPP6/VAMP2/EHD3/CLN3/VAMP5/PKDCC/EFR3B/PTCH1/JUP/CDK5/EHD2/RHOG/TSPAN33/ABI3/LDLRAP1/BBS1/PLEKHF1/ATP6AP1/FLOT2/CIB1/GORASP1/WNT3A/CDH2/APPL1/RAP1A/RAP2A/PIGW/CAMK2D/EPHA3/VTI1B/LRP6/MIR223/EXOC5/AKAP5/PREPL/NGDN/CLASP2/MACF1/C2CD5/TNIK/SCP2/SEC23A/ITGB1/EFR3A/DENND4C/DLG1/WNK3/PPFIA1/ACSL3/CNST/EPB41L3/ANK3/RAB11FIP2/VPS35/RAPGEF2/PIK3R1/ATP2C1/SLMAP/ANK2/RDX/AGR2/NS…	78
BP	GO:0051985	negative regulation of chromosome segregation	22/3225	54/18805	0.407407	2.3756	4.60555	3.64e-05	0.00145876	0.00116435	IK/SIRT1/SKA3/USP44/ZWILCH/CDK5RAP2/ZW10/ATM/NDC80/FBXO5/BUB1B/NUF2/BUB1/TTK/KNTC1/RAD21/APC/CENPF/KNL1/SPDL1/GEN1/TPR	22
BP	GO:0006661	phosphatidylinositol biosynthetic process	39/3225	121/18805	0.322314	1.87942	4.41528	3.66e-05	0.00145876	0.00116435	CDIPT/PIGQ/PDGFA/PGAP2/PDGFB/EFR3B/PIK3C2B/PITPNM2/PIGZ/MPPE1/PGAP3/DPM3/PIGP/MBOAT7/PIGK/PIGW/PIGN/PIK3R4/PIK3CG/INPP4B/BMX/EFR3A/BECN1/PIGA/ATM/MTM1/MTMR6/PIP5K1B/FIG4/PIK3C3/PIK3R1/PIK3CB/PIKFYVE/SACM1L/MTMR2/PIK3CA/IMPA1/PIK3C2A/SMG1	39
BP	GO:0000082	G1/S transition of mitotic cell cycle	66/3225	240/18805	0.275	1.60353	4.28116	3.83e-05	0.0015175	0.00121124	CDC34/FAM107A/CDKN2A/RGCC/KANK2/CTDSP1/CCND3/CDK2AP2/CDK10/SMARCE1/RPS6KB1/SLFN11/APPL1/SDE2/DDR2/CCNH/CUL4A/WAC/CCNG1/CUL5/ANXA1/DCUN1D3/PPP2CA/BRD7/CDKN3/USP37/SASS6/GSPT1/ITGB1/KMT2E/WEE1/DBF4/DLG1/SPDYA/ECD/MIR221/CUL1/ADAM17/CCNA2/CPSF3/KIF14/RB1/ARID2/GIGYF2/PLCB1/ANKRD17/CCNB2/PLRG1/STIL/PRKDC/EZH2/CUL2/CUL3/RDX/CCNE2/APC/MDM2/CDC6/PBRM1/RRM1/CDK1/MIR222/MIR29A/DDX3X/BCAT1/RBBP8	66
BP	GO:0071774	response to fibroblast growth factor	51/3225	173/18805	0.294798	1.71897	4.32224	4.01e-05	0.0015806	0.0012616	DLL4/FGFR4/CCL5/TBX2/TIE1/HYAL1/ERBB2/HYAL2/FRS3/PRKD2/FGF18/DDR1/APLN/FLT4/NDST1/KL/GATA3/DDR2/FLRT2/MERTK/EPHA3/COL1A1/THBS1/OFD1/SOS1/TNC/FLT1/GCLM/ITGB1/KDM5B/HHIP/ERBB4/SHCBP1/FLRT3/GCLC/GALNT3/PDGFRA/CTNNB1/KIF16B/PTPN11/IFT80/CEP57/SHOC2/FRS2/SULF1/EPHA4/FGF7/IQGAP1/MET/CXCL8/POSTN	51
BP	GO:0061351	neural precursor cell proliferation	48/3225	160/18805	0.3	1.7493	4.33054	4.09e-05	0.00160023	0.00127727	DLL4/SLC6A4/WNT7A/GATA2/SPINT2/CX3CR1/CX3CL1/MDK/SPINT1/LIMS2/VEGFA/VEGFC/BBS1/NOTCH1/WNT3A/CDH2/EGF/KIFAP3/CDON/LYN/WDR47/CTNNA1/PTBP2/ORC3/RORA/ITGB1/CEP120/HHIP/NAP1L1/SHCBP1/NF1/KIF14/CTNNB1/RACGAP1/MELK/DOCK7/LRP2/SHOC2/ASPM/HOOK3/FRS2/MIOS/LRRK2/HEATR1/RRM1/HIF1A/NBN/PCM1	48
BP	GO:1901992	positive regulation of mitotic cell cycle phase transition	35/3225	105/18805	0.333333	1.94367	4.41164	4.11e-05	0.00160023	0.00127727	RGCC/ANAPC11/CCND3/CDK10/PHB2/VPS4B/DDR2/SKA3/CUL4A/NSMCE2/ANXA1/SASS6/DTL/KMT2E/MIR221/ADAM17/RRM2B/CPSF3/RB1/FBXO5/PLCB1/ANKRD17/PLRG1/STIL/CUL3/RDX/CCNE2/MDM2/CDC6/RRM1/CDK1/MIR222/MIR29A/DDX3X/DLGAP5	35
BP	GO:1901989	positive regulation of cell cycle phase transition	40/3225	126/18805	0.31746	1.85111	4.36116	4.31e-05	0.00166728	0.00133079	TBX2/RGCC/ANAPC11/CCND3/CDK10/PHB2/VPS4B/DDR2/SKA3/CUL4A/NSMCE2/ATAD5/ANXA1/SASS6/DTL/NPM1/KMT2E/MIR221/STXBP4/ADAM17/RRM2B/CPSF3/RB1/FBXO5/PLCB1/ANKRD17/PLRG1/STIL/EZH2/CUL3/RDX/CCNE2/MDM2/CDC6/RRM1/CDK1/MIR222/MIR29A/DDX3X/DLGAP5	40
BP	GO:0045785	positive regulation of cell adhesion	120/3225	499/18805	0.240481	1.40225	4.14335	4.46e-05	0.0016829	0.00134326	FOXF1/HLA-DRB5/CCL5/SPOCK2/XCL1/AGER/HLA-DQB1/RRAS/ITGA3/CORO1A/SMAD7/HES1/HYAL1/UNC13D/CD3E/HLX/CX3CL1/DAG1/LDB1/MDK/EFEMP2/CD27/ERBB2/PDGFB/TNFRSF14/PRKD2/ST3GAL4/JUP/FSTL3/LIMS2/SOX13/SPN/BAD/IL2RG/EFNB1/VEGFA/HLA-DMA/EFNB2/RELA/CDH13/FLOT2/GATA3/HLA-DOA/CIB1/CASS4/WNT3A/KAT5/SMARCE1/ECM2/NFKBIZ/CD36/SOCS5/KIFAP3/LYN/ANGPT1/PRKAA1/FERMT2/ITGA4/ANXA1/ABL2/NCK1/GCNT2/TNFSF13B/EGFL6/JAK2/MAP4K4/B…	120
BP	GO:0031297	replication fork processing	21/3225	51/18805	0.411765	2.401	4.5581	4.51e-05	0.0016829	0.00134326	ETAA1/PARP1/BRCA1/SAMHD1/SETMAR/MMS22L/DNA2/FANCM/FAM111A/ZRANB3/BRCA2/BLM/ATR/RECQL/WRN/RBBP8/BOD1L1/NBN/ATRX/GEN1/RAD50	21
BP	GO:0033046	negative regulation of sister chromatid segregation	21/3225	51/18805	0.411765	2.401	4.5581	4.51e-05	0.0016829	0.00134326	IK/SKA3/USP44/ZWILCH/CDK5RAP2/ZW10/ATM/NDC80/FBXO5/BUB1B/NUF2/BUB1/TTK/KNTC1/RAD21/APC/CENPF/KNL1/SPDL1/GEN1/TPR	21
BP	GO:0033048	negative regulation of mitotic sister chromatid segregation	21/3225	51/18805	0.411765	2.401	4.5581	4.51e-05	0.0016829	0.00134326	IK/SKA3/USP44/ZWILCH/CDK5RAP2/ZW10/ATM/NDC80/FBXO5/BUB1B/NUF2/BUB1/TTK/KNTC1/RAD21/APC/CENPF/KNL1/SPDL1/GEN1/TPR	21
BP	GO:0045841	negative regulation of mitotic metaphase/anaphase transition	21/3225	51/18805	0.411765	2.401	4.5581	4.51e-05	0.0016829	0.00134326	IK/SKA3/USP44/ZWILCH/CDK5RAP2/ZW10/ATM/NDC80/FBXO5/BUB1B/NUF2/BUB1/TTK/KNTC1/RAD21/APC/CENPF/KNL1/SPDL1/GEN1/TPR	21
BP	GO:2000816	negative regulation of mitotic sister chromatid separation	21/3225	51/18805	0.411765	2.401	4.5581	4.51e-05	0.0016829	0.00134326	IK/SKA3/USP44/ZWILCH/CDK5RAP2/ZW10/ATM/NDC80/FBXO5/BUB1B/NUF2/BUB1/TTK/KNTC1/RAD21/APC/CENPF/KNL1/SPDL1/GEN1/TPR	21
BP	GO:0016032	viral process	104/3225	421/18805	0.247031	1.44044	4.15827	4.55e-05	0.00168513	0.00134504	IFI27/CCL5/GAS6/BST2/ST6GALNAC2/IL32/RAB1B/VPS28/SCARB1/GPR15/DAG1/MVB12B/HYAL2/ADARB1/TNFRSF14/ST3GAL4/TPCN1/SMPD1/MVB12A/APOBEC3D/IFITM2/SIVA1/EFNB2/NOTCH1/SLC3A2/USF2/OAS1/ST6GALNAC4/PRMT1/JUN/VPS4B/PABPC1/MGAT4A/EIF3L/YTHDC2/CCNT1/CXADR/SRPK2/MAN2A1/IFIT5/STAT1/IFIH1/NUP153/ITCH/PARP9/ZNF502/EIF3D/ST6GALNAC3/EPS15/TRIM38/ITGB3/NEDD4/ITGB1/FUT8/HSP90AB1/CANX/HCFC2/PKN2/CTSL/EIF2AK4/FAM111A/MIR…	104
BP	GO:0032886	regulation of microtubule-based process	72/3225	269/18805	0.267658	1.56072	4.21422	4.61e-05	0.00169191	0.00135045	TACR3/CDH5/FEZ1/FAM107A/PRUNE1/ERBB2/RGN/MAPRE3/TPPP/EML3/BBS1/CDK2AP2/MID1IP1/CIB1/WNT3A/VPS4B/SIRT1/SKA3/BORA/WDR47/PRKAA1/EPHA3/BRCA1/DIAPH3/CLASP2/MKKS/MACF1/CCNL1/CDK5RAP2/HAUS6/BBOF1/SASS6/NPM1/CEP120/MAP9/NAV3/HNRNPU/MAPRE1/PHLDB2/CHMP2B/CFAP69/CYLD/SENP6/CAMSAP2/SPAG5/SPICE1/TAOK1/CLIP1/GPSM2/CEP97/STIL/ALMS1/CEP70/PDE4DIP/APC/MAP1B/KIF18A/PLK4/TTC21B/TPX2/CKAP5/CLTC/KIF21A/CEP295/CHORDC1…	72
BP	GO:0033157	regulation of intracellular protein transport	46/3225	152/18805	0.302632	1.76465	4.3064	4.62e-05	0.00169191	0.00135045	IFI27/GAS6/PKIG/PRR5L/VAMP2/EMD/HYAL2/SLC51B/JUP/CDKN2A/CDK5/B3GAT3/CD36/UFM1/ANP32B/EFCAB7/ERLEC1/ANGPT1/PDCD10/AKAP5/JAK2/NUP58/XPO4/CTDSPL2/RUFY3/YOD1/NF1/LCP1/PIK3R1/ZFAND1/ASPH/PTPN11/PTGS2/SP100/MDM2/UBR5/ICE1/CDK1/IPO5/KIF20B/CEP290/ECT2/PCM1/TPR/GCC2/HSP90AA1	46
BP	GO:0043491	phosphatidylinositol 3-kinase/protein kinase B signal transduction	82/3225	316/18805	0.259494	1.51311	4.18507	4.72e-05	0.0017184	0.0013716	TMEM100/CCL5/GPER1/RAMP3/GAS6/EDN1/RRAS/PRR5L/HCST/SEMA5A/CX3CR1/PDGFA/CX3CL1/DAG1/RGL2/ERBB2/HYAL2/PDGFB/PIK3IP1/PIK3C2B/NOX4/DDR1/PEAR1/HAX1/VEGFB/VEGFA/GATA3/CIB1/CASS4/SESN3/PDGFC/SIRT1/EGF/DDR2/ANGPT1/PDE3B/MERTK/FERMT2/THBS1/GCNT2/HGF/PPP2CA/PIK3R4/JAK2/LOX/TGFBR1/MIRLET7F1/PREX2/PROS1/PIK3CG/FLT1/NEDD4/ITGB1/BECN1/DLG1/ERBB4/AIM2/NF1/COL6A3/PDGFRA/MTM1/KBTBD2/PIP5K1B/BANK1/PIK3R1/CD2AP/MTD…	82
BP	GO:0016072	rRNA metabolic process	71/3225	265/18805	0.267925	1.56227	4.19391	5.01e-05	0.00181171	0.00144607	TRMT112/NOP10/RPS21/CDKN2A/POLR2E/TSR3/EXOSC4/RRP7A/UTP4/TFB2M/MPHOSPH6/SDE2/NOL10/POLR1B/RRS1/UTP6/RRP15/UTP18/RPL7L1/NOL11/GTPBP4/NGDN/CHD7/UTP11/ERI1/EIF4A3/NSA2/LYAR/DIS3L/TSR1/RPF2/UTP3/BMS1/WDR12/EXOSC9/EBNA1BP2/UTP14A/UTP23/ZNHIT6/NOLC1/XRN2/UTP15/PAK1IP1/DKC1/RIOK3/PRKDC/TAF1B/WDR36/PWP1/MAK16/MPHOSPH10/GTF3C3/XRN1/HEATR1/UTP20/NOP58/WDR3/DDX10/RIOK2/DDX52/ESF1/KRR1/DIS3/RIOK1/DDX18/WDR75…	71
BP	GO:0010332	response to gamma radiation	22/3225	55/18805	0.4	2.3324	4.50218	5.1e-05	0.00183419	0.00146401	TMEM109/CRYAB/GATA3/HRAS/PARP1/PRKAA1/SOD2/ZMPSTE24/XRCC2/DCUN1D3/FANCD2/PTPRC/ATM/LIG4/XRCC5/BRCA2/IL1A/PRKDC/TIGAR/MDM2/ATR/WRN	22
BP	GO:0009411	response to UV	47/3225	157/18805	0.299363	1.74559	4.26814	5.19e-05	0.00185745	0.00148258	MFAP4/HYAL1/SCARA3/CRIP1/HYAL2/SMPD1/RELA/TMEM161A/CCAR2/SIRT1/SDE2/FBXW7/CUL4A/PARP1/MME/XPA/MSH2/PRKAA1/TAF1/REV1/ERCC4/DCUN1D3/CASP3/MAP3K4/DTL/NPM1/NEDD4/EIF2AK4/SPRTN/MSH6/USP1/PTPRK/COL6A3/ZRANB3/PBK/PIK3R1/BRCA2/POLD3/ZBTB1/MDM2/ATR/USP47/WRN/POLK/EIF2S1/DHX36/MMP1	47
BP	GO:0051345	positive regulation of hydrolase activity	54/3225	188/18805	0.287234	1.67486	4.23103	5.31e-05	0.00188835	0.00150725	CCL5/AGER/APH1A/AGRN/PLA2G5/PSENEN/SYDE1/PIN1/GPIHBP1/NR1H2/PLA2G1B/FOXJ1/RHOG/PRELID1/RHOC/TBC1D2/HRAS/RALGAPA2/CCDC125/CORO1C/RAP1A/TBC1D30/NET1/LYN/SIPA1L1/RALGAPA1/RAB3GAP1/RGS1/MAP4K4/MEF2C/RIC1/ITGB1/PLAA/EVI5/DOCK8/NF1/DOCK9/SNX13/RAB11FIP2/RAPGEF2/CR1/ITGA6/DOCK7/EZH2/ZC3H15/TANK/RAPGEF6/WRN/EPHA4/DOCK11/ECT2/ARHGAP11A/DOCK10/ROCK1	54
BP	GO:0003151	outflow tract morphogenesis	29/3225	82/18805	0.353659	2.06219	4.38557	5.44e-05	0.00191727	0.00153032	TBX2/EDN1/SMAD6/HEY2/CLDN5/TBX3/HES1/SOX17/GJA5/FOLR1/FZD1/DHRS3/HEYL/ELN/FZD2/VEGFA/NOTCH1/ROBO2/ZFPM2/ATF2/BMPR1A/MIR17HG/SEMA3C/RBPJ/MEF2C/CTNNB1/LRP2/NIPBL/HIF1A	29
BP	GO:0048762	mesenchymal cell differentiation	73/3225	275/18805	0.265455	1.54787	4.164	5.48e-05	0.00191727	0.00153032	HEY1/TMEM100/S100A4/TCF21/EDN1/SEMA3B/HEY2/SMAD7/SEMA5A/TBX3/HES1/NOTCH4/MAPK3/FOXF2/FOLR1/TBX5/DAG1/SEMA6A/MDK/RGCC/PEF1/HEYL/EFNB1/VEGFA/NKX2-1/EOMES/SPSB3/SEMA3G/NOTCH1/SEMA4C/GATA3/CDH2/CORO1C/POLR1B/BMPR1A/EPHA3/COL1A1/FERMT2/LRP6/GCNT2/SMAD2/HGF/PPP2CA/STAT1/SLC39A6/SEMA3C/CLASP2/USF3/SDCBP/RBPJ/MIR142/TGFBR1/MEF2C/HDAC2/PDCD4/ERBB4/MIR221/PHLDB2/SEMA3D/SEMA3A/FBXO11/SLC39A10/DDX5/NOLC1/CTN…	73
BP	GO:0045727	positive regulation of translation	43/3225	140/18805	0.307143	1.79095	4.27373	5.48e-05	0.00191727	0.00153032	CCL5/ERBB2/MIF4GD/POLDIP3/COA3/POLR2G/CTIF/PRMT1/EIF3E/RPS6KB1/PABPC1/EIF4G3/THBS1/NCK1/PLD1/EIF4G2/RMND1/EIF3D/EIF4A3/NPM1/HNRNPU/TRMT10C/EIF2AK4/LARP4/LARP1B/FMR1/METTL14/YTHDF3/CSDE1/SSB/PRKDC/FASTKD2/OTUD6B/UPF3B/SYNCRIP/DHX29/FXR1/DHX9/DDX3X/DHX36/ITGA2/DNAJC3/USP16	43
BP	GO:0045005	DNA-templated DNA replication maintenance of fidelity	23/3225	59/18805	0.389831	2.2731	4.45597	5.61e-05	0.00193882	0.00154753	SLFN11/ETAA1/PARP1/BRCA1/SAMHD1/SETMAR/MMS22L/DNA2/FANCM/FAM111A/ZRANB3/BRCA2/BLM/ATR/RECQL/WRN/MCM8/RBBP8/BOD1L1/NBN/ATRX/GEN1/RAD50	23
BP	GO:0045839	negative regulation of mitotic nuclear division	23/3225	59/18805	0.389831	2.2731	4.45597	5.61e-05	0.00193882	0.00154753	IK/SKA3/USP44/ZWILCH/CDK5RAP2/TOM1L1/ZW10/ATM/NDC80/FBXO5/BUB1B/NUF2/BUB1/TTK/KNTC1/RAD21/APC/CHEK1/CENPF/KNL1/SPDL1/GEN1/TPR	23
BP	GO:0007080	mitotic metaphase chromosome alignment	24/3225	63/18805	0.380952	2.22134	4.41778	6.03e-05	0.00207548	0.00165661	EML3/KAT5/VPS4B/SIRT1/SKA3/RRS1/CENPC/ZW10/HNRNPU/BECN1/MAPRE1/CHMP2B/KIF14/NDC80/KPNB1/NUF2/TTK/CUL3/PIBF1/MIS12/KIF18A/CDK1/CENPE/SPDL1	24
BP	GO:0060485	mesenchyme development	87/3225	342/18805	0.254386	1.48333	4.10401	6.14e-05	0.00209879	0.00167521	HEY1/TMEM100/FOXF1/S100A4/TBX2/HOXA5/TCF21/EDN1/SEMA3B/HEY2/SMAD7/SEMA5A/TBX3/HES1/NOTCH4/MAPK3/FOXF2/FOLR1/TBX5/DAG1/SEMA6A/MDK/TEAD2/ACVRL1/RGCC/PEF1/HEYL/EFNB1/VEGFA/NKX2-1/EOMES/SPSB3/SEMA3G/NOTCH1/ROBO2/SEMA4C/GATA3/WNT3A/CDH2/ZFPM2/CORO1C/ADAMTS5/POLR1B/BMPR1A/EPHA3/COL1A1/FERMT2/NUP133/LRP6/GCNT2/SMAD2/HGF/PPP2CA/STAT1/SLC39A6/SEMA3C/CLASP2/USF3/SDCBP/RBPJ/MIR142/TGFBR1/MEF2C/POGLUT1/HDAC2…	87
BP	GO:0045446	endothelial cell differentiation	39/3225	124/18805	0.314516	1.83395	4.23892	6.72e-05	0.00227906	0.0018191	HEY1/TMEM100/TIE1/HEY2/CLDN5/SCUBE1/ATOH8/ROBO4/NOTCH4/MIR10A/SOX17/CDH5/EDF1/NR2F2/ACVRL1/FZD1/S1PR1/DLL1/FZD2/VEGFA/HOXB5/NOTCH1/PLOD3/LIPA/VCL/RAP1A/RBPJ/PDE4D/MIR181B1/FSTL1/RAPGEF2/CTNNB1/PLCB1/ZEB1/RDX/CLDN1/MET/ROCK1/ROCK2	39
BP	GO:0003007	heart morphogenesis	72/3225	272/18805	0.264706	1.5435	4.10789	6.77e-05	0.00227906	0.0018191	HEY1/TMEM100/DLL4/TNNC1/FOXF1/NDRG4/TBX2/EDN1/SMAD6/HEY2/CLDN5/SMAD7/TBX3/HES1/SOX17/GJA5/FOLR1/TBX5/CCM2L/DAG1/VANGL2/TEAD2/PTCH1/ACVRL1/PPP1R13L/FZD1/S1PR1/DHRS3/HEYL/ELN/DLL1/FZD2/VEGFA/NOTCH1/ROBO2/GATA3/WNT3A/ZFPM2/BBS7/MIB1/ATF2/FLRT2/ADAMTS5/BMPR1A/MIR17HG/ZMPSTE24/SETDB2/SMAD2/SEMA3C/CHD7/MKKS/RBPJ/TGFBR1/MEF2C/SOS1/PDCD4/ARL13B/ARID2/CTNNB1/IFT57/DSP/STIL/HAS2/LRP2/APC/MDM2/PKP2/NIPBL/AB…	72
BP	GO:0003281	ventricular septum development	27/3225	75/18805	0.36	2.09916	4.3394	6.84e-05	0.00227906	0.0018191	HEY1/SMAD6/HEY2/SMAD7/TBX3/HES1/GJA5/TBX5/FZD1/HEYL/FZD2/NOTCH1/ROBO2/GATA3/ZFPM2/AP2B1/BMPR1A/MIR17HG/RBPJ/TGFBR1/MATR3/LRP2/HECTD1/CNTRL/MDM2/FRS2/TRIP11	27
BP	GO:0071479	cellular response to ionizing radiation	27/3225	75/18805	0.36	2.09916	4.3394	6.84e-05	0.00227906	0.0018191	TMEM109/CRYAB/RHOB/GATA3/HRAS/SIRT1/NET1/BRCA1/ZMPSTE24/FIGNL1/TP53BP1/RAD51AP1/ATM/LIG4/XRCC5/INTS7/BRCA2/BLM/TANK/MDM2/ATR/IFI16/NIPBL/WRN/ECT2/CLOCK/BRCC3	27
BP	GO:1990776	response to angiotensin	19/3225	45/18805	0.422222	2.46198	4.46723	6.85e-05	0.00227906	0.0018191	ACE/COMT/KL/RELA/NFKB1/DDR2/TRIM44/MAP3K7/COL3A1/NFE2L2/AHCYL1/CYBB/PTGS2/RAP1GDS1/BRIP1/CDC6/FAT1/ROCK1/ROCK2	19
BP	GO:0061448	connective tissue development	76/3225	291/18805	0.261168	1.52287	4.08978	6.99e-05	0.00231429	0.00184722	HMGCS2/HOXA5/EDN1/WNT7A/SMAD7/SLC39A13/MAPK3/HYAL1/MATN3/RXFP1/RORC/MDK/LTBP3/CRIP1/HYAL2/PKDCC/PDGFB/LRP5/ACVRL1/ARID5A/FGF18/TRPM4/ZNF219/BBS1/HOXA3/HOXB3/WNT9A/NOTCH1/GATA3/HRAS/LIPA/SIRT1/ATF2/ARRDC3/PARP1/SCIN/PPARG/LPL/BMPR1A/PRKAA1/COL1A1/PRRX1/RASAL2/ZMPSTE24/NCOA1/ASNSD1/NCOA2/PUM2/MKKS/LOX/TGFBR1/MEF2C/ITGB3/CTSK/CFLAR/OGN/ATP7A/COL3A1/TBL1XR1/RB1/CTNNB1/TRPS1/ITGB8/CD2AP/ACAT1/ARID5B/P…	76
BP	GO:0018212	peptidyl-tyrosine modification	56/3225	199/18805	0.281407	1.64089	4.13511	7.25e-05	0.00236569	0.00188825	FGFR4/LRP4/HES1/MAPK3/CD3E/PDGFA/ERBB2/HYAL2/PKDCC/PDGFB/VPS25/NOX4/TPST2/DDR1/FLT4/HAX1/VEGFB/DMTN/VEGFA/CTF1/CASS4/PDCL3/CD36/SOCS5/EGF/DDR2/FBXW7/LYN/ANGPT1/EPHA3/ABL2/JAK2/PARP9/SNX6/FLT1/ITGB3/RIPK2/ERBB4/PTPRC/ADAM17/PTPN2/PDGFRA/BANK1/IL18/YES1/AREG/PARP14/PTPN11/RICTOR/PIBF1/SOCS4/FER/SAMSN1/EPHA4/FGF7/IGF1	56
BP	GO:0030324	lung development	56/3225	199/18805	0.281407	1.64089	4.13511	7.25e-05	0.00236569	0.00188825	FOXF1/TBX4/HMGCS2/TBX2/HOXA5/TCF21/ITGA3/ACE/HES1/MAPK3/RXFP1/TBX5/PDGFA/DAG1/LTBP3/PKDCC/FOXJ1/FGF18/FLT4/ADAMTSL2/VEGFA/NKX2-1/KLF2/CELSR1/NOTCH1/PLOD3/LIPA/ZFPM2/NKIRAS1/LTA4H/CREB1/FBXW7/MME/RC3H2/BMPR1A/MIR17HG/MAN2A1/SMAD2/LOX/KRAS/RBPJ/TNC/MAN1A2/HHIP/BLOC1S6/PHEX/ATP7A/COL3A1/PDGFRA/CTNNB1/PHF14/AGR2/AP3B1/FGF7/FBN1/SLC7A11	56
BP	GO:0034599	cellular response to oxidative stress	68/3225	254/18805	0.267717	1.56106	4.09587	7.32e-05	0.00236569	0.00188825	PRDX5/EDN1/ALDH3B1/PRR5L/CHCHD2/MGAT3/ROMO1/PDK2/CYGB/RHOB/PCGF2/PYCR2/KLF2/RELA/TBC1D24/TMEM161A/STK25/PEX10/ATP2A2/CD36/STAU2/SIRT1/ATF2/DDR2/MAP3K5/PARP1/NET1/SLC25A24/RIPK1/PDCD10/PRKAA1/SOD2/HGF/TNFAIP3/AIFM1/FUT8/FANCD2/BECN1/HDAC2/PNPT1/OXR1/ATP7A/PTPRK/ATM/NFE2L2/GPX8/PDGFRA/STK26/ERCC6L2/NCOA7/EZH2/CUL3/VRK2/MDM2/IL18RAP/LRRK2/FER/SETX/TOP2B/CDK1/HIF1A/ECT2/EIF2S1/PDGFD/MET/PNPLA8/PYROXD…	68
BP	GO:0060840	artery development	37/3225	116/18805	0.318966	1.85989	4.22654	7.33e-05	0.00236569	0.00188825	HEY1/DLL4/FOXF1/TBX2/EDN1/SMAD6/HEY2/SMAD7/HES1/GJA5/FOLR1/MDK/EFEMP2/HPGD/COMT/ACVRL1/NDST1/VEGFA/EFNB2/NOTCH1/ROBO2/AP2B1/BMPR1A/PRRX1/CHD7/LOX/RBPJ/TGFBR1/ADAMTS6/ADGRF5/COL3A1/NF1/ARID2/LRP2/HECTD1/CNTRL/ADAMTS9	37
BP	GO:0070555	response to interleukin-1	37/3225	116/18805	0.318966	1.85989	4.22654	7.33e-05	0.00236569	0.00188825	CCL5/EDN1/HES1/SIGIRR/MAPK3/HYAL1/HYAL2/SMPD1/KLF2/RELA/NFKB1/RPS6KA5/YTHDC2/OTUD4/GBP2/MIR142/IL1R1/RORA/IRAK4/RIPK2/MAP3K7/GCLC/GBP3/PLCB1/AKAP12/IL1RAP/HAS2/KMO/CD38/IL1R2/TANK/VRK2/IRAK3/ZNF675/HIF1A/CXCL8/SELE	37
BP	GO:1902115	regulation of organelle assembly	64/3225	236/18805	0.271186	1.58129	4.08847	7.81e-05	0.00250637	0.00200053	RAB1B/FEZ1/SDC1/FSCN1/ABI3/EML3/EFNB1/CDK10/RAB3IP/WDR44/VPS4B/TBC1D30/IFT88/PRKAA1/BRCA1/RAB3GAP1/G3BP2/CNOT2/SNX4/ATG3/SDCBP/CDK5RAP2/G3BP1/C9orf72/SASS6/CAPRIN1/SH3GLB1/NPM1/CDKL5/CEP120/HNRNPU/BECN1/LIMA1/CEP135/ATM/CHMP2B/LCP1/MTM1/GDI2/CYLD/SENP6/SDCCAG8/SPAG5/MPHOSPH9/SPICE1/CNOT1/IL1RAP/GPSM2/CEP97/STIL/PIKFYVE/SCFD1/RAB3GAP2/RDX/ALMS1/MNS1/LRRK2/SYNE2/PLK4/ODF2L/CEP295/CCP110/CCDC88A/TPR	64
BP	GO:0022411	cellular component disassembly	110/3225	456/18805	0.241228	1.4066	3.99901	7.96e-05	0.00254291	0.0020297	DNASE1L3/FGFR4/GPER1/SMAD7/SEMA5A/CX3CR1/CLN3/CX3CL1/RAC2/FSCN1/SHARPIN/DDR1/DNASE2/DMTN/MID1IP1/CIB1/RRP7A/PEX10/KAT5/SMARCE1/ATP2A2/SPTAN1/PLXNC1/VPS4B/RNF14/DDR2/ADAMTS5/C3/SCIN/WDR47/VRK1/PRKAA1/SVIL/GFM2/TMOD2/OGFOD1/ZMPSTE24/CTSS/RCHY1/DIAPH3/PIK3R4/CLASP2/MAP4K4/VTA1/HSPA8/AIFM1/MTRF1L/STX17/TGFBR1/ATAD2B/CAPZA2/BBOF1/GSPT1/ITGB1/NAV3/BECN1/CTSK/LAMC1/LIMA1/MTIF2/CHMP2B/LCP1/ADD3/VPS54/ARI…	110
BP	GO:0001952	regulation of cell-matrix adhesion	39/3225	125/18805	0.312	1.81927	4.18121	8.17e-05	0.00259429	0.00207071	RRAS/CD3E/FAM107A/HOXA7/CX3CL1/AJAP1/DAG1/LDB1/EFEMP2/ACVRL1/JUP/CDKN2A/DDR1/DMTN/VEGFA/CDH13/CIB1/CD36/VCL/CORO1C/EPHA3/FERMT2/THBS1/CLASP2/MAP4K4/MACF1/ITGB3/PHLDB2/NF1/RASA1/PIK3R1/PIK3CB/FMN1/CASK/UTRN/SLK/ROCK1/ROCK2/POSTN	39
BP	GO:1901532	regulation of hematopoietic progenitor cell differentiation	18/3225	42/18805	0.428571	2.499	4.42468	8.37e-05	0.00263691	0.00210473	GATA2/HES1/VEGFA/NOTCH1/KAT5/ITCH/NUDT21/SOS2/PUS7/SOS1/NFE2L2/METTL14/PRKDC/EIF2AK2/FNIP1/ZBTB1/HSPA9/DHX36	18
BP	GO:0051053	negative regulation of DNA metabolic process	42/3225	138/18805	0.304348	1.77465	4.15544	8.39e-05	0.00263691	0.00210473	OTUB1/GZMA/XRCC1/RGN/DACH1/KAT5/TTF1/SLFN11/PARP1/GMNN/MSH2/POT1/ERCC4/MSH3/PARPBP/TP53BP1/GTPBP4/MLH1/WAPL/TERF1/HNRNPA1/TSPYL2/RAD17/HNRNPU/PDS5A/MIR221/MSH6/ATM/SMCHD1/ZRANB3/FBXO5/XRCC5/TNKS2/BLM/RIF1/DNAJC2/CDC6/ATR/CHEK1/XRN1/NBN/RAD50	42
BP	GO:0009314	response to radiation	107/3225	442/18805	0.242081	1.41158	3.98381	8.53e-05	0.00266893	0.00213029	MFAP4/NDRG4/LRRN4/TMEM109/RGS9/HYAL1/SCARA3/CRYAB/CRIP1/PLEKHB1/HYAL2/COMT/CDK5/RHOB/RGS9BP/SMPD1/GNA11/NR2F6/RELA/TUBA1A/TMEM161A/GATA3/CCAR2/KAT5/HRAS/COPS3/SIRT1/SDE2/FBXW7/CUL4A/PARP1/NET1/MME/XPA/MSH2/PRKAA1/DCLRE1C/BRCA1/SOD2/TAF1/REV1/ZMPSTE24/ERCC4/FIGNL1/FBXL3/XRCC2/MAPK10/DCUN1D3/TP53BP1/KRAS/CASP3/MAP3K4/DTL/NPM1/NEDD4/ITGB1/CCDC66/FANCD2/EIF2AK4/SPRTN/MSH6/COL3A1/RAD51AP1/USP1/PTPRC/N…	107
BP	GO:0002221	pattern recognition receptor signaling pathway	75/3225	288/18805	0.260417	1.51849	4.03421	8.59e-05	0.0026706	0.00213162	FCN3/SLC15A3/IFI35/GPR108/ABHD17A/TRIL/ZDHHC1/DHX58/CYBA/SLC19A1/SLC46A2/RELA/SPSB3/LRCH4/ZNRF1/OAS1/PHB2/TLR6/NAIP/NFKBIZ/CD36/APPL1/PARP1/LYN/CTSS/OTUD4/PPP2CA/GBP2/IFIH1/PUM2/ITCH/HSPA8/TNFAIP3/PPT1/HAVCR2/ALPK1/GBP5/CD274/IRAK4/BECN1/HCFC2/RIPK2/BIRC2/MAP3K7/AIM2/NLRC4/LACC1/RAB11FIP2/NLRP3/CYLD/PELI1/TLR1/TLR4/PIK3R1/RPS6KA3/ANKRD17/RIOK3/PRKDC/EIF2AK2/ERBIN/CHUK/TBK1/TNIP3/TLR2/AP3B1/IFI16/…	75
BP	GO:0000245	spliceosomal complex assembly	32/3225	96/18805	0.333333	1.94367	4.21732	8.62e-05	0.0026706	0.00213162	RNVU1-1/RNVU1-15/RNU4ATAC/RNU11/RNVU1-6/SNRPC/SF3B5/SNRPB/RNU6ATAC/PSIP1/SNRPA1/DDX23/SNRNP200/SRPK2/DDX42/PTBP2/HTATSF1/SRSF10/YTHDC1/CRNKL1/PRPF39/GCFC2/NCBP1/SF3A3/LUC7L3/DDX46/SCAF11/SF3B1/SETX/SRPK1/DDX1/SLU7	32
BP	GO:1902100	negative regulation of metaphase/anaphase transition of cell cycle	21/3225	53/18805	0.396226	2.3104	4.34634	8.84e-05	0.00270547	0.00215945	IK/SKA3/USP44/ZWILCH/CDK5RAP2/ZW10/ATM/NDC80/FBXO5/BUB1B/NUF2/BUB1/TTK/KNTC1/RAD21/APC/CENPF/KNL1/SPDL1/GEN1/TPR	21
BP	GO:1905819	negative regulation of chromosome separation	21/3225	53/18805	0.396226	2.3104	4.34634	8.84e-05	0.00270547	0.00215945	IK/SKA3/USP44/ZWILCH/CDK5RAP2/ZW10/ATM/NDC80/FBXO5/BUB1B/NUF2/BUB1/TTK/KNTC1/RAD21/APC/CENPF/KNL1/SPDL1/GEN1/TPR	21
BP	GO:1902850	microtubule cytoskeleton organization involved in mitosis	49/3225	169/18805	0.289941	1.69065	4.10326	8.91e-05	0.00270547	0.00215945	TUBG2/SUN2/AAAS/EML3/KAT5/VPS4B/BORA/SETD2/KIF4A/CLASP2/CDK5RAP2/ZW10/SASS6/ITGB1/MAP9/HNRNPU/MAPRE1/CEP192/UBXN2B/BCCIP/CHMP2B/NDC80/KPNB1/RACGAP1/SPICE1/NUF2/STAG1/GPSM2/CEP97/STIL/KIF2A/SMC1A/KIF15/TTK/PIBF1/PRC1/NUSAP1/CDK1/TPX2/CKAP5/CLTC/STAG2/DLGAP5/CENPE/SPDL1/KIF23/KIF11/SMC3/TPR	49
BP	GO:0071347	cellular response to interleukin-1	30/3225	88/18805	0.340909	1.98784	4.22588	8.91e-05	0.00270547	0.00215945	CCL5/EDN1/HES1/SIGIRR/MAPK3/HYAL1/HYAL2/KLF2/RELA/NFKB1/RPS6KA5/OTUD4/GBP2/IL1R1/RORA/IRAK4/MAP3K7/GBP3/PLCB1/AKAP12/IL1RAP/HAS2/KMO/IL1R2/TANK/VRK2/IRAK3/ZNF675/HIF1A/CXCL8	30
BP	GO:0001570	vasculogenesis	29/3225	84/18805	0.345238	2.01309	4.23377	8.97e-05	0.0027112	0.00216403	RAMP2/HEY1/TMEM100/FOXF1/TIE1/RRAS/HEY2/WNT7A/RASIP1/SOX17/EGFL7/TBX5/TEAD2/VEGFA/NOTCH1/ZFPM2/RAP1A/FBXW7/AGGF1/SETD2/GLMN/WARS2/RASA1/RAPGEF2/CTNNB1/ITGB8/HAS2/ITGAV/TIPARP	29
BP	GO:0031346	positive regulation of cell projection organization	90/3225	360/18805	0.25	1.45775	3.98977	9.1e-05	0.0027385	0.00218581	NDRG4/LPAR3/ITGA3/GPM6A/SEMA5A/AGRN/FEZ1/CX3CL1/MDK/RAC2/FSCN1/PPP2R5B/APBB1/FZD1/FKBP1B/DDR1/EPS8L2/VEGFA/TBC1D24/ROBO2/STK25/WNT3A/HRAS/LRP8/RAB3IP/STAU2/PLXNC1/DDR2/CORO1C/RAP1A/LYN/IFT88/BMPR1A/EPHA3/ABL2/NCK1/EIF4G2/ACTR3/PUM2/ACTR2/KIDINS220/MACF1/TGFBR1/CNR1/CAPRIN1/CDKL5/CEP120/DMD/MAP3K13/RUFY3/CFLAR/CAPRIN2/RAB8B/SHTN1/ATP7A/MIR221/CEP135/NFE2L2/FMR1/SKIL/RAPGEF2/NCKAP1/FIG4/PIK3R1/ITGA…	90
BP	GO:0007163	establishment or maintenance of cell polarity	62/3225	228/18805	0.27193	1.58562	4.04767	9.2e-05	0.00275296	0.00219736	FOXF1/WNT7A/SPINT2/HES1/CDH5/FAM89B/FEZ1/RAC2/FSCN1/FOXJ1/RHOG/SIPA1L3/SPN/FLOT2/GATA3/STK25/KAT5/SKA3/ABL2/ACTR3/CTNNA1/DIAPH3/ACTR2/CLASP2/PATJ/CDK5RAP2/KRIT1/ZW10/DLG2/ITGB1/DOCK2/WEE1/MAPRE1/RUFY3/DLG1/DOCK8/SHTN1/PHLDB2/UBXN2B/BCCIP/NDC80/RAB11FIP2/SDCCAG8/SPAG5/DOCK7/MPP7/GPSM2/ERBIN/IFT80/RICTOR/ARFGEF1/RPGRIP1L/MYO9A/MAP1B/FAT1/FRMD4B/DST/CKAP5/KIF20B/SPDL1/ROCK1/ROCK2	62
BP	GO:0030865	cortical cytoskeleton organization	22/3225	57/18805	0.385965	2.25056	4.30202	9.63e-05	0.00286841	0.00228951	RAC2/EHD2/RHOG/EPB41/DLG1/PPFIA1/AKAP11/LCP1/EPB41L3/PPP2R3C/NCKAP1/RACGAP1/NLGN1/FMNL2/IQGAP1/PLS1/ECT2/KIF21A/ROCK1/IQGAP2/ROCK2/ANLN	22
BP	GO:0001837	epithelial to mesenchymal transition	54/3225	192/18805	0.28125	1.63997	4.05517	9.81e-05	0.00290939	0.00232222	HEY1/TMEM100/S100A4/EDN1/HEY2/SMAD7/TBX3/NOTCH4/FOXF2/TBX5/DAG1/MDK/RGCC/PEF1/HEYL/VEGFA/NKX2-1/EOMES/SPSB3/NOTCH1/GATA3/POLR1B/EPHA3/COL1A1/FERMT2/LRP6/GCNT2/SMAD2/HGF/PPP2CA/SLC39A6/CLASP2/USF3/SDCBP/RBPJ/MIR142/TGFBR1/HDAC2/PDCD4/MIR221/PHLDB2/FBXO11/SLC39A10/DDX5/NOLC1/CTNNB1/HAS2/EZH2/EPHA4/MIR222/HIF1A/IGF1/ROCK1/ROCK2	54
BP	GO:0035633	maintenance of blood-brain barrier	17/3225	39/18805	0.435897	2.54172	4.38489	0.000101569	0.00299702	0.00239216	CLDN5/JAM2/CDH5/ESAM/VEGFA/SLC12A2/ZEB2/VCL/ANGPT1/ITGB1/DMD/WNK3/LAMC1/CD2AP/PTGS2/CLDN1/LAMA2	17
BP	GO:0048661	positive regulation of smooth muscle cell proliferation	33/3225	101/18805	0.326733	1.90518	4.14987	0.00010465	0.00307337	0.0024531	CCL5/EDN1/CX3CL1/HPGD/PDGFB/S1PR1/LDLRAP1/CDH13/JUN/RPS6KB1/DDR2/MAP3K5/BMPR1A/THBS1/STAT1/JAK2/ITGB3/IRAK4/MAP3K7/MIR221/NF1/TLR4/PIK3R1/IL18/ZNF143/PTGS2/PIK3CA/MDM2/FRS2/MIR222/ITGA2/PDGFD/IGF1	33
BP	GO:0051222	positive regulation of protein transport	68/3225	257/18805	0.264591	1.54283	3.9865	0.000107597	0.00314505	0.00251032	ANO1/GPER1/GAS6/PRR5L/VPS28/VAMP2/CLN3/EMD/NR1H2/HYAL2/SLC51B/PLA2G1B/ORAI1/APBB1/JUP/B3GAT3/APBB3/TRPM4/GNA11/BAD/VEGFC/RAPGEF4/ANP32B/EFCAB7/PPARG/PDCD10/PFKFB2/SNAP25/OSBP/SYBU/AKAP5/JAK2/XPO4/ADAM9/CTDSPL2/RUFY3/ACSL3/CNST/EXPH5/VPS35/TLR4/PIK3R1/CD2AP/ZFAND1/PLCB1/ATP2C1/ASPH/IL1A/PTGS2/CD38/CFTR/MDM2/TLR2/UBR5/ICE1/ACSL4/CDK1/IPO5/KIF20B/CEP290/HIF1A/ECT2/DNM1L/PCM1/IGF1/TPR/HSP90AA1/TTN	68
BP	GO:0043434	response to peptide hormone	117/3225	494/18805	0.236842	1.38103	3.90455	0.000109067	0.00317314	0.00253274	RARRES2/FGFR4/HMGCS2/GRIA1/GPER1/EDN1/TIE1/ACE/MAPK3/VAMP2/DAG1/ERBB2/SCNN1G/PDK2/LRP5/PLA2G1B/SCNN1B/COMT/DDR1/FLT4/HSD11B2/KL/SLC2A8/RELA/HDAC5/HRAS/RPS6KB1/SESN3/NFKB1/SIRT1/APPL1/DDR2/LTA4H/CREB1/TRIM24/PARP1/EPM2AIP1/LYN/PPARG/PDE3B/STAT4/MERTK/PRKAA1/EPHA3/COL1A1/SRSF4/NCOA1/HADHA/NCK1/LRP6/NCOA2/STAT1/JAK2/C2CD5/TRIM44/TCF12/SOS2/SOS1/SYAP1/FLT1/ITGB3/EIF2B3/PNPT1/CTSK/DENND4C/CFLAR/STXBP3…	117
BP	GO:0050769	positive regulation of neurogenesis	63/3225	234/18805	0.269231	1.56989	3.99103	0.000110881	0.00321092	0.00256289	GPER1/LPAR3/SEMA5A/ACE/HES1/CX3CR1/CX3CL1/DAG1/MDK/SPINT1/SHANK3/TSPO/VEGFA/VEGFC/RELA/NOTCH1/TBC1D24/ROBO2/STK25/WNT3A/LRP8/STAU2/PLXNC1/CDON/MME/LYN/MAN2A1/EIF4G2/XRCC2/MACF1/KRAS/MIR142/CAPRIN1/CDKL5/ITGB1/MAP3K13/RUFY3/HDAC2/NAP1L1/CAPRIN2/SHTN1/MIR221/FMR1/LIG4/SKIL/CTNNB1/SNW1/XRCC5/IL6ST/LRP2/NRDC/NIN/DICER1/TLR2/ASPM/MAP1B/UFL1/FXR1/EPHA4/MIR222/HIF1A/DHX36/GOLGA4	63
BP	GO:0019058	viral life cycle	76/3225	295/18805	0.257627	1.50223	3.95561	0.000112517	0.00324318	0.00258865	IFI27/CCL5/GAS6/BST2/IL32/RAB1B/VPS28/SCARB1/GPR15/DAG1/MVB12B/HYAL2/ADARB1/TNFRSF14/TPCN1/SMPD1/MVB12A/APOBEC3D/IFITM2/SIVA1/EFNB2/NOTCH1/SLC3A2/OAS1/VPS4B/PABPC1/YTHDC2/CXADR/SRPK2/IFIT5/IFIH1/NUP153/ITCH/ZNF502/EPS15/TRIM38/ITGB3/NEDD4/ITGB1/HSP90AB1/PKN2/CTSL/EIF2AK4/FAM111A/MIR221/CHMP2B/FMR1/WWP1/DDX5/RAB1A/PIK3C3/CR1/DEK/PIKFYVE/TFRC/EIF2AK2/HACD3/KPNA3/KPNA2/ITGAV/IFI16/ACE2/TOP2B/CDK1/SR…	76
BP	GO:0042060	wound healing	108/3225	450/18805	0.24	1.39944	3.90201	0.00011408	0.00326495	0.00260602	MYOZ1/SLC6A4/GAS6/AGER/EDN1/WNT7A/GATA2/SCUBE1/WFDC1/SCARB1/PDGFA/VKORC1/CX3CL1/AJAP1/DAG1/ERBB2/PDGFB/TSPAN8/ST3GAL4/ACVRL1/ANGPTL4/F10/AJUBA/DDR1/RHOC/CNN2/PEAR1/VEGFB/SMPD1/DMTN/VEGFA/CD151/CSRP1/MYL9/FCER1G/WNT3A/HRAS/ANO5/CD36/VPS4B/SLC12A2/VCL/TFPI/FGFR1OP2/DDR2/DCBLD2/LYN/PPARG/ANGPT1/PDCD10/MERTK/FERMT2/ANXA1/THBS1/ENTPD1/JAK2/CLASP2/TNFAIP3/MACF1/METAP1/TGFBR1/PROS1/PIK3CG/ITGB3/TEC/ITGB…	108
BP	GO:0001776	leukocyte homeostasis	36/3225	114/18805	0.315789	1.84137	4.09949	0.000114627	0.00326495	0.00260602	CORO1A/PKN1/SPNS2/SIVA1/SLC46A2/LAT/LIPA/LYN/RC3H2/MERTK/FAS/MIR17HG/ANXA1/TNFSF13B/PPP2CA/TNFAIP3/CASP3/MEF2C/SOS2/SOS1/PMAIP1/MTHFD1/AIM2/ADAM17/NF1/GPAM/PPP2R3C/SKIL/IL2RA/CCNB2/PIK3CB/GAPT/DOCK11/HIF1A/DOCK10/SLC7A11	36
BP	GO:0002260	lymphocyte homeostasis	28/3225	81/18805	0.345679	2.01566	4.1677	0.000114845	0.00326495	0.00260602	CORO1A/PKN1/SPNS2/SIVA1/SLC46A2/LAT/LYN/RC3H2/FAS/MIR17HG/TNFSF13B/PPP2CA/TNFAIP3/CASP3/MEF2C/SOS2/SOS1/PMAIP1/AIM2/GPAM/PPP2R3C/SKIL/IL2RA/CCNB2/GAPT/DOCK11/HIF1A/DOCK10	28
BP	GO:0032388	positive regulation of intracellular transport	42/3225	140/18805	0.3	1.7493	4.04868	0.000120083	0.00339836	0.00271251	GAS6/PRR5L/VAMP2/FEZ1/EMD/HYAL2/SLC51B/JUP/EHD2/B3GAT3/LDLRAP1/ANP32B/EFCAB7/PDCD10/AKAP5/JAK2/XPO4/SCP2/CTDSPL2/NEDD4/RUFY3/NCBP2/SPAG5/PIK3R1/ZFAND1/ASPH/PTGS2/MTMR2/RDX/MDM2/UBR5/ICE1/DHX9/CDK1/RIOK2/IPO5/KIF20B/CEP290/ECT2/PCM1/TPR/HSP90AA1	42
BP	GO:0032878	regulation of establishment or maintenance of cell polarity	13/3225	26/18805	0.5	2.9155	4.44672	0.000121431	0.00341436	0.00272528	CDH5/FLOT2/GATA3/ABL2/KRIT1/RUFY3/DOCK8/SHTN1/RICTOR/ARFGEF1/KIF20B/ROCK1/ROCK2	13
BP	GO:0018108	peptidyl-tyrosine phosphorylation	55/3225	198/18805	0.277778	1.61972	3.9884	0.000121862	0.00341436	0.00272528	FGFR4/LRP4/HES1/MAPK3/CD3E/PDGFA/ERBB2/HYAL2/PKDCC/PDGFB/VPS25/NOX4/DDR1/FLT4/HAX1/VEGFB/DMTN/VEGFA/CTF1/CASS4/PDCL3/CD36/SOCS5/EGF/DDR2/FBXW7/LYN/ANGPT1/EPHA3/ABL2/JAK2/PARP9/SNX6/FLT1/ITGB3/RIPK2/ERBB4/PTPRC/ADAM17/PTPN2/PDGFRA/BANK1/IL18/YES1/AREG/PARP14/PTPN11/RICTOR/PIBF1/SOCS4/FER/SAMSN1/EPHA4/FGF7/IGF1	55
BP	GO:0001782	B cell homeostasis	16/3225	36/18805	0.444444	2.59156	4.3487	0.000122294	0.00341436	0.00272528	PKN1/SPNS2/LYN/RC3H2/MIR17HG/TNFSF13B/TNFAIP3/CASP3/MEF2C/SOS2/SOS1/PPP2R3C/GAPT/DOCK11/HIF1A/DOCK10	16
BP	GO:0051336	regulation of hydrolase activity	84/3225	334/18805	0.251497	1.46648	3.91353	0.000123666	0.00343724	0.00274354	CCL5/SPOCK2/AGER/APH1A/SVBP/AGRN/CST7/RASIP1/APOC1/TIMP3/PLA2G5/PSENEN/SYDE1/PIN1/GPIHBP1/NR1H2/PLA2G1B/FOXJ1/GZMA/ANGPTL4/TIMP2/RHOG/PRELID1/RHOC/NEIL1/TBC1D2/OAS1/SERPINB6/HRAS/URI1/RALGAPA2/SIRT1/CCDC125/CORO1C/RAP1A/TBC1D30/NET1/LYN/EPHA3/SIPA1L1/RALGAPA1/RAB3GAP1/RGS1/RABGAP1/MAP4K4/TERF1/MEF2C/RIC1/NPM1/ITGB1/PLAA/EVI5/SERPINB8/DOCK8/FGD6/NF1/DOCK9/SNX13/RAB11FIP2/RAPGEF2/CR1/ITGA6/DOCK7/EZ…	84
BP	GO:0071559	response to transforming growth factor beta	80/3225	315/18805	0.253968	1.48089	3.91597	0.000125753	0.00347973	0.00277745	LTBP4/XCL1/EDN1/SMAD6/LTBP2/LRRC32/ITGA3/WNT7A/CLDN5/SMAD7/CX3CR1/CDH5/FAM89B/FOLR1/PIN1/ID1/LTBP3/HPGD/HYAL2/ACVRL1/FMOD/NRROS/ADAMTSL2/NKX2-1/JUN/NFKBIZ/RBBP7/ZEB2/SIRT1/APPL1/DDR2/PARP1/PPARG/BMPR1A/COL1A1/FERMT2/THBS1/BRMS1L/GCNT2/SMAD2/LOX/SDCBP/SNX6/MIR142/TGFBR1/MEF2C/MIRLET7F1/ADAM9/TRIM33/FUT8/HSP90AB1/ERO1A/HDAC2/CTSK/ARID4B/CFLAR/SNX25/MAP3K7/CILP/COL3A1/ADAM17/PTPRK/ZNF451/SKIL/SNW1/I…	80
BP	GO:0051347	positive regulation of transferase activity	69/3225	263/18805	0.262357	1.52981	3.93663	0.000126876	0.00349528	0.00278986	GAS6/EDN1/PDGFA/CHTF8/MAP4K2/ERBB2/PDGFB/PLA2G1B/MAPRE3/RGCC/NOX4/FGF18/MAP3K11/CCND3/LAT/CIB1/CASS4/HRAS/TLR6/SIRT1/DDR2/RAP1A/ARRDC3/ETAA1/FBXW7/MAP3K5/RFC4/ANGPT1/PDCD10/THBS1/TNFSF15/CAB39/PPP2CA/JAK2/MAP3K4/TOM1L1/SYAP1/PIK3CG/ARRDC4/ADAM9/FLT1/TAB2/ITGB3/RFC3/MAP3K13/SPDYA/MAP3K7/PTPRC/ADAM17/KIF14/RAPGEF2/TLR4/XRCC5/TIGAR/EZH2/PIBF1/TAOK3/LRRK2/EPHA4/IQGAP1/DDX3X/TPX2/FBN1/ECT2/CENPE/NBN/I…	69
BP	GO:0030323	respiratory tube development	56/3225	203/18805	0.275862	1.60855	3.96619	0.000129934	0.00354462	0.00282925	FOXF1/TBX4/HMGCS2/TBX2/HOXA5/TCF21/ITGA3/ACE/HES1/MAPK3/RXFP1/TBX5/PDGFA/DAG1/LTBP3/PKDCC/FOXJ1/FGF18/FLT4/ADAMTSL2/VEGFA/NKX2-1/KLF2/CELSR1/NOTCH1/PLOD3/LIPA/ZFPM2/NKIRAS1/LTA4H/CREB1/FBXW7/MME/RC3H2/BMPR1A/MIR17HG/MAN2A1/SMAD2/LOX/KRAS/RBPJ/TNC/MAN1A2/HHIP/BLOC1S6/PHEX/ATP7A/COL3A1/PDGFRA/CTNNB1/PHF14/AGR2/AP3B1/FGF7/FBN1/SLC7A11	56
BP	GO:0046474	glycerophospholipid biosynthetic process	56/3225	203/18805	0.275862	1.60855	3.96619	0.000129934	0.00354462	0.00282925	CDIPT/PEMT/CLN3/PIGQ/PDGFA/PGAP2/PDGFB/EFR3B/PIK3C2B/SLC44A2/PITPNM2/PIGZ/AJUBA/SLC44A3/MPPE1/PGAP3/PLA2G4C/SLC44A4/DPM3/PIGP/LPCAT4/MBOAT7/PIGK/PIGW/PIGN/GNPAT/LPCAT2/AGPAT5/PLD1/PIK3R4/PIK3CG/INPP4B/BMX/EFR3A/BECN1/PIGA/FAR1/ACSL3/ATM/GPAM/MTM1/MTMR6/PIP5K1B/FIG4/PIK3C3/PIK3R1/PIK3CB/FABP3/PIKFYVE/SACM1L/MTMR2/PIK3CA/PLA2G4A/IMPA1/PIK3C2A/SMG1	56
BP	GO:0010042	response to manganese ion	10/3225	17/18805	0.588235	3.43	4.56034	0.000130376	0.00354462	0.00282925	TSPO/SOD2/ADAM9/ATP7A/PTGS2/EIF2AK3/TFRC/LRRK2/HSP90B1/EIF2S1	10
BP	GO:0036092	phosphatidylinositol-3-phosphate biosynthetic process	12/3225	23/18805	0.521739	3.04226	4.45873	0.000131616	0.0035628	0.00284376	PIK3C2B/PIK3R4/PIK3CG/INPP4B/BECN1/ATM/FIG4/PIK3C3/PIK3CB/PIKFYVE/PIK3CA/PIK3C2A	12
BP	GO:0007160	cell-matrix adhesion	64/3225	240/18805	0.266667	1.55494	3.93647	0.00013258	0.00357334	0.00285217	RRAS/ITGA3/BCAM/CD3E/FAM107A/HOXA7/CX3CL1/AJAP1/DAG1/LDB1/EFEMP2/ITGAL/ACVRL1/JUP/CORO2B/CDKN2A/CDK5/ITGB4/AJUBA/DDR1/TMEM8B/DMTN/VEGFA/CDH13/CIB1/ECM2/CD36/VCL/CORO1C/EPHA3/FERMT2/ITGA4/THBS1/CLASP2/MAP4K4/MACF1/ADAM9/ITGB3/CD96/ITGB1/PPFIA1/PHLDB2/COL3A1/NF1/PTPRK/RASA1/VCAM1/CTNNB1/PIK3R1/ITGB8/ITGA6/MKLN1/PIK3CB/TRPM7/FMN1/CASK/ITGAV/UTRN/ADAMTS9/SLK/ITGA2/ROCK1/ROCK2/POSTN	64
BP	GO:0046488	phosphatidylinositol metabolic process	45/3225	154/18805	0.292208	1.70387	3.9903	0.000138703	0.00372225	0.00297103	CDIPT/PIGQ/PDGFA/PGAP2/PDGFB/EFR3B/PIK3C2B/PLCD1/PITPNM2/PIGZ/MPPE1/PGAP3/DPM3/PIGP/MBOAT7/DDHD1/PIGK/PIGW/PIGN/AGPAT5/PIK3R4/PIK3CG/INPP4B/BMX/EFR3A/BECN1/PIGA/PLCH1/PLCB4/ATM/MTM1/MTMR6/PIP5K1B/FIG4/PIK3C3/PIK3R1/PLCB1/PIK3CB/PIKFYVE/SACM1L/MTMR2/PIK3CA/IMPA1/PIK3C2A/SMG1	45
BP	GO:0001666	response to hypoxia	80/3225	316/18805	0.253165	1.4762	3.88407	0.000140551	0.00374678	0.0029906	SLC6A4/HIF3A/AGER/EDN1/NOS1/KCNK3/ACE/CHCHD2/HILPDA/PIN1/SLC29A1/CRYAB/XRCC1/COMT/ACVRL1/ANGPTL4/CYGB/RGCC/AJUBA/VEGFB/HSD11B2/BAD/VEGFA/VEGFC/SLC2A8/NOTCH1/WTIP/PHB2/HK2/SIRT1/ATF2/DDR2/SUV39H2/PPARG/PRKAA1/SOD2/THBS1/TFAM/MIR223/BNIP3L/AIFM1/CASP3/PMAIP1/RORA/BECN1/ERO1A/CFLAR/BIRC2/MAP3K7/ATP7A/ADAM17/NF1/ATM/CCNA2/NFE2L2/VCAM1/CYBB/IL1A/PIK3CB/SCFD1/PTGS2/PLOD2/TIGAR/TFRC/CD38/RAD21/MDM2/BRIP…	80
BP	GO:0045088	regulation of innate immune response	114/3225	482/18805	0.236515	1.37912	3.83624	0.00014082	0.00374678	0.0029906	CCL5/FCN3/SLC15A3/PLA2G5/NR1H2/MICA/IFI35/TYROBP/GPR108/ABHD17A/TRIL/ZDHHC1/SH2D1B/FAM3A/DHX58/CYBA/SLC19A1/SLC46A2/RELA/SPSB3/LRCH4/ZNRF1/OAS1/KAT5/PHB2/UBE2K/TLR6/USP27X/NAIP/LRP8/NFKBIZ/CD36/APPL1/POLR3F/PARP1/LYN/PPARG/CEP63/USP38/CTSS/SAMHD1/OTUD4/PPP2CA/GBP2/IFIH1/CD226/PUM2/ITCH/PARP9/HSPA8/TNFAIP3/PPT1/HAVCR2/ALPK1/GBP5/CD274/MATR3/CD96/IRAK4/LYAR/MIR181B1/BECN1/HCFC2/TOMM70/RIPK2/BIRC2/M…	114
BP	GO:0007034	vacuolar transport	49/3225	172/18805	0.284884	1.66116	3.9631	0.00014324	0.00379493	0.00302904	CACNG4/VPS28/EHD3/CLN3/MVB12B/VPS25/RHOB/AP4M1/UBXN6/RILP/MVB12A/VPS51/PLEKHF1/SLC48A1/LIPA/HMGXB4/VPS4B/VTI1B/VPS13D/PIK3R4/UEVLD/VTA1/HSPA8/AP3M1/VAMP7/C9orf72/NEDD4/SNX16/BECN1/GNPTAB/DTX3L/NCOA4/CHMP2B/LYST/VPS54/MTM1/VPS35/PIK3C3/STAM2/ZFYVE16/VPS13A/VPS41/AP3B1/HOOK3/SCYL2/VPS13C/LRRK2/HOOK1/GCC2	49
BP	GO:0031400	negative regulation of protein modification process	81/3225	321/18805	0.252336	1.47138	3.8755	0.000143879	0.00379571	0.00302967	FXYD1/HINT2/NXN/PRR5L/SVBP/VPS28/RASIP1/NR2F2/TRIB2/HYAL2/VPS25/ADARB1/LRP5/CDKN2A/CDK5/ARRB1/TSPO/DNAJB2/FKBP8/BEX3/TPPP/DMTN/RELA/TBC1D24/CIB1/SIRT1/PRMT3/SOCS5/CORO1C/HDAC8/LYN/PRKAA1/CEP63/TAF1/NCK1/LRP6/DCUN1D3/USP44/GTPBP4/TNFAIP3/TRIM44/PDE4D/SNX6/PREX2/CEP78/C9orf72/TAF7/NPM1/PLAA/DMD/HDAC2/PDCD4/SPOPL/DTX3L/OXR1/GSKIP/GCLC/PTPRC/RB1/PTPN2/DNAJA1/FBXO5/CTNNB1/PARP14/PRKDC/NCOA7/PIBF1/APC/…	81
BP	GO:0051650	establishment of vesicle localization	56/3225	204/18805	0.27451	1.60067	3.92454	0.000149644	0.00393114	0.00313776	CLN3/SDC1/MAP4K2/STARD3/RAB17/TRAPPC6A/RAB11B/CDK5/PEF1/TRAPPC1/TRAPPC5/SNAP23/BBS7/VPS4B/KIFAP3/SPG11/AP1AR/TRAPPC6B/SNAP25/EXOC2/ITGA4/TRAPPC13/EXOC6B/WDR11/SYBU/EXOC5/KIF3A/CLASP2/MKKS/TANC2/SDCBP/AP3M1/TRAPPC11/TRAPPC8/ARFGAP3/TRAK2/EXOC4/SAR1B/STXBP3/BLOC1S6/RAB27A/CTNNB1/RAB1A/KIF16B/TBC1D23/EXOC1/NLGN1/CUL3/CADPS2/AP3B1/FAM91A1/LRRK2/MYO5A/TRIP11/FNBP1L/CCDC186	56
BP	GO:0016579	protein deubiquitination	37/3225	120/18805	0.308333	1.79789	3.98929	0.000160775	0.00420583	0.00335701	OTUB1/OTUD1/DNAJB2/USP21/USP27X/USP45/UCHL3/VCPIP1/USP13/USP38/UCHL5/USP44/OTUD4/USP14/ITCH/TNFAIP3/USP37/USP1/YOD1/USP24/CYLD/USP7/USP25/ZRANB1/USP32/OTUD6B/USP9X/USP53/PSMD14/TANK/USP15/USP47/USP34/CDK1/BRCC3/USP16/USP8	37
BP	GO:0008654	phospholipid biosynthetic process	66/3225	251/18805	0.262948	1.53325	3.86953	0.00016377	0.00426625	0.00340523	HMGCS2/CDIPT/PEMT/CLN3/PIGQ/PDGFA/PGAP2/PDGFB/EFR3B/PIK3C2B/SLC44A2/PITPNM2/PIGZ/AJUBA/SLC44A3/MPPE1/PGAP3/PLA2G4C/SLC44A4/DPM3/PIGP/LPCAT4/MBOAT7/PIGK/PIGW/PIGN/GNPAT/LPCAT2/AGPAT5/OSBP/PLD1/PIK3R4/ABCA8/SPTLC1/SCP2/PIK3CG/INPP4B/BMX/EFR3A/BECN1/PIGA/ADGRF5/FAR1/ACSL3/IDI1/ATM/GPAM/MTM1/MTMR6/PIP5K1B/FIG4/PIK3C3/PIK3R1/HMGCS1/PIK3CB/FABP3/SGMS2/PIKFYVE/SACM1L/MTMR2/PIK3CA/PLA2G4A/IMPA1/PIK3C2A/S…	66
BP	GO:0098727	maintenance of cell number	53/3225	191/18805	0.277487	1.61803	3.90581	0.000164917	0.00427823	0.0034148	LBH/WNT7A/GATA2/TBX3/HES1/LDB1/LRP5/ZNF358/VPS72/DLL1/EOMES/NOTCH1/SMARCE1/RBBP7/CDH2/CUL4A/WDR47/BMPR1A/NCOA3/PRRX1/BRMS1L/MED6/CNOT2/KDM4C/LEO1/RTF1/RBPJ/KDM3A/FANCD2/HDAC2/ARID4B/ZNF322/MTF2/LIG4/METTL14/CTNNB1/RIF1/CNOT1/YME1L1/SMC1A/EZH2/ASPM/HOOK3/NIPBL/CTR9/SMC5/ARID4A/ZC3H13/GNL3/PCM1/IGF1/WDR43/SMC3	53
BP	GO:0070198	protein localization to chromosome, telomeric region	14/3225	30/18805	0.466667	2.72114	4.29232	0.000171207	0.00440769	0.00351813	CCT4/POT1/TERF1/SPDYA/USP7/XRCC5/TNKS2/BRCA2/TCP1/CCT6A/ATR/CCT5/ATRX/GNL3	14
BP	GO:0090316	positive regulation of intracellular protein transport	31/3225	95/18805	0.326316	1.90275	4.01327	0.000171594	0.00440769	0.00351813	GAS6/PRR5L/VAMP2/EMD/HYAL2/SLC51B/JUP/B3GAT3/ANP32B/EFCAB7/PDCD10/AKAP5/JAK2/XPO4/CTDSPL2/RUFY3/PIK3R1/ZFAND1/ASPH/PTGS2/MDM2/UBR5/ICE1/CDK1/IPO5/KIF20B/CEP290/ECT2/PCM1/TPR/HSP90AA1	31
BP	GO:1902806	regulation of cell cycle G1/S phase transition	56/3225	205/18805	0.273171	1.59286	3.88311	0.000172031	0.00440769	0.00351813	TBX2/SUSD2/MIR10A/FAM107A/APBB1/CDKN2A/RGCC/KANK2/CTDSP1/CCND3/CDK2AP2/CDK10/PHB2/SMARCE1/SLFN11/APPL1/SDE2/DDR2/CCNH/FBXW7/CUL4A/WAC/TAF1/ANXA1/DCUN1D3/PPP2CA/BRD7/SASS6/KMT2E/WEE1/DLG1/ECD/MIR221/STXBP4/ADAM17/CPSF3/KIF14/RB1/ARID2/GIGYF2/PLCB1/ANKRD17/PLRG1/STIL/PRKDC/EZH2/RDX/CCNE2/APC/MDM2/CDC6/PBRM1/RRM1/MIR222/MIR29A/DDX3X	56
BP	GO:0071356	cellular response to tumor necrosis factor	59/3225	219/18805	0.269406	1.57091	3.86637	0.000176431	0.00449327	0.00358644	CCL5/GPER1/GAS6/EDN1/HES1/MAPK3/HYAL1/CX3CR1/HYAL2/TNFRSF14/SHARPIN/KLF2/RELA/GATA3/CIB1/UBE2K/NAIP/NFKB1/SIRT1/ASAH1/NKIRAS1/MAP3K5/RIPK1/FAS/COL1A1/BRCA1/THBS1/TNFSF13B/GBP2/STAT1/JAK2/TNFAIP3/NSMAF/RORA/MIR181B1/CTSK/BIRC2/MAP3K7/CASP4/AIM2/GBP3/ADAM17/NFE2L2/PTPN2/VCAM1/CYLD/AKAP12/HAS2/ERBIN/CHUK/TANK/DICER1/ZNF675/DHX9/CLDN1/CXCL8/BIRC3/MMP8/POSTN	59
BP	GO:0034644	cellular response to UV	30/3225	91/18805	0.32967	1.92231	4.01255	0.000176815	0.00449327	0.00358644	MFAP4/HYAL1/CRIP1/HYAL2/SMPD1/TMEM161A/SIRT1/SDE2/FBXW7/CUL4A/PARP1/MME/XPA/TAF1/ERCC4/NPM1/NEDD4/EIF2AK4/PTPRK/PBK/PIK3R1/POLD3/ZBTB1/MDM2/ATR/USP47/POLK/EIF2S1/DHX36/MMP1	30
BP	GO:0048844	artery morphogenesis	28/3225	83/18805	0.337349	1.96709	4.0173	0.000184883	0.00467041	0.00372783	HEY1/DLL4/FOXF1/TBX2/EDN1/HEY2/SMAD7/HES1/GJA5/FOLR1/MDK/EFEMP2/HPGD/ACVRL1/VEGFA/EFNB2/NOTCH1/BMPR1A/PRRX1/CHD7/RBPJ/TGFBR1/ADGRF5/COL3A1/NF1/ARID2/LRP2/ADAMTS9	28
BP	GO:0051648	vesicle localization	60/3225	224/18805	0.267857	1.56188	3.8489	0.000185286	0.00467041	0.00372783	CLN3/SDC1/MAP4K2/STARD3/RAB17/TRAPPC6A/RAB11B/CDK5/PEF1/TRAPPC1/TRAPPC5/SNAP23/CDH2/BBS7/VPS4B/PCLO/KIFAP3/SPG11/AP1AR/TRAPPC6B/SNAP25/EXOC2/ITGA4/TRAPPC13/EXOC6B/WDR11/SYBU/EXOC5/KIF3A/CLASP2/MKKS/TANC2/SDCBP/AP3M1/PIK3CG/TRAPPC11/TRAPPC8/ARFGAP3/TRAK2/EXOC4/SAR1B/STXBP3/BLOC1S6/RAB27A/CTNNB1/RAB1A/KIF16B/TBC1D23/EXOC1/NLGN1/CUL3/CADPS2/AP3B1/FAM91A1/LRRK2/MYO5A/TRIP11/FNBP1L/USO1/CCDC186	60
BP	GO:0010833	telomere maintenance via telomere lengthening	26/3225	75/18805	0.346667	2.02142	4.03247	0.000188431	0.0046927	0.00374562	NOP10/CCT4/PARP1/POT1/ERCC4/CCT8/TERF1/HNRNPA1/HSP90AB1/HNRNPU/ATM/CTNNB1/XRCC5/TNKS2/DKC1/CCT2/TCP1/CCT6A/HNRNPA2B1/ATR/XRN1/CCT5/DHX36/RFC1/RAD50/HSP90AA1	26
BP	GO:0090307	mitotic spindle assembly	26/3225	75/18805	0.346667	2.02142	4.03247	0.000188431	0.0046927	0.00374562	AAAS/EML3/VPS4B/KIF4A/CLASP2/MAP9/HNRNPU/CEP192/BCCIP/CHMP2B/KPNB1/RACGAP1/SPICE1/STAG1/CEP97/KIF2A/SMC1A/KIF15/PIBF1/PRC1/TPX2/STAG2/KIF23/KIF11/SMC3/TPR	26
BP	GO:1901880	negative regulation of protein depolymerization	26/3225	75/18805	0.346667	2.02142	4.03247	0.000188431	0.0046927	0.00374562	DMTN/MID1IP1/CIB1/SPTAN1/SCIN/WDR47/SVIL/TMOD2/DIAPH3/CLASP2/CAPZA2/BBOF1/NAV3/LIMA1/ADD3/CAMSAP2/TAOK1/SWAP70/PIK3CA/RDX/APC/MAP1B/TPX2/TWF1/CKAP2/EPS8	26
BP	GO:0002328	pro-B cell differentiation	8/3225	12/18805	0.666667	3.88734	4.55194	0.0001905	0.00470657	0.00375669	HES1/NOTCH1/NUDT21/SOS2/SOS1/LIG4/PRKDC/FNIP1	8
BP	GO:0070673	response to interleukin-18	8/3225	12/18805	0.666667	3.88734	4.55194	0.0001905	0.00470657	0.00375669	PDGFB/RIPK2/CASP4/CYLD/PIK3R1/IL18/IL18RAP/CLDN1	8
BP	GO:0007030	Golgi organization	45/3225	156/18805	0.288462	1.68202	3.8917	0.000192081	0.00472685	0.00377288	RAB1B/MAPK3/EHD3/FAM174B/VPS51/STK25/GORASP1/COG3/ATL2/TMED5/PDCD10/VRK1/VCPIP1/SEC23IP/VTI1B/ATP8B1/CLASP2/STX17/COG6/ZW10/TRAPPC11/TRAPPC8/UBXN2B/DYNC2H1/CAMSAP2/RAB1A/COG5/ATP8B4/LMAN1/ARFGEF1/VPS13B/PDE4DIP/LYSMD3/SYNE1/GOLGA5/ARHGAP21/LRRK2/CDK1/TRIP11/HOOK1/AKAP9/GOLGB1/USO1/BLZF1/GCC2	45
BP	GO:1903320	regulation of protein modification by small protein conjugation or removal	64/3225	243/18805	0.263374	1.53574	3.82428	0.000194124	0.00475834	0.00379801	WFS1/NXN/SVBP/VPS28/FOXF2/FAM107A/CDKN2A/CDK5/ARRB1/PEF1/TSPO/DNAJB2/BEX3/GPS1/RELA/COPS3/PRMT3/ARRDC3/FBXW7/HDAC8/ANGPT1/CEP63/TAF1/RCHY1/DCUN1D3/USP44/OTUD4/GTPBP4/ITCH/TNFAIP3/TRIM44/TGFBR1/CEP78/ARRDC4/MALT1/PLAA/HSP90AB1/FANCM/RIPK2/BIRC2/WDR48/SPOPL/SPRTN/DTX3L/GCLC/DNAJA1/FBXO5/PELI1/CTNNB1/CUL3/TANK/COPS4/HSPA5/FANCI/IVNS1ABP/LRRK2/UFL1/DDX3X/MYCBP2/HIF1A/GNL3/COPS2/BIRC3/HSP90AA1	64
BP	GO:0036119	response to platelet-derived growth factor	13/3225	27/18805	0.481481	2.80752	4.27609	0.00019753	0.00482283	0.00384949	HYAL1/PDGFB/SYAP1/ITGB3/ATP7A/CCNA2/TLR4/YES1/HAS2/RDX/FER/IQGAP1/PDGFD	13
BP	GO:0070482	response to oxygen levels	88/3225	358/18805	0.24581	1.43332	3.76612	0.000201623	0.00490353	0.00391391	SLC6A4/HIF3A/AGER/EDN1/NOS1/KCNK3/ACE/CHCHD2/HILPDA/PIN1/SLC29A1/CRYAB/XRCC1/COMT/ACVRL1/ANGPTL4/CYGB/RGCC/AJUBA/VEGFB/HSD11B2/BAD/VEGFA/VEGFC/SLC2A8/NOTCH1/ATP6AP1/WTIP/PHB2/HK2/ZEB2/SIRT1/ATF2/DDR2/SUV39H2/PPARG/PRKAA1/FAS/COL1A1/SOD2/THBS1/CYB5R4/TFAM/MIR223/BNIP3L/AIFM1/CASP3/BNIP2/PMAIP1/RORA/BECN1/ERO1A/HDAC2/CFLAR/BIRC2/MAP3K7/ATP7A/ADAM17/NF1/ATM/CCNA2/NFE2L2/VCAM1/CYBB/IL1A/PIK3CB/ATP6V1…	88
BP	GO:0043547	positive regulation of GTPase activity	36/3225	117/18805	0.307692	1.79416	3.92034	0.00020496	0.0049653	0.00396321	AGRN/SYDE1/PIN1/FOXJ1/RHOG/TBC1D2/HRAS/RALGAPA2/CCDC125/CORO1C/RAP1A/TBC1D30/NET1/SIPA1L1/RALGAPA1/RAB3GAP1/RGS1/MAP4K4/RIC1/ITGB1/EVI5/DOCK8/NF1/DOCK9/SNX13/RAB11FIP2/RAPGEF2/ITGA6/DOCK7/EZH2/ZC3H15/RAPGEF6/DOCK11/ECT2/ARHGAP11A/DOCK10	36
BP	GO:0060021	roof of mouth development	30/3225	92/18805	0.326087	1.90142	3.94324	0.000219844	0.00528474	0.00421818	TBX2/TCF21/LRRC32/WNT7A/CLDN5/TBX3/FOXF2/PKDCC/FZD1/PYGO2/DHRS3/CSRNP1/FZD2/WNT3A/BBS7/ANP32B/TBC1D32/BMPR1A/PRRX1/SMAD2/CHD7/TGFBR1/SOS1/DLG1/PDGFRA/ITGB8/ASPH/PAK1IP1/ARID5B/TIPARP	30
BP	GO:2000177	regulation of neural precursor cell proliferation	30/3225	92/18805	0.326087	1.90142	3.94324	0.000219844	0.00528474	0.00421818	DLL4/SLC6A4/GATA2/SPINT2/CX3CR1/CX3CL1/MDK/SPINT1/LIMS2/VEGFA/VEGFC/NOTCH1/WNT3A/CDH2/EGF/KIFAP3/CDON/LYN/CTNNA1/PTBP2/ITGB1/NAP1L1/SHCBP1/NF1/CTNNB1/LRP2/SHOC2/ASPM/LRRK2/HIF1A	30
BP	GO:0002218	activation of innate immune response	81/3225	325/18805	0.249231	1.45327	3.75017	0.000221234	0.0052977	0.00422852	FCN3/SLC15A3/IFI35/TYROBP/GPR108/ABHD17A/TRIL/ZDHHC1/DHX58/CYBA/SLC19A1/SLC46A2/RELA/SPSB3/LRCH4/ZNRF1/OAS1/PHB2/TLR6/NAIP/NFKBIZ/CD36/APPL1/PARP1/LYN/CTSS/OTUD4/PPP2CA/GBP2/IFIH1/PUM2/ITCH/HSPA8/TNFAIP3/PPT1/HAVCR2/ALPK1/GBP5/CD274/MATR3/IRAK4/BECN1/HCFC2/TOMM70/RIPK2/BIRC2/MAP3K7/MNDA/AIM2/NLRC4/LACC1/RAB11FIP2/NLRP3/CYLD/PELI1/TLR1/TLR4/XRCC5/PIK3R1/RPS6KA3/ANKRD17/RIOK3/PRKDC/EIF2AK2/ERBIN/CH…	81
BP	GO:0008156	negative regulation of DNA replication	12/3225	24/18805	0.5	2.9155	4.27204	0.000222241	0.00530143	0.0042315	TTF1/SLFN11/GMNN/GTPBP4/WAPL/TERF1/TSPYL2/RAD17/PDS5A/FBXO5/CDC6/ATR	12
BP	GO:0036293	response to decreased oxygen levels	82/3225	330/18805	0.248485	1.44892	3.74315	0.000225264	0.00535304	0.00427269	SLC6A4/HIF3A/AGER/EDN1/NOS1/KCNK3/ACE/CHCHD2/HILPDA/PIN1/SLC29A1/CRYAB/XRCC1/COMT/ACVRL1/ANGPTL4/CYGB/RGCC/AJUBA/VEGFB/HSD11B2/BAD/VEGFA/VEGFC/SLC2A8/NOTCH1/WTIP/PHB2/HK2/ZEB2/SIRT1/ATF2/DDR2/SUV39H2/PPARG/PRKAA1/SOD2/THBS1/TFAM/MIR223/BNIP3L/AIFM1/CASP3/BNIP2/PMAIP1/RORA/BECN1/ERO1A/CFLAR/BIRC2/MAP3K7/ATP7A/ADAM17/NF1/ATM/CCNA2/NFE2L2/VCAM1/CYBB/IL1A/PIK3CB/SCFD1/PTGS2/PLOD2/TIGAR/TFRC/CD38/RAD2…	82
BP	GO:0072665	protein localization to vacuole	29/3225	88/18805	0.329545	1.92158	3.94243	0.000226638	0.00536521	0.00428241	CACNG4/LAMTOR1/VPS28/MVB12B/VPS25/AP4M1/GLMP/MVB12A/VPS13D/PIK3R4/HSPA8/TNFAIP3/AP3M1/SH3GLB1/NEDD4/SNX16/BECN1/GNPTAB/NCOA4/VPS54/PIK3C3/STAM2/ZFYVE16/VPS13A/VPS41/AP3B1/VPS13C/ROCK2/GCC2	29
BP	GO:0007041	lysosomal transport	40/3225	135/18805	0.296296	1.72771	3.86062	0.000230087	0.00540575	0.00431477	CACNG4/EHD3/CLN3/RHOB/AP4M1/UBXN6/RILP/MVB12A/VPS51/PLEKHF1/SLC48A1/LIPA/HMGXB4/VPS4B/PIK3R4/UEVLD/HSPA8/AP3M1/VAMP7/C9orf72/NEDD4/SNX16/BECN1/GNPTAB/DTX3L/NCOA4/CHMP2B/LYST/VPS54/MTM1/VPS35/PIK3C3/ZFYVE16/VPS41/AP3B1/HOOK3/SCYL2/LRRK2/HOOK1/GCC2	40
BP	GO:0008543	fibroblast growth factor receptor signaling pathway	40/3225	135/18805	0.296296	1.72771	3.86062	0.000230087	0.00540575	0.00431477	FGFR4/TBX2/TIE1/ERBB2/FRS3/PRKD2/FGF18/DDR1/APLN/FLT4/NDST1/KL/GATA3/DDR2/FLRT2/MERTK/EPHA3/THBS1/OFD1/SOS1/FLT1/ITGB1/HHIP/ERBB4/SHCBP1/FLRT3/GALNT3/PDGFRA/CTNNB1/KIF16B/PTPN11/IFT80/CEP57/SHOC2/FRS2/SULF1/EPHA4/FGF7/IQGAP1/MET	40
BP	GO:0086069	bundle of His cell to Purkinje myocyte communication	9/3225	15/18805	0.6	3.4986	4.40439	0.000234501	0.00548873	0.004381	GJA5/TBX5/JUP/TRPM4/CACNA2D1/DSC2/DSP/PKP2/DSG2	9
BP	GO:0032481	positive regulation of type I interferon production	26/3225	76/18805	0.342105	1.99482	3.95366	0.000240205	0.00560118	0.00447075	DHX58/OAS1/POLR3F/SETD2/STAT1/IFIH1/G3BP1/ARRDC4/TOMM70/RIPK2/POLR3C/TLR4/RIOK3/PTPN11/POLR3B/UAP1/CHUK/KPNA2/TANK/TBK1/TLR2/DHX9/DDX3X/DHX36/HSP90AA1/HSPD1	26
BP	GO:0030010	establishment of cell polarity	46/3225	162/18805	0.283951	1.65572	3.81349	0.000244261	0.00567451	0.00452929	FOXF1/WNT7A/HES1/CDH5/FAM89B/FEZ1/FSCN1/FOXJ1/SIPA1L3/FLOT2/GATA3/KAT5/SKA3/ABL2/DIAPH3/PATJ/CDK5RAP2/KRIT1/ZW10/ITGB1/DOCK2/WEE1/MAPRE1/RUFY3/DOCK8/SHTN1/PHLDB2/UBXN2B/BCCIP/NDC80/RAB11FIP2/SDCCAG8/SPAG5/DOCK7/MPP7/GPSM2/RICTOR/ARFGEF1/MYO9A/MAP1B/FAT1/FRMD4B/KIF20B/SPDL1/ROCK1/ROCK2	46
BP	GO:0006888	endoplasmic reticulum to Golgi vesicle-mediated transport	39/3225	131/18805	0.29771	1.73595	3.84566	0.000245615	0.00568474	0.00453745	RAB1B/COPE/TRAPPC6A/PEF1/TRAPPC1/TEX261/MPPE1/TRAPPC5/YIF1A/COG3/TMED5/TRAPPC6B/RABGGTB/SEC23IP/TRAPPC13/STX17/ARCN1/GOLT1B/VAMP7/SEC23A/ZW10/SEC31A/TRAPPC11/TRAPPC8/SAR1B/COPA/GOPC/RAB1A/SEC24D/LMAN1/SCFD1/ERGIC2/CUL3/MIA3/LRRK2/TRIP11/COPB2/COPB1/USO1	39
BP	GO:0006650	glycerophospholipid metabolic process	76/3225	302/18805	0.251656	1.46741	3.72549	0.000247801	0.0057141	0.00456088	GDPD3/CDIPT/PEMT/APOC1/PLA2G5/CLN3/SCARB1/PIGQ/PDGFA/NR1H2/PGAP2/PDGFB/EFR3B/PLA2G1B/PIK3C2B/SLC44A2/PLCD1/PITPNM2/PIGZ/AJUBA/SLC44A3/MPPE1/PGAP3/PGP/PLA2G4C/SLC44A4/DPM3/PLA1A/PIGP/LPCAT4/ABHD16A/MBOAT7/PHB2/PON1/DDHD1/PIGK/PIGW/PIGN/GNPAT/LPCAT2/AGPAT5/HADHA/PLD1/PIK3R4/PIK3CG/INPP4B/BMX/EFR3A/BECN1/PIGA/PLCH1/FAR1/ACSL3/PLCB4/ATM/GPAM/MTM1/MTMR6/PIP5K1B/FIG4/PIK3C3/PIK3R1/PLCB1/PIK3CB/FABP3/PI…	76
BP	GO:0043410	positive regulation of MAPK cascade	109/3225	464/18805	0.234914	1.36978	3.66946	0.000256395	0.00589046	0.00470165	FGFR4/NDRG4/ADRB1/GPER1/RAMP3/GAS6/AGER/EDN1/LPAR3/WNT7A/LAMTOR1/ADRA1A/MAPK3/PLA2G5/NKD1/PDGFA/CX3CL1/MAP4K2/NENF/CD27/ERBB2/PDGFB/PLA2G1B/PRKD2/ARRB1/NOX4/FGF18/FLT4/GADD45B/VEGFB/NDST1/KL/MAP3K11/VEGFA/NOTCH1/LAT/CDK10/SEMA4C/STK25/CIB1/HRAS/PRMT1/PHB2/TLR6/NAIP/PDGFC/CDH2/CD36/EGF/DDR2/RAP1A/CDON/FBXW7/NRK/MAP3K5/LYN/ANGPT1/RIPK1/PDCD10/FERMT2/THBS1/GCNT2/HGF/JAK2/SDCBP/MAP3K4/MEF2C/TNIK/HAVC…	109
BP	GO:0071902	positive regulation of protein serine/threonine kinase activity	35/3225	114/18805	0.307018	1.79022	3.85027	0.000261314	0.00595506	0.00475321	EDN1/PDGFA/MAP4K2/ERBB2/PDGFB/PLA2G1B/MAPRE3/RGCC/FGF18/MAP3K11/CCND3/CIB1/HRAS/TLR6/SIRT1/ETAA1/MAP3K5/PDCD10/THBS1/CAB39/PPP2CA/MAP3K4/SYAP1/PIK3CG/ADAM9/FLT1/MAP3K13/MAP3K7/ADAM17/RAPGEF2/TLR4/EZH2/TAOK3/LRRK2/DDX3X	35
BP	GO:0006359	regulation of transcription by RNA polymerase III	14/3225	31/18805	0.451613	2.63336	4.14086	0.000263164	0.00595506	0.00475321	PRDX5/MAF1/POLR3F/CHD8/BAZ1B/POLR3C/ICE2/DEK/ZNF143/SMARCA5/SF3B1/ICE1/DHX36/DDX21	14
BP	GO:0007094	mitotic spindle assembly checkpoint signaling	19/3225	49/18805	0.387755	2.261	4.02115	0.000263989	0.00595506	0.00475321	IK/SKA3/USP44/ZWILCH/CDK5RAP2/ZW10/ATM/NDC80/BUB1B/NUF2/BUB1/TTK/KNTC1/APC/CENPF/KNL1/SPDL1/GEN1/TPR	19
BP	GO:0071173	spindle assembly checkpoint signaling	19/3225	49/18805	0.387755	2.261	4.02115	0.000263989	0.00595506	0.00475321	IK/SKA3/USP44/ZWILCH/CDK5RAP2/ZW10/ATM/NDC80/BUB1B/NUF2/BUB1/TTK/KNTC1/APC/CENPF/KNL1/SPDL1/GEN1/TPR	19
BP	GO:0071174	mitotic spindle checkpoint signaling	19/3225	49/18805	0.387755	2.261	4.02115	0.000263989	0.00595506	0.00475321	IK/SKA3/USP44/ZWILCH/CDK5RAP2/ZW10/ATM/NDC80/BUB1B/NUF2/BUB1/TTK/KNTC1/APC/CENPF/KNL1/SPDL1/GEN1/TPR	19
BP	GO:0045931	positive regulation of mitotic cell cycle	40/3225	136/18805	0.294118	1.715	3.80735	0.000272749	0.00613046	0.00489322	HES1/RGCC/ANAPC11/CCND3/CDK10/PHB2/RPS6KB1/VPS4B/DDR2/SKA3/CUL4A/NSMCE2/ANXA1/SASS6/DTL/KMT2E/PKN2/MIR221/ADAM17/RRM2B/CPSF3/RB1/FBXO5/BRCA2/PLCB1/ANKRD17/PLRG1/STIL/PTPN11/CUL3/RDX/CCNE2/MDM2/CDC6/RRM1/CDK1/MIR222/MIR29A/DDX3X/DLGAP5	40
BP	GO:0045017	glycerolipid biosynthetic process	64/3225	246/18805	0.260163	1.51701	3.7136	0.000280588	0.00626606	0.00500145	CDIPT/PEMT/CLN3/SCARB1/PIGQ/PDGFA/NR1H2/PGAP2/PDGFB/EFR3B/PIK3C2B/SLC44A2/RGN/PITPNM2/PIGZ/AJUBA/SLC44A3/MPPE1/PGAP3/PLA2G4C/SLC44A4/DPM3/PIGP/LPCAT4/KAT5/MBOAT7/SIRT1/FBXW7/PIGK/C3/PIGW/PIGN/GNPAT/LPCAT2/AGPAT5/PLD1/PIK3R4/PIK3CG/INPP4B/BMX/EFR3A/BECN1/PIGA/FAR1/ACSL3/ATM/GPAM/MTM1/MTMR6/PIP5K1B/FIG4/PIK3C3/PIK3R1/PIK3CB/FABP3/PIKFYVE/SACM1L/MTMR2/PIK3CA/PLA2G4A/IMPA1/PIK3C2A/SMG1/ACSL1	64
BP	GO:1901570	fatty acid derivative biosynthetic process	20/3225	53/18805	0.377358	2.20038	3.98143	0.000281774	0.00626606	0.00500145	GGTLC1/HMGCS2/ELOVL1/TECR/GGTLC2/HMGCLL1/PAM/PPT1/ELOVL2/FAR1/ACSL3/SLC27A2/ACSS3/FAR2/ELOVL7/ACAT1/ELOVL6/ACACA/ACSL4/ACSL1	20
BP	GO:0071560	cellular response to transforming growth factor beta stimulus	77/3225	308/18805	0.25	1.45775	3.6852	0.000281802	0.00626606	0.00500145	LTBP4/XCL1/EDN1/SMAD6/LTBP2/LRRC32/ITGA3/WNT7A/CLDN5/SMAD7/CX3CR1/CDH5/FAM89B/FOLR1/PIN1/ID1/LTBP3/HPGD/HYAL2/ACVRL1/FMOD/NRROS/ADAMTSL2/NKX2-1/JUN/NFKBIZ/RBBP7/ZEB2/SIRT1/APPL1/DDR2/PARP1/PPARG/BMPR1A/COL1A1/FERMT2/THBS1/BRMS1L/GCNT2/SMAD2/LOX/SDCBP/SNX6/MIR142/TGFBR1/MEF2C/MIRLET7F1/ADAM9/TRIM33/FUT8/HSP90AB1/ERO1A/HDAC2/CTSK/ARID4B/CFLAR/SNX25/MAP3K7/CILP/COL3A1/ADAM17/PTPRK/ZNF451/SKIL/SNW1/I…	77
BP	GO:0043087	regulation of GTPase activity	48/3225	172/18805	0.27907	1.62726	3.75989	0.000282935	0.00626887	0.00500369	AGRN/RASIP1/SYDE1/PIN1/FOXJ1/RHOG/TBC1D2/HRAS/RALGAPA2/CCDC125/CORO1C/RAP1A/TBC1D30/NET1/EPHA3/SIPA1L1/RALGAPA1/RAB3GAP1/RGS1/RABGAP1/MAP4K4/RIC1/ITGB1/EVI5/DOCK8/FGD6/NF1/DOCK9/SNX13/RAB11FIP2/RAPGEF2/ITGA6/DOCK7/EZH2/FGD4/RAB3GAP2/RDX/ZC3H15/ARFGEF1/TBC1D15/RAPGEF6/LRRK2/EPHA4/DOCK11/ECT2/ARHGAP11A/MET/DOCK10	48
BP	GO:1904356	regulation of telomere maintenance via telomere lengthening	21/3225	57/18805	0.368421	2.14827	3.95011	0.000294816	0.00650895	0.00519531	CCT4/PARP1/POT1/ERCC4/CCT8/TERF1/HNRNPA1/HNRNPU/ATM/CTNNB1/TNKS2/DKC1/CCT2/TCP1/CCT6A/HNRNPA2B1/ATR/XRN1/CCT5/DHX36/HSP90AA1	21
BP	GO:0051784	negative regulation of nuclear division	23/3225	65/18805	0.353846	2.06328	3.90684	0.00030828	0.00675829	0.00539434	IK/SKA3/USP44/ZWILCH/CDK5RAP2/TOM1L1/ZW10/ATM/NDC80/FBXO5/BUB1B/NUF2/BUB1/TTK/KNTC1/RAD21/APC/CHEK1/CENPF/KNL1/SPDL1/GEN1/TPR	23
BP	GO:1905515	non-motile cilium assembly	23/3225	65/18805	0.353846	2.06328	3.90684	0.00030828	0.00675829	0.00539434	TMEM80/TMEM216/VANGL2/BBS1/BBS7/TBC1D32/IFT88/EXOC5/MKKS/GORAB/CC2D2A/MAPRE1/ARL13B/CEP135/DYNC2H1/IFT57/IFT74/IFT80/PIBF1/RPGRIP1L/CEP290/CEP350/PCM1	23
BP	GO:0070536	protein K63-linked deubiquitination	13/3225	28/18805	0.464286	2.70725	4.11311	0.000311078	0.00677662	0.00540897	OTUD1/USP27X/USP13/OTUD4/TNFAIP3/YOD1/CYLD/USP25/ZRANB1/USP9X/PSMD14/BRCC3/USP8	13
BP	GO:0048545	response to steroid hormone	83/3225	338/18805	0.245562	1.43187	3.64522	0.000311293	0.00677662	0.00540897	LBH/HMGCS2/GPER1/TBX2/TCF21/EDN1/JUND/ACE/RXRG/WBP2/SDC1/FAM107A/PKN1/SCNN1G/SCNN1B/COMT/TSPO/PTGDS/KANK2/HSD11B2/TADA3/HEYL/RELA/RXRB/JUN/PHB2/URI1/RPS6KB1/RBBP7/STRN3/SIRT1/TFPI/UFM1/RNF14/PARP1/COL1A1/BRCA1/NCOA1/ANXA1/THBS1/FBXO32/NCOA2/CNOT2/JAK2/HSPA8/CYP7B1/KDM4C/AIFM1/UBA5/LOX/CASP3/NCOR1/ADAM9/TAF7/NEDD4/KDM3A/HNRNPU/CFLAR/PAPPA/NCOA4/PTPRC/DDX5/DNAJA1/VPS54/CYBB/CNOT1/AREG/PTGS2/PIK3CA/…	83
BP	GO:0032970	regulation of actin filament-based process	94/3225	392/18805	0.239796	1.39825	3.62531	0.000315761	0.00684992	0.00546748	TNNC1/EDN1/BST2/CORO1A/SEMA5A/GJA5/FAM107A/PDGFA/CX3CL1/KANK3/ESAM/RAC2/SSH3/FSCN1/JUP/CORO2B/SYNPO/RGCC/RHOF/RHOG/SHANK3/RNH1/S1PR1/RHOC/CNN2/KANK2/TRPM4/HAX1/DMTN/ELN/CELSR1/ARAP3/EVL/CDK10/ARHGEF15/HRAS/ATP2A2/SPTAN1/STAU2/ZEB2/SCIN/AP1AR/CAMK2D/EPHA3/SVIL/TMOD2/FERMT2/ABL2/RND3/NCK1/CLASP2/MKKS/PDE4D/TGFBR1/AKAP13/CAPZA2/C9orf72/DSC2/ITGB3/DLG1/PPFIA1/LIMA1/PHLDB2/ADD3/RASA1/ARAP2/ARHGAP18/PD…	94
BP	GO:0000281	mitotic cytokinesis	31/3225	98/18805	0.316327	1.8445	3.81345	0.000320394	0.00685746	0.0054735	SNX33/RHOB/RHOC/LZTS2/VPS4B/EXOC2/EXOC6B/KIF4A/EXOC5/MAP9/SON/EXOC4/CHMP2B/RASA1/ANK3/RACGAP1/EXOC1/APC/NUSAP1/CEP55/IQGAP1/KIF20A/KIF20B/ECT2/CKAP2/KIF23/ROCK1/IQGAP2/ROCK2/USP8/ANLN	31
BP	GO:0043558	regulation of translational initiation in response to stress	7/3225	10/18805	0.7	4.08171	4.43482	0.000320514	0.00685746	0.0054735	IMPACT/NCK1/NPM1/EIF2AK4/EIF2AK3/EIF2S1/DNAJC3	7
BP	GO:1904179	positive regulation of adipose tissue development	7/3225	10/18805	0.7	4.08171	4.43482	0.000320514	0.00685746	0.0054735	TRPM4/SIRT1/PPARG/LPL/PRKAA1/NCOA1/NCOA2	7
BP	GO:2000234	positive regulation of rRNA processing	7/3225	10/18805	0.7	4.08171	4.43482	0.000320514	0.00685746	0.0054735	TRMT112/UTP15/HEATR1/RIOK2/RIOK1/WDR75/WDR43	7
BP	GO:0043161	proteasome-mediated ubiquitin-dependent protein catabolic process	109/3225	467/18805	0.233405	1.36098	3.594	0.000331173	0.00705606	0.00563201	IFI27/SMAD7/PSMB9/RNF122/FOXF2/CDC34/KLHDC3/TRIB2/SHARPIN/ARRB1/ANKRD9/DNAJB2/ZER1/ANAPC11/RBCK1/ADRM1/SPSB3/ZNRF1/CCAR2/PEX10/KAT5/APPBP2/PCNP/UBE2K/UBXN7/BBS7/UBR4/KLHL20/WDR26/SIRT1/SOCS5/FBXW7/CUL4A/ANAPC4/NUB1/WAC/CUL5/GLMN/PSMD7/TAF1/USP38/PSMC2/FBXL3/RCHY1/UCHL5/USP44/FBXO45/USP14/ITCH/PSMD6/KLHL8/UBR7/EIF3H/FBXO48/PSMD12/FEM1C/PSMC6/TRIM38/DTL/PLAA/HSP90AB1/PSMC1/UBR2/BIRC2/SPOPL/GCLC/CUL…	109
BP	GO:0071887	leukocyte apoptotic process	37/3225	124/18805	0.298387	1.7399	3.76087	0.000332642	0.00705606	0.00563201	CCL5/GAS6/RORC/PKN1/CD27/KDELR1/PRKD2/CDKN2A/PRELID1/EBF4/SIVA1/SLC46A2/LIPA/NFKBIZ/SIRT1/KIFAP3/LYN/RIPK1/MERTK/FAS/MIR17HG/ANXA1/CASP3/MEF2C/CD274/CTSL/DOCK8/ADAM17/NF1/SLC39A10/GPAM/IL2RA/RAPGEF2/PIK3CB/FNIP1/HIF1A/SLC7A11	37
BP	GO:0003279	cardiac septum development	34/3225	111/18805	0.306306	1.78607	3.77903	0.000333196	0.00705606	0.00563201	HEY1/TBX2/SMAD6/HEY2/SMAD7/TBX3/HES1/GJA5/TBX5/FZD1/DHRS3/NDST1/HEYL/FZD2/NOTCH1/ROBO2/GATA3/ZFPM2/AP2B1/BMPR1A/MIR17HG/SEMA3C/CHD7/RBPJ/TGFBR1/ADAMTS6/MATR3/LRP2/HECTD1/ANK2/CNTRL/MDM2/FRS2/TRIP11	34
BP	GO:1900182	positive regulation of protein localization to nucleus	30/3225	94/18805	0.319149	1.86096	3.80719	0.000334741	0.00706474	0.00563894	EDN1/HYAL2/JUP/CDKN2A/CCT4/PARP1/EFCAB7/FERMT2/CCT8/JAK2/PARP9/DTX3L/NMD3/PIK3R1/CD2AP/CCT2/TCP1/JAK1/CCT6A/PTGS2/EIF2AK3/TFRC/UBR5/CDK1/IPO7/IPO5/CCT5/ECT2/TPR/HSP90AA1	30
BP	GO:0019827	stem cell population maintenance	51/3225	187/18805	0.272727	1.59027	3.69075	0.000341135	0.00716713	0.00572066	LBH/WNT7A/GATA2/TBX3/HES1/LDB1/LRP5/ZNF358/VPS72/DLL1/EOMES/NOTCH1/SMARCE1/RBBP7/CDH2/CUL4A/WDR47/BMPR1A/NCOA3/PRRX1/BRMS1L/MED6/CNOT2/KDM4C/LEO1/RTF1/RBPJ/KDM3A/FANCD2/HDAC2/ARID4B/ZNF322/MTF2/LIG4/METTL14/CTNNB1/RIF1/CNOT1/YME1L1/SMC1A/ASPM/HOOK3/NIPBL/CTR9/SMC5/ARID4A/ZC3H13/GNL3/PCM1/WDR43/SMC3	51
BP	GO:0002758	innate immune response-activating signaling pathway	76/3225	305/18805	0.24918	1.45297	3.62862	0.000341895	0.00716713	0.00572066	FCN3/SLC15A3/IFI35/TYROBP/GPR108/ABHD17A/TRIL/ZDHHC1/DHX58/CYBA/SLC19A1/SLC46A2/RELA/SPSB3/LRCH4/ZNRF1/OAS1/PHB2/TLR6/NAIP/NFKBIZ/CD36/APPL1/PARP1/LYN/CTSS/OTUD4/PPP2CA/GBP2/IFIH1/PUM2/ITCH/HSPA8/TNFAIP3/PPT1/HAVCR2/ALPK1/GBP5/CD274/IRAK4/BECN1/HCFC2/RIPK2/BIRC2/MAP3K7/AIM2/NLRC4/LACC1/RAB11FIP2/NLRP3/CYLD/PELI1/TLR1/TLR4/PIK3R1/RPS6KA3/ANKRD17/RIOK3/PRKDC/EIF2AK2/ERBIN/CHUK/TBK1/TNIP3/TLR2/AP3B1…	76
BP	GO:1901873	regulation of post-translational protein modification	64/3225	248/18805	0.258065	1.50478	3.64063	0.000356199	0.00742891	0.00592961	WFS1/NXN/SVBP/VPS28/FOXF2/FAM107A/CDKN2A/CDK5/ARRB1/PEF1/TSPO/DNAJB2/BEX3/GPS1/RELA/COPS3/PRMT3/ARRDC3/FBXW7/HDAC8/ANGPT1/CEP63/TAF1/RCHY1/DCUN1D3/USP44/OTUD4/GTPBP4/ITCH/TNFAIP3/TRIM44/TGFBR1/CEP78/ARRDC4/MALT1/PLAA/HSP90AB1/FANCM/RIPK2/BIRC2/WDR48/SPOPL/SPRTN/DTX3L/GCLC/DNAJA1/FBXO5/PELI1/CTNNB1/CUL3/TANK/COPS4/HSPA5/FANCI/IVNS1ABP/LRRK2/UFL1/DDX3X/MYCBP2/HIF1A/GNL3/COPS2/BIRC3/HSP90AA1	64
BP	GO:0031577	spindle checkpoint signaling	19/3225	50/18805	0.38	2.21578	3.91642	0.000357962	0.00742891	0.00592961	IK/SKA3/USP44/ZWILCH/CDK5RAP2/ZW10/ATM/NDC80/BUB1B/NUF2/BUB1/TTK/KNTC1/APC/CENPF/KNL1/SPDL1/GEN1/TPR	19
BP	GO:0060976	coronary vasculature development	19/3225	50/18805	0.38	2.21578	3.91642	0.000357962	0.00742891	0.00592961	GPER1/SMAD6/HEY2/ACE/TBX5/APLN/VEGFB/NDST1/VEGFA/NOTCH1/AP2B1/SETD2/TGFBR1/ADAMTS6/DYNC2H1/ARID2/LRP2/CNTRL/ABCC9	19
BP	GO:0032288	myelin assembly	12/3225	25/18805	0.48	2.79888	4.09479	0.000360925	0.0074408	0.0059391	PLLP/ITGB4/TPPP/GNPAT/EPB41L3/FIG4/PIKFYVE/MTMR2/ANK2/DICER1/TLR2/MIOS	12
BP	GO:0036120	cellular response to platelet-derived growth factor stimulus	12/3225	25/18805	0.48	2.79888	4.09479	0.000360925	0.0074408	0.0059391	HYAL1/PDGFB/SYAP1/ITGB3/ATP7A/CCNA2/TLR4/YES1/HAS2/RDX/IQGAP1/PDGFD	12
BP	GO:0120032	regulation of plasma membrane bounded cell projection assembly	55/3225	206/18805	0.26699	1.55682	3.65605	0.000365975	0.00751999	0.00600231	GPM6A/AGRN/CLN3/RAC2/FSCN1/RAB17/RHOG/ABI3/DMTN/EPS8L2/EVL/CDK10/HRAS/RAB3IP/WDR44/STAU2/CORO1C/TBC1D30/IFT88/ATP8B1/PLD1/ACTR3/ATG3/ACTR2/TGFBR1/CDKL5/CEP120/LIMA1/ATP7A/CEP135/FMR1/GDI2/CYLD/NCKAP1/SDCCAG8/PIK3R1/MPHOSPH9/CEP97/PIK3CA/NLGN1/FAM98A/RDX/MNS1/APC/FER/SYNE2/ODF2L/DOCK11/TWF1/EPS8/FNBP1L/CCP110/CCDC88A/ANLN/HSP90AA1	55
BP	GO:0003231	cardiac ventricle development	38/3225	129/18805	0.294574	1.71766	3.72116	0.000369881	0.00757526	0.00604643	HEY1/DLL4/TNNC1/FOXF1/SMAD6/HEY2/SMAD7/TBX3/HES1/GJA5/TBX5/PPP1R13L/FZD1/HEYL/FZD2/NOTCH1/ROBO2/GATA3/ZFPM2/AP2B1/BMPR1A/MIR17HG/ZMPSTE24/SEMA3C/CHD7/RBPJ/TGFBR1/MEF2C/MATR3/DSP/LRP2/HECTD1/CNTRL/MDM2/PKP2/FRS2/HIF1A/TRIP11	38
BP	GO:0044774	mitotic DNA integrity checkpoint signaling	25/3225	74/18805	0.337838	1.96994	3.80351	0.000390455	0.00795254	0.00634757	SDE2/ATF2/WAC/MSH2/CCNG1/STK33/BRCA1/SETMAR/DTL/FANCD2/RAD17/SYF2/ATM/GIGYF2/TAOK1/BLM/PRKDC/NAE1/CDC6/CHEK1/TAOK3/CDK1/TOPBP1/NBN/BRCC3	25
BP	GO:0007032	endosome organization	31/3225	99/18805	0.313131	1.82587	3.7484	0.000390866	0.00795254	0.00634757	LAMTOR1/VPS28/ATP6V0B/ATP6V1F/SNX33/MVB12B/VPS25/RNF26/RILP/MVB12A/RAB5B/PLEKHJ1/PLEKHF1/ATP6AP1/UBR4/VPS4B/CORO1C/VTA1/CLCN3/SNX10/ARFGEF2/CHMP2B/RAB27A/STAM2/ATP6V1A/HOOK3/ATP6V1D/HOOK1/DNAJC13/EEA1/USP8	31
BP	GO:0006622	protein targeting to lysosome	14/3225	32/18805	0.4375	2.55107	3.99526	0.000394446	0.00795254	0.00634757	AP4M1/PIK3R4/HSPA8/AP3M1/NEDD4/SNX16/BECN1/GNPTAB/NCOA4/VPS54/PIK3C3/ZFYVE16/AP3B1/GCC2	14
BP	GO:0007004	telomere maintenance via telomerase	22/3225	62/18805	0.354839	2.06907	3.83608	0.000395055	0.00795254	0.00634757	NOP10/CCT4/POT1/CCT8/TERF1/HNRNPA1/HSP90AB1/HNRNPU/ATM/CTNNB1/XRCC5/TNKS2/DKC1/CCT2/TCP1/CCT6A/ATR/XRN1/CCT5/RFC1/RAD50/HSP90AA1	22
BP	GO:0006383	transcription by RNA polymerase III	23/3225	66/18805	0.348485	2.03202	3.82113	0.000397244	0.00795254	0.00634757	PRDX5/POLR2E/POLR2F/MAF1/POLR2L/POLR3F/POLR1B/CHD8/BAZ1B/POLR3C/ICE2/DEK/ZNF143/SMARCA5/POLR3B/BDP1/SF3B1/GTF3C3/IVNS1ABP/ICE1/POLR2B/DHX36/DDX21	23
BP	GO:0010812	negative regulation of cell-substrate adhesion	23/3225	66/18805	0.348485	2.03202	3.82113	0.000397244	0.00795254	0.00634757	FAM107A/HOXA7/CX3CL1/AJAP1/ACVRL1/CORO2B/CDKN2A/DMTN/NOTCH1/CORO1C/AP1AR/COL1A1/THBS1/GCNT2/CLASP2/MAP4K4/PHLDB2/NF1/RASA1/PIK3R1/CASK/ANGPT2/POSTN	23
BP	GO:0044380	protein localization to cytoskeleton	23/3225	66/18805	0.348485	2.03202	3.82113	0.000397244	0.00795254	0.00634757	MAPRE3/ABHD17A/CTTNBP2NL/CEP78/FILIP1/HNRNPU/MAPRE1/CEP192/SNX10/UBXN2B/CEP83/SPAG5/FILIP1L/STIL/TTK/CCDC14/PIBF1/APC/HOOK3/KIF20B/CEP350/PCM1/GOLGB1	23
BP	GO:0007254	JNK cascade	52/3225	193/18805	0.26943	1.57105	3.62795	0.000412324	0.00822797	0.00656741	SH2D3C/AGER/EDN1/WNT7A/MAPK3/MAP4K2/CD27/MAPK4/FLT4/GADD45B/GPS1/MAP3K11/HRAS/PRMT1/NAIP/NFKB1/ATF2/RAP2A/NRK/MAP3K5/RIPK1/MAPK10/ITCH/MAP4K4/SDCBP/MECOM/TNIK/NCOR1/IRAK4/FKTN/BECN1/MAP3K13/PDCD4/RIPK2/MAP3K7/ZMYND11/SEMA3A/DNAJA1/PBK/CYLD/TLR4/PLCB1/TAOK1/IL1A/HACD3/HIPK3/TAOK3/RB1CC1/PJA2/ZNF675/LRRK2/MAPK6	52
BP	GO:0045089	positive regulation of innate immune response	94/3225	395/18805	0.237975	1.38763	3.5424	0.000415794	0.00827071	0.00660152	CCL5/FCN3/SLC15A3/PLA2G5/IFI35/TYROBP/GPR108/ABHD17A/TRIL/ZDHHC1/SH2D1B/DHX58/CYBA/SLC19A1/SLC46A2/RELA/SPSB3/LRCH4/ZNRF1/OAS1/KAT5/PHB2/UBE2K/TLR6/USP27X/NAIP/NFKBIZ/CD36/APPL1/POLR3F/PARP1/LYN/CTSS/OTUD4/PPP2CA/GBP2/IFIH1/CD226/PUM2/ITCH/PARP9/HSPA8/TNFAIP3/PPT1/HAVCR2/ALPK1/GBP5/CD274/MATR3/IRAK4/BECN1/HCFC2/TOMM70/RIPK2/BIRC2/MAP3K7/MNDA/AIM2/NLRC4/POLR3C/LACC1/RAB11FIP2/NLRP3/CYLD/PELI1/TLR1…	94
BP	GO:0045927	positive regulation of growth	66/3225	259/18805	0.254826	1.48589	3.58239	0.00042376	0.00838654	0.00669397	WFS1/TBX2/EDN1/LPAR3/HEY2/SMAD7/SEMA5A/AGRN/HYAL1/HLX/TBX5/ERBB2/SYT17/DLL1/VEGFA/CXCL16/EXOSC4/SLC44A4/NOTCH1/CIB1/WNT3A/RPS6KB1/ZFPM2/CREB1/BMPR1A/MIR17HG/EIF4G2/PUM2/CHD7/MKKS/AKAP6/MACF1/SDCBP/RBPJ/TGFBR1/MEF2C/TFCP2L1/CDKL5/PLAA/CDKN2AIP/MAP3K13/RUFY3/NCBP1/ERBB4/SHTN1/EXOSC9/ADAM17/GPAM/MTM1/PLCB1/RPS6KA3/ADAM10/CD38/ITSN2/RICTOR/AGR2/MAP1B/NIPBL/USP47/ACSL4/CDK1/MIR222/PLS1/DDX3X/IGF1/GOLG…	66
BP	GO:0002833	positive regulation of response to biotic stimulus	100/3225	425/18805	0.235294	1.372	3.52917	0.000424311	0.00838654	0.00669397	CCL5/FCN3/SLC15A3/MMRN2/PLA2G5/IFI35/TYROBP/GPR108/ABHD17A/TRIL/ZDHHC1/SH2D1B/LY86/DHX58/CYBA/SLC19A1/SLC46A2/RELA/SPSB3/LRCH4/ZNRF1/OAS1/KAT5/PHB2/UBE2K/TLR6/USP27X/NAIP/NFKBIZ/CD36/APPL1/POLR3F/PARP1/LYN/PRKAA1/CTSS/OTUD4/PPP2CA/GBP2/IFIH1/CD226/PUM2/ITCH/PARP9/HSPA8/TNFAIP3/PPT1/HAVCR2/ALPK1/GBP5/CD274/MATR3/IRAK4/BECN1/HCFC2/TOMM70/RIPK2/BIRC2/MAP3K7/MNDA/AIM2/NLRC4/POLR3C/LACC1/RAB11FIP2/NLR…	100
BP	GO:0060541	respiratory system development	59/3225	226/18805	0.261062	1.52225	3.59361	0.000431208	0.00849589	0.00678126	FOXF1/TBX4/HMGCS2/TBX2/HOXA5/TCF21/ITGA3/ACE/HES1/MAPK3/RXFP1/TBX5/PDGFA/DAG1/LTBP3/PKDCC/FOXJ1/FGF18/FLT4/ADAMTSL2/VEGFA/NKX2-1/KLF2/CELSR1/NOTCH1/PLOD3/LIPA/ZFPM2/NKIRAS1/LTA4H/CREB1/FBXW7/MME/RC3H2/BMPR1A/MIR17HG/MAN2A1/SMAD2/CHD7/LOX/KRAS/RBPJ/TNC/MAN1A2/HHIP/BLOC1S6/PHEX/ATP7A/COL3A1/SMCHD1/PDGFRA/CTNNB1/PHF14/RPGRIP1L/AGR2/AP3B1/FGF7/FBN1/SLC7A11	59
BP	GO:0009266	response to temperature stimulus	48/3225	175/18805	0.274286	1.59936	3.62417	0.000435701	0.00855733	0.0068303	HMGCS2/ANO1/ADRB1/PLAC8/NOS1/CRYAB/MICA/COMT/NR2F6/METRNL/PSIP1/LIPA/RBBP7/SIRT1/LYN/WDR47/PRKAA1/THBS1/HSP90AB1/EIF2B3/ERO1A/HDAC2/LXN/ACADM/EIF2AK4/GCLC/DNAJC7/NF1/ATM/SCN9A/DNAJA1/IL1A/PTGS2/HSP90AB3P/EIF2AK3/DNAJC2/ATR/EIF2S1/DHX36/SLU7/CHORDC1/DNAJC3/TFEC/IGF1/TPR/HSP90AA2P/HSP90AA1/HSPD1	48
BP	GO:0002285	lymphocyte activation involved in immune response	60/3225	231/18805	0.25974	1.51455	3.58002	0.000446651	0.00874482	0.00697995	NKG7/MFNG/CORO1A/SMAD7/UNC13D/HLX/RORC/MDK/CD1C/TYROBP/ITM2A/ITGAL/SPN/DLL1/LFNG/EOMES/GATA3/TMEM98/FCER1G/NFKBIZ/SOCS5/RC3H2/MSH2/STAT4/ATAD5/ANXA1/TP53BP1/MLH1/VAMP7/HAVCR2/MALT1/RORA/FGL2/RIPK2/EIF2AK4/ATP7A/MSH6/PTPRC/LCP1/RAB27A/LIG4/NLRP3/TLR4/PIK3R1/CR1/PHF14/RIF1/IL18/IL6ST/JAK1/SWAP70/TFRC/KMT5B/TBK1/GAPT/DOCK11/NBN/OPA1/DOCK10/HSPD1	60
BP	GO:0032200	telomere organization	51/3225	189/18805	0.269841	1.57345	3.60485	0.000448134	0.00874635	0.00698117	NOP10/MAPK3/XRCC1/CCT4/HDAC8/PARP1/NSMCE2/POT1/DCLRE1C/ERCC4/CCT8/UCHL5/DNA2/TERF1/MAP3K4/ACTR8/HNRNPA1/HSP90AB1/HNRNPU/SPDYA/ATM/CTNNB1/USP7/XRCC5/TNKS2/BRCA2/BLM/RIF1/DKC1/CCT2/TCP1/CCT6A/PRKDC/EID3/HNRNPA2B1/SP100/CCNE2/ATR/XRN1/WRN/SMG1/SMC5/CCT5/NBN/DHX36/RFC1/ATRX/GNL3/SMC6/RAD50/HSP90AA1	51
BP	GO:0070200	establishment of protein localization to telomere	9/3225	16/18805	0.5625	3.27994	4.15086	0.000454413	0.00878627	0.00701303	CCT4/POT1/TERF1/SPDYA/USP7/BRCA2/TCP1/CCT6A/CCT5	9
BP	GO:0002183	cytoplasmic translational initiation	18/3225	47/18805	0.382979	2.23315	3.85104	0.000454414	0.00878627	0.00701303	MIF4GD/EIF4A2/EIF3E/IMPACT/EIF3L/NCK1/EIF3D/EIF3H/EIF4B/EIF2B3/NCBP2/NCBP1/EIF3M/EIF3J/EIF2S2/DHX29/EIF5/EIF3A	18
BP	GO:0006623	protein targeting to vacuole	18/3225	47/18805	0.382979	2.23315	3.85104	0.000454414	0.00878627	0.00701303	AP4M1/VPS13D/PIK3R4/HSPA8/AP3M1/NEDD4/SNX16/BECN1/GNPTAB/NCOA4/VPS54/PIK3C3/ZFYVE16/VPS13A/VPS41/AP3B1/VPS13C/GCC2	18
BP	GO:0051251	positive regulation of lymphocyte activation	82/3225	337/18805	0.243323	1.41882	3.52971	0.000457355	0.00881576	0.00703657	HLA-DRB5/CCL5/GAS6/XCL1/AGER/HLA-DQB1/CORO1A/HES1/CD3E/HLX/MDK/CD27/TYROBP/TNFRSF14/SOX13/SPN/BAD/IL2RG/EFNB1/HLA-DMA/EFNB2/FLOT2/GATA3/HLA-DOA/WNT3A/KAT5/IL15RA/SMARCE1/NFKBIZ/SOCS5/LYN/MSH2/ATAD5/PRKAA1/ANXA1/ABL2/NCK1/TNFSF13B/TP53BP1/JAK2/MLH1/BRD7/MEF2C/HAVCR2/MALT1/CD274/RIPK2/DOCK8/BLOC1S6/PTPRC/SLC39A10/VCAM1/GPAM/PPP2R3C/NLRP3/IL2RA/ARID2/CYLD/PELI1/TLR4/CR1/RIF1/IL1A/IL18/IL6ST/YES1/PRK…	82
BP	GO:0045943	positive regulation of transcription by RNA polymerase I	15/3225	36/18805	0.416667	2.42959	3.90614	0.000467641	0.00898621	0.00717262	ERBB2/NOL11/LYAR/BAZ1B/UTP15/DEK/SMARCA5/EIF2AK3/PWP1/SF3B1/HEATR1/WDR75/NCL/WDR43/DDX21	15
BP	GO:0000725	recombinational repair	52/3225	194/18805	0.268041	1.56295	3.58585	0.000470942	0.00900396	0.00718679	XRCC1/VPS72/KAT5/PRMT1/PARP1/CHD4/NSMCE2/SETD2/BRCA1/ERCC4/PARPBP/FIGNL1/SAMHD1/XRCC2/TP53BP1/MMS22L/ACTR2/ING3/HTATSF1/ZGRF1/FANCM/WDR48/RAD51AP1/ATM/SMCHD1/ARID2/REV3L/PELI1/MCM6/PALB2/XRCC5/BRCA2/BLM/RIF1/EID3/PPP4R2/PSMD14/MORF4L2/RAD21/EPC2/CHEK1/RECQL/NIPBL/WRN/SMC5/TOPBP1/MCM8/RBBP8/NBN/SMC6/GEN1/RAD50	52
BP	GO:0060491	regulation of cell projection assembly	55/3225	208/18805	0.264423	1.54185	3.57518	0.000473357	0.00900396	0.00718679	GPM6A/AGRN/CLN3/RAC2/FSCN1/RAB17/RHOG/ABI3/DMTN/EPS8L2/EVL/CDK10/HRAS/RAB3IP/WDR44/STAU2/CORO1C/TBC1D30/IFT88/ATP8B1/PLD1/ACTR3/ATG3/ACTR2/TGFBR1/CDKL5/CEP120/LIMA1/ATP7A/CEP135/FMR1/GDI2/CYLD/NCKAP1/SDCCAG8/PIK3R1/MPHOSPH9/CEP97/PIK3CA/NLGN1/FAM98A/RDX/MNS1/APC/FER/SYNE2/ODF2L/DOCK11/TWF1/EPS8/FNBP1L/CCP110/CCDC88A/ANLN/HSP90AA1	55
BP	GO:0010165	response to X-ray	13/3225	29/18805	0.448276	2.6139	3.95713	0.000475796	0.00900396	0.00718679	GATA3/MSH2/XRCC2/TP53BP1/CASP3/ATM/LIG4/XRCC5/BRCA2/BLM/XRCC4/NIPBL/BRCC3	13
BP	GO:0035872	nucleotide-binding domain, leucine rich repeat containing receptor signaling pathway	13/3225	29/18805	0.448276	2.6139	3.95713	0.000475796	0.00900396	0.00718679	SLC15A3/SLC46A2/RELA/ITCH/TNFAIP3/RIPK2/BIRC2/MAP3K7/LACC1/CYLD/TLR4/ERBIN/BIRC3	13
BP	GO:0098901	regulation of cardiac muscle cell action potential	13/3225	29/18805	0.448276	2.6139	3.95713	0.000475796	0.00900396	0.00718679	GJA5/JUP/TRPM4/ATP2A2/CAMK2D/CXADR/DSC2/DLG1/DSP/ANK2/PKP2/AKAP9/DSG2	13
BP	GO:0014911	positive regulation of smooth muscle cell migration	19/3225	51/18805	0.372549	2.17234	3.81414	0.000479696	0.00903029	0.0072078	CCL5/MDK/PDGFB/RPS6KB1/DDR2/ITGB3/MAP3K7/ATP7A/MIR221/DOCK5/TLR4/DOCK7/HAS2/MDM2/FAT1/ITGA2/PDGFD/IGF1/POSTN	19
BP	GO:0007052	mitotic spindle organization	39/3225	135/18805	0.288889	1.68451	3.63147	0.000480088	0.00903029	0.0072078	TUBG2/SUN2/AAAS/EML3/VPS4B/BORA/KIF4A/CLASP2/SASS6/MAP9/HNRNPU/CEP192/BCCIP/CHMP2B/NDC80/KPNB1/RACGAP1/SPICE1/NUF2/STAG1/GPSM2/CEP97/STIL/KIF2A/SMC1A/KIF15/TTK/PIBF1/PRC1/TPX2/CKAP5/CLTC/STAG2/DLGAP5/CENPE/KIF23/KIF11/SMC3/TPR	39
BP	GO:0002696	positive regulation of leukocyte activation	89/3225	372/18805	0.239247	1.39505	3.50135	0.000485581	0.0091061	0.00726831	HLA-DRB5/CCL5/GAS6/XCL1/AGER/HLA-DQB1/CORO1A/HES1/CD3E/HLX/MDK/CD27/TYROBP/TNFRSF14/SOX13/SPN/BAD/IL2RG/EFNB1/HLA-DMA/EFNB2/FLOT2/GATA3/HLA-DOA/WNT3A/KAT5/IL15RA/SMARCE1/TLR6/NFKBIZ/SOCS5/LYN/MSH2/ATAD5/PRKAA1/ANXA1/THBS1/ABL2/NCK1/TNFSF13B/TP53BP1/JAK2/CD226/MLH1/BRD7/MIR142/MEF2C/HAVCR2/MALT1/CD274/RIPK2/DOCK8/BLOC1S6/PTPRC/SLC39A10/VCAM1/GPAM/PPP2R3C/NLRP3/IL2RA/ARID2/CYLD/PELI1/TLR4/CR1/RIF1/…	89
BP	GO:0003170	heart valve development	25/3225	75/18805	0.333333	1.94367	3.72553	0.000491467	0.0091613	0.00731237	HEY1/DLL4/TIE1/SMAD6/HEY2/GJA5/TBX5/HEYL/ELN/NOTCH1/ROBO2/GATA3/ADAMTS5/BMPR1A/SMAD2/RBPJ/MEF2C/MATR3/RB1/HECTD1/APC/MDM2/ADAMTS9/ROCK1/ROCK2	25
BP	GO:0032206	positive regulation of telomere maintenance	25/3225	75/18805	0.333333	1.94367	3.72553	0.000491467	0.0091613	0.00731237	MAPK3/CCT4/POT1/CCT8/UCHL5/TERF1/MAP3K4/ACTR8/HNRNPA1/ATM/CTNNB1/TNKS2/DKC1/CCT2/TCP1/CCT6A/HNRNPA2B1/ATR/CCT5/NBN/DHX36/ATRX/GNL3/RAD50/HSP90AA1	25
BP	GO:0044818	mitotic G2/M transition checkpoint	20/3225	55/18805	0.363636	2.12037	3.78571	0.000496734	0.00923184	0.00736868	ETAA1/CCNG1/BRCA1/DTL/RAD17/SYF2/ATM/TAOK1/BLM/NAE1/CDC6/ATR/CHEK1/TAOK3/CDK1/TOPBP1/RBBP8/NBN/BRCC3/RAD50	20
BP	GO:0006405	RNA export from nucleus	30/3225	96/18805	0.3125	1.82219	3.67442	0.000499916	0.0092561	0.00738804	NXF3/POLDIP3/ALYREF/NUP160/FYTTD1/SETD2/NUP133/NXT2/NUP153/XPOT/EIF4A3/HNRNPA1/YTHDC1/NCBP2/NCBP1/NUP107/FMR1/NUP155/PHAX/ZC3H11A/SSB/THOC1/HNRNPA2B1/NUP88/UPF2/DHX9/SMG1/IWS1/THOC2/TPR	30
BP	GO:2000045	regulation of G1/S transition of mitotic cell cycle	48/3225	176/18805	0.272727	1.59027	3.5795	0.000501013	0.0092561	0.00738804	FAM107A/CDKN2A/RGCC/KANK2/CTDSP1/CCND3/CDK2AP2/CDK10/SMARCE1/SLFN11/APPL1/SDE2/DDR2/CCNH/CUL4A/WAC/ANXA1/DCUN1D3/PPP2CA/BRD7/SASS6/KMT2E/WEE1/DLG1/ECD/MIR221/ADAM17/CPSF3/KIF14/RB1/ARID2/GIGYF2/PLCB1/ANKRD17/PLRG1/STIL/PRKDC/EZH2/RDX/CCNE2/APC/MDM2/CDC6/PBRM1/RRM1/MIR222/MIR29A/DDX3X	48
BP	GO:0002274	myeloid leukocyte activation	64/3225	251/18805	0.25498	1.48679	3.53237	0.000504305	0.00927304	0.00740156	DNASE1L3/FOXF1/FCER1A/CCL5/AGER/GATA2/CST7/VAMP2/UNC13D/CX3CR1/TMEM229B/CX3CL1/HYAL2/IFI35/TYROBP/RAC2/SCNN1B/BATF2/PTGDS/S100A13/LAT/FCER1G/TLR6/SNAP23/LYN/RABGEF1/ANXA1/THBS1/SNX4/JAK2/CD226/RBPJ/MIR142/VAMP7/HAVCR2/PIK3CG/ADAM9/RORA/CNR1/SUCNR1/DOCK2/KMT2E/ADGRF5/STXBP3/CD84/PTPRC/ATM/TLR1/TLR4/ITGB8/IL18/ADAM10/PTPN11/PLA2G4A/IL18RAP/TLR2/PJA2/LRRK2/FER/IL13RA2/CXCL8/PLA2G2A/HSPD1/MMP8	64
BP	GO:0034605	cellular response to heat	23/3225	67/18805	0.343284	2.00169	3.73693	0.000507887	0.00927304	0.00740156	ANO1/RBBP7/SIRT1/LYN/THBS1/HSP90AB1/HDAC2/DNAJC7/NF1/ATM/IL1A/PTGS2/HSP90AB3P/DNAJC2/ATR/EIF2S1/DHX36/SLU7/CHORDC1/TFEC/TPR/HSP90AA2P/HSP90AA1	23
BP	GO:0035904	aorta development	23/3225	67/18805	0.343284	2.00169	3.73693	0.000507887	0.00927304	0.00740156	HEY1/DLL4/TBX2/SMAD6/HEY2/HES1/EFEMP2/ACVRL1/NDST1/EFNB2/NOTCH1/ROBO2/AP2B1/BMPR1A/CHD7/LOX/RBPJ/ADAMTS6/COL3A1/LRP2/HECTD1/CNTRL/ADAMTS9	23
BP	GO:0070301	cellular response to hydrogen peroxide	23/3225	67/18805	0.343284	2.00169	3.73693	0.000507887	0.00927304	0.00740156	EDN1/RHOB/PCGF2/KLF2/RELA/SIRT1/MAP3K5/NET1/RIPK1/PRKAA1/TNFAIP3/AIFM1/BECN1/HDAC2/NFE2L2/EZH2/MDM2/IL18RAP/SETX/TOP2B/CDK1/ECT2/PDGFD	23
BP	GO:0048863	stem cell differentiation	65/3225	256/18805	0.253906	1.48053	3.52197	0.000517614	0.00942299	0.00752125	LBH/TBX2/EDN1/SEMA3B/WNT7A/GPM6A/SEMA5A/ACE/TBX3/HES1/MAPK3/SOX17/FOLR1/TBX5/HOXA7/SEMA6A/LTBP3/TEAD2/FZD1/PEF1/EFNB1/EOMES/SEMA3G/NOTCH1/SEMA4C/KAT5/RBBP7/CDH2/CORO1C/CHD4/BMPR1A/SETD2/LRP6/ITCH/SEMA3C/KDM4C/NUDT21/RBPJ/MEF2C/PUS7/MLLT3/ITGB1/KDM3A/HNRNPU/HDAC2/ERBB4/SEMA3D/PTPRC/SEMA3A/MTF2/NFE2L2/PDGFRA/NOLC1/CTNNB1/XRCC5/PRKDC/EIF2AK2/EZH2/PWP1/IFT80/UFL1/HSPA9/CHD2/HIF1A/DHX36	65
BP	GO:0098876	vesicle-mediated transport to the plasma membrane	44/3225	158/18805	0.278481	1.62382	3.58256	0.000520361	0.00943374	0.00752983	NDRG4/VAMP2/EHD3/CLN3/VAMP5/PKDCC/RAB17/RAB11B/EHD2/VPS51/BBS1/ATP6AP1/RAB3IP/STXBP5/EXOC2/EXOC6B/EXOC5/AKAP5/SNX4/DENND1B/PREPL/MACF1/ACAP2/EPS15/EXOC4/RAB8B/ARFGEF2/ACSL3/CCDC93/CNST/VPS26A/ANK3/GOPC/VPS35/VPS50/ATP2C1/STEAP2/EXOC1/VPS13B/RABEP1/NSF/ANKRD50/GOLGA4/BLZF1	44
BP	GO:0034614	cellular response to reactive oxygen species	42/3225	149/18805	0.281879	1.64364	3.58867	0.000524209	0.00943374	0.00752983	PRDX5/EDN1/ROMO1/PDK2/CYGB/RHOB/PCGF2/KLF2/RELA/STK25/PEX10/CD36/SIRT1/DDR2/MAP3K5/NET1/RIPK1/PDCD10/PRKAA1/SOD2/HGF/TNFAIP3/AIFM1/BECN1/HDAC2/ATP7A/PTPRK/ATM/NFE2L2/PDGFRA/ERCC6L2/EZH2/MDM2/IL18RAP/LRRK2/FER/SETX/TOP2B/CDK1/ECT2/PDGFD/MET	42
BP	GO:0061008	hepaticobiliary system development	42/3225	149/18805	0.281879	1.64364	3.58867	0.000524209	0.00943374	0.00752983	HMGCS2/TBX3/HES1/SOX17/HLX/MDK/PTCH1/RGN/LIMS2/PPDPF/RELA/NOTCH1/WNT3A/LIPA/ATF2/FBXW7/BAAT/PTPN3/SOD2/MAN2A1/ZMPSTE24/HGF/TNFAIP3/PNPT1/ACADM/CFLAR/ATP7A/NF1/SEC63/CD2AP/ACAT1/ARID5B/PIK3CA/EZH2/CUL3/RPGRIP1L/RB1CC1/UPF2/NIPBL/ITGA2/CLDN1/MET	42
BP	GO:1903321	negative regulation of protein modification by small protein conjugation or removal	29/3225	92/18805	0.315217	1.83804	3.66598	0.00052494	0.00943374	0.00752983	NXN/SVBP/VPS28/CDKN2A/CDK5/ARRB1/TSPO/DNAJB2/BEX3/RELA/PRMT3/HDAC8/CEP63/TAF1/DCUN1D3/USP44/GTPBP4/TNFAIP3/TRIM44/CEP78/PLAA/SPOPL/DTX3L/GCLC/DNAJA1/FBXO5/CTNNB1/IVNS1ABP/UFL1	29
BP	GO:0001953	negative regulation of cell-matrix adhesion	16/3225	40/18805	0.4	2.3324	3.83793	0.000528443	0.00943374	0.00752983	FAM107A/HOXA7/AJAP1/ACVRL1/CDKN2A/DMTN/CORO1C/THBS1/CLASP2/MAP4K4/PHLDB2/NF1/RASA1/PIK3R1/CASK/POSTN	16
BP	GO:0070269	pyroptotic inflammatory response	16/3225	40/18805	0.4	2.3324	3.83793	0.000528443	0.00943374	0.00752983	IFI27/GZMB/GZMA/GSDMD/NAIP/ZEB2/MIR223/GBP2/CASP3/GBP5/CASP4/AIM2/NLRC4/GBP3/NLRP3/DHX9	16
BP	GO:0051962	positive regulation of nervous system development	71/3225	285/18805	0.249123	1.45264	3.50315	0.00052881	0.00943374	0.00752983	GPER1/LPAR3/WNT7A/SEMA5A/ACE/HES1/AGRN/CX3CR1/CX3CL1/DAG1/MDK/SPINT1/SHANK3/TSPO/VEGFA/VEGFC/RELA/NOTCH1/TBC1D24/ROBO2/STK25/SLITRK2/WNT3A/LRP8/STAU2/PLXNC1/CDON/FLRT2/MME/LYN/MAN2A1/THBS2/EIF4G2/XRCC2/MACF1/KRAS/MIR142/CAPRIN1/CDKL5/ITGB1/MAP3K13/RUFY3/HDAC2/NAP1L1/CAPRIN2/SHTN1/FLRT3/MIR221/FMR1/LIG4/SKIL/CTNNB1/SNW1/XRCC5/IL6ST/IL1RAP/LRP2/NRDC/NLGN1/NIN/DICER1/TLR2/ASPM/MAP1B/UFL1/FXR1/EPHA4/…	71
BP	GO:0007265	Ras protein signal transduction	35/3225	118/18805	0.29661	1.72954	3.6168	0.000536665	0.00953797	0.00761303	RRAS/GRAP/SYDE1/RGL2/DOK2/CDKN2A/NOTCH1/LAT/HRAS/RAPGEF4/NRAS/RIT1/RABGEF1/PLD1/G3BP2/SDCBP/KRAS/RAPGEF5/SOS2/G3BP1/SOS1/SHTN1/NF1/CCNA2/RB1/RASA2/RALGPS2/RAPGEF2/RASGRP3/RABL3/RASGEF1B/SHOC2/RAPGEF6/IGF1/USP8	35
BP	GO:0006644	phospholipid metabolic process	91/3225	383/18805	0.237598	1.38544	3.46728	0.000537717	0.00953797	0.00761303	GDPD3/HMGCS2/CDIPT/PEMT/APOC1/PLA2G5/CLN3/SCARB1/PIGQ/PDGFA/NR1H2/PGAP2/PDGFB/EFR3B/PLA2G1B/PIK3C2B/SLC44A2/PLCD1/PITPNM2/PIGZ/AJUBA/SLC44A3/SMPD1/MPPE1/PGAP3/PGP/NKX2-1/PLA2G4C/SLC44A4/DPM3/PLA1A/PIGP/LPCAT4/ABHD16A/MBOAT7/PHB2/PON1/DDHD1/PIGK/PIGW/PIGN/GNPAT/LPL/LPCAT2/AGPAT5/HADHA/OSBP/PLD1/PIK3R4/ABCA8/SPTLC1/SCP2/PIK3CG/INPP4B/BMX/EFR3A/PLAA/BECN1/PIGA/ADGRF5/BLOC1S6/PLCH1/FAR1/ACSL3/PLCB4/I…	91
BP	GO:1990830	cellular response to leukemia inhibitory factor	32/3225	105/18805	0.304762	1.77707	3.63279	0.000541903	0.00958491	0.00765049	SPOCK2/SMAD7/SOX17/SSTR1/VEGFC/SYNGR1/EIF4A2/HK2/SIRT1/CREB1/MYNN/PDCD10/PCOLCE2/WDR35/ADAM23/GCLM/KDM3A/HNRNPU/SNX10/PIGA/KDM5B/MTF2/HELLS/XRCC5/RIF1/RNMT/SMARCA5/ARID5B/TFRC/EPS8/BCLAF1/NCL	32
BP	GO:0043123	positive regulation of canonical NF-kappaB signal transduction	56/3225	214/18805	0.261682	1.52587	3.51999	0.000558054	0.00984262	0.00785619	S100A4/EDN1/BST2/CX3CR1/SECTM1/CX3CL1/SLC44A2/SHARPIN/AJUBA/RHOC/S100A13/RBCK1/VEGFA/RELA/FLOT2/SHISA5/TLR6/CD36/ZDHHC17/PARP1/MIER1/RIPK1/IFIT5/TNFSF15/TRIM22/GOLT1B/AKAP13/ALPK1/MALT1/TRIM38/TAB2/IRAK4/RIPK2/CFLAR/BIRC2/MAP3K7/TAB3/CUL1/REL/NFAT5/PELI1/TLR4/MTDH/ATP2C1/ANKRD17/IL1A/DHX15/TFRC/CHUK/TBK1/IRAK3/DDX1/ECT2/DHX36/BIRC3/DDX21	56
BP	GO:0051315	attachment of mitotic spindle microtubules to kinetochore	12/3225	26/18805	0.461538	2.69123	3.92609	0.000566207	0.0099582	0.00794844	KAT5/SIRT1/SKA3/CENPC/HNRNPU/BECN1/MAPRE1/NDC80/NUF2/MIS12/CDK1/CENPE	12
BP	GO:2000736	regulation of stem cell differentiation	27/3225	84/18805	0.321429	1.87425	3.65358	0.000572904	0.0100476	0.00801981	LBH/TBX3/HES1/SOX17/TBX5/LTBP3/TEAD2/FZD1/NOTCH1/KAT5/RBBP7/CHD4/ITCH/KDM4C/NUDT21/PUS7/KDM3A/HNRNPU/HDAC2/NFE2L2/PDGFRA/PRKDC/EIF2AK2/EZH2/PWP1/HSPA9/DHX36	27
BP	GO:0071375	cellular response to peptide hormone stimulus	88/3225	369/18805	0.238482	1.39059	3.44755	0.000580134	0.0101458	0.00809821	RARRES2/FGFR4/HMGCS2/GRIA1/GPER1/EDN1/TIE1/ACE/MAPK3/VAMP2/ERBB2/SCNN1G/PDK2/PLA2G1B/SCNN1B/DDR1/FLT4/SLC2A8/RELA/HDAC5/HRAS/RPS6KB1/SESN3/NFKB1/SIRT1/APPL1/DDR2/PARP1/LYN/PPARG/PDE3B/MERTK/PRKAA1/EPHA3/NCOA1/NCK1/NCOA2/STAT1/JAK2/C2CD5/SOS2/SOS1/SYAP1/FLT1/ITGB3/DENND4C/CFLAR/MAP3K7/ERBB4/GCLC/STXBP4/CCNA2/NFE2L2/RB1/AHCYL1/PTPN2/ZNF106/PDGFRA/KBTBD2/PIK3R1/PLCB1/JAK1/PRKDC/PTPN11/PIK3CA/RAP1GDS…	88
BP	GO:0016236	macroautophagy	89/3225	374/18805	0.237968	1.38759	3.44464	0.00058314	0.0101698	0.00811736	RAB1B/VPS28/ATP6V0B/RAB1C/MAPK3/CLN3/FEZ1/VPS25/PIK3C2B/CDK5/TSPO/AP4M1/FKBP8/UBXN6/MVB12A/EMC6/EFNB1/CAPN1/ZNRF1/KAT5/PHB2/ATP2A2/SESN3/HK2/VPS4B/SIRT1/UFM1/FBXW7/ATG2B/SPG11/IFT88/WAC/VTI1B/RAB3GAP1/VPS13D/BNIP3L/ACBD5/DIAPH3/SNX4/ATG3/PIK3R4/VTA1/SPTLC1/UBA5/STX17/CASP3/SNX6/C9orf72/SH3GLB1/NEDD4/PLAA/GNAI3/WDFY3/BECN1/CTSK/EXOC4/RIPK2/LRBA/MAP3K7/UBXN2B/VPS26A/YOD1/ATM/CHMP2B/LGALS8/MTM1/VPS3…	89
BP	GO:0051236	establishment of RNA localization	46/3225	168/18805	0.27381	1.59659	3.53383	0.000590184	0.0102639	0.00819247	NXF3/POLDIP3/ALYREF/AAAS/NUP50/NUP160/FYTTD1/SETD2/NUP133/NXT2/HNRNPA1L2/G3BP2/NUP58/NUP153/XPOT/TERF1/EIF4A3/HNRNPA1/YTHDC1/PNPT1/NCBP2/NCBP1/NUP107/NUP205/ATM/FMR1/NUP155/KPNB1/PHAX/ZC3H11A/SSB/THOC1/HNRNPA2B1/UPF3B/NUP88/ATR/UPF2/RANBP2/FXR1/DHX9/SMG1/CKAP5/IWS1/LRPPRC/THOC2/TPR	46
BP	GO:0051223	regulation of protein transport	104/3225	449/18805	0.231626	1.35061	3.42111	0.000595434	0.0103264	0.00824232	IFI27/CCL5/ANO1/GPER1/GAS6/PKIG/PRR5L/VPS28/VAMP2/CLN3/EMD/RHBDF1/NR1H2/HYAL2/PKDCC/SLC51B/LRP5/PLA2G1B/ORAI1/APBB1/JUP/CDKN2A/CDK5/FKBP1B/B3GAT3/APBB3/TRPM4/GNA11/BAD/VEGFC/MIDN/CD36/SLC12A2/RAPGEF4/UFM1/ANP32B/EFCAB7/PPARG/ERLEC1/ANGPT1/CYP51A1/PDCD10/PFKFB2/SNAP25/OSBP/SYBU/AKAP5/JAK2/NUP58/XPO4/HSPA8/ADAM9/GAPVD1/CTDSPL2/CNR1/RUFY3/ACSL3/CNST/STXBP4/YOD1/NF1/EXPH5/LCP1/PDE8B/DNAJA1/VPS35/TLR4…	104
BP	GO:0001667	ameboidal-type cell migration	62/3225	243/18805	0.255144	1.48775	3.4817	0.000600256	0.0103811	0.00828598	EDN1/SEMA3B/ITGA3/CORO1A/PRR5L/SEMA5A/SOX17/CLN3/SYDE1/FOLR1/SEMA6A/RAB25/PKN1/HYAL2/TNS1/LRP5/CYGB/ITGB4/KANK2/DMTN/EFNB1/VEGFA/SEMA3G/EVL/SEMA4C/ARHGAP5/CDH2/ZEB2/APPL1/DDR2/CORO1C/ITGA4/THBS1/SEMA3C/CLASP2/MAP4K4/MACF1/ZFAND5/ADAM9/ITGB3/ITGB1/FUT8/PKN2/ERBB4/MIR221/SEMA3D/SEMA3A/DOCK5/YTHDF3/AKAP12/ARID5B/PTPN11/HAS2/CAPN7/FER/FGF7/IQGAP1/MIR222/HIF1A/ITGA2/ROCK1/ANLN	62
BP	GO:0016482	cytosolic transport	40/3225	141/18805	0.283688	1.65419	3.54744	0.000611174	0.0105205	0.00839723	EHD3/CLN3/DENND2A/AP4M1/TBC1D17/VPS51/PLEKHJ1/TBC1D10A/KLHL20/AP1AR/HEATR5A/VTI1B/SYBU/PREPL/ACTR2/TANC2/HEATR5B/SNX6/GOLT1B/RIC1/SRSF10/EPS15/EVI5/MON2/VPS26A/VPS54/VPS35/USP7/ERC1/KIF16B/TBC1D23/TMEM87A/PIKFYVE/SPAG9/VPS13A/VPS13C/LRRK2/CLTC/SNX2/GCC2	40
BP	GO:0006356	regulation of transcription by RNA polymerase I	18/3225	48/18805	0.375	2.18663	3.74507	0.000611694	0.0105205	0.00839723	ERBB2/MAF1/POLR2L/ZMPSTE24/NOL11/LYAR/BAZ1B/UTP15/DEK/SMARCA5/EIF2AK3/PWP1/SF3B1/HEATR1/WDR75/NCL/WDR43/DDX21	18
BP	GO:0140895	cell surface toll-like receptor signaling pathway	24/3225	72/18805	0.333333	1.94367	3.64996	0.00063147	0.0108307	0.00864483	IFI35/TRIL/CYBA/RELA/ZNRF1/OAS1/TLR6/APPL1/LYN/TNFAIP3/IRAK4/RIPK2/MAP3K7/RAB11FIP2/PELI1/TLR1/TLR4/PIK3R1/CHUK/TBK1/TNIP3/TLR2/PJA2/TAX1BP1	24
BP	GO:0009299	mRNA transcription	19/3225	52/18805	0.365385	2.13056	3.71421	0.000635668	0.0108689	0.00867533	NR1H2/RXRB/NFKBIZ/ATF2/CREB1/PPARG/TAF1/NCOA1/NCOA2/TAF7/NCBP2/NCBP1/DDX5/TAF4B/TAF2/ZBTB1/HIPK3/AP3B1/HLTF	19
BP	GO:0031396	regulation of protein ubiquitination	53/3225	201/18805	0.263682	1.53753	3.48581	0.000637189	0.0108689	0.00867533	WFS1/NXN/SVBP/VPS28/FOXF2/FAM107A/CDKN2A/CDK5/ARRB1/PEF1/TSPO/DNAJB2/BEX3/PRMT3/ARRDC3/FBXW7/HDAC8/ANGPT1/CEP63/TAF1/RCHY1/USP44/GTPBP4/TNFAIP3/TRIM44/TGFBR1/CEP78/ARRDC4/MALT1/PLAA/HSP90AB1/FANCM/RIPK2/BIRC2/WDR48/SPOPL/SPRTN/DTX3L/GCLC/DNAJA1/FBXO5/PELI1/CTNNB1/CUL3/HSPA5/FANCI/IVNS1ABP/LRRK2/UFL1/DDX3X/MYCBP2/BIRC3/HSP90AA1	53
BP	GO:1901879	regulation of protein depolymerization	29/3225	93/18805	0.311828	1.81827	3.59903	0.000639575	0.0108798	0.00868402	SEMA5A/DMTN/MID1IP1/CIB1/SPTAN1/SCIN/WDR47/SVIL/TMOD2/DIAPH3/CLASP2/CAPZA2/BBOF1/NAV3/LIMA1/ADD3/CAMSAP2/TAOK1/ASPH/SWAP70/PIK3CA/RDX/APC/MAP1B/TPX2/TWF1/KIF21A/CKAP2/EPS8	29
BP	GO:0046824	positive regulation of nucleocytoplasmic transport	22/3225	64/18805	0.34375	2.00441	3.66193	0.000652615	0.0110713	0.00883692	GAS6/EMD/HYAL2/JUP/ANP32B/EFCAB7/JAK2/XPO4/CTDSPL2/NEDD4/NCBP2/PIK3R1/PTGS2/MDM2/UBR5/DHX9/CDK1/RIOK2/IPO5/ECT2/TPR/HSP90AA1	22
BP	GO:1900180	regulation of protein localization to nucleus	41/3225	146/18805	0.280822	1.63747	3.51805	0.000658872	0.0111471	0.00889742	EDN1/PKIG/PIN1/HYAL2/JUP/CDKN2A/TMEM98/LZTS2/CD36/CCT4/UFM1/PARP1/EFCAB7/ANGPT1/FERMT2/CCT8/CTNNA1/JAK2/NUP58/PARP9/DTX3L/NMD3/NF1/PIK3R1/CD2AP/CCT2/TCP1/JAK1/CCT6A/PTGS2/EIF2AK3/TFRC/UBR5/CDK1/IPO7/IPO5/CCT5/ECT2/DCLK1/TPR/HSP90AA1	41
BP	GO:0046599	regulation of centriole replication	11/3225	23/18805	0.478261	2.78874	3.90523	0.000661209	0.0111535	0.00890253	VPS4B/BRCA1/CDK5RAP2/SASS6/NPM1/CEP120/SPICE1/STIL/ALMS1/PLK4/CEP295	11
BP	GO:0071539	protein localization to centrosome	15/3225	37/18805	0.405405	2.36392	3.77822	0.000662834	0.0111535	0.00890253	CEP78/MAPRE1/CEP192/SNX10/UBXN2B/CEP83/SPAG5/STIL/CCDC14/PIBF1/APC/HOOK3/CEP350/PCM1/GOLGB1	15
BP	GO:1902117	positive regulation of organelle assembly	28/3225	89/18805	0.314607	1.83447	3.59011	0.000672272	0.0112819	0.00900496	SDC1/FSCN1/RAB3IP/VPS4B/IFT88/RAB3GAP1/G3BP2/CNOT2/SNX4/SDCBP/G3BP1/SASS6/CAPRIN1/SH3GLB1/CEP120/BECN1/CEP135/LCP1/SPAG5/CNOT1/GPSM2/STIL/RAB3GAP2/MNS1/PLK4/CEP295/CCP110/CCDC88A	28
BP	GO:0043242	negative regulation of protein-containing complex disassembly	27/3225	85/18805	0.317647	1.8522	3.58266	0.00070431	0.0117877	0.00940874	DMTN/MID1IP1/CIB1/SPTAN1/SCIN/WDR47/SVIL/TMOD2/DIAPH3/CLASP2/CAPZA2/BBOF1/NAV3/LIMA1/ADD3/CAMSAP2/TAOK1/SWAP70/PIK3CA/RDX/APC/MAP1B/IRAK3/TPX2/TWF1/CKAP2/EPS8	27
BP	GO:0051984	positive regulation of chromosome segregation	13/3225	30/18805	0.433333	2.52677	3.80759	0.000708716	0.0118297	0.00944222	KAT5/SKA3/NCAPH/RAD18/HNRNPU/BECN1/CDC6/NCAPG/CDK1/SMC5/SMC2/SMC6/SMC4	13
BP	GO:0000724	double-strand break repair via homologous recombination	50/3225	188/18805	0.265957	1.5508	3.45322	0.000724223	0.0120553	0.00962231	XRCC1/VPS72/KAT5/PRMT1/PARP1/CHD4/NSMCE2/SETD2/BRCA1/ERCC4/PARPBP/FIGNL1/SAMHD1/XRCC2/TP53BP1/MMS22L/ACTR2/ING3/HTATSF1/FANCM/WDR48/RAD51AP1/ATM/SMCHD1/ARID2/REV3L/PELI1/MCM6/PALB2/BRCA2/BLM/RIF1/EID3/PPP4R2/PSMD14/MORF4L2/RAD21/EPC2/CHEK1/RECQL/NIPBL/WRN/SMC5/TOPBP1/MCM8/RBBP8/NBN/SMC6/GEN1/RAD50	50
BP	GO:0003203	endocardial cushion morphogenesis	16/3225	41/18805	0.390244	2.27552	3.71981	0.000729979	0.0120553	0.00962231	HEY1/TMEM100/TBX2/HEY2/TBX3/ACVRL1/HEYL/NOTCH1/ROBO2/ADAMTS5/BMPR1A/SMAD2/RBPJ/TGFBR1/APC/MDM2	16
BP	GO:0030866	cortical actin cytoskeleton organization	16/3225	41/18805	0.390244	2.27552	3.71981	0.000729979	0.0120553	0.00962231	EHD2/EPB41/DLG1/AKAP11/LCP1/EPB41L3/NCKAP1/RACGAP1/FMNL2/IQGAP1/PLS1/ECT2/ROCK1/IQGAP2/ROCK2/ANLN	16
BP	GO:0032728	positive regulation of interferon-beta production	16/3225	41/18805	0.390244	2.27552	3.71981	0.000729979	0.0120553	0.00962231	OAS1/POLR3F/IFIH1/ARRDC4/TOMM70/RIPK2/POLR3C/TLR4/RIOK3/PTPN11/POLR3B/TBK1/TLR2/DHX9/DDX3X/HSP90AA1	16
BP	GO:0043542	endothelial cell migration	72/3225	293/18805	0.245734	1.43288	3.39763	0.000733469	0.0120809	0.00964273	DLL4/EDN1/RRAS/WNT7A/GATA2/ATOH8/SVBP/CLEC14A/SEMA5A/MMRN2/MIR10A/CDH5/CLN3/SCARB1/ID1/NR2F2/PDGFB/PRKD2/ACVRL1/JUP/RGCC/AAMP/RHOB/FGF18/ADGRA2/FLT4/PATZ1/VEGFA/VEGFC/EFNB2/NOTCH1/CDH13/GATA3/HDAC5/CIB1/ZEB2/SIRT1/EGF/FBXW7/PPARG/ANGPT1/PDCD10/ANXA1/THBS1/TGFBR1/MEF2C/KRIT1/MIRLET7F1/PIK3CG/ITGB3/ITGB1/MIR221/ADAM17/NF1/NFE2L2/FSTL1/LGALS8/PIK3CB/PTGS2/PIK3CA/MMRN1/SP100/MIA3/PIK3C2A/FAP/MIR29A/H…	72
BP	GO:0034085	establishment of sister chromatid cohesion	7/3225	11/18805	0.636364	3.71064	4.09133	0.00075051	0.012329	0.00984073	NAA50/STAG1/SMC1A/RAD21/NIPBL/STAG2/SMC3	7
BP	GO:0032479	regulation of type I interferon production	37/3225	129/18805	0.286822	1.67246	3.48679	0.000766119	0.0125193	0.00999267	TYROBP/RNF26/DHX58/OAS1/POLR3F/MORC3/PPM1B/SETD2/STAT1/IFIH1/ITCH/G3BP1/HAVCR2/ARRDC4/TRIM38/TOMM70/RIPK2/POLR3C/REL/POLA1/CYLD/TLR4/RIOK3/PTPN11/POLR3B/UAP1/CUL3/CHUK/KPNA2/TANK/TBK1/TLR2/DHX9/DDX3X/DHX36/HSP90AA1/HSPD1	37
BP	GO:0032606	type I interferon production	37/3225	129/18805	0.286822	1.67246	3.48679	0.000766119	0.0125193	0.00999267	TYROBP/RNF26/DHX58/OAS1/POLR3F/MORC3/PPM1B/SETD2/STAT1/IFIH1/ITCH/G3BP1/HAVCR2/ARRDC4/TRIM38/TOMM70/RIPK2/POLR3C/REL/POLA1/CYLD/TLR4/RIOK3/PTPN11/POLR3B/UAP1/CUL3/CHUK/KPNA2/TANK/TBK1/TLR2/DHX9/DDX3X/DHX36/HSP90AA1/HSPD1	37
BP	GO:0033273	response to vitamin	29/3225	94/18805	0.308511	1.79893	3.53288	0.000775578	0.0126159	0.0100698	GAS6/FOLR1/FKBP1B/TSPO/KANK2/KL/RELA/RXRB/LIPA/NFKBIZ/TRIM24/COL1A1/NCOA3/SOD2/NNT/TNC/BECN1/PHEX/SNW1/IL1A/F5/PTGS2/MDM2/BRIP1/MAP1B/KYNU/ITGA2/SPP1/POSTN	29
BP	GO:1990823	response to leukemia inhibitory factor	32/3225	107/18805	0.299065	1.74385	3.51065	0.000777723	0.0126159	0.0100698	SPOCK2/SMAD7/SOX17/SSTR1/VEGFC/SYNGR1/EIF4A2/HK2/SIRT1/CREB1/MYNN/PDCD10/PCOLCE2/WDR35/ADAM23/GCLM/KDM3A/HNRNPU/SNX10/PIGA/KDM5B/MTF2/HELLS/XRCC5/RIF1/RNMT/SMARCA5/ARID5B/TFRC/EPS8/BCLAF1/NCL	32
BP	GO:0007249	canonical NF-kappaB signal transduction	77/3225	318/18805	0.242138	1.41191	3.37046	0.000778109	0.0126159	0.0100698	S100A4/EDN1/BST2/CX3CR1/SECTM1/CX3CL1/SLC44A2/SHARPIN/AJUBA/RHOC/S100A13/RBCK1/VEGFA/RELA/FLOT2/SHISA5/TLR6/CD36/NFKB1/SIRT1/NKIRAS1/ZDHHC17/PARP1/PPM1B/MIER1/ANGPT1/RIPK1/TRIM59/IFIT5/TNFSF15/STAT1/TNFAIP3/TRIM22/GOLT1B/AKAP13/ALPK1/MALT1/TRIM38/TAB2/RORA/IRAK4/RIPK2/CFLAR/BIRC2/MAP3K7/TAB3/CUL1/ZMYND11/REL/NFAT5/CYLD/PELI1/TLR4/ERC1/MTDH/ATP2C1/ANKRD17/IL1A/DHX15/RIOK3/TFRC/HACD3/IFT80/CHUK/TAN…	77
BP	GO:0002444	myeloid leukocyte mediated immunity	34/3225	116/18805	0.293103	1.70909	3.48532	0.000807782	0.013063	0.0104266	DNASE1L3/FOXF1/FCER1A/GATA2/ACE/VAMP2/UNC13D/CX3CR1/TYROBP/RAC2/PLA2G1B/SCNN1B/PTGDS/S100A13/NDST2/DAO/LAT/SNAP23/LYN/C3/RABGEF1/SNX4/VAMP7/PIK3CG/IRAK4/KMT2E/STXBP3/CD84/ADAM17/ARG1/DDX1/IL13RA2/DHX36/DDX21	34
BP	GO:0006458	'de novo' protein folding	18/3225	49/18805	0.367347	2.142	3.64168	0.000813588	0.0131228	0.0104744	FKBP1B/DNAJB14/CCT4/CCT8/HSPA8/ERO1A/DNAJC7/UGGT1/CCT2/TCP1/CCT6A/DNAJC2/HSPA5/HSPA13/HSPA9/CCT5/HSPD1/HSPH1	18
BP	GO:0051382	kinetochore assembly	9/3225	17/18805	0.529412	3.087	3.91664	0.000818955	0.0131752	0.0105162	CENPC/CENPK/CENPW/SENP6/KNTC1/MIS12/CENPF/DLGAP5/CENPE	9
BP	GO:0070498	interleukin-1-mediated signaling pathway	14/3225	34/18805	0.411765	2.401	3.71998	0.00082843	0.0132112	0.0105449	SIGIRR/MAPK3/RELA/RPS6KA5/OTUD4/IL1R1/IRAK4/MAP3K7/PLCB1/IL1RAP/IL1R2/VRK2/IRAK3/ZNF675	14
BP	GO:1901889	negative regulation of cell junction assembly	14/3225	34/18805	0.411765	2.401	3.71998	0.00082843	0.0132112	0.0105449	ACE/FAM107A/ACVRL1/DMTN/ROBO2/CORO1C/THBS1/CLASP2/MIR142/PHLDB2/TLR2/PTPN13/ROCK1/ROCK2	14
BP	GO:0002011	morphogenesis of an epithelial sheet	22/3225	65/18805	0.338462	1.97357	3.57722	0.000828786	0.0132112	0.0105449	DLL4/WNT7A/HOXB2/DAG1/ACVRL1/AJUBA/DDR1/RHOC/CD151/NOTCH1/PDCD10/FERMT2/CLASP2/SOS1/ITGB3/ITGB1/ARHGAP12/FLRT3/MIR221/PHLDB2/ADAM17/ITGAV	22
BP	GO:0000054	ribosomal subunit export from nucleus	8/3225	14/18805	0.571429	3.332	3.97123	0.000833922	0.0132112	0.0105449	SDAD1/MDN1/NPM1/NMD3/LSG1/NUP88/RIOK2/LTV1	8
BP	GO:0033750	ribosome localization	8/3225	14/18805	0.571429	3.332	3.97123	0.000833922	0.0132112	0.0105449	SDAD1/MDN1/NPM1/NMD3/LSG1/NUP88/RIOK2/LTV1	8
BP	GO:0060837	blood vessel endothelial cell differentiation	8/3225	14/18805	0.571429	3.332	3.97123	0.000833922	0.0132112	0.0105449	HEY1/TMEM100/HEY2/MIR10A/DLL1/NOTCH1/LIPA/RBPJ	8
BP	GO:0006457	protein folding	58/3225	227/18805	0.255507	1.48986	3.37826	0.000850858	0.0134453	0.0107318	LTBP4/WDR83OS/TBCB/CRYAB/MPDU1/FKBP1B/DNAJB2/FKBP8/PFDN5/DNAJC4/PDCL3/VBP1/DNAJB14/CCT4/NGLY1/ERP44/RP2/CLPX/CCT8/MKKS/HSPA8/ANP32E/PDIA6/HSP90AB1/CANX/ERO1A/DNAJC7/ATF6/PPWD1/DNAJA1/CWC27/UGGT1/HSPA4/CCT2/TCP1/CCDC47/LMAN1/CCT6A/NKTR/HSP90AB3P/SACS/HSPA4L/PPIG/DNAJC2/HSPA5/HSPA13/RANBP2/DNAJC10/HSPA9/CCT5/HSP90B1/DNAJC21/CHORDC1/DNAJC3/HSP90AA2P/HSP90AA1/HSPD1/HSPH1	58
BP	GO:0000910	cytokinesis	51/3225	194/18805	0.262887	1.53289	3.3944	0.000857736	0.013494	0.0107707	DCTN3/PIN1/SNX33/RHOB/RHOC/LZTS2/VPS4B/ORC4/SETD2/SVIL/EXOC2/EXOC6B/ACTR3/KIF4A/EXOC5/PIK3R4/ACTR2/SH3GLB1/MAP9/BECN1/SON/PKN2/EXOC4/CHMP2B/KIF14/RASA1/ANK3/PIK3C3/RACGAP1/BRCA2/BIRC6/EXOC1/CUL3/APC/CDC6/PRC1/NUSAP1/CEP55/IQGAP1/KIF20A/KIF20B/ECT2/CKAP2/PRPF40A/CCP110/KIF23/ROCK1/IQGAP2/ROCK2/USP8/ANLN	51
BP	GO:0038127	ERBB signaling pathway	48/3225	180/18805	0.266667	1.55494	3.40359	0.000858276	0.013494	0.0107707	FGFR4/IFI6/GPER1/TIE1/MAPK3/RHBDF1/MVB12B/ERBB2/VPS25/DDR1/FLT4/NRG3/MVB12A/WDR54/CDH13/SOCS5/EGF/DDR2/PTPN12/MERTK/CUL5/EPHA3/PTPN3/ABL2/CPNE3/RBPJ/SNX6/SOS1/FLT1/ERBB4/ADAM17/EPGN/PTPN2/PDGFRA/KIF16B/AREG/PTPN11/PIK3CA/ERBIN/AGR2/SOCS4/PIK3C2A/FER/EPHA4/IQGAP1/MIR29A/MET/CCDC88A	48
BP	GO:0046037	GMP metabolic process	12/3225	27/18805	0.444444	2.59156	3.76518	0.000861148	0.0135051	0.0107795	APRT/GUK1/PAICS/MPP1/GART/ATIC/PPAT/DLG2/DLG1/ADK/GMPS/CASK	12
BP	GO:1903039	positive regulation of leukocyte cell-cell adhesion	70/3225	285/18805	0.245614	1.43218	3.3448	0.000873495	0.0136643	0.0109066	HLA-DRB5/CCL5/XCL1/AGER/HLA-DQB1/CORO1A/HES1/CD3E/HLX/MDK/CD27/TNFRSF14/ST3GAL4/SOX13/SPN/BAD/IL2RG/EFNB1/HLA-DMA/EFNB2/RELA/FLOT2/GATA3/HLA-DOA/KAT5/SMARCE1/NFKBIZ/SOCS5/LYN/PRKAA1/ITGA4/ANXA1/ABL2/NCK1/TNFSF13B/JAK2/BRD7/HAVCR2/MALT1/CD274/RIPK2/DOCK8/PTPRC/NFAT5/VCAM1/GPAM/NLRP3/IL2RA/ARID2/CYLD/CR1/IL1A/IL18/IL6ST/YES1/PTPN11/FBXO38/HAS2/TFRC/PIK3CA/VNN1/ZBTB1/AP3B1/PBRM1/IGF1/OPA1/SELE/DPP4/…	70
BP	GO:0006605	protein targeting	81/3225	339/18805	0.238938	1.39325	3.32421	0.00088217	0.0137654	0.0109873	LTBP2/ROMO1/PIN1/ERBB2/RAC2/SLC51B/TIMM17B/CDKN2A/CDK5/ZDHHC1/TSPO/AP4M1/HAX1/DMTN/VPS51/FIS1/UBL4A/ZDHHC14/CIB1/SYNGR1/HRAS/RAB3IP/TIMM21/SGTB/FBXW7/HACL1/KCNQ3/KIF13B/AP4E1/PRKAA1/YWHAB/SSR3/RABGEF1/VPS13D/BNIP3L/SRPRB/PEX1/ATG3/PIK3R4/AKAP6/HSPA8/AIFM1/SDCBP/C2CD5/AP3M1/SEC62/GBP5/SRP54/SH3GLB1/NEDD4/SNX16/TRAK2/BECN1/TOMM70/CHM/BLOC1S6/GNPTAB/NCOA4/STXBP4/SSR1/ANK3/VPS54/SEC63/PIK3C3/HSPA4/LM…	81
BP	GO:0007266	Rho protein signal transduction	39/3225	139/18805	0.280576	1.63604	3.4243	0.000895526	0.0139389	0.0111257	ITGA3/RASIP1/DOCK6/STARD8/ERBB2/RHOG/RHOB/ARRB1/KANK2/EPS8L2/CELSR1/CDH13/ARHGAP5/CCDC125/NET1/CTNNAL1/FERMT2/ABL2/MIR223/AKAP13/ARHGAP29/ITGB1/DOCK8/ARHGEF12/SHTN1/COL3A1/DOCK9/RACGAP1/DOCK7/HACD3/CUL3/LRRK2/FXR1/DOCK11/EPS8/MET/DOCK10/ROCK1/ROCK2	39
BP	GO:0051494	negative regulation of cytoskeleton organization	44/3225	162/18805	0.271605	1.58373	3.39483	0.00091886	0.0142616	0.0113833	CORO1A/CDH5/KANK3/SSH3/CORO2B/SHANK3/S1PR1/KANK2/DMTN/MID1IP1/CIB1/SPTAN1/SCIN/WDR47/SVIL/BRCA1/TMOD2/DIAPH3/CLASP2/MKKS/CDK5RAP2/CAPZA2/BBOF1/NPM1/NAV3/MAPRE1/PPFIA1/LIMA1/PHLDB2/ADD3/CAMSAP2/PIK3R1/TAOK1/SWAP70/PIK3CA/RDX/ARFGEF1/APC/MAP1B/TPX2/TWF1/CKAP2/EPS8/MET	44
BP	GO:0055023	positive regulation of cardiac muscle tissue growth	15/3225	38/18805	0.394737	2.30171	3.6544	0.000923134	0.0142616	0.0113833	TBX2/EDN1/HEY2/TBX5/NOTCH1/ZFPM2/BMPR1A/MIR17HG/AKAP6/RBPJ/MEF2C/ERBB4/CDK1/MIR222/IGF1	15
BP	GO:1905508	protein localization to microtubule organizing center	15/3225	38/18805	0.394737	2.30171	3.6544	0.000923134	0.0142616	0.0113833	CEP78/MAPRE1/CEP192/SNX10/UBXN2B/CEP83/SPAG5/STIL/CCDC14/PIBF1/APC/HOOK3/CEP350/PCM1/GOLGB1	15
BP	GO:0051897	positive regulation of phosphatidylinositol 3-kinase/protein kinase B signal transduction	50/3225	190/18805	0.263158	1.53448	3.36883	0.000934742	0.0144052	0.011498	TMEM100/CCL5/GPER1/RAMP3/GAS6/PRR5L/HCST/SEMA5A/CX3CR1/PDGFA/CX3CL1/RGL2/PDGFB/NOX4/DDR1/HAX1/VEGFB/VEGFA/GATA3/CASS4/PDGFC/SIRT1/EGF/DDR2/ANGPT1/MERTK/FERMT2/THBS1/GCNT2/HGF/JAK2/TGFBR1/PROS1/PIK3CG/FLT1/NEDD4/ITGB1/BECN1/ERBB4/PDGFRA/MTDH/IL18/PIK3CA/RICTOR/FER/MIR29A/PDGFD/IGF1/OSBPL8/CCDC88A	50
BP	GO:0006606	protein import into nucleus	45/3225	167/18805	0.269461	1.57123	3.37346	0.000968456	0.0148512	0.011854	PKIG/HYAL2/JUP/TMCO6/NOTCH1/PHB2/NUP50/CD36/APPL1/UFM1/ATF2/EFCAB7/KCNQ3/SPG11/ANGPT1/NUP133/JAK2/NUP58/NUP153/NPM1/NUP107/NF1/KPNA1/NUP155/PIK3R1/KPNB1/IPO8/IPO11/PTGS2/CSE1L/KPNA3/KPNA2/NUP88/KPNA4/TNPO1/UBR5/LRRK2/RANBP2/CDK1/RANBP6/IPO7/IPO5/ECT2/TPR/HSP90AA1	45
BP	GO:1902904	negative regulation of supramolecular fiber organization	45/3225	167/18805	0.269461	1.57123	3.37346	0.000968456	0.0148512	0.011854	CORO1A/CDH5/KANK3/CRYAB/SSH3/CORO2B/SHANK3/S1PR1/PFDN5/KANK2/DMTN/MID1IP1/CIB1/VBP1/SPTAN1/SCIN/WDR47/SVIL/TMOD2/DIAPH3/CLASP2/MKKS/HSPA8/CAPZA2/BBOF1/NAV3/MAPRE1/PPFIA1/LIMA1/PHLDB2/ADD3/CAMSAP2/PIK3R1/TAOK1/SWAP70/PIK3CA/RDX/ARFGEF1/APC/MAP1B/TPX2/TWF1/CKAP2/EPS8/MET	45
BP	GO:1903053	regulation of extracellular matrix organization	24/3225	74/18805	0.324324	1.89114	3.49451	0.000981537	0.0150149	0.0119846	FGFR4/TIE1/AEBP1/DAG1/EFEMP2/FSCN1/RGCC/DDR1/NOTCH1/DDR2/PPARG/CLASP2/LAMB1/TGFBR1/RIC1/ITGB3/CFLAR/LAMC1/PHLDB2/RB1/HAS2/FAP/LAMA2/DPP4	24
BP	GO:0009408	response to heat	31/3225	104/18805	0.298077	1.73809	3.43399	0.000989896	0.0151056	0.012057	ANO1/NOS1/CRYAB/MICA/PSIP1/RBBP7/SIRT1/LYN/THBS1/HSP90AB1/EIF2B3/HDAC2/GCLC/DNAJC7/NF1/ATM/DNAJA1/IL1A/PTGS2/HSP90AB3P/DNAJC2/ATR/EIF2S1/DHX36/SLU7/CHORDC1/TFEC/IGF1/TPR/HSP90AA2P/HSP90AA1	31
BP	GO:0007173	epidermal growth factor receptor signaling pathway	43/3225	158/18805	0.272152	1.58692	3.37061	0.000998369	0.0151977	0.0121305	FGFR4/IFI6/GPER1/TIE1/RHBDF1/MVB12B/ERBB2/VPS25/DDR1/FLT4/MVB12A/WDR54/CDH13/SOCS5/EGF/DDR2/PTPN12/MERTK/EPHA3/PTPN3/ABL2/SNX6/SOS1/FLT1/ERBB4/ADAM17/EPGN/PTPN2/PDGFRA/KIF16B/AREG/PTPN11/PIK3CA/ERBIN/AGR2/SOCS4/PIK3C2A/FER/EPHA4/IQGAP1/MIR29A/MET/CCDC88A	43
BP	GO:0051170	import into nucleus	46/3225	172/18805	0.267442	1.55946	3.35347	0.00101694	0.0154425	0.0123259	PKIG/HYAL2/JUP/TMCO6/NOTCH1/PHB2/NUP50/CD36/APPL1/UFM1/ATF2/EFCAB7/KCNQ3/SPG11/ANGPT1/NUP133/JAK2/NUP58/NUP153/HNRNPA1/NPM1/NUP107/NF1/KPNA1/NUP155/PIK3R1/KPNB1/IPO8/IPO11/PTGS2/CSE1L/KPNA3/KPNA2/NUP88/KPNA4/TNPO1/UBR5/LRRK2/RANBP2/CDK1/RANBP6/IPO7/IPO5/ECT2/TPR/HSP90AA1	46
BP	GO:0007026	negative regulation of microtubule depolymerization	13/3225	31/18805	0.419355	2.44526	3.664	0.0010305	0.0155726	0.0124298	MID1IP1/CIB1/WDR47/DIAPH3/CLASP2/BBOF1/NAV3/CAMSAP2/TAOK1/APC/MAP1B/TPX2/CKAP2	13
BP	GO:0071295	cellular response to vitamin	13/3225	31/18805	0.419355	2.44526	3.664	0.0010305	0.0155726	0.0124298	GAS6/FOLR1/KANK2/RXRB/TRIM24/COL1A1/NCOA3/TNC/PHEX/SNW1/MDM2/BRIP1/POSTN	13
BP	GO:0051261	protein depolymerization	35/3225	122/18805	0.286885	1.67283	3.3921	0.00104266	0.0157182	0.012546	SEMA5A/DMTN/MID1IP1/CIB1/SPTAN1/VPS4B/SCIN/WDR47/SVIL/TMOD2/DIAPH3/CLASP2/HSPA8/CAPZA2/BBOF1/NAV3/LIMA1/ADD3/CAMSAP2/TAOK1/ASPH/KIF2A/SWAP70/PIK3CA/RDX/APC/MAP1B/KIF18A/TPX2/CKAP5/CLTC/TWF1/KIF21A/CKAP2/EPS8	35
BP	GO:0006637	acyl-CoA metabolic process	30/3225	100/18805	0.3	1.7493	3.4181	0.00105623	0.015846	0.012648	HMGCS2/ACOT1/ELOVL1/ACOT2/ACOT8/PDK2/TECR/ACOT4/BAAT/SUCLG2/PPT1/ELOVL2/FAR1/ACSL3/SLC27A2/FAR2/GPAM/ELOVL7/ACAT1/HMGCS1/ELOVL6/ACACA/AASS/HSD17B4/SUCLA2/ACSL4/ACSM3/DLD/ACSL1/TDO2	30
BP	GO:0035383	thioester metabolic process	30/3225	100/18805	0.3	1.7493	3.4181	0.00105623	0.015846	0.012648	HMGCS2/ACOT1/ELOVL1/ACOT2/ACOT8/PDK2/TECR/ACOT4/BAAT/SUCLG2/PPT1/ELOVL2/FAR1/ACSL3/SLC27A2/FAR2/GPAM/ELOVL7/ACAT1/HMGCS1/ELOVL6/ACACA/AASS/HSD17B4/SUCLA2/ACSL4/ACSM3/DLD/ACSL1/TDO2	30
BP	GO:0003179	heart valve morphogenesis	21/3225	62/18805	0.33871	1.97502	3.49861	0.00106659	0.0159383	0.0127216	HEY1/DLL4/TIE1/SMAD6/HEY2/GJA5/TBX5/HEYL/ELN/NOTCH1/ROBO2/GATA3/ADAMTS5/BMPR1A/SMAD2/MEF2C/RB1/MDM2/ADAMTS9/ROCK1/ROCK2	21
BP	GO:0042113	B cell activation	70/3225	287/18805	0.243902	1.4222	3.27918	0.0010675	0.0159383	0.0127216	MFNG/BST2/IRF2BP2/PKN1/CD27/TYROBP/ITM2A/FOXJ1/CDKN2A/BAD/CMTM7/CD22/DLL1/IL2RG/LFNG/HDAC5/WNT3A/PHB2/NFKBIZ/LYN/C3/MSH2/ATAD5/CTPS1/DCLRE1C/MIR17HG/ITGA4/TNFSF13B/TP53BP1/TNFAIP3/MLH1/RBPJ/CASP3/MEF2C/MALT1/ITGB1/MNDA/MSH6/PTPRC/ADAM17/ATM/SLC39A10/PTPN2/VCAM1/LIG4/PPP2R3C/CYLD/PELI1/TLR4/BANK1/PIK3R1/CR1/PHF14/RIF1/RABL3/PRKDC/SWAP70/TFRC/CD38/EZH2/FNIP1/KMT5B/ZBTB1/GAPT/SAMSN1/TOP2B/DOCK11/NBN…	70
BP	GO:0031647	regulation of protein stability	90/3225	386/18805	0.233161	1.35956	3.24743	0.00107931	0.0160348	0.0127986	WFS1/SMAD7/TSPAN1/TBX3/SOX17/FAM107A/PIN1/GPIHBP1/CRYAB/TYROBP/SLC51B/TMEM25/CDKN2A/POLR2E/GLMP/TADA3/UBL4A/DPM3/FLOT2/CCAR2/PHB2/PDCL3/USP27X/SPAG1/URI1/COG3/UBR4/NAA16/CCT4/SIRT1/QRSL1/CREB1/CCNH/FBXW7/TRIM24/HDAC8/MORC3/PDCD10/USP13/CEP63/TAF1/USP38/FBXL3/CCT8/GTPBP4/HSPA8/TRIM44/CASP3/USP37/BBOF1/SH3GLB1/HSP90AB1/CDKN2AIP/USP1/STXBP4/NDC80/USP24/VPS35/USP7/USP25/PIK3R1/RABL3/ASPH/CCT2/TCP1/CC…	90
BP	GO:0072698	protein localization to microtubule cytoskeleton	20/3225	58/18805	0.344828	2.01069	3.5073	0.00107974	0.0160348	0.0127986	MAPRE3/ABHD17A/CEP78/HNRNPU/MAPRE1/CEP192/SNX10/UBXN2B/CEP83/SPAG5/STIL/TTK/CCDC14/PIBF1/APC/HOOK3/KIF20B/CEP350/PCM1/GOLGB1	20
BP	GO:0048286	lung alveolus development	19/3225	54/18805	0.351852	2.05165	3.52097	0.0010817	0.0160348	0.0127986	FOXF1/HOXA5/TCF21/ACE/PDGFA/LTBP3/PKDCC/FLT4/NKX2-1/NKIRAS1/CREB1/RC3H2/MAN2A1/MAN1A2/BLOC1S6/ATP7A/PHF14/FBN1/SLC7A11	19
BP	GO:0031669	cellular response to nutrient levels	64/3225	258/18805	0.248062	1.44645	3.28514	0.00108427	0.0160348	0.0127986	GAS6/LAMTOR1/MAPK3/RNF167/FOLR1/FAM107A/PDK2/PIK3C2B/COMT/KANK2/PAK4/SMDT1/USF2/RXRB/KAT5/PRMT1/RPS6KB1/SESN3/IMPACT/SIRT1/ATF2/TRIM24/MAP3K5/SLC38A2/LPL/PRKAA1/FAS/COL1A1/NCOA3/NCOA1/PLD1/PIK3R4/HSPA8/HNRNPA1/TNC/PMAIP1/DSC2/SH3GLB1/BECN1/CTSK/SAR1B/EIF2AK4/PHEX/NFE2L2/STK26/SNW1/PIK3C3/YME1L1/JMY/EIF2AK3/EIF2AK2/FNIP1/RICTOR/HSPA5/MDM2/BRIP1/VPS41/IFI16/MIOS/LRRK2/WRN/PLIN2/EIF2S1/POSTN	64
BP	GO:1901874	negative regulation of post-translational protein modification	29/3225	96/18805	0.302083	1.76145	3.40297	0.00112503	0.0165982	0.0132483	NXN/SVBP/VPS28/CDKN2A/CDK5/ARRB1/TSPO/DNAJB2/BEX3/RELA/PRMT3/HDAC8/CEP63/TAF1/DCUN1D3/USP44/GTPBP4/TNFAIP3/TRIM44/CEP78/PLAA/SPOPL/DTX3L/GCLC/DNAJA1/FBXO5/CTNNB1/IVNS1ABP/UFL1	29
BP	GO:0010720	positive regulation of cell development	102/3225	447/18805	0.228188	1.33057	3.21814	0.00113663	0.0167297	0.0133533	GPER1/GAS6/AGER/LPAR3/CLDN5/SMAD7/SEMA5A/ACE/HES1/CX3CR1/CDH5/HLX/CX3CL1/DAG1/MDK/CD27/TYROBP/SPINT1/SHANK3/TSPO/HAX1/SOX13/BAD/IL2RG/VEGFA/VEGFC/RELA/NOTCH1/TBC1D24/ROBO2/GATA3/STK25/WNT3A/KAT5/IL15RA/SMARCE1/LRP8/NFKBIZ/STAU2/PLXNC1/SOCS5/CREB1/CDON/MME/LYN/RIPK1/MAN2A1/ANXA1/EIF4G2/XRCC2/BRD7/MACF1/KRAS/MIR142/MALT1/CAPRIN1/CDKL5/ITGB1/MAP3K13/RUFY3/HDAC2/RIPK2/NAP1L1/CAPRIN2/SHTN1/MIR221/PTPR…	102
BP	GO:0051896	regulation of phosphatidylinositol 3-kinase/protein kinase B signal transduction	68/3225	278/18805	0.244604	1.42629	3.25785	0.00115078	0.0168587	0.0134563	TMEM100/CCL5/GPER1/RAMP3/GAS6/RRAS/PRR5L/HCST/SEMA5A/CX3CR1/PDGFA/CX3CL1/DAG1/RGL2/HYAL2/PDGFB/PIK3IP1/NOX4/DDR1/HAX1/VEGFB/VEGFA/GATA3/CIB1/CASS4/SESN3/PDGFC/SIRT1/EGF/DDR2/ANGPT1/PDE3B/MERTK/FERMT2/THBS1/GCNT2/HGF/PPP2CA/JAK2/LOX/TGFBR1/MIRLET7F1/PROS1/PIK3CG/FLT1/NEDD4/ITGB1/BECN1/DLG1/ERBB4/AIM2/PDGFRA/MTM1/PIP5K1B/BANK1/MTDH/IL18/PIK3CB/PIK3CA/RICTOR/FER/CEP55/MIR29A/PTPN13/PDGFD/IGF1/OSBPL8…	68
BP	GO:0030098	lymphocyte differentiation	99/3225	432/18805	0.229167	1.33627	3.21699	0.00115081	0.0168587	0.0134563	DLL4/GAS6/MFNG/SMAD7/CD8A/CD3E/HLX/RORC/MDK/CD3D/IRF2BP2/CD27/ERBB2/ITM2A/KDELR1/FOXJ1/CDKN2A/PRELID1/SOX13/FZD8/SPN/BAD/CMTM7/PATZ1/DLL1/IL2RG/LFNG/SLC46A2/EOMES/GATA3/HLA-DOA/HDAC5/TMEM98/FCER1G/KAT5/IL15RA/SMARCE1/LIPA/NFKBIZ/SOCS5/ATF2/RC3H2/MSH2/STAT4/MERTK/DCLRE1C/MIR17HG/ITGA4/ANXA1/USP44/TNFSF13B/CHD7/ITK/BRD7/RBPJ/SOS2/SOS1/MALT1/RORA/ITGB1/DOCK2/FGL2/FANCD2/RIPK2/CTSL/ATP7A/PTPRC/ADAM17…	99
BP	GO:0031397	negative regulation of protein ubiquitination	25/3225	79/18805	0.316456	1.84526	3.4252	0.00115901	0.0169262	0.0135102	NXN/SVBP/VPS28/CDKN2A/CDK5/ARRB1/TSPO/BEX3/PRMT3/HDAC8/CEP63/TAF1/USP44/GTPBP4/TNFAIP3/TRIM44/CEP78/PLAA/SPOPL/DTX3L/GCLC/DNAJA1/FBXO5/IVNS1ABP/UFL1	25
BP	GO:0034063	stress granule assembly	14/3225	35/18805	0.4	2.3324	3.58958	0.00116489	0.0169262	0.0135102	PRKAA1/OGFOD1/G3BP2/PUM2/G3BP1/C9orf72/PRRC2C/CAPRIN1/BECN1/FMR1/YTHDF3/CSDE1/DDX3X/EIF2S1	14
BP	GO:2000406	positive regulation of T cell migration	14/3225	35/18805	0.4	2.3324	3.58958	0.00116489	0.0169262	0.0135102	CCL5/XCL1/CORO1A/TNFRSF14/SPN/OXSR1/ITGA4/ABL2/ITGB3/MED23/DOCK8/ADAM17/ADAM10/CCL20	14
BP	GO:0006310	DNA recombination	83/3225	352/18805	0.235795	1.37493	3.23064	0.00116629	0.0169262	0.0135102	KLHDC3/XRCC1/VPS72/KAT5/PRMT1/NFKBIZ/PARP1/CHD4/MSH2/NSMCE2/ATAD5/SETD2/DCLRE1C/BRCA1/ERCC4/MSH3/PARPBP/FIGNL1/SAMHD1/XRCC2/UCHL5/TP53BP1/KIN/MMS22L/ACTR2/ING3/MLH1/HTATSF1/ZGRF1/ACTR8/MLH3/FANCD2/FANCM/UBR2/WDR48/MSH6/RAD51AP1/PTPRC/ATM/KPNA1/SMCHD1/LIG4/ZRANB3/ARID2/REV3L/PELI1/MCM6/PALB2/XRCC5/BRCA2/BLM/RIF1/MND1/PRKDC/EID3/SWAP70/PPP4R2/TFRC/XRCC4/PSMD14/KMT5B/MORF4L2/KPNA2/RAD21/SMARCAD1/BRI…	83
BP	GO:0050867	positive regulation of cell activation	91/3225	392/18805	0.232143	1.35363	3.21908	0.00117319	0.0169866	0.0135584	HLA-DRB5/CCL5/GAS6/XCL1/AGER/HLA-DQB1/CORO1A/HES1/CD3E/HLX/MDK/CD27/TYROBP/TNFRSF14/PEAR1/SOX13/SPN/BAD/IL2RG/EFNB1/HLA-DMA/EFNB2/FLOT2/GATA3/HLA-DOA/WNT3A/KAT5/IL15RA/SMARCE1/TLR6/NFKBIZ/SOCS5/DDR2/LYN/MSH2/ATAD5/PRKAA1/ANXA1/THBS1/ABL2/NCK1/TNFSF13B/TP53BP1/JAK2/CD226/MLH1/BRD7/MIR142/MEF2C/HAVCR2/MALT1/CD274/RIPK2/DOCK8/BLOC1S6/PTPRC/SLC39A10/VCAM1/GPAM/PPP2R3C/NLRP3/IL2RA/ARID2/CYLD/PELI1/TLR…	91
BP	GO:0071383	cellular response to steroid hormone stimulus	54/3225	211/18805	0.255924	1.4923	3.2718	0.00120711	0.0174373	0.0139181	LBH/HMGCS2/GPER1/TBX2/TCF21/EDN1/ACE/RXRG/WBP2/FAM107A/PKN1/SCNN1G/SCNN1B/KANK2/TADA3/HEYL/RXRB/PHB2/URI1/RPS6KB1/STRN3/SIRT1/TFPI/UFM1/RNF14/PARP1/BRCA1/NCOA1/ANXA1/FBXO32/CNOT2/JAK2/HSPA8/CYP7B1/KDM4C/AIFM1/UBA5/NCOR1/TAF7/NEDD4/KDM3A/HNRNPU/CFLAR/NCOA4/DDX5/DNAJA1/VPS54/CNOT1/UBR5/UFL1/RNF6/CLOCK/TMF1/USP8	54
BP	GO:0006406	mRNA export from nucleus	24/3225	75/18805	0.32	1.86592	3.41859	0.00121216	0.0174697	0.013944	NXF3/POLDIP3/ALYREF/NUP160/FYTTD1/SETD2/NUP133/NXT2/EIF4A3/YTHDC1/NCBP2/NCBP1/NUP107/FMR1/NUP155/ZC3H11A/THOC1/HNRNPA2B1/NUP88/UPF2/SMG1/IWS1/THOC2/TPR	24
BP	GO:0007159	leukocyte cell-cell adhesion	99/3225	433/18805	0.228637	1.33319	3.19124	0.00124527	0.0179055	0.0142918	HLA-DRB5/CCL5/XCL1/AGER/HLA-DQB1/LRRC32/CORO1A/SMAD7/HES1/CX3CR1/CD3E/PLA2G5/JAM2/HLX/MDK/CD27/ERBB2/RAC2/TNFRSF14/FOXJ1/ITGAL/ST3GAL4/CDKN2A/SOX13/SPN/BAD/IL2RG/EFNB1/HLA-DMA/EFNB2/RELA/FLOT2/GATA3/HLA-DOA/KAT5/SMARCE1/NFKBIZ/SOCS5/SELL/LYN/RC3H2/PRKAA1/GLMN/ITGA4/ANXA1/ABL2/NCK1/TNFSF13B/JAK2/ITCH/BRD7/OLR1/CASP3/HAVCR2/MALT1/CD274/ITGB1/FGL2/NT5E/DLG1/RIPK2/DOCK8/MIR221/PTPRC/NFAT5/PTPN2/VCAM1…	99
BP	GO:0003208	cardiac ventricle morphogenesis	23/3225	71/18805	0.323944	1.88892	3.41414	0.001262	0.0180608	0.0144158	HEY1/DLL4/TNNC1/FOXF1/HEY2/SMAD7/TBX5/PPP1R13L/HEYL/NOTCH1/GATA3/ZFPM2/BMPR1A/MIR17HG/SEMA3C/CHD7/RBPJ/TGFBR1/MEF2C/DSP/LRP2/PKP2/HIF1A	23
BP	GO:0043406	positive regulation of MAP kinase activity	23/3225	71/18805	0.323944	1.88892	3.41414	0.001262	0.0180608	0.0144158	EDN1/PDGFA/MAP4K2/ERBB2/PDGFB/PLA2G1B/FGF18/MAP3K11/HRAS/TLR6/MAP3K5/PDCD10/THBS1/MAP3K4/PIK3CG/ADAM9/FLT1/MAP3K13/MAP3K7/TLR4/EZH2/TAOK3/LRRK2	23
BP	GO:0003180	aortic valve morphogenesis	15/3225	39/18805	0.384615	2.2427	3.53441	0.00126478	0.0180608	0.0144158	HEY1/DLL4/TIE1/SMAD6/HEY2/HEYL/ELN/NOTCH1/ROBO2/GATA3/ADAMTS5/SMAD2/RB1/ROCK1/ROCK2	15
BP	GO:0046949	fatty-acyl-CoA biosynthetic process	12/3225	28/18805	0.428571	2.499	3.61139	0.0012737	0.0181466	0.0144843	ELOVL1/TECR/PPT1/ELOVL2/ACSL3/SLC27A2/ELOVL7/ACAT1/ELOVL6/ACACA/ACSL4/ACSL1	12
BP	GO:0001889	liver development	40/3225	146/18805	0.273973	1.59754	3.29764	0.00127928	0.0181844	0.0145145	HMGCS2/TBX3/HES1/HLX/MDK/PTCH1/RGN/LIMS2/PPDPF/RELA/NOTCH1/WNT3A/LIPA/ATF2/FBXW7/BAAT/PTPN3/SOD2/MAN2A1/ZMPSTE24/HGF/TNFAIP3/PNPT1/ACADM/CFLAR/ATP7A/NF1/SEC63/CD2AP/ACAT1/ARID5B/PIK3CA/EZH2/CUL3/RPGRIP1L/RB1CC1/UPF2/ITGA2/CLDN1/MET	40
BP	GO:0030518	nuclear receptor-mediated steroid hormone signaling pathway	34/3225	119/18805	0.285714	1.666	3.31587	0.00131747	0.0186847	0.0149138	LBH/GPER1/TCF21/WBP2/PKN1/KANK2/TADA3/HEYL/PHB2/STRN3/SIRT1/UFM1/RNF14/PARP1/BRCA1/NCOA1/CNOT2/JAK2/CYP7B1/KDM4C/UBA5/NCOR1/TAF7/NEDD4/KDM3A/NCOA4/DDX5/DNAJA1/CNOT1/UBR5/UFL1/RNF6/CLOCK/TMF1	34
BP	GO:0007099	centriole replication	16/3225	43/18805	0.372093	2.16968	3.49355	0.00133317	0.0188643	0.0150571	VPS4B/BRCA1/CEP63/CDK5RAP2/SASS6/NPM1/CEP120/CEP192/CEP135/SPICE1/CEP152/STIL/ALMS1/PLK4/CEP295/CCP110	16
BP	GO:0003229	ventricular cardiac muscle tissue development	21/3225	63/18805	0.333333	1.94367	3.41341	0.00134496	0.018988	0.0151559	DLL4/TNNC1/HEY2/SMAD7/TBX3/TBX5/PPP1R13L/IRX3/NOTCH1/ZFPM2/BMPR1A/ZMPSTE24/CHD7/RBPJ/TGFBR1/DSP/LRP2/PKP2/ADAMTS9/COL14A1/DSG2	21
BP	GO:0000731	DNA synthesis involved in DNA repair	17/3225	47/18805	0.361702	2.10909	3.4636	0.00137407	0.019268	0.0153793	NYNRIN/POLD4/SIRT1/REV1/RCHY1/DTL/RFC3/SPRTN/USP1/RRM2B/POLA1/REV3L/POLD3/ZBTB1/RRM1/WRN/POLK	17
BP	GO:0042789	mRNA transcription by RNA polymerase II	17/3225	47/18805	0.361702	2.10909	3.4636	0.00137407	0.019268	0.0153793	NR1H2/RXRB/NFKBIZ/ATF2/CREB1/PPARG/TAF1/NCOA1/NCOA2/TAF7/NCBP2/NCBP1/TAF4B/TAF2/ZBTB1/AP3B1/HLTF	17
BP	GO:0045840	positive regulation of mitotic nuclear division	17/3225	47/18805	0.361702	2.10909	3.4636	0.00137407	0.019268	0.0153793	EDN1/PDGFB/LRP5/RGCC/ANAPC11/SH2B1/EGF/SKA3/NSMCE2/EPGN/RB1/IL1A/CUL3/PHIP/NUSAP1/DLGAP5/IGF1	17
BP	GO:1905477	positive regulation of protein localization to membrane	31/3225	106/18805	0.292453	1.70529	3.31299	0.00139543	0.0195235	0.0155833	GPER1/RAMP3/ITGA3/LRP4/CLN3/ERBB2/SLC51B/CDK5/RHOG/CIB1/WNT3A/HRAS/SLC5A3/EFCAB7/EPHA3/MIR223/AKAP5/C2CD5/ITGB1/DLG1/WNK3/ACSL3/CNST/ANK3/RAB11FIP2/PIK3R1/ATP2C1/PIK3CA/AGR2/TNFAIP6/PLS1	31
BP	GO:0010595	positive regulation of endothelial cell migration	37/3225	133/18805	0.278195	1.62216	3.27596	0.00141375	0.0197355	0.0157525	EDN1/RRAS/WNT7A/GATA2/ATOH8/SEMA5A/MIR10A/SCARB1/PDGFB/PRKD2/AAMP/RHOB/FGF18/ADGRA2/FLT4/VEGFA/VEGFC/GATA3/CIB1/SIRT1/EGF/ANGPT1/ANXA1/THBS1/MIRLET7F1/PIK3CG/ITGB3/MIR221/ADAM17/NFE2L2/PIK3CB/PTGS2/PIK3C2A/MIR29A/HIF1A/MET/ROCK2	37
BP	GO:0000956	nuclear-transcribed mRNA catabolic process	35/3225	124/18805	0.282258	1.64585	3.28283	0.0014254	0.0198536	0.0158467	LSM4/DXO/EXOSC4/POLR2G/CTIF/SECISBP2/EIF3E/PABPC1/RC3H2/CNOT2/MLH1/EIF4A3/GSPT1/CAPRIN1/HNRNPU/NCBP2/NBAS/NCBP1/EXOSC9/ATM/DDX5/PNRC2/XRN2/CNOT1/CSDE1/SSB/HBS1L/UPF3B/SYNCRIP/UPF2/XRN1/DHX9/SMG1/DIS3/DHX36	35
BP	GO:0043122	regulation of canonical NF-kappaB signal transduction	72/3225	300/18805	0.24	1.39944	3.17304	0.00145369	0.0202024	0.0161251	S100A4/EDN1/BST2/CX3CR1/SECTM1/CX3CL1/SLC44A2/SHARPIN/AJUBA/RHOC/S100A13/RBCK1/VEGFA/RELA/FLOT2/SHISA5/TLR6/CD36/SIRT1/NKIRAS1/ZDHHC17/PARP1/PPM1B/MIER1/ANGPT1/RIPK1/TRIM59/IFIT5/TNFSF15/STAT1/TNFAIP3/TRIM22/GOLT1B/AKAP13/ALPK1/MALT1/TRIM38/TAB2/RORA/IRAK4/RIPK2/CFLAR/BIRC2/MAP3K7/TAB3/CUL1/ZMYND11/REL/NFAT5/CYLD/PELI1/TLR4/MTDH/ATP2C1/ANKRD17/IL1A/DHX15/RIOK3/TFRC/CHUK/TANK/TBK1/TNIP3/AZI2/IRAK3…	72
BP	GO:0050870	positive regulation of T cell activation	64/3225	261/18805	0.245211	1.42983	3.18139	0.00147719	0.0204833	0.0163494	HLA-DRB5/CCL5/XCL1/AGER/HLA-DQB1/CORO1A/HES1/CD3E/HLX/MDK/CD27/TNFRSF14/SOX13/SPN/BAD/IL2RG/EFNB1/HLA-DMA/EFNB2/FLOT2/GATA3/HLA-DOA/KAT5/SMARCE1/NFKBIZ/SOCS5/LYN/PRKAA1/ANXA1/ABL2/NCK1/TNFSF13B/JAK2/BRD7/HAVCR2/MALT1/CD274/RIPK2/DOCK8/PTPRC/VCAM1/GPAM/NLRP3/IL2RA/ARID2/CYLD/CR1/IL1A/IL18/IL6ST/YES1/PTPN11/FBXO38/TFRC/PIK3CA/VNN1/ZBTB1/AP3B1/PBRM1/IGF1/OPA1/DPP4/HSPD1/HSPH1	64
BP	GO:0051298	centrosome duplication	24/3225	76/18805	0.315789	1.84137	3.34382	0.00148794	0.0205408	0.0163953	VPS4B/SIRT1/BRCA1/CEP63/CDK5RAP2/SASS6/NPM1/CEP120/CEP192/CEP135/CHMP2B/NDC80/BRCA2/SPICE1/CEP152/STIL/ALMS1/PLK4/CKAP5/CEP295/CHORDC1/CCP110/GEN1/ROCK2	24
BP	GO:0062208	positive regulation of pattern recognition receptor signaling pathway	24/3225	76/18805	0.315789	1.84137	3.34382	0.00148794	0.0205408	0.0163953	SLC15A3/IFI35/ZDHHC1/DHX58/CYBA/SLC19A1/SLC46A2/LRCH4/ZNRF1/TLR6/CD36/PPP2CA/GBP2/PUM2/GBP5/MAP3K7/PELI1/TLR1/TLR4/ANKRD17/PJA2/USP15/DDX3X/BRCC3	24
BP	GO:0042176	regulation of protein catabolic process	87/3225	375/18805	0.232	1.35279	3.13964	0.00151226	0.0206349	0.0164703	WFS1/SMAD7/VPS28/MGAT3/SOX17/FOXF2/TIMP3/NKD1/PIN1/SNX33/RHBDF1/ATRAID/TRIB2/TIMP2/DNAJB2/ZER1/RILP/RELA/CCAR2/UBE2K/AZIN1/BBS7/SIRT1/SOCS5/FBXW7/CUL4A/NUB1/WAC/CYP51A1/USP13/PTPN3/GLMN/TAF1/USP38/PSMC2/RCHY1/UCHL5/USP14/ITCH/TNFAIP3/TMTC3/EIF3H/RIC1/PSMC6/ADAM9/DTL/NEDD4/HSP90AB1/MIR181B1/PSMC1/PPP2R3A/GCLC/FBXL5/NFE2L2/FMR1/PBK/MTM1/VPS35/USP7/USP25/TIMP4/LRP2/CREBRF/HECTD1/HMGCR/USP9X/NRDC/PSM…	87
BP	GO:0001732	formation of cytoplasmic translation initiation complex	8/3225	15/18805	0.533333	3.10987	3.71916	0.00151897	0.0206349	0.0164703	EIF3E/EIF3L/EIF3D/EIF3H/EIF3M/EIF3J/EIF5/EIF3A	8
BP	GO:0033147	negative regulation of intracellular estrogen receptor signaling pathway	8/3225	15/18805	0.533333	3.10987	3.71916	0.00151897	0.0206349	0.0164703	LBH/KANK2/PHB2/STRN3/BRCA1/CNOT2/CYP7B1/CNOT1	8
BP	GO:0034501	protein localization to kinetochore	8/3225	15/18805	0.533333	3.10987	3.71916	0.00151897	0.0206349	0.0164703	IK/ZWILCH/ZW10/TTK/KNTC1/CDK1/KNL1/SPDL1	8
BP	GO:0060009	Sertoli cell development	8/3225	15/18805	0.533333	3.10987	3.71916	0.00151897	0.0206349	0.0164703	SDC1/ARID4B/FNDC3A/IL1A/HSD17B4/FER/ARID4A/ATRX	8
BP	GO:0072537	fibroblast activation	8/3225	15/18805	0.533333	3.10987	3.71916	0.00151897	0.0206349	0.0164703	CYGB/RGCC/ZEB2/DDR2/GCLM/GCLC/AKAP12/MDM2	8
BP	GO:1903083	protein localization to condensed chromosome	8/3225	15/18805	0.533333	3.10987	3.71916	0.00151897	0.0206349	0.0164703	IK/ZWILCH/ZW10/TTK/KNTC1/CDK1/KNL1/SPDL1	8
BP	GO:0098911	regulation of ventricular cardiac muscle cell action potential	7/3225	12/18805	0.583333	3.40142	3.78588	0.00153452	0.0206349	0.0164703	JUP/TRPM4/DSC2/DLG1/DSP/PKP2/DSG2	7
BP	GO:1903405	protein localization to nuclear body	7/3225	12/18805	0.583333	3.40142	3.78588	0.00153452	0.0206349	0.0164703	CCT4/CCT8/DKC1/CCT2/TCP1/CCT6A/CCT5	7
BP	GO:1904867	protein localization to Cajal body	7/3225	12/18805	0.583333	3.40142	3.78588	0.00153452	0.0206349	0.0164703	CCT4/CCT8/DKC1/CCT2/TCP1/CCT6A/CCT5	7
BP	GO:1904872	regulation of telomerase RNA localization to Cajal body	7/3225	12/18805	0.583333	3.40142	3.78588	0.00153452	0.0206349	0.0164703	CCT4/CCT8/DKC1/CCT2/TCP1/CCT6A/CCT5	7
BP	GO:1905456	regulation of lymphoid progenitor cell differentiation	7/3225	12/18805	0.583333	3.40142	3.78588	0.00153452	0.0206349	0.0164703	HES1/NOTCH1/NUDT21/SOS2/SOS1/FNIP1/ZBTB1	7
BP	GO:0006303	double-strand break repair via nonhomologous end joining	23/3225	72/18805	0.319444	1.86268	3.33672	0.00155797	0.020848	0.0166405	XRCC1/POT1/DCLRE1C/ERCC4/SETMAR/TP53BP1/MLH1/FH/DCLRE1A/ATM/POLA1/SMCHD1/LIG4/XRCC5/DEK/RIF1/PRKDC/XRCC4/PSMD14/KMT5B/TOP2B/TOPBP1/NBN	23
BP	GO:0032727	positive regulation of interferon-alpha production	11/3225	25/18805	0.44	2.56564	3.56387	0.00156042	0.020848	0.0166405	SETD2/STAT1/IFIH1/RIPK2/TLR4/CHUK/TBK1/DHX9/DDX3X/DHX36/HSPD1	11
BP	GO:0097150	neuronal stem cell population maintenance	11/3225	25/18805	0.44	2.56564	3.56387	0.00156042	0.020848	0.0166405	HES1/DLL1/NOTCH1/CDH2/WDR47/PRRX1/FANCD2/YME1L1/ASPM/HOOK3/PCM1	11
BP	GO:0007179	transforming growth factor beta receptor signaling pathway	62/3225	252/18805	0.246032	1.43461	3.16011	0.00159031	0.0212019	0.0169229	LTBP4/SMAD6/LTBP2/LRRC32/ITGA3/CLDN5/SMAD7/CDH5/FAM89B/FOLR1/PIN1/ID1/LTBP3/HPGD/ACVRL1/FMOD/NRROS/ADAMTSL2/NKX2-1/JUN/RBBP7/ZEB2/SIRT1/APPL1/PARP1/PPARG/BMPR1A/FERMT2/THBS1/BRMS1L/GCNT2/SMAD2/LOX/SDCBP/SNX6/MIR142/TGFBR1/MIRLET7F1/ADAM9/TRIM33/FUT8/HSP90AB1/ERO1A/HDAC2/ARID4B/SNX25/MAP3K7/CILP/COL3A1/ADAM17/PTPRK/ZNF451/SKIL/SNW1/ITGB8/ZEB1/USP9X/HSPA5/USP15/VEPH1/FBN1/ARID4A	62
BP	GO:0048639	positive regulation of developmental growth	45/3225	171/18805	0.263158	1.53448	3.19433	0.00163184	0.021709	0.0173277	TBX2/EDN1/LPAR3/HEY2/SMAD7/SEMA5A/AGRN/HLX/TBX5/SYT17/DLL1/VEGFA/NOTCH1/WNT3A/RPS6KB1/ZFPM2/CREB1/BMPR1A/MIR17HG/EIF4G2/PUM2/CHD7/MKKS/AKAP6/MACF1/RBPJ/MEF2C/CDKL5/PLAA/MAP3K13/RUFY3/ERBB4/SHTN1/GPAM/MTM1/PLCB1/ITSN2/AGR2/MAP1B/NIPBL/CDK1/MIR222/PLS1/IGF1/GOLGA4	45
BP	GO:0098900	regulation of action potential	21/3225	64/18805	0.328125	1.9133	3.32976	0.00168308	0.022343	0.0178338	NOS1/KCNK3/ADRA1A/GJA5/JUP/TRPM4/ATP2A2/CD36/KCNQ3/CAMK2D/CXADR/CACNA2D1/DSC2/CNR1/DLG1/FMR1/DSP/ANK2/PKP2/AKAP9/DSG2	21
BP	GO:0002752	cell surface pattern recognition receptor signaling pathway	25/3225	81/18805	0.308642	1.79969	3.28151	0.00171917	0.0227736	0.0181774	FCN3/IFI35/TRIL/CYBA/RELA/ZNRF1/OAS1/TLR6/APPL1/LYN/TNFAIP3/IRAK4/RIPK2/MAP3K7/RAB11FIP2/PELI1/TLR1/TLR4/PIK3R1/CHUK/TBK1/TNIP3/TLR2/PJA2/TAX1BP1	25
BP	GO:0032608	interferon-beta production	20/3225	60/18805	0.333333	1.94367	3.33088	0.00173323	0.0228625	0.0182484	OAS1/POLR3F/MORC3/PPM1B/IFIH1/ARRDC4/TRIM38/TOMM70/RIPK2/POLR3C/REL/TLR4/RIOK3/PTPN11/POLR3B/TBK1/TLR2/DHX9/DDX3X/HSP90AA1	20
BP	GO:0032648	regulation of interferon-beta production	20/3225	60/18805	0.333333	1.94367	3.33088	0.00173323	0.0228625	0.0182484	OAS1/POLR3F/MORC3/PPM1B/IFIH1/ARRDC4/TRIM38/TOMM70/RIPK2/POLR3C/REL/TLR4/RIOK3/PTPN11/POLR3B/TBK1/TLR2/DHX9/DDX3X/HSP90AA1	20
BP	GO:0007162	negative regulation of cell adhesion	74/3225	312/18805	0.237179	1.383	3.10366	0.00176801	0.0231711	0.0184947	XCL1/LRRC32/SPINT2/SMAD7/SEMA5A/NOTCH4/MIR10A/PLA2G5/HLX/FAM107A/HOXA7/CX3CL1/AJAP1/SEMA6A/MDK/ERBB2/TNFRSF14/FOXJ1/ACVRL1/CORO2B/CDKN2A/RGCC/SPN/DMTN/VEGFA/NOTCH1/CDH13/ADAMDEC1/PLXNC1/SOCS5/CORO1C/AP1AR/ANGPT1/PDE3B/RC3H2/COL1A1/GLMN/ANXA1/THBS1/GCNT2/GTPBP4/JAK2/ITCH/CLASP2/MAP4K4/CASP3/HAVCR2/TNC/CD274/FGL2/DLG1/MIR221/PHLDB2/PTPRC/NF1/PTPN2/RASA1/IL2RA/PELI1/PIK3R1/CR1/ADAM10/PTPN11/CASK/SWA…	74
BP	GO:0010761	fibroblast migration	19/3225	56/18805	0.339286	1.97838	3.33594	0.00177089	0.0231711	0.0184947	PRR5L/CLN3/HYAL2/TNS1/CYGB/DMTN/ZEB2/APPL1/DDR2/CORO1C/THBS1/ZFAND5/ITGB3/ITGB1/FUT8/AKAP12/ARID5B/FER/IQGAP1	19
BP	GO:0085029	extracellular matrix assembly	19/3225	56/18805	0.339286	1.97838	3.33594	0.00177089	0.0231711	0.0184947	RAMP2/MFAP4/LTBP4/GAS6/TIE1/DAG1/EFEMP2/RGCC/ELN/NOTCH1/PLOD3/PPARG/CLASP2/LOX/TGFBR1/ATP7A/PHLDB2/COL3A1/HAS2	19
BP	GO:0150115	cell-substrate junction organization	30/3225	103/18805	0.291262	1.69835	3.23337	0.00177151	0.0231711	0.0184947	FAM107A/LDB1/TNS1/ACVRL1/CORO2B/ITGB4/AJUBA/DMTN/VEGFA/VCL/CORO1C/EPHA3/FERMT2/THBS1/CLASP2/MAP4K4/MACF1/ITGB3/RAB8B/LAMC1/PHLDB2/PTPRK/PIK3R1/ITGA6/FMN1/DST/SLK/ITGA2/ROCK1/ROCK2	30
BP	GO:0022409	positive regulation of cell-cell adhesion	79/3225	337/18805	0.234421	1.36691	3.09225	0.0017916	0.0231974	0.0185157	HLA-DRB5/CCL5/XCL1/AGER/HLA-DQB1/CORO1A/SMAD7/HES1/CD3E/HLX/CX3CL1/MDK/CD27/TNFRSF14/ST3GAL4/FSTL3/SOX13/SPN/BAD/IL2RG/EFNB1/HLA-DMA/EFNB2/RELA/FLOT2/GATA3/HLA-DOA/WNT3A/KAT5/SMARCE1/NFKBIZ/SOCS5/KIFAP3/LYN/PRKAA1/ITGA4/ANXA1/ABL2/NCK1/GCNT2/TNFSF13B/JAK2/BRD7/HAVCR2/MALT1/CD274/RIPK2/DOCK8/PTPRC/NFAT5/VCAM1/ANK3/GPAM/NLRP3/IL2RA/ARID2/CYLD/CR1/IL1A/IL18/IL6ST/YES1/JAK1/PTPN11/FBXO38/HAS2/TFRC/PI…	79
BP	GO:0003197	endocardial cushion development	18/3225	52/18805	0.346154	2.01843	3.34582	0.0017921	0.0231974	0.0185157	HEY1/TMEM100/FOXF1/TBX2/HEY2/TBX3/TBX5/ACVRL1/HEYL/NOTCH1/ROBO2/ADAMTS5/BMPR1A/SMAD2/RBPJ/TGFBR1/APC/MDM2	18
BP	GO:0010171	body morphogenesis	18/3225	52/18805	0.346154	2.01843	3.34582	0.0017921	0.0231974	0.0185157	RRAS/CLDN5/DAG1/SSBP3/CSRNP1/CDON/COL1A1/RAB3GAP1/CLASP2/OFD1/PHLDB2/PDGFRA/ASPH/ARID5B/PTPN11/VPS13B/NIPBL/TIPARP	18
BP	GO:0001881	receptor recycling	17/3225	48/18805	0.354167	2.06515	3.36167	0.00179215	0.0231974	0.0185157	GRIA1/RAMP3/LAMTOR1/EHD3/RAB11B/PLEKHJ1/PEX10/REP15/AP1AR/PEX1/EPS15/SNX16/ARFGEF2/PTPN2/KIF16B/USP9X/NSF	17
BP	GO:0032210	regulation of telomere maintenance via telomerase	17/3225	48/18805	0.354167	2.06515	3.36167	0.00179215	0.0231974	0.0185157	CCT4/POT1/CCT8/TERF1/HNRNPA1/HNRNPU/ATM/CTNNB1/TNKS2/DKC1/CCT2/TCP1/CCT6A/ATR/XRN1/CCT5/HSP90AA1	17
BP	GO:0002753	cytoplasmic pattern recognition receptor signaling pathway	48/3225	186/18805	0.258065	1.50478	3.14763	0.00181558	0.0234062	0.0186824	SLC15A3/ABHD17A/ZDHHC1/DHX58/SLC19A1/SLC46A2/RELA/SPSB3/OAS1/PHB2/TLR6/CD36/PARP1/PPP2CA/GBP2/IFIH1/PUM2/ITCH/HSPA8/TNFAIP3/PPT1/HAVCR2/ALPK1/GBP5/IRAK4/BECN1/HCFC2/RIPK2/BIRC2/MAP3K7/LACC1/NLRP3/CYLD/PELI1/TLR4/ANKRD17/RIOK3/PRKDC/EIF2AK2/ERBIN/TBK1/IFI16/USP15/DDX3X/IPO5/TAX1BP1/BIRC3/BRCC3	48
BP	GO:1904377	positive regulation of protein localization to cell periphery	24/3225	77/18805	0.311688	1.81746	3.27017	0.00181581	0.0234062	0.0186824	GPER1/RAMP3/ITGA3/CLN3/RHOG/CIB1/WNT3A/EFCAB7/EPHA3/EPB41/MIR223/AKAP5/ITGB1/DLG1/WNK3/ACSL3/CNST/RAB11FIP2/VPS35/PIK3R1/ATP2C1/GPSM2/AGR2/PLS1	24
BP	GO:0030900	forebrain development	94/3225	413/18805	0.227603	1.32715	3.05858	0.00188179	0.0242066	0.0193213	GRIA1/WNT7A/GATA2/SEMA5A/TBX3/HES1/MDGA1/FEZ1/SSTR1/NR2F2/MDK/TYROBP/XRCC1/CDK5/SHANK3/TMEM108/SUN2/NDST1/NRG3/NKX2-1/BBS1/EOMES/NOTCH1/ROBO2/TUBA1A/WNT3A/MBOAT7/SECISBP2/LRP8/FOXP2/CDH2/C21orf91/CORO1C/CREB1/CDON/WDR47/SLC38A2/BMPR1A/SETD2/RAB3GAP1/GART/ATIC/NCOA1/UCHL5/FBXO45/CHD7/MKKS/KRAS/LAMB1/RBPJ/CASP3/HERC1/DNAH5/CEP120/ARL13B/BLOC1S6/ERBB4/ATP7A/ARHGAP11B/COL3A1/SEMA3A/NF1/KIF14/DYNC2H1/…	94
BP	GO:0045056	transcytosis	10/3225	22/18805	0.454545	2.65046	3.52403	0.00188768	0.0242324	0.0193418	AGER/PLLP/GPIHBP1/RAB17/RAB11B/FCGRT/VPS35/LRP2/CLTC/USO1	10
BP	GO:0010972	negative regulation of G2/M transition of mitotic cell cycle	23/3225	73/18805	0.315068	1.83717	3.26053	0.00191131	0.0244349	0.0195035	ETAA1/CCNG1/BRCA1/DTL/RAD17/WEE1/SYF2/ATM/TAOK1/BLM/NAE1/RAD21/CDC6/ATR/CHEK1/TAOK3/USP47/CDK1/TOPBP1/RBBP8/NBN/BRCC3/RAD50	23
BP	GO:0033143	regulation of intracellular steroid hormone receptor signaling pathway	23/3225	73/18805	0.315068	1.83717	3.26053	0.00191131	0.0244349	0.0195035	LBH/TCF21/WBP2/PKN1/KANK2/HEYL/PHB2/STRN3/SIRT1/UFM1/RNF14/PARP1/BRCA1/CNOT2/CYP7B1/KDM4C/UBA5/NCOR1/DDX5/CNOT1/UFL1/RNF6/CLOCK	23
BP	GO:0061640	cytoskeleton-dependent cytokinesis	35/3225	126/18805	0.277778	1.61972	3.17551	0.00192491	0.0245386	0.0195863	DCTN3/SNX33/RHOB/RHOC/LZTS2/VPS4B/ORC4/EXOC2/EXOC6B/ACTR3/KIF4A/EXOC5/ACTR2/MAP9/SON/EXOC4/CHMP2B/RASA1/ANK3/RACGAP1/EXOC1/APC/NUSAP1/CEP55/IQGAP1/KIF20A/KIF20B/ECT2/CKAP2/KIF23/ROCK1/IQGAP2/ROCK2/USP8/ANLN	35
BP	GO:0032943	mononuclear cell proliferation	73/3225	308/18805	0.237013	1.38202	3.07555	0.0019273	0.0245386	0.0195863	CCL5/XCL1/AGER/LRRC32/CORO1A/ACE/HES1/CD3E/PLA2G5/LST1/PKN1/ERBB2/TYROBP/RAC2/TNFRSF14/FOXJ1/CDKN2A/FKBP1B/CNN2/SPN/CD22/EFNB1/CD151/CCND3/WNT3A/LIPA/NFKBIZ/LYN/RC3H2/ATAD5/CTPS1/GLMN/ANXA1/NCK1/TNFSF13B/JAK2/ITCH/CASP3/MEF2C/SOS2/SOS1/HAVCR2/PIK3CG/MALT1/CD274/DOCK2/DLG1/RIPK2/DOCK8/MNDA/PTPRC/ATM/SLC39A10/VCAM1/GPAM/HELLS/IL2RA/PELI1/CTNNB1/TLR4/CR1/IL1A/IL18/IL6ST/TFRC/ARG1/CD38/TBK1/AZI2/GAPT…	73
BP	GO:0006278	RNA-templated DNA biosynthetic process	22/3225	69/18805	0.318841	1.85916	3.25287	0.00200378	0.0254603	0.0203219	NOP10/CCT4/POT1/CCT8/TERF1/HNRNPA1/HSP90AB1/HNRNPU/ATM/CTNNB1/XRCC5/TNKS2/DKC1/CCT2/TCP1/CCT6A/ATR/XRN1/CCT5/RFC1/RAD50/HSP90AA1	22
BP	GO:0018209	peptidyl-serine modification	41/3225	154/18805	0.266234	1.55241	3.13168	0.00202608	0.0256911	0.0205062	GALNT13/PRKD2/CDK5/DMTN/WNT3A/RPS6KB1/MORC3/CAMK2D/RIPK1/PDCD10/SRPK2/TAF1/NCK1/CAB39/PDE4D/TGFBR1/FNIP2/POGLUT1/DMD/MAP3K13/RIPK2/ATM/GALNT3/RPS6KA3/DOCK7/PIKFYVE/PRKDC/EIF2AK3/TFRC/FNIP1/RICTOR/TBK1/ATR/HIPK3/LRRK2/TOP1/CDK1/SMG1/AKAP9/ROCK1/GALNT1	41
BP	GO:0031503	protein-containing complex localization	54/3225	216/18805	0.25	1.45775	3.07847	0.00211361	0.0267466	0.0213487	CACNG4/SMAD7/DAG1/ERBB2/TYROBP/SYT17/TMEM108/EFNB2/HRAS/AP2B1/KIFAP3/RAP1A/IFT88/SDAD1/MDN1/TERF1/AP3M1/WDR35/EPS15/ITGB3/DLG2/NPM1/LCA5/DLG1/ERBB4/NMD3/ATM/EPB41L3/CEP112/DYNC2H1/WDR19/VPS35/IFT57/MKLN1/ADAM10/SSX2IP/GPSM2/IFT74/NLGN1/IFT80/RPGR/LSG1/NUP88/RABEP1/MDM2/ATR/SYNE1/MIOS/FXR1/RIOK2/TTC21B/PCM1/AKAP9/LTV1	54
BP	GO:0051028	mRNA transport	37/3225	136/18805	0.272059	1.58638	3.12243	0.00217313	0.027444	0.0219053	NXF3/POLDIP3/ALYREF/AAAS/NUP50/NUP160/FYTTD1/SETD2/NUP133/NXT2/HNRNPA1L2/G3BP2/NUP58/NUP153/EIF4A3/HNRNPA1/YTHDC1/NCBP2/NCBP1/NUP107/NUP205/FMR1/NUP155/ZC3H11A/THOC1/HNRNPA2B1/UPF3B/NUP88/UPF2/RANBP2/FXR1/DHX9/SMG1/IWS1/LRPPRC/THOC2/TPR	37
BP	GO:0031114	regulation of microtubule depolymerization	14/3225	37/18805	0.378378	2.20633	3.34167	0.00218426	0.0275288	0.0219729	MID1IP1/CIB1/WDR47/DIAPH3/CLASP2/BBOF1/NAV3/CAMSAP2/TAOK1/APC/MAP1B/TPX2/KIF21A/CKAP2	14
BP	GO:0050678	regulation of epithelial cell proliferation	93/3225	410/18805	0.226829	1.32264	3.00518	0.00220663	0.0276887	0.0221006	DLL4/CCL5/HOXA5/TIE1/WNT7A/GATA2/ATOH8/SEMA5A/HES1/MMRN2/MIR10A/HLX/EGFL7/NR2F2/MDK/ERBB2/PDGFB/PRKD2/PTCH1/RGN/ACVRL1/RGCC/LIMS2/APLN/FLT4/PYGO2/VEGFB/BAD/VEGFA/VEGFC/EFNB2/KRT4/NOTCH1/CDH13/GATA3/WNT3A/HRAS/POLD4/PHB2/PDCL3/SIRT1/EGF/FBXW7/TRIM24/AGGF1/PPARG/NRAS/PDCD10/BMPR1A/AIMP1/ITGA4/THBS1/STAT1/CYP7B1/TNFAIP3/LAMB1/RBPJ/TGFBR1/MEF2C/KRIT1/FLT1/ITGB3/KDM5B/DLG1/CFLAR/WDR48/LAMC1/ATP7A/STXB…	93
BP	GO:0045945	positive regulation of transcription by RNA polymerase III	9/3225	19/18805	0.473684	2.76206	3.49611	0.0022411	0.0276887	0.0221006	CHD8/BAZ1B/ICE2/DEK/ZNF143/SMARCA5/SF3B1/ICE1/DDX21	9
BP	GO:0060977	coronary vasculature morphogenesis	9/3225	19/18805	0.473684	2.76206	3.49611	0.0022411	0.0276887	0.0221006	HEY2/ACE/TBX5/VEGFA/NOTCH1/SETD2/TGFBR1/ARID2/LRP2	9
BP	GO:0090670	RNA localization to Cajal body	9/3225	19/18805	0.473684	2.76206	3.49611	0.0022411	0.0276887	0.0221006	NOP10/CCT4/SHQ1/CCT8/DKC1/CCT2/TCP1/CCT6A/CCT5	9
BP	GO:0090671	telomerase RNA localization to Cajal body	9/3225	19/18805	0.473684	2.76206	3.49611	0.0022411	0.0276887	0.0221006	NOP10/CCT4/SHQ1/CCT8/DKC1/CCT2/TCP1/CCT6A/CCT5	9
BP	GO:0090672	telomerase RNA localization	9/3225	19/18805	0.473684	2.76206	3.49611	0.0022411	0.0276887	0.0221006	NOP10/CCT4/SHQ1/CCT8/DKC1/CCT2/TCP1/CCT6A/CCT5	9
BP	GO:0090685	RNA localization to nucleus	9/3225	19/18805	0.473684	2.76206	3.49611	0.0022411	0.0276887	0.0221006	NOP10/CCT4/SHQ1/CCT8/DKC1/CCT2/TCP1/CCT6A/CCT5	9
BP	GO:0046486	glycerolipid metabolic process	90/3225	395/18805	0.227848	1.32858	3.00279	0.00224143	0.0276887	0.0221006	GDPD3/CDIPT/PEMT/APOC1/PLA2G5/CLN3/SCARB1/GPIHBP1/PIGQ/PDGFA/NR1H2/PGAP2/PDGFB/EFR3B/PLA2G1B/PIK3C2B/SLC44A2/RGN/PLCD1/PITPNM2/PIGZ/AJUBA/SLC44A3/MPPE1/PGAP3/PGP/PLA2G4C/SLC44A4/DPM3/PLA1A/PIGP/LPCAT4/FAAH/ABHD16A/KAT5/MBOAT7/PHB2/LIPA/PON1/DDHD1/SIRT1/FBXW7/PIGK/C3/PIGW/PIGN/GNPAT/LPL/LPCAT2/AGPAT5/HADHA/PLD1/PIK3R4/PIK3CG/INPP4B/BMX/EFR3A/BECN1/PIGA/PLCH1/FAR1/ACSL3/PLCB4/ATM/TBL1XR1/GPAM/MTM1/…	90
BP	GO:0050863	regulation of T cell activation	90/3225	395/18805	0.227848	1.32858	3.00279	0.00224143	0.0276887	0.0221006	HLA-DRB5/CCL5/XCL1/AGER/HLA-DQB1/LRRC32/CORO1A/SMAD7/HES1/CD3E/PLA2G5/HLX/MDK/CD27/ERBB2/RAC2/TNFRSF14/FOXJ1/CDKN2A/PRELID1/SOX13/SPN/BAD/IL2RG/EFNB1/HLA-DMA/SLC46A2/EFNB2/LAT/FLOT2/GATA3/HLA-DOA/KAT5/SMARCE1/NFKBIZ/SOCS5/LYN/RC3H2/PRKAA1/GLMN/ANXA1/ABL2/NCK1/TNFSF13B/JAK2/ITCH/BRD7/CASP3/SOS2/SOS1/HAVCR2/MALT1/CD274/FGL2/FANCD2/DLG1/RIPK2/DOCK8/PTPRC/PTPN2/VCAM1/GPAM/NLRP3/IL2RA/ARID2/CYLD/PELI1…	90
BP	GO:1903037	regulation of leukocyte cell-cell adhesion	90/3225	395/18805	0.227848	1.32858	3.00279	0.00224143	0.0276887	0.0221006	HLA-DRB5/CCL5/XCL1/AGER/HLA-DQB1/LRRC32/CORO1A/SMAD7/HES1/CD3E/PLA2G5/HLX/MDK/CD27/ERBB2/TNFRSF14/FOXJ1/ST3GAL4/CDKN2A/SOX13/SPN/BAD/IL2RG/EFNB1/HLA-DMA/EFNB2/RELA/FLOT2/GATA3/HLA-DOA/KAT5/SMARCE1/NFKBIZ/SOCS5/LYN/RC3H2/PRKAA1/GLMN/ITGA4/ANXA1/ABL2/NCK1/TNFSF13B/JAK2/ITCH/BRD7/CASP3/HAVCR2/MALT1/CD274/FGL2/DLG1/RIPK2/DOCK8/MIR221/PTPRC/NFAT5/PTPN2/VCAM1/GPAM/NLRP3/IL2RA/ARID2/CYLD/PELI1/CR1/IL1A/…	90
BP	GO:0048732	gland development	101/3225	451/18805	0.223947	1.30584	2.991	0.00225143	0.0277572	0.0221552	SOSTDC1/LBH/FOXF1/HMGCS2/TBX2/HOXA5/TCF21/EDN1/GATA2/TBX3/HES1/NOTCH4/MAPK3/RXFP1/HLX/PDGFA/DAG1/SLC29A1/MDK/CRIP1/LRP5/ORAI1/PTCH1/RGN/LIMS2/TSPO/DDR1/APLN/PYGO2/NRG3/PPDPF/VEGFA/NKX2-1/HOXA3/SLC46A2/HOXB3/RELA/CAPN1/NOTCH1/USF2/GATA3/WNT3A/PHB2/LIPA/ARHGAP5/HK2/NFKB1/EGF/ATF2/CREB1/FBXW7/BAAT/BMPR1A/PTPN3/SOD2/MAN2A1/ZMPSTE24/NCOA1/SMAD2/HGF/JAK2/SEMA3C/CYP7B1/TNFAIP3/RBPJ/ASH1L/TGFBR1/TFCP2L1/…	101
BP	GO:0030705	cytoskeleton-dependent intracellular transport	52/3225	207/18805	0.251208	1.46479	3.05928	0.0022618	0.0277788	0.0221725	CLN3/FEZ1/RAB17/TMEM108/SUN2/TUBA1A/FLOT2/STAU2/KIFAP3/SPG11/IFT88/RABGEF1/KIF4A/DYNC1I2/SYBU/KIF3A/RHOT1/TANC2/AP3M1/WDR35/DLG2/TRAK2/HNRNPU/LCA5/BLOC1S6/DYNC2H1/WDR19/IFT57/RAB1A/SSX2IP/KIF16B/IFT74/IFT80/RPGR/AP3B1/MAP1B/HOOK3/ARHGAP21/DST/SYNE2/MYO5A/TTC21B/RAB27B/HIF1A/KIF21A/LRPPRC/HOOK1/PCM1/OPA1/FNBP1L/CCDC88A/CCDC186	52
BP	GO:0035337	fatty-acyl-CoA metabolic process	15/3225	41/18805	0.365854	2.1333	3.30505	0.00227001	0.0277788	0.0221725	ELOVL1/TECR/PPT1/ELOVL2/FAR1/ACSL3/SLC27A2/FAR2/ELOVL7/ACAT1/ELOVL6/ACACA/HSD17B4/ACSL4/ACSL1	15
BP	GO:0050919	negative chemotaxis	15/3225	41/18805	0.365854	2.1333	3.30505	0.00227001	0.0277788	0.0221725	SEMA3B/SEMA5A/PDGFA/NRG3/SEMA3G/ROBO2/SEMA4C/FLRT2/SEMA3C/ITGB3/FLRT3/SEMA3D/SEMA3A/ITGAV/DPP4	15
BP	GO:0043405	regulation of MAP kinase activity	31/3225	109/18805	0.284404	1.65836	3.13623	0.00227102	0.0277788	0.0221725	EDN1/PDGFA/MAP4K2/TRIB2/ERBB2/HYAL2/PDGFB/PLA2G1B/FGF18/MAP3K11/HRAS/TLR6/MAP3K5/LYN/PDCD10/THBS1/MAP3K4/PIK3CG/ADAM9/FLT1/MAP3K13/PDCD4/MAP3K7/DNAJA1/TLR4/EZH2/HIPK3/TAOK3/IRAK3/ZNF675/LRRK2	31
BP	GO:0030520	estrogen receptor signaling pathway	18/3225	53/18805	0.339623	1.98034	3.25161	0.00228512	0.0277866	0.0221787	LBH/WBP2/KANK2/TADA3/PHB2/STRN3/UFM1/PARP1/BRCA1/NCOA1/CNOT2/CYP7B1/UBA5/TAF7/NCOA4/DDX5/CNOT1/UFL1	18
BP	GO:0000470	maturation of LSU-rRNA	11/3225	26/18805	0.423077	2.46696	3.40546	0.00228951	0.0277866	0.0221787	TRMT112/RRP15/RPL7L1/GTPBP4/NSA2/RPF2/WDR12/ZNHIT6/PAK1IP1/MAK16/DDX18	11
BP	GO:0006312	mitotic recombination	11/3225	26/18805	0.423077	2.46696	3.40546	0.00228951	0.0277866	0.0221787	XRCC1/MSH2/NSMCE2/ERCC4/MSH3/MLH1/BRCA2/SMC5/SMC6/GEN1/RAD50	11
BP	GO:0070199	establishment of protein localization to chromosome	11/3225	26/18805	0.423077	2.46696	3.40546	0.00228951	0.0277866	0.0221787	WBP2/CCT4/POT1/TERF1/SPDYA/USP7/BRCA2/TCP1/CCT6A/NIPBL/CCT5	11
BP	GO:1904375	regulation of protein localization to cell periphery	41/3225	155/18805	0.264516	1.5424	3.08496	0.00230688	0.0278965	0.0222665	GPER1/RAMP3/ITGA3/CLN3/DAG1/PKDCC/CDK5/RHOG/TMEM108/ABI3/LDLRAP1/CIB1/WNT3A/HRAS/APPL1/RAP1A/EFCAB7/CAMK2D/EPHA3/VTI1B/EPB41/MIR223/AKAP5/NGDN/ITGB1/DLG1/WNK3/PPFIA1/ACSL3/CNST/LZTFL1/EPB41L3/RAB11FIP2/VPS35/PIK3R1/ATP2C1/ADAM10/GPSM2/AGR2/PLS1/CLTC	41
BP	GO:0003176	aortic valve development	16/3225	45/18805	0.355556	2.07325	3.27941	0.00230962	0.0278965	0.0222665	HEY1/DLL4/TIE1/SMAD6/HEY2/HEYL/ELN/NOTCH1/ROBO2/GATA3/ADAMTS5/SMAD2/RBPJ/RB1/ROCK1/ROCK2	16
BP	GO:1905314	semi-lunar valve development	17/3225	49/18805	0.346939	2.023	3.2622	0.00231202	0.0278965	0.0222665	HEY1/DLL4/TIE1/SMAD6/HEY2/GJA5/HEYL/ELN/NOTCH1/ROBO2/GATA3/ADAMTS5/SMAD2/RBPJ/RB1/ROCK1/ROCK2	17
BP	GO:0060411	cardiac septum morphogenesis	23/3225	74/18805	0.310811	1.81234	3.18551	0.00233062	0.0280666	0.0224022	HEY1/TBX2/SMAD6/HEY2/SMAD7/TBX3/HES1/TBX5/FZD1/DHRS3/HEYL/FZD2/NOTCH1/ROBO2/ZFPM2/BMPR1A/MIR17HG/SEMA3C/CHD7/RBPJ/TGFBR1/LRP2/MDM2	23
BP	GO:0007044	cell-substrate junction assembly	28/3225	96/18805	0.291667	1.70071	3.13152	0.00241863	0.0290703	0.0232033	FAM107A/LDB1/TNS1/ACVRL1/CORO2B/ITGB4/AJUBA/DMTN/VEGFA/VCL/CORO1C/EPHA3/FERMT2/THBS1/CLASP2/MAP4K4/MACF1/ITGB3/LAMC1/PHLDB2/PTPRK/ITGA6/FMN1/DST/SLK/ITGA2/ROCK1/ROCK2	28
BP	GO:0050866	negative regulation of cell activation	56/3225	227/18805	0.246696	1.43849	3.02396	0.00243407	0.0291995	0.0233065	GPER1/XCL1/LRRC32/SMAD7/CST7/PLA2G5/HLX/LST1/PDGFA/CX3CL1/MDK/PKN1/ERBB2/MICA/TYROBP/PDGFB/TNFRSF14/FOXJ1/CYGB/CDKN2A/SPN/SOCS5/LYN/RC3H2/MERTK/GLMN/RABGEF1/ANXA1/ITCH/TNFAIP3/CASP3/HAVCR2/CD274/CNR1/FGL2/MIR181B1/ADGRF5/DLG1/CD84/MNDA/GCLC/PTPRC/ATM/PTPN2/PDGFRA/IL2RA/PELI1/BANK1/CR1/PTPN11/ARG1/PIBF1/FER/SAMSN1/UFL1/PLA2G2A	56
BP	GO:0044773	mitotic DNA damage checkpoint signaling	22/3225	70/18805	0.314286	1.8326	3.17516	0.00245668	0.0294141	0.0234777	SDE2/ATF2/WAC/MSH2/CCNG1/STK33/BRCA1/DTL/FANCD2/RAD17/SYF2/ATM/GIGYF2/TAOK1/BLM/PRKDC/CHEK1/TAOK3/CDK1/TOPBP1/NBN/BRCC3	22
BP	GO:0050657	nucleic acid transport	43/3225	165/18805	0.260606	1.5196	3.04994	0.00249294	0.0297338	0.023733	NXF3/POLDIP3/ALYREF/AAAS/NUP50/NUP160/FYTTD1/SETD2/NUP133/NXT2/HNRNPA1L2/G3BP2/NUP58/NUP153/XPOT/EIF4A3/HNRNPA1/YTHDC1/PNPT1/NCBP2/NCBP1/NUP107/NUP205/FMR1/NUP155/KPNB1/PHAX/ZC3H11A/SSB/THOC1/HNRNPA2B1/UPF3B/NUP88/UPF2/RANBP2/FXR1/DHX9/SMG1/CKAP5/IWS1/LRPPRC/THOC2/TPR	43
BP	GO:0050658	RNA transport	43/3225	165/18805	0.260606	1.5196	3.04994	0.00249294	0.0297338	0.023733	NXF3/POLDIP3/ALYREF/AAAS/NUP50/NUP160/FYTTD1/SETD2/NUP133/NXT2/HNRNPA1L2/G3BP2/NUP58/NUP153/XPOT/EIF4A3/HNRNPA1/YTHDC1/PNPT1/NCBP2/NCBP1/NUP107/NUP205/FMR1/NUP155/KPNB1/PHAX/ZC3H11A/SSB/THOC1/HNRNPA2B1/UPF3B/NUP88/UPF2/RANBP2/FXR1/DHX9/SMG1/CKAP5/IWS1/LRPPRC/THOC2/TPR	43
BP	GO:0030033	microvillus assembly	8/3225	16/18805	0.5	2.9155	3.48737	0.00258354	0.0305874	0.0244142	FSCN1/RAP2A/ATP8B1/PLD1/TNIK/STK26/RAPGEF2/RAPGEF6	8
BP	GO:1904177	regulation of adipose tissue development	8/3225	16/18805	0.5	2.9155	3.48737	0.00258354	0.0305874	0.0244142	TRPM4/SIRT1/PARP1/PPARG/LPL/PRKAA1/NCOA1/NCOA2	8
BP	GO:0032801	receptor catabolic process	12/3225	30/18805	0.4	2.3324	3.32286	0.00258907	0.0305874	0.0244142	CDK5/MVB12A/CAPN1/PIK3R4/ITCH/SH3GLB1/NEDD4/BECN1/SNX25/DTX3L/KIF16B/MTMR2	12
BP	GO:0034508	centromere complex assembly	12/3225	30/18805	0.4	2.3324	3.32286	0.00258907	0.0305874	0.0244142	CENPC/CENPK/CENPW/CENPN/NASP/RB1/SENP6/KNTC1/MIS12/CENPF/DLGAP5/CENPE	12
BP	GO:2000108	positive regulation of leukocyte apoptotic process	12/3225	30/18805	0.4	2.3324	3.32286	0.00258907	0.0305874	0.0244142	CCL5/CDKN2A/PRELID1/SIRT1/LYN/ANXA1/MEF2C/CD274/NF1/RAPGEF2/PIK3CB/FNIP1	12
BP	GO:0050679	positive regulation of epithelial cell proliferation	54/3225	218/18805	0.247706	1.44438	3.0025	0.00261675	0.030793	0.0245784	CCL5/WNT7A/GATA2/SEMA5A/MIR10A/HLX/EGFL7/MDK/ERBB2/PDGFB/PRKD2/ACVRL1/APLN/FLT4/VEGFB/BAD/VEGFA/VEGFC/NOTCH1/CDH13/WNT3A/HRAS/POLD4/PDCL3/SIRT1/EGF/AGGF1/NRAS/BMPR1A/ITGA4/CYP7B1/TNFAIP3/LAMB1/RBPJ/TGFBR1/ITGB3/KDM5B/CFLAR/WDR48/LAMC1/ATP7A/STXBP4/ADAM17/NF1/EPGN/CTNNB1/AREG/HAS2/RICTOR/FGF7/MIR29A/HIF1A/CLDN1/IGF1	54
BP	GO:0050730	regulation of peptidyl-tyrosine phosphorylation	41/3225	156/18805	0.262821	1.53251	3.03856	0.00262073	0.030793	0.0245784	LRP4/HES1/CD3E/PDGFA/HYAL2/VPS25/NOX4/HAX1/VEGFB/DMTN/VEGFA/CTF1/CASS4/PDCL3/CD36/SOCS5/EGF/FBXW7/ANGPT1/JAK2/PARP9/SNX6/ITGB3/RIPK2/ERBB4/PTPRC/ADAM17/PTPN2/BANK1/IL18/YES1/AREG/PARP14/PTPN11/RICTOR/PIBF1/SOCS4/SAMSN1/EPHA4/FGF7/IGF1	41
BP	GO:0031109	microtubule polymerization or depolymerization	38/3225	142/18805	0.267606	1.56041	3.04976	0.00262131	0.030793	0.0245784	CDH5/TUBG2/PRUNE1/CRYAB/MAPRE3/TPPP3/TPPP/MID1IP1/TUBA1A/CIB1/SKA3/WDR47/DIAPH3/CLASP2/CDK5RAP2/HAUS6/BBOF1/NAV3/MAPRE1/CEP192/NEDD1/FBXO5/CAMSAP2/TAOK1/CLIP1/KIF2A/NIN/PDE4DIP/APC/MAP1B/KIF18A/TPX2/CKAP5/KIF21A/MAP7D3/CKAP2/MET/AKAP9	38
BP	GO:0014909	smooth muscle cell migration	29/3225	101/18805	0.287129	1.67425	3.09115	0.00264687	0.0309456	0.0247002	CCL5/NDRG4/ACE/PDGFA/MDK/PDGFB/AAMP/DDR1/RPS6KB1/DDR2/BMPR1A/MIR223/MEF2C/ITGB3/MAP3K7/ATP7A/MIR221/NF1/NFE2L2/DOCK5/TLR4/DOCK7/HAS2/MDM2/FAT1/ITGA2/PDGFD/IGF1/POSTN	29
BP	GO:0034109	homotypic cell-cell adhesion	29/3225	101/18805	0.287129	1.67425	3.09115	0.00264687	0.0309456	0.0247002	SLC6A4/CCL5/JUP/PEAR1/CSRP1/MYL9/WNT3A/VCL/LYN/CXADR/ENTPD1/JAK2/METAP1/PIK3CG/DSC2/ITGB3/HBB/STXBP3/ANK3/PDGFRA/IL6ST/PIK3CB/DSP/JAK1/MMRN1/RDX/PKP2/DSG2/SLC7A11	29
BP	GO:0051145	smooth muscle cell differentiation	24/3225	79/18805	0.303797	1.77145	3.1261	0.00265916	0.0309456	0.0247002	RAMP2/HEY1/FOXF1/GPER1/TBX2/TMEM204/HEY2/TBX3/HES1/NOTCH4/EFEMP2/PDGFB/OLFM2/VEGFA/NOTCH1/PRDM6/SIRT1/SOD2/MEF2C/PDCD4/MIR221/CTNNB1/ANKRD17/ZEB1	24
BP	GO:0055117	regulation of cardiac muscle contraction	24/3225	79/18805	0.303797	1.77145	3.1261	0.00265916	0.0309456	0.0247002	NOS1/SMAD7/ADRA1A/EHD3/GJA5/JUP/FKBP1B/TRPM4/ATP2A2/CAMK2D/PDE4D/PIK3CG/DSC2/DMD/DLG1/CLIC2/ASPH/DSP/ANK2/PKP2/ACE2/AKAP9/DSG2/HSP90AA1	24
BP	GO:1901568	fatty acid derivative metabolic process	24/3225	79/18805	0.303797	1.77145	3.1261	0.00265916	0.0309456	0.0247002	GGTLC1/HMGCS2/ELOVL1/HPGD/TECR/GGTLC2/HMGCLL1/ABHD16A/PAM/PPT1/ELOVL2/OXCT1/FAR1/ACSL3/SLC27A2/ACSS3/FAR2/ELOVL7/ACAT1/ELOVL6/ACACA/HSD17B4/ACSL4/ACSL1	24
BP	GO:0019079	viral genome replication	34/3225	124/18805	0.274194	1.59882	3.0438	0.00279248	0.0319652	0.025514	IFI27/CCL5/GAS6/BST2/ADARB1/APOBEC3D/IFITM2/NOTCH1/OAS1/PABPC1/YTHDC2/SRPK2/IFIT5/IFIH1/TRIM38/PKN2/EIF2AK4/FAM111A/MIR221/FMR1/DDX5/PIK3C3/DEK/EIF2AK2/HACD3/IFI16/TOP2B/SRPK1/MIR222/DDX3X/SMC5/CXCL8/SMC6/TOP2A	34
BP	GO:0033146	regulation of intracellular estrogen receptor signaling pathway	13/3225	34/18805	0.382353	2.2295	3.26461	0.00279468	0.0319652	0.025514	LBH/WBP2/KANK2/PHB2/STRN3/UFM1/PARP1/BRCA1/CNOT2/CYP7B1/UBA5/CNOT1/UFL1	13
BP	GO:0072132	mesenchyme morphogenesis	19/3225	58/18805	0.327586	1.91016	3.15843	0.00279885	0.0319652	0.025514	HEY1/TMEM100/FOXF1/TBX2/HEY2/TBX3/ACVRL1/HEYL/NOTCH1/ROBO2/WNT3A/ADAMTS5/BMPR1A/SMAD2/RBPJ/TGFBR1/EXOC4/APC/MDM2	19
BP	GO:0035051	cardiocyte differentiation	43/3225	166/18805	0.259036	1.51044	3.00535	0.0028171	0.0319652	0.025514	GPER1/TBX2/EDN1/HEY2/TBX3/ADRA1A/HES1/MAPK3/SOX17/FOLR1/TBX5/NOX4/DLL1/VEGFA/IRX3/EFNB2/EOMES/NOTCH1/WNT3A/CBY1/CXADR/BMPR1A/ZMPSTE24/SEMA3C/AKAP6/RBPJ/MEF2C/AKAP13/ITGB1/HNRNPU/PDCD4/TOMM70/ACADM/VCAM1/PDGFRA/SYNE1/FRS2/CDK1/MIR222/DHX36/COL14A1/IGF1/TTN	43
BP	GO:1902750	negative regulation of cell cycle G2/M phase transition	23/3225	75/18805	0.306667	1.78818	3.11165	0.00282532	0.0319652	0.025514	ETAA1/CCNG1/BRCA1/DTL/RAD17/WEE1/SYF2/ATM/TAOK1/BLM/NAE1/RAD21/CDC6/ATR/CHEK1/TAOK3/USP47/CDK1/TOPBP1/RBBP8/NBN/BRCC3/RAD50	23
BP	GO:0033034	positive regulation of myeloid cell apoptotic process	6/3225	10/18805	0.6	3.4986	3.59569	0.00283116	0.0319652	0.025514	CDKN2A/SIRT1/ANXA1/MEF2C/NF1/PIK3CB	6
BP	GO:0035520	monoubiquitinated protein deubiquitination	6/3225	10/18805	0.6	3.4986	3.59569	0.00283116	0.0319652	0.025514	USP1/USP7/USP9X/USP15/USP47/USP16	6
BP	GO:0035655	interleukin-18-mediated signaling pathway	6/3225	10/18805	0.6	3.4986	3.59569	0.00283116	0.0319652	0.025514	PDGFB/CASP4/CYLD/PIK3R1/IL18/IL18RAP	6
BP	GO:0035907	dorsal aorta development	6/3225	10/18805	0.6	3.4986	3.59569	0.00283116	0.0319652	0.025514	HEY1/DLL4/HEY2/ACVRL1/BMPR1A/RBPJ	6
BP	GO:0036490	regulation of translation in response to endoplasmic reticulum stress	6/3225	10/18805	0.6	3.4986	3.59569	0.00283116	0.0319652	0.025514	NCK1/EIF2AK4/EIF2AK3/DDX3X/EIF2S1/DNAJC3	6
BP	GO:0070203	regulation of establishment of protein localization to telomere	6/3225	10/18805	0.6	3.4986	3.59569	0.00283116	0.0319652	0.025514	CCT4/TERF1/USP7/TCP1/CCT6A/CCT5	6
BP	GO:0071351	cellular response to interleukin-18	6/3225	10/18805	0.6	3.4986	3.59569	0.00283116	0.0319652	0.025514	PDGFB/CASP4/CYLD/PIK3R1/IL18/IL18RAP	6
BP	GO:1902965	regulation of protein localization to early endosome	6/3225	10/18805	0.6	3.4986	3.59569	0.00283116	0.0319652	0.025514	MGAT3/VEGFA/EGF/DTX3L/RDX/ROCK2	6
BP	GO:1902966	positive regulation of protein localization to early endosome	6/3225	10/18805	0.6	3.4986	3.59569	0.00283116	0.0319652	0.025514	MGAT3/VEGFA/EGF/DTX3L/RDX/ROCK2	6
BP	GO:1904869	regulation of protein localization to Cajal body	6/3225	10/18805	0.6	3.4986	3.59569	0.00283116	0.0319652	0.025514	CCT4/CCT8/CCT2/TCP1/CCT6A/CCT5	6
BP	GO:1904871	positive regulation of protein localization to Cajal body	6/3225	10/18805	0.6	3.4986	3.59569	0.00283116	0.0319652	0.025514	CCT4/CCT8/CCT2/TCP1/CCT6A/CCT5	6
BP	GO:1905668	positive regulation of protein localization to endosome	7/3225	13/18805	0.538462	3.13977	3.51123	0.00283405	0.0319652	0.025514	MGAT3/ABHD17A/VEGFA/EGF/DTX3L/RDX/ROCK2	7
BP	GO:0014812	muscle cell migration	32/3225	115/18805	0.278261	1.62254	3.04662	0.00284658	0.0320485	0.0255805	CCL5/NDRG4/ACE/PDGFA/MDK/PDGFB/AAMP/DDR1/RPS6KB1/DDR2/NET1/BMPR1A/ANXA1/MIR223/MEF2C/ITGB3/MAP3K7/ATP7A/MIR221/NF1/NFE2L2/DOCK5/TLR4/DOCK7/HAS2/MDM2/FAT1/ITGA2/PDGFD/IGF1/ROCK1/POSTN	32
BP	GO:0002687	positive regulation of leukocyte migration	40/3225	152/18805	0.263158	1.53448	3.01011	0.00285955	0.0321364	0.0256507	RARRES2/CCL5/GAS6/XCL1/AGER/EDN1/CORO1A/MAPK3/CX3CR1/JAM2/CX3CL1/MDK/RAC2/TNFRSF14/DAPK2/VEGFB/SPN/VEGFA/VEGFC/OXSR1/ITGA4/THBS1/ABL2/IL1R1/ITGB3/MED23/DOCK8/ADAM17/PIK3R1/IL1A/ADAM10/SWAP70/MIA3/MOSPD2/ITGA2/PDGFD/DNM1L/CCL20/CXCL8/SELE	40
BP	GO:0002819	regulation of adaptive immune response	54/3225	219/18805	0.246575	1.43778	2.96479	0.00290523	0.0325909	0.0260134	XCL1/AGER/SMAD7/SECTM1/HLX/CD1C/PKN1/TNFRSF14/FOXJ1/ARID5A/CD1E/TRPM4/SPN/GATA3/NFKBIZ/SIRT1/SOCS5/C3/RC3H2/MSH2/ATAD5/PRKAA1/ANXA1/TNFSF13B/TP53BP1/DENND1B/JAK2/CD226/TNFAIP3/MLH1/MEF2C/IL1R1/HAVCR2/MALT1/CD274/RIPK2/MAP3K7/EIF2AK4/PTPRC/NLRP3/CR1/RIF1/IL18/IL6ST/FBXO38/TFRC/ARG1/PLA2G4A/KMT5B/ZBTB1/SAMSN1/UFL1/OPA1/HSPD1	54
BP	GO:0035909	aorta morphogenesis	14/3225	38/18805	0.368421	2.14827	3.22361	0.00291992	0.0326381	0.0260511	HEY1/DLL4/TBX2/HEY2/HES1/EFEMP2/ACVRL1/EFNB2/NOTCH1/BMPR1A/CHD7/RBPJ/COL3A1/ADAMTS9	14
BP	GO:0071711	basement membrane organization	14/3225	38/18805	0.368421	2.14827	3.22361	0.00291992	0.0326381	0.0260511	RAMP2/SPINT2/DAG1/PLOD3/FLRT2/CTSS/CLASP2/LAMB1/ITGB1/LAMC1/PHLDB2/COL3A1/HMCN1/LAMA2	14
BP	GO:0044319	wound healing, spreading of cells	15/3225	42/18805	0.357143	2.0825	3.19528	0.00297921	0.0330046	0.0263436	WNT7A/ACVRL1/AJUBA/DDR1/RHOC/CD151/PDCD10/FERMT2/CLASP2/ITGB3/ITGB1/MIR221/PHLDB2/ADAM17/ITGAV	15
BP	GO:0060421	positive regulation of heart growth	15/3225	42/18805	0.357143	2.0825	3.19528	0.00297921	0.0330046	0.0263436	TBX2/EDN1/HEY2/TBX5/NOTCH1/ZFPM2/BMPR1A/MIR17HG/AKAP6/RBPJ/MEF2C/ERBB4/CDK1/MIR222/IGF1	15
BP	GO:0090505	epiboly involved in wound healing	15/3225	42/18805	0.357143	2.0825	3.19528	0.00297921	0.0330046	0.0263436	WNT7A/ACVRL1/AJUBA/DDR1/RHOC/CD151/PDCD10/FERMT2/CLASP2/ITGB3/ITGB1/MIR221/PHLDB2/ADAM17/ITGAV	15
BP	GO:1903115	regulation of actin filament-based movement	15/3225	42/18805	0.357143	2.0825	3.19528	0.00297921	0.0330046	0.0263436	TNNC1/GJA5/JUP/TRPM4/ATP2A2/ZEB2/CAMK2D/PDE4D/DSC2/DLG1/DSP/ANK2/PKP2/AKAP9/DSG2	15
BP	GO:2000403	positive regulation of lymphocyte migration	15/3225	42/18805	0.357143	2.0825	3.19528	0.00297921	0.0330046	0.0263436	CCL5/XCL1/CORO1A/JAM2/TNFRSF14/SPN/OXSR1/ITGA4/ABL2/ITGB3/MED23/DOCK8/ADAM17/ADAM10/CCL20	15
BP	GO:0045601	regulation of endothelial cell differentiation	16/3225	46/18805	0.347826	2.02818	3.17649	0.00298598	0.0330208	0.0263566	TMEM100/CLDN5/ATOH8/NOTCH4/MIR10A/CDH5/ACVRL1/VEGFA/NOTCH1/VCL/MIR181B1/CTNNB1/PLCB1/ZEB1/ROCK1/ROCK2	16
BP	GO:0050821	protein stabilization	57/3225	234/18805	0.24359	1.42037	2.94396	0.00302389	0.0333808	0.0266439	WFS1/SMAD7/TSPAN1/SOX17/PIN1/GPIHBP1/CRYAB/TYROBP/CDKN2A/POLR2E/GLMP/FLOT2/PHB2/PDCL3/USP27X/SPAG1/URI1/COG3/UBR4/NAA16/CCT4/CREB1/CCNH/FBXW7/MORC3/PDCD10/USP13/CEP63/TAF1/CCT8/GTPBP4/TRIM44/BBOF1/HSP90AB1/STXBP4/USP7/PIK3R1/RABL3/CCT2/TCP1/CCT6A/SEL1L/HSP90AB3P/USP9X/ANK2/IFT80/NAPG/UFL1/EPHA4/CCT5/MCM8/IGF1/NAA15/RPAP3/HSP90AA2P/HSP90AA1/HSPD1	57
BP	GO:0090287	regulation of cellular response to growth factor stimulus	87/3225	384/18805	0.226562	1.32109	2.89227	0.00310083	0.0341695	0.0272734	SOSTDC1/LTBP4/TMEM204/SMAD6/LRRC32/ITGA3/SMAD7/HES1/MMRN2/MIR10A/CDH5/FAM89B/FOLR1/PIN1/TMEM53/SEMA6A/PPP2R5B/PRKD2/ACVRL1/FZD1/FSTL3/TMEM108/FGF18/ADGRA2/APLN/FKBP8/NRROS/EPN2/VEGFB/ADAMTSL2/DLL1/VEGFA/NKX2-1/FSTL4/VEGFC/NOTCH1/GATA3/PRMT1/RBBP7/ZEB2/SIRT1/NGLY1/ZDHHC17/PPARG/THBS1/BRMS1L/SMAD2/LOX/SDCBP/OFD1/RBPJ/SNX6/MIR142/MIRLET7F1/CTDSPL2/ITGB3/TRIM33/NEDD4/ITGB1/DMD/HSP90AB1/HDAC2/ARID4B/H…	87
BP	GO:0070661	leukocyte proliferation	79/3225	344/18805	0.229651	1.3391	2.8879	0.00321707	0.0353878	0.0282458	CCL5/XCL1/AGER/BST2/LRRC32/CORO1A/ACE/HES1/MAPK3/CD3E/PLA2G5/LST1/CX3CL1/PKN1/ERBB2/TYROBP/RAC2/TNFRSF14/FOXJ1/CDKN2A/FKBP1B/CNN2/SPN/CD22/EFNB1/CD151/CCND3/WNT3A/LIPA/NFKBIZ/LYN/RC3H2/ATAD5/CTPS1/GLMN/ANXA1/NCK1/TNFSF13B/JAK2/ITCH/TNFAIP3/CASP3/MEF2C/SOS2/SOS1/HAVCR2/PIK3CG/MALT1/CD274/DOCK2/MIR181B1/DLG1/RIPK2/DOCK8/MNDA/PTPRC/NF1/ATM/SLC39A10/VCAM1/GPAM/HELLS/IL2RA/PELI1/CTNNB1/TLR4/CR1/IL1A/I…	79
BP	GO:0016241	regulation of macroautophagy	48/3225	191/18805	0.251309	1.46538	2.94113	0.00322494	0.0354118	0.028265	ATP6V0B/MAPK3/CLN3/FEZ1/CDK5/TSPO/FKBP8/CAPN1/KAT5/SESN3/HK2/SIRT1/FBXW7/WAC/RAB3GAP1/VPS13D/BNIP3L/SNX4/PIK3R4/SPTLC1/CASP3/SNX6/C9orf72/SH3GLB1/NEDD4/GNAI3/BECN1/EXOC4/RIPK2/MAP3K7/VPS26A/MTM1/VPS35/PIK3C3/ATP6V1A/SCFD1/EXOC1/TIGAR/PIK3CA/RAB3GAP2/TBK1/ATP6V1D/VPS13C/LRRK2/ATP6V1C1/UFL1/HIF1A/DNM1L	48
BP	GO:0046328	regulation of JNK cascade	37/3225	139/18805	0.266187	1.55214	2.9726	0.00326173	0.0355686	0.0283902	AGER/EDN1/WNT7A/MAP4K2/CD27/FLT4/GADD45B/MAP3K11/HRAS/PRMT1/NAIP/RAP2A/NRK/MAP3K5/RIPK1/ITCH/MAP4K4/SDCBP/MECOM/TNIK/NCOR1/FKTN/PDCD4/RIPK2/ZMYND11/SEMA3A/DNAJA1/CYLD/TLR4/PLCB1/TAOK1/IL1A/HIPK3/TAOK3/RB1CC1/PJA2/ZNF675	37
BP	GO:0016233	telomere capping	11/3225	27/18805	0.407407	2.3756	3.25428	0.00327151	0.0355686	0.0283902	XRCC1/POT1/ERCC4/TERF1/SPDYA/ATM/USP7/TNKS2/PRKDC/NBN/RAD50	11
BP	GO:0035313	wound healing, spreading of epidermal cells	11/3225	27/18805	0.407407	2.3756	3.25428	0.00327151	0.0355686	0.0283902	WNT7A/ACVRL1/AJUBA/FERMT2/CLASP2/ITGB3/ITGB1/MIR221/PHLDB2/ADAM17/ITGAV	11
BP	GO:0071108	protein K48-linked deubiquitination	11/3225	27/18805	0.407407	2.3756	3.25428	0.00327151	0.0355686	0.0283902	OTUB1/USP27X/VCPIP1/OTUD4/USP14/TNFAIP3/USP37/YOD1/USP25/USP34/USP8	11
BP	GO:0003205	cardiac chamber development	44/3225	172/18805	0.255814	1.49165	2.94705	0.00327199	0.0355686	0.0283902	HEY1/DLL4/TNNC1/FOXF1/TBX2/SMAD6/HEY2/SMAD7/TBX3/HES1/GJA5/TBX5/PPP1R13L/FZD1/DHRS3/NDST1/HEYL/FZD2/NOTCH1/ROBO2/GATA3/ZFPM2/AP2B1/BMPR1A/MIR17HG/ZMPSTE24/SEMA3C/CHD7/RBPJ/TGFBR1/MEF2C/SOS1/ADAMTS6/MATR3/DSP/LRP2/HECTD1/ANK2/CNTRL/MDM2/PKP2/FRS2/HIF1A/TRIP11	44
BP	GO:0060537	muscle tissue development	99/3225	446/18805	0.221973	1.29433	2.86206	0.0032735	0.0355686	0.0283902	MYOZ1/HEY1/DLL4/TNNC1/NDRG4/TBX2/TCF21/EDN1/HEY2/SMAD7/TBX3/ADRA1A/SGCG/GJA5/HLX/TBX5/EMD/VAMP5/NR2F2/EFEMP2/PTCH1/PPP1R13L/CDK5/S1PR1/NOX4/HEYL/ELN/DLL1/VEGFA/IRX3/EFNB2/EOMES/NOTCH1/CSRP1/WNT3A/PRMT1/CBY1/RPS6KB1/ZFPM2/CREB1/CDON/SPG11/CXADR/BMPR1A/PRKAA1/SVIL/MIR17HG/ZMPSTE24/ASNSD1/SEMA3C/CHD7/AKAP6/LOX/ZFAND5/KRAS/RBPJ/TGFBR1/MEF2C/AKAP13/POGLUT1/ITGB1/DMD/HNRNPU/ERO1A/TOMM70/DLG1/ACADM/CFLA…	99
BP	GO:0060271	cilium assembly	89/3225	395/18805	0.225316	1.31382	2.86788	0.00330218	0.0358103	0.0285831	TMEM80/EHD3/TMEM216/VANGL2/FOXJ1/RAB17/EHD2/RILP/TMEM138/BBS1/NOTCH1/CDK10/TMEM231/CBY1/NEK1/SPAG1/RAB3IP/WDR44/BBS7/TBC1D30/TBC1D32/IFT88/RP2/KIF27/ABCC4/CFAP221/ACTR3/IQUB/WDR11/EXOC5/ATG3/KIF3A/ACTR2/MKKS/GORAB/OFD1/WDR35/ALPK1/BBOF1/CC2D2A/DNAH5/CEP162/CDKL5/CEP120/CCDC66/DMD/MAPRE1/SNX10/IQCG/ARL13B/BLOC1S6/LIMA1/CEP135/CFAP44/CEP128/CEP83/KIAA0586/CFAP69/DYNC2H1/WDR19/GDI2/CYLD/IFT57/CCDC14…	89
BP	GO:0009791	post-embryonic development	26/3225	89/18805	0.292135	1.70344	3.02637	0.00330725	0.0358103	0.0285831	SCUBE1/PPP1R13L/CSRNP1/VEGFA/GATA3/MORC3/RC3H2/SOD2/SMAD2/JAK2/SEMA3C/ASH1L/TGFBR1/ACO1/KDM5B/ACADM/ATM/SCN9A/VPS54/GIGYF2/CCDC47/ARID5B/IREB2/TIPARP/ZFX/ATRX	26
BP	GO:0002275	myeloid cell activation involved in immune response	28/3225	98/18805	0.285714	1.666	3.00741	0.00335392	0.0362526	0.0289361	DNASE1L3/FOXF1/FCER1A/GATA2/VAMP2/UNC13D/CX3CR1/IFI35/TYROBP/RAC2/SCNN1B/PTGDS/S100A13/LAT/FCER1G/SNAP23/LYN/RABGEF1/SNX4/VAMP7/HAVCR2/PIK3CG/SUCNR1/DOCK2/STXBP3/CD84/FER/IL13RA2	28
BP	GO:0043244	regulation of protein-containing complex disassembly	35/3225	130/18805	0.269231	1.56989	2.96644	0.00339015	0.0365807	0.029198	SEMA5A/CLN3/DMTN/MID1IP1/CIB1/SPTAN1/SCIN/WDR47/SVIL/TMOD2/OGFOD1/ZMPSTE24/DIAPH3/CLASP2/CAPZA2/BBOF1/GSPT1/NAV3/LIMA1/ADD3/CAMSAP2/TAOK1/ASPH/SWAP70/PIK3CA/RDX/APC/MAP1B/IRAK3/SETX/TPX2/TWF1/KIF21A/CKAP2/EPS8	35
BP	GO:0003184	pulmonary valve morphogenesis	9/3225	20/18805	0.45	2.62395	3.3059	0.00345999	0.0368868	0.0294424	HEY1/SMAD6/HEY2/GJA5/HEYL/NOTCH1/ROBO2/ADAMTS5/SMAD2	9
BP	GO:0003215	cardiac right ventricle morphogenesis	9/3225	20/18805	0.45	2.62395	3.3059	0.00345999	0.0368868	0.0294424	HEY2/PPP1R13L/NOTCH1/GATA3/ZFPM2/BMPR1A/MIR17HG/SEMA3C/CHD7	9
BP	GO:0008334	histone mRNA metabolic process	9/3225	20/18805	0.45	2.62395	3.3059	0.00345999	0.0368868	0.0294424	EXOSC4/CPSF2/ZNF473/NCBP2/NCBP1/ATM/CPSF3/SSB/XRN1	9
BP	GO:0035455	response to interferon-alpha	9/3225	20/18805	0.45	2.62395	3.3059	0.00345999	0.0368868	0.0294424	GAS6/BST2/IFITM2/GATA3/OAS1/KLHL20/IFNAR1/EIF2AK2/TPR	9
BP	GO:0060749	mammary gland alveolus development	9/3225	20/18805	0.45	2.62395	3.3059	0.00345999	0.0368868	0.0294424	FOXF1/HOXA5/DDR1/VEGFA/PHB2/EGF/ERBB4/AREG/HIF1A	9
BP	GO:0061377	mammary gland lobule development	9/3225	20/18805	0.45	2.62395	3.3059	0.00345999	0.0368868	0.0294424	FOXF1/HOXA5/DDR1/VEGFA/PHB2/EGF/ERBB4/AREG/HIF1A	9
BP	GO:1903428	positive regulation of reactive oxygen species biosynthetic process	9/3225	20/18805	0.45	2.62395	3.3059	0.00345999	0.0368868	0.0294424	CYBA/TLR6/SLC5A3/CD36/FAS/SOD2/CLCN3/RAB27A/TLR4	9
BP	GO:0032869	cellular response to insulin stimulus	62/3225	260/18805	0.238462	1.39047	2.88449	0.00347155	0.0369468	0.0294903	RARRES2/FGFR4/HMGCS2/TIE1/MAPK3/VAMP2/ERBB2/PDK2/PLA2G1B/DDR1/FLT4/SLC2A8/RELA/HDAC5/HRAS/RPS6KB1/SESN3/SIRT1/APPL1/DDR2/PARP1/PPARG/PDE3B/MERTK/PRKAA1/EPHA3/NCOA1/NCK1/NCOA2/STAT1/C2CD5/SOS2/SOS1/SYAP1/FLT1/DENND4C/CFLAR/ERBB4/GCLC/STXBP4/RB1/PTPN2/ZNF106/PDGFRA/KBTBD2/PIK3R1/PRKDC/PTPN11/PIK3CA/CUL3/APC/ATP2B1/PHIP/PIK3C2A/FER/MYO5A/EPHA4/IDE/NCL/MET/OSBPL8/USO1	62
BP	GO:0043401	steroid hormone receptor signaling pathway	36/3225	135/18805	0.266667	1.55494	2.94404	0.00355676	0.0377727	0.0301495	LBH/GPER1/TCF21/RXRG/WBP2/PKN1/KANK2/TADA3/HEYL/RXRB/PHB2/STRN3/SIRT1/UFM1/RNF14/PARP1/BRCA1/NCOA1/CNOT2/JAK2/CYP7B1/KDM4C/UBA5/NCOR1/TAF7/NEDD4/KDM3A/NCOA4/DDX5/DNAJA1/CNOT1/UBR5/UFL1/RNF6/CLOCK/TMF1	36
BP	GO:0032607	interferon-alpha production	12/3225	31/18805	0.387097	2.25716	3.18714	0.00357342	0.0377727	0.0301495	SETD2/STAT1/IFIH1/HAVCR2/RIPK2/TLR4/CHUK/TBK1/DHX9/DDX3X/DHX36/HSPD1	12
BP	GO:0032647	regulation of interferon-alpha production	12/3225	31/18805	0.387097	2.25716	3.18714	0.00357342	0.0377727	0.0301495	SETD2/STAT1/IFIH1/HAVCR2/RIPK2/TLR4/CHUK/TBK1/DHX9/DDX3X/DHX36/HSPD1	12
BP	GO:0045070	positive regulation of viral genome replication	12/3225	31/18805	0.387097	2.25716	3.18714	0.00357342	0.0377727	0.0301495	CCL5/ADARB1/NOTCH1/PABPC1/SRPK2/TRIM38/PKN2/HACD3/TOP2B/SRPK1/DDX3X/TOP2A	12
BP	GO:0010883	regulation of lipid storage	18/3225	55/18805	0.327273	1.90833	3.06924	0.00361481	0.0381455	0.030447	HILPDA/SCARB1/NR1H2/CD36/NFKB1/SIRT1/FBXW7/C3/PPARG/LPL/ITGB3/MSR1/PTPN2/TTC39B/OSBPL11/ITGAV/PLIN2/OSBPL8	18
BP	GO:0014910	regulation of smooth muscle cell migration	27/3225	94/18805	0.287234	1.67486	2.98427	0.00362137	0.03815	0.0304506	CCL5/NDRG4/ACE/PDGFA/MDK/PDGFB/RPS6KB1/DDR2/BMPR1A/MIR223/MEF2C/ITGB3/MAP3K7/ATP7A/MIR221/NF1/NFE2L2/DOCK5/TLR4/DOCK7/HAS2/MDM2/FAT1/ITGA2/PDGFD/IGF1/POSTN	27
BP	GO:1905475	regulation of protein localization to membrane	49/3225	197/18805	0.248731	1.45035	2.89096	0.00366797	0.0385363	0.030759	GPER1/RAMP3/ITGA3/LRP4/CLN3/DAG1/ERBB2/PKDCC/SLC51B/CDK5/RHOG/TMEM108/ABI3/LDLRAP1/DMTN/CIB1/WNT3A/HRAS/CDH2/SLC5A3/APPL1/RAP1A/EFCAB7/CAMK2D/EPHA3/VTI1B/MIR223/AKAP5/NGDN/C2CD5/ITGB1/DLG1/WNK3/PPFIA1/ACSL3/CNST/LZTFL1/EPB41L3/ANK3/RAB11FIP2/PIK3R1/ATP2C1/ADAM10/PIK3CA/AGR2/TNFAIP6/PLS1/CLTC/SLC7A11	49
BP	GO:0006997	nucleus organization	40/3225	154/18805	0.25974	1.51455	2.91703	0.00367042	0.0385363	0.030759	GPER1/EMD/CDKN2A/DMPK/PYGO2/SUN2/KAT5/VPS4B/SIRT1/POLR1B/VRK1/SRPK2/ZMPSTE24/NUP133/NUP153/RRN3/KDM3A/SERBP1/UBXN2B/NUP107/CFAP44/NUP205/CHMP2B/PITPNB/NUP155/NOLC1/CCDC146/GOLM1/SMARCA5/USPL1/BROX/ATR/CHEK1/SYNE1/FXR1/CDK1/SRPK1/PSME4/TMF1/TPR	40
BP	GO:0010594	regulation of endothelial cell migration	57/3225	236/18805	0.241525	1.40834	2.87201	0.00368197	0.0385925	0.0308038	DLL4/EDN1/RRAS/WNT7A/GATA2/ATOH8/SVBP/SEMA5A/MMRN2/MIR10A/SCARB1/NR2F2/PDGFB/PRKD2/ACVRL1/JUP/RGCC/AAMP/RHOB/FGF18/ADGRA2/FLT4/PATZ1/VEGFA/VEGFC/NOTCH1/GATA3/HDAC5/CIB1/SIRT1/EGF/FBXW7/PPARG/ANGPT1/PDCD10/ANXA1/THBS1/MEF2C/KRIT1/MIRLET7F1/PIK3CG/ITGB3/MIR221/ADAM17/NF1/NFE2L2/PIK3CB/PTGS2/MMRN1/SP100/PIK3C2A/MIR29A/HIF1A/ADAMTS9/MET/ROCK2/ANGPT2	57
BP	GO:0009410	response to xenobiotic stimulus	100/3225	453/18805	0.220751	1.2872	2.81511	0.00372516	0.0389795	0.0311127	SLC6A4/HMGCS2/GRIA1/GAS6/EDN1/ITGA3/NOS1/KCNK3/SLCO1A2/ACE/ADRA1A/SULT1A2/RORC/VKORC1/SLC29A1/CYP2F1/XRCC1/SCNN1B/COMT/PTCH1/SULT1C4/SULT1A1/FZD1/TSPO/SMPD1/HSD11B2/GUK1/VEGFC/ROGDI/RELA/GATA3/HDAC5/LRP8/LIPA/RPS6KB1/NFKBIZ/CREB1/RAP2A/CCNT1/LYN/KCNQ3/GNPAT/ABCC4/OXSR1/CTPS1/PRKAA1/COL1A1/NCEH1/SOD2/HADHA/THBS1/STAT1/SEMA3C/LOX/CASP3/TERF1/MEF2C/GCLM/RORA/ITGB3/ABCD3/BECN1/HDAC2/BLOC1S6/SULT1B1/A…	100
BP	GO:0007019	microtubule depolymerization	17/3225	51/18805	0.333333	1.94367	3.07018	0.00373196	0.0389853	0.0311173	MID1IP1/CIB1/WDR47/DIAPH3/CLASP2/BBOF1/NAV3/CAMSAP2/TAOK1/KIF2A/APC/MAP1B/KIF18A/TPX2/CKAP5/KIF21A/CKAP2	17
BP	GO:0000038	very long-chain fatty acid metabolic process	13/3225	35/18805	0.371429	2.1658	3.14075	0.00375775	0.0391233	0.0312275	ACOT1/ELOVL1/ACOT2/TECR/ACOT4/ELOVL2/ABCD3/SLC27A2/ELOVL7/ELOVL6/HACD3/HSD17B4/ACSL1	13
BP	GO:0000462	maturation of SSU-rRNA from tricistronic rRNA transcript (SSU-rRNA, 5.8S rRNA, LSU-rRNA)	13/3225	35/18805	0.371429	2.1658	3.14075	0.00375775	0.0391233	0.0312275	RPS21/UTP4/NOL10/RRS1/UTP6/NGDN/TSR1/UTP3/BMS1/UTP23/HEATR1/UTP20/WDR43	13
BP	GO:0010824	regulation of centrosome duplication	16/3225	47/18805	0.340426	1.98502	3.07616	0.00381793	0.0396835	0.0316746	VPS4B/SIRT1/BRCA1/CDK5RAP2/SASS6/NPM1/CEP120/CHMP2B/SPICE1/STIL/ALMS1/PLK4/CEP295/CHORDC1/GEN1/ROCK2	16
BP	GO:0051057	positive regulation of small GTPase mediated signal transduction	21/3225	68/18805	0.308824	1.80075	3.0096	0.00384616	0.0398653	0.0318197	LRP4/ERBB2/ARRB1/TNS3/NOTCH1/CDON/NET1/FERMT2/MAP4K4/KRAS/SOS2/AKAP13/SOS1/PIK3CG/CDKL5/COL3A1/PIK3CB/ITGAV/SHOC2/FXR1/IGF1	21
BP	GO:0043277	apoptotic cell clearance	15/3225	43/18805	0.348837	2.03407	3.08853	0.00386103	0.0398653	0.0318197	GAS6/FCN3/SCARB1/TYROBP/PEAR1/MFGE8/CD36/C3/SPG11/MERTK/ANXA1/THBS1/ITGB3/BECN1/ITGAV	15
BP	GO:0060412	ventricular septum morphogenesis	15/3225	43/18805	0.348837	2.03407	3.08853	0.00386103	0.0398653	0.0318197	HEY1/HEY2/SMAD7/TBX3/HES1/FZD1/HEYL/FZD2/NOTCH1/ROBO2/ZFPM2/BMPR1A/MIR17HG/RBPJ/TGFBR1	15
BP	GO:0090504	epiboly	15/3225	43/18805	0.348837	2.03407	3.08853	0.00386103	0.0398653	0.0318197	WNT7A/ACVRL1/AJUBA/DDR1/RHOC/CD151/PDCD10/FERMT2/CLASP2/ITGB3/ITGB1/MIR221/PHLDB2/ADAM17/ITGAV	15
BP	GO:0048010	vascular endothelial growth factor receptor signaling pathway	30/3225	108/18805	0.277778	1.61972	2.93853	0.00388823	0.0400797	0.0319908	FGFR4/TIE1/TMEM204/CLEC14A/MMRN2/MIR10A/ERBB2/PRKD2/FGF18/DDR1/FLT4/EPN2/VEGFB/DLL1/VEGFA/VEGFC/SLC31A1/DDR2/MERTK/EPHA3/FLT1/ITGB3/NEDD4/ERBB4/PDGFRA/MMRN1/SULF1/EPHA4/HIF1A/MET	30
BP	GO:1902749	regulation of cell cycle G2/M phase transition	33/3225	122/18805	0.270492	1.57724	2.91018	0.00402292	0.0413995	0.0330442	ING4/CDK10/VPS4B/ETAA1/CCNG1/ATAD5/BRCA1/DTL/NPM1/RAD17/WEE1/SYF2/RRM2B/ATM/KIF14/FBXO5/TAOK1/BLM/NAE1/RAD21/CDC6/ATR/CHEK1/TAOK3/RRM1/USP47/CDK1/CENPF/TOPBP1/RBBP8/NBN/BRCC3/RAD50	33
BP	GO:0002320	lymphoid progenitor cell differentiation	10/3225	24/18805	0.416667	2.42959	3.18833	0.00411575	0.0420767	0.0335848	HES1/NOTCH1/GATA3/NUDT21/SOS2/SOS1/LIG4/PRKDC/FNIP1/ZBTB1	10
BP	GO:0003177	pulmonary valve development	10/3225	24/18805	0.416667	2.42959	3.18833	0.00411575	0.0420767	0.0335848	HEY1/SMAD6/HEY2/GJA5/HEYL/NOTCH1/ROBO2/ADAMTS5/SMAD2/RBPJ	10
BP	GO:0032528	microvillus organization	10/3225	24/18805	0.416667	2.42959	3.18833	0.00411575	0.0420767	0.0335848	FSCN1/RAP2A/ATP8B1/PLD1/TNIK/STK26/RAPGEF2/PTPN11/RAPGEF6/PLS1	10
BP	GO:0048015	phosphatidylinositol-mediated signaling	10/3225	24/18805	0.416667	2.42959	3.18833	0.00411575	0.0420767	0.0335848	PIK3C2B/RPS6KB1/PIK3CG/PLCH1/PLCB4/PIK3C3/PLCB1/PIK3CB/PIK3CA/PIK3C2A	10
BP	GO:0006895	Golgi to endosome transport	8/3225	17/18805	0.470588	2.744	3.27294	0.00415205	0.0423088	0.0337701	AP4M1/KLHL20/AP1AR/EPS15/MON2/KIF16B/VPS13A/VPS13C	8
BP	GO:0034134	toll-like receptor 2 signaling pathway	8/3225	17/18805	0.470588	2.744	3.27294	0.00415205	0.0423088	0.0337701	CYBA/TLR6/LYN/TNFAIP3/RIPK2/TLR1/TLR2/PJA2	8
BP	GO:0001894	tissue homeostasis	64/3225	272/18805	0.235294	1.372	2.81166	0.00419412	0.042598	0.0340009	PRDX5/CLDN5/CORO1A/GATA2/TMEM119/JAM2/CDH5/LDB1/LTBP3/ESAM/RAC2/S1PR1/NOX4/VEGFA/BBS1/NOTCH1/TUBA1A/LIPA/NFKBIZ/SLC12A2/ZEB2/VCL/USP45/ANGPT1/CXADR/GCNT2/MKKS/TNFAIP3/KRAS/FH/ITGB3/ITGB1/CCDC66/DMD/CLCN3/NT5E/CTSK/SNX10/LCA5/WNK3/LAMC1/COL3A1/NF1/RB1/VPS54/GIGYF2/CTNNB1/TLR4/IQCB1/CD2AP/ACACA/PTPN11/ADGRV1/PTGS2/TFRC/CD38/IFT80/VPS13B/ZNF675/COL14A1/CLDN1/LAMA2/SPP1/VSIG1	64
BP	GO:0060249	anatomical structure homeostasis	64/3225	272/18805	0.235294	1.372	2.81166	0.00419412	0.042598	0.0340009	PRDX5/CLDN5/CORO1A/GATA2/TMEM119/JAM2/CDH5/LDB1/LTBP3/ESAM/RAC2/S1PR1/NOX4/VEGFA/BBS1/NOTCH1/TUBA1A/LIPA/NFKBIZ/SLC12A2/ZEB2/VCL/USP45/ANGPT1/CXADR/GCNT2/MKKS/TNFAIP3/KRAS/FH/ITGB3/ITGB1/CCDC66/DMD/CLCN3/NT5E/CTSK/SNX10/LCA5/WNK3/LAMC1/COL3A1/NF1/RB1/VPS54/GIGYF2/CTNNB1/TLR4/IQCB1/CD2AP/ACACA/PTPN11/ADGRV1/PTGS2/TFRC/CD38/IFT80/VPS13B/ZNF675/COL14A1/CLDN1/LAMA2/SPP1/VSIG1	64
BP	GO:0035023	regulation of Rho protein signal transduction	25/3225	86/18805	0.290698	1.69506	2.93925	0.00420955	0.0426851	0.0340704	ITGA3/RASIP1/DOCK6/STARD8/ERBB2/ARRB1/KANK2/EPS8L2/CCDC125/NET1/FERMT2/ABL2/MIR223/AKAP13/ITGB1/DOCK8/COL3A1/DOCK9/DOCK7/CUL3/FXR1/DOCK11/EPS8/MET/DOCK10	25
BP	GO:0030183	B cell differentiation	37/3225	141/18805	0.262411	1.53012	2.87468	0.00422227	0.0427445	0.0341178	MFNG/IRF2BP2/CD27/ITM2A/BAD/CMTM7/DLL1/IL2RG/LFNG/HDAC5/NFKBIZ/MSH2/DCLRE1C/MIR17HG/ITGA4/TNFSF13B/RBPJ/MALT1/ITGB1/PTPRC/ADAM17/ATM/PTPN2/VCAM1/PPP2R3C/CYLD/PIK3R1/CR1/PHF14/RABL3/PRKDC/EZH2/FNIP1/ZBTB1/TOP2B/DOCK11/DOCK10	37
BP	GO:0035264	multicellular organism growth	41/3225	160/18805	0.25625	1.4942	2.85617	0.00427189	0.0431066	0.0344069	ADRB1/HOXA5/PLAC8/PKDCC/ADARB1/SCNN1B/COMT/PTCH1/PPP1R13L/FKBP8/AAAS/KLF2/CREB1/RC3H2/RASAL2/ZMPSTE24/XRCC2/WDR11/CHD7/MKKS/SOS1/RBBP6/BLOC1S6/WDR48/COL3A1/ATM/TBL1XR1/GPAM/GIGYF2/PALB2/STIL/ARID5B/PTPN11/PIK3CA/IFT80/VPS13B/VPS13A/NIPBL/ZFX/PLS1/ATRX	41
BP	GO:0044839	cell cycle G2/M phase transition	41/3225	160/18805	0.25625	1.4942	2.85617	0.00427189	0.0431066	0.0344069	ING4/CDK10/VPS4B/ETAA1/CCNG1/ATAD5/BRCA1/MASTL/DTL/NPM1/RAD17/WEE1/SYF2/RRM2B/ATM/CCNA2/KIF14/NDC80/FBXO5/PLCB1/MELK/TAOK1/BLM/CCNB2/ABCB1/TAF2/NAE1/RAD21/CDC6/ATR/CHEK1/TAOK3/RRM1/USP47/CDK1/CENPF/TOPBP1/RBBP8/NBN/BRCC3/RAD50	41
BP	GO:0000079	regulation of cyclin-dependent protein serine/threonine kinase activity	19/3225	60/18805	0.316667	1.84649	2.98785	0.00428331	0.0431519	0.034443	NR2F2/MAPRE3/CDKN2A/RGCC/CCND3/CCNT1/CCNG1/GTPBP4/CDKN3/BCCIP/ADAM17/CCNT2/BLM/GTF2H1/CCNE2/APC/CDC6/IPO7/IPO5	19
BP	GO:0032956	regulation of actin cytoskeleton organization	79/3225	348/18805	0.227011	1.32371	2.7731	0.00441271	0.0443837	0.0354262	EDN1/BST2/CORO1A/SEMA5A/FAM107A/PDGFA/CX3CL1/KANK3/ESAM/RAC2/SSH3/FSCN1/CORO2B/SYNPO/RGCC/RHOF/RHOG/SHANK3/RNH1/S1PR1/RHOC/KANK2/HAX1/DMTN/ELN/CELSR1/ARAP3/EVL/CDK10/ARHGEF15/HRAS/SPTAN1/STAU2/SCIN/AP1AR/EPHA3/SVIL/TMOD2/FERMT2/ABL2/RND3/NCK1/CLASP2/MKKS/TGFBR1/AKAP13/CAPZA2/C9orf72/ITGB3/DLG1/PPFIA1/LIMA1/PHLDB2/ADD3/RASA1/ARAP2/ARHGAP18/PDGFRA/NCKAP1/PIK3R1/CD2AP/TAOK1/IL1A/FMN1/SWAP70/PIK3CA/R…	79
BP	GO:0006473	protein acetylation	18/3225	56/18805	0.321429	1.87425	2.9809	0.00448825	0.0449981	0.0359166	HINT2/ING4/ARID5A/KAT5/NAA16/SIRT1/PRKAA1/HDAC2/KAT6A/ESCO1/NAA50/TAOK1/HAT1/DDX3X/ESCO2/CEP295/CLOCK/NAA15	18
BP	GO:0046854	phosphatidylinositol phosphate biosynthetic process	18/3225	56/18805	0.321429	1.87425	2.9809	0.00448825	0.0449981	0.0359166	EFR3B/PIK3C2B/PIK3R4/PIK3CG/INPP4B/EFR3A/BECN1/ATM/PIP5K1B/FIG4/PIK3C3/PIK3R1/PIK3CB/PIKFYVE/PIK3CA/IMPA1/PIK3C2A/SMG1	18
BP	GO:0061572	actin filament bundle organization	43/3225	170/18805	0.252941	1.4749	2.82989	0.00450302	0.0450737	0.0359769	FAM107A/CX3CL1/FSCN1/CORO2B/SYNPO/RGCC/SHANK3/ARRB1/S1PR1/RHOC/DMTN/ELN/MYL9/EVL/ARHGEF15/MARCKS/ZEB2/FERMT2/DIAPH3/CLASP2/MKKS/TGFBR1/BLOC1S6/PPFIA1/LIMA1/SHTN1/PHLDB2/LCP1/PIK3R1/MYO1B/PLS3/SWAP70/CUL3/RDX/ALMS1/CALD1/PLS1/HSP90B1/EPS8/MET/CCDC88A/ROCK1/ROCK2	43
BP	GO:0044782	cilium organization	94/3225	425/18805	0.221176	1.28968	2.7482	0.00453975	0.0453684	0.0362122	TMEM80/EHD3/TMEM216/VANGL2/FOXJ1/RAB17/EHD2/RILP/TMEM138/BBS1/NOTCH1/CDK10/TMEM231/RRP7A/CBY1/NEK1/SPAG1/RAB3IP/WDR44/BBS7/KIFAP3/TBC1D30/TBC1D32/IFT88/RP2/KIF27/ABCC4/CFAP221/ACTR3/IQUB/WDR11/EXOC5/ATG3/KIF3A/ACTR2/MKKS/GORAB/OFD1/CEP78/WDR35/ALPK1/BBOF1/CC2D2A/TTC17/DNAH5/CEP162/CDKL5/CEP120/CCDC66/DMD/MAPRE1/SNX10/LCA5/IQCG/ARL13B/BLOC1S6/LIMA1/CEP135/CFAP44/CEP128/CEP83/KIAA0586/CFAP69/DYNC2H…	94
BP	GO:0034976	response to endoplasmic reticulum stress	66/3225	283/18805	0.233216	1.35988	2.77533	0.00458676	0.0457647	0.0365285	WFS1/TMEM258/RHBDD2/MAN1C1/NR1H2/TMUB2/DNAJB2/UBXN6/BBS1/MARCKS/JUN/ATP2A3/ATP2A2/SIRT1/UFM1/ERP44/MAP3K5/UBXN8/ERLEC1/USP13/THBS1/NCK1/ERLIN1/USP14/AIFM1/UBA5/TMTC3/STT3B/PSMC6/PMAIP1/PDIA6/CANX/ERO1A/AFF4/PARP8/MAN1A2/UBE4A/EIF2AK4/CASP4/UGGT2/YOD1/ATF6/NFE2L2/PTPN2/EDEM3/USP25/PIK3R1/UGGT1/CCDC47/SEL1L/CREBRF/EIF2AK3/EIF2AK2/CFTR/HSPA5/AGR2/UBXN4/LRRK2/UFL1/DNAJC10/DDX3X/HSP90B1/EIF2S1/DNAJC3/…	66
BP	GO:0002695	negative regulation of leukocyte activation	50/3225	204/18805	0.245098	1.42917	2.80402	0.00459454	0.045769	0.0365319	GPER1/XCL1/LRRC32/SMAD7/CST7/PLA2G5/HLX/LST1/CX3CL1/MDK/PKN1/ERBB2/MICA/TYROBP/TNFRSF14/FOXJ1/CDKN2A/SPN/SOCS5/LYN/RC3H2/MERTK/GLMN/RABGEF1/ANXA1/ITCH/TNFAIP3/CASP3/HAVCR2/CD274/CNR1/FGL2/ADGRF5/DLG1/CD84/MNDA/PTPRC/ATM/PTPN2/IL2RA/PELI1/BANK1/CR1/PTPN11/ARG1/PIBF1/FER/SAMSN1/UFL1/PLA2G2A	50
BP	GO:0030879	mammary gland development	36/3225	137/18805	0.262774	1.53224	2.8446	0.00461102	0.0458598	0.0366044	SOSTDC1/LBH/FOXF1/TBX2/HOXA5/TBX3/NOTCH4/RXFP1/SLC29A1/LRP5/ORAI1/PTCH1/DDR1/APLN/PYGO2/NRG3/VEGFA/CAPN1/USF2/GATA3/WNT3A/PHB2/ARHGAP5/HK2/NFKB1/EGF/CREB1/NCOA1/JAK2/KDM5B/ERBB4/ATP7A/BRCA2/AREG/HIF1A/ITGA2	36
BP	GO:0018105	peptidyl-serine phosphorylation	37/3225	142/18805	0.260563	1.51935	2.82629	0.00478642	0.0470652	0.0375666	PRKD2/CDK5/DMTN/WNT3A/RPS6KB1/MORC3/CAMK2D/RIPK1/PDCD10/SRPK2/TAF1/NCK1/CAB39/PDE4D/TGFBR1/FNIP2/DMD/MAP3K13/RIPK2/ATM/RPS6KA3/DOCK7/PIKFYVE/PRKDC/EIF2AK3/TFRC/FNIP1/RICTOR/TBK1/ATR/HIPK3/LRRK2/TOP1/CDK1/SMG1/AKAP9/ROCK1	37
BP	GO:0043254	regulation of protein-containing complex assembly	95/3225	431/18805	0.220418	1.28526	2.72571	0.00481518	0.0470652	0.0375666	CORO1A/HES1/RASIP1/CDH5/KANK3/PRUNE1/CRYAB/ESAM/NR1H2/SSH3/FSCN1/PPP2R5B/MAPRE3/ABHD17A/ZDHHC1/TPPP3/AJUBA/RHOC/KANK2/HAX1/TPPP/DMTN/ELN/VEGFA/EVL/TLR6/SPTAN1/CD36/STXBP5/SCIN/SVIL/TMOD2/FERMT2/NCK1/PPP2CA/GBP2/CLASP2/MKKS/HSPA8/CDK5RAP2/TERF1/HAUS6/CAPZA2/PSMC6/GBP5/UBLCP1/FNIP2/SH3GLB1/NAV3/MAPRE1/DLG1/SAR1B/BIRC2/ATM/LCP1/KIF14/RB1/ADD3/RASA1/ARHGAP18/VPS35/NCKAP1/TLR4/SENP6/CAMSAP2/MPP7/CLIP1…	95
BP	GO:0045292	mRNA cis splicing, via spliceosome	16/3225	48/18805	0.333333	1.94367	2.97828	0.00483082	0.0470652	0.0375666	RNVU1-1/RNVU1-15/RNU4ATAC/RNU11/RNVU1-6/SNRPC/RNU6ATAC/PSIP1/DDX23/SDE2/SNRNP200/PRPF39/NCBP2/WBP4/UPF3B/PRPF40A	16
BP	GO:0098534	centriole assembly	16/3225	48/18805	0.333333	1.94367	2.97828	0.00483082	0.0470652	0.0375666	VPS4B/BRCA1/CEP63/CDK5RAP2/SASS6/NPM1/CEP120/CEP192/CEP135/SPICE1/CEP152/STIL/ALMS1/PLK4/CEP295/CCP110	16
BP	GO:0002467	germinal center formation	7/3225	14/18805	0.5	2.9155	3.26196	0.00483418	0.0470652	0.0375666	UNC13D/PKN1/FOXJ1/TNFSF13B/TNFAIP3/MEF2C/ADAM17	7
BP	GO:0003222	ventricular trabecula myocardium morphogenesis	7/3225	14/18805	0.5	2.9155	3.26196	0.00483418	0.0470652	0.0375666	DLL4/HEY2/NOTCH1/BMPR1A/CHD7/RBPJ/TGFBR1	7
BP	GO:0006177	GMP biosynthetic process	7/3225	14/18805	0.5	2.9155	3.26196	0.00483418	0.0470652	0.0375666	APRT/PAICS/GART/ATIC/PPAT/ADK/GMPS	7
BP	GO:0046655	folic acid metabolic process	7/3225	14/18805	0.5	2.9155	3.26196	0.00483418	0.0470652	0.0375666	FOLR1/SLC19A1/MTHFD2L/SLC25A32/MTRR/ALDH1L2/MTHFD2	7
BP	GO:1904353	regulation of telomere capping	7/3225	14/18805	0.5	2.9155	3.26196	0.00483418	0.0470652	0.0375666	XRCC1/ERCC4/ATM/USP7/TNKS2/NBN/RAD50	7
BP	GO:1904814	regulation of protein localization to chromosome, telomeric region	7/3225	14/18805	0.5	2.9155	3.26196	0.00483418	0.0470652	0.0375666	CCT4/TERF1/USP7/TCP1/CCT6A/CCT5/GNL3	7
BP	GO:1905666	regulation of protein localization to endosome	7/3225	14/18805	0.5	2.9155	3.26196	0.00483418	0.0470652	0.0375666	MGAT3/ABHD17A/VEGFA/EGF/DTX3L/RDX/ROCK2	7
BP	GO:1990173	protein localization to nucleoplasm	7/3225	14/18805	0.5	2.9155	3.26196	0.00483418	0.0470652	0.0375666	CCT4/CCT8/DKC1/CCT2/TCP1/CCT6A/CCT5	7
BP	GO:0010575	positive regulation of vascular endothelial growth factor production	12/3225	32/18805	0.375	2.18663	3.05653	0.00483806	0.0470652	0.0375666	FLT4/RELA/C3/BRCA1/RORA/IL1A/IL6ST/PTGS2/EIF2AK3/SULF1/HIF1A/C5	12
BP	GO:0060045	positive regulation of cardiac muscle cell proliferation	12/3225	32/18805	0.375	2.18663	3.05653	0.00483806	0.0470652	0.0375666	TBX2/HEY2/TBX5/NOTCH1/ZFPM2/BMPR1A/MIR17HG/RBPJ/MEF2C/ERBB4/CDK1/MIR222	12
BP	GO:0006790	sulfur compound metabolic process	75/3225	329/18805	0.227964	1.32926	2.74117	0.00486931	0.0472946	0.0377496	GGTLC1/HMGCS2/GSTM5/SULT2B1/MRI1/SULT1A2/HYAL1/ACOT1/MGST2/ELOVL1/ACOT2/ACOT8/PDK2/TECR/SULT1C4/SULT1A1/NOX4/B3GAT3/TPST2/FMO3/GGTLC2/DCAKD/NDST1/AAAS/HAGH/NDST2/CHST1/ACOT4/IDUA/MTR/GLCE/MTHFD2L/CSGALNACT2/BAAT/SOD2/SUCLG2/PPT1/GCLM/ELOVL2/MCCC1/MTRR/MTHFD1/DSE/AHCYL2/FAR1/SULT1B1/ACSL3/GCLC/SLC27A2/NFE2L2/AHCYL1/FAR2/GPAM/ELOVL7/CTNNB1/ACAT1/HMGCS1/ELOVL6/PTER/FMO1/ACACA/AASS/UGDH/HMGCR/VNN1/HS…	75
BP	GO:0051302	regulation of cell division	47/3225	190/18805	0.247368	1.44241	2.78852	0.00487683	0.0472946	0.0377496	LBH/SUSD2/SOX17/PIN1/PDGFA/MDK/PDGFB/PTCH1/VEGFB/TADA3/DLL1/VEGFA/VEGFC/CDK2AP2/CIB1/PDGFC/SETD2/SVIL/NCOA3/PIK3R4/MLLT3/SH3GLB1/MAP9/BECN1/PKN2/KIF14/PIK3C3/RACGAP1/BRCA2/BLM/IL1A/YME1L1/BIRC6/CUL3/ZZZ3/CDC6/PRC1/ASPM/FGF7/KIF20A/KIF20B/ECT2/PDGFD/MACC1/PRPF40A/CCP110/KIF23	47
BP	GO:0030217	T cell differentiation	74/3225	324/18805	0.228395	1.33177	2.74068	0.00489136	0.0473617	0.0378032	DLL4/SMAD7/CD8A/CD3E/HLX/RORC/MDK/CD3D/CD27/ERBB2/KDELR1/FOXJ1/CDKN2A/PRELID1/SOX13/FZD8/SPN/BAD/PATZ1/IL2RG/LFNG/SLC46A2/EOMES/GATA3/HLA-DOA/TMEM98/FCER1G/KAT5/SMARCE1/LIPA/NFKBIZ/SOCS5/ATF2/RC3H2/STAT4/ANXA1/USP44/CHD7/ITK/BRD7/SOS2/SOS1/MALT1/RORA/DOCK2/FGL2/FANCD2/RIPK2/CTSL/ATP7A/PTPRC/ADAM17/PTPN2/LIG4/NLRP3/IL2RA/ARID2/CYLD/CTNNB1/PIK3R1/CR1/RABL3/IL1A/IL18/IL6ST/JAK1/PRKDC/ZEB1/VNN1/ZBTB1…	74
BP	GO:0051017	actin filament bundle assembly	42/3225	166/18805	0.253012	1.47532	2.79853	0.00492448	0.0475918	0.0379869	FAM107A/CX3CL1/FSCN1/CORO2B/SYNPO/RGCC/SHANK3/ARRB1/S1PR1/RHOC/DMTN/ELN/MYL9/EVL/ARHGEF15/MARCKS/ZEB2/FERMT2/DIAPH3/CLASP2/MKKS/TGFBR1/BLOC1S6/PPFIA1/LIMA1/PHLDB2/LCP1/PIK3R1/MYO1B/PLS3/SWAP70/CUL3/RDX/ALMS1/CALD1/PLS1/HSP90B1/EPS8/MET/CCDC88A/ROCK1/ROCK2	42
BP	GO:0031111	negative regulation of microtubule polymerization or depolymerization	15/3225	44/18805	0.340909	1.98784	2.98465	0.00494484	0.0475918	0.0379869	CDH5/MID1IP1/CIB1/WDR47/DIAPH3/CLASP2/BBOF1/NAV3/MAPRE1/CAMSAP2/TAOK1/APC/MAP1B/TPX2/CKAP2	15
BP	GO:0051084	'de novo' post-translational protein folding	15/3225	44/18805	0.340909	1.98784	2.98465	0.00494484	0.0475918	0.0379869	DNAJB14/CCT4/CCT8/HSPA8/ERO1A/DNAJC7/UGGT1/CCT2/TCP1/CCT6A/HSPA5/HSPA13/HSPA9/CCT5/HSPH1	15
BP	GO:1903078	positive regulation of protein localization to plasma membrane	20/3225	65/18805	0.307692	1.79416	2.91799	0.00494569	0.0475918	0.0379869	GPER1/RAMP3/ITGA3/CLN3/RHOG/CIB1/WNT3A/EPHA3/MIR223/AKAP5/ITGB1/DLG1/WNK3/ACSL3/CNST/RAB11FIP2/PIK3R1/ATP2C1/AGR2/PLS1	20
BP	GO:0086004	regulation of cardiac muscle cell contraction	13/3225	36/18805	0.361111	2.10564	3.021	0.00497249	0.0477022	0.038075	GJA5/JUP/TRPM4/ATP2A2/CAMK2D/PDE4D/DSC2/DLG1/DSP/ANK2/PKP2/AKAP9/DSG2	13
BP	GO:2000352	negative regulation of endothelial cell apoptotic process	13/3225	36/18805	0.361111	2.10564	3.021	0.00497249	0.0477022	0.038075	RAMP2/GAS6/GATA2/SEMA5A/CDH5/ANGPTL4/PAK4/GATA3/ANGPT1/TNFAIP3/KRIT1/ITGB3/NFE2L2	13
BP	GO:0009167	purine ribonucleoside monophosphate metabolic process	14/3225	40/18805	0.35	2.04085	2.99814	0.00499922	0.0478113	0.0381621	AK1/APRT/GUK1/PAICS/MPP1/GART/ATIC/PPAT/DLG2/NT5E/DLG1/ADK/GMPS/CASK	14
BP	GO:0048873	homeostasis of number of cells within a tissue	14/3225	40/18805	0.35	2.04085	2.99814	0.00499922	0.0478113	0.0381621	PRDX5/CORO1A/GATA2/VEGFA/NOTCH1/TUBA1A/LIPA/NFKBIZ/KRAS/FH/VPS54/GIGYF2/PTPN11/COL14A1	14
BP	GO:0031334	positive regulation of protein-containing complex assembly	50/3225	205/18805	0.243902	1.4222	2.7653	0.0050862	0.0485685	0.0387665	RASIP1/CDH5/NR1H2/FSCN1/PPP2R5B/ZDHHC1/TPPP3/AJUBA/RHOC/TPPP/VEGFA/EVL/TLR6/CD36/FERMT2/NCK1/PPP2CA/GBP2/CDK5RAP2/TERF1/PSMC6/GBP5/FNIP2/SH3GLB1/NAV3/MAPRE1/DLG1/ATM/LCP1/NCKAP1/TLR4/MPP7/CLIP1/FMN1/TFRC/FNIP1/RICTOR/PDE4DIP/ATR/MAP1B/CAND1/FER/ICE1/DDX3X/CKAP5/MET/AKAP9/MMP1/BRCC3/HSP90AA1	50
BP	GO:0009067	aspartate family amino acid biosynthetic process	9/3225	21/18805	0.428571	2.499	3.12698	0.00514369	0.0489785	0.0390937	MRI1/PLOD3/MTR/MTHFD2L/ASNSD1/MTRR/MTHFD1/PLOD2/AASS	9
BP	GO:0043604	amide biosynthetic process	44/3225	176/18805	0.25	1.45775	2.77586	0.00514487	0.0489785	0.0390937	ST8SIA6/GGTLC1/ST6GALNAC6/CERS4/PEMT/MGST2/ST6GALNAC5/ELOVL1/PDK2/TECR/GGTLC2/DCAKD/SMPD1/HAGH/B3GALT4/ST6GALNAC4/ASAH1/PAM/PRKAA1/OSBP/ABCA8/SPTLC1/ST6GALNAC3/PPT1/FH/ST8SIA4/GCLM/ELOVL2/BLOC1S6/ACSL3/GCLC/SPTLC3/SLC27A2/NFE2L2/ELOVL7/ACAT1/ELOVL6/SGMS2/ACACA/ARG1/ACSL4/DLD/ACSL1/SLC7A11	44
BP	GO:0032760	positive regulation of tumor necrosis factor production	30/3225	110/18805	0.272727	1.59027	2.82484	0.00519611	0.0493908	0.0394228	AGER/TYROBP/ARID5A/SPN/CYBA/OAS1/CD36/RIPK1/LPL/THBS1/IFIH1/JAK2/ORM1/HAVCR2/HDAC2/RIPK2/ARFGEF2/PTPRC/ADAM17/CYBB/TLR1/TLR4/PIK3R1/IL1A/AKAP12/PTPN11/TLR2/LRRK2/DHX9/MMP8	30
BP	GO:0032732	positive regulation of interleukin-1 production	22/3225	74/18805	0.297297	1.73354	2.87652	0.00522363	0.0495767	0.0395712	AGER/TYROBP/GSDMD/S100A13/RELA/TLR6/NAIP/CD36/LPL/JAK2/ORM1/HAVCR2/GBP5/MALT1/HDAC2/RIPK2/AIM2/NLRC4/PANX1/NLRP3/TLR4/IFI16	22
BP	GO:0010970	transport along microtubule	45/3225	181/18805	0.248619	1.4497	2.76586	0.00524292	0.049684	0.0396568	CLN3/FEZ1/RAB17/TMEM108/SUN2/TUBA1A/FLOT2/STAU2/KIFAP3/SPG11/IFT88/RABGEF1/KIF4A/DYNC1I2/SYBU/KIF3A/RHOT1/AP3M1/WDR35/DLG2/TRAK2/HNRNPU/LCA5/BLOC1S6/DYNC2H1/WDR19/IFT57/RAB1A/SSX2IP/KIF16B/IFT74/IFT80/RPGR/AP3B1/MAP1B/ARHGAP21/DST/SYNE2/TTC21B/RAB27B/HIF1A/KIF21A/LRPPRC/PCM1/OPA1	45
BP	GO:0021915	neural tube development	40/3225	157/18805	0.254777	1.48561	2.77987	0.00525121	0.049687	0.0396592	SPINT2/HES1/SOX17/FOLR1/VANGL2/TEAD2/SPINT1/ZNF358/PTCH1/SSBP3/FKBP8/CELSR1/NOTCH1/SEMA4C/PLOD3/MARCKS/WNT3A/KAT5/CBY1/NUP50/MIB1/TBC1D32/SETD2/GLMN/NUP133/PRKACB/SEMA3C/CASP3/CC2D2A/MTHFD1/ARL13B/NF1/WDR19/IFT57/STIL/LRP2/RPGRIP1L/KIF20B/HIF1A/OPA1	40
CC	GO:0098687	chromosomal region	121/3336	408/19880	0.296569	1.76732	7.03222	5.2e-11	3.9e-08	3.01e-08	DCTN3/XRCC1/SUN2/ALYREF/KAT5/SMARCE1/RBBP7/SKA3/SUV39H2/PARP1/ORC4/NUP160/CENPC/CHD4/MSH2/NSMCE2/POT1/ERCC4/FBXO28/NUP133/CBX5/TP53BP1/PPP2CA/NGDN/CENPK/CLASP2/DCTN4/DNA2/BRD7/KDM4C/WAPL/SGO1/ORC3/ZWILCH/GPATCH11/TERF1/SYCP2/CENPW/ZW10/PHF6/ZNF330/CENPN/RAD17/HNRNPU/HDAC2/SPDYA/BAZ1B/PDS5A/NUP107/RAD51AP1/LRIF1/ATM/CHMP2B/FMR1/NDC80/SMCHD1/LIG4/HELLS/ARID2/PDS5B/BUB1B/MCM6/SPAG5/XRCC5/TNKS2/BRCA2…	121
CC	GO:0030055	cell-substrate junction	121/3336	434/19880	0.278802	1.66145	6.25624	3.42e-09	1.28e-06	9.91e-07	SLC6A4/RRAS/ITGA3/TSPAN9/MAPK3/TSPAN4/EHD3/FAM107A/DAG1/PRUNE1/STARD8/TNS1/RAC2/RPLP2/JUP/CORO2B/FZD1/RHOG/ITGB4/RHOB/NOX4/AJUBA/TLE2/LIMS2/CNN2/TNS3/PAK4/FZD2/CD151/EFNB2/CAPN1/CSRP1/CDH13/FLOT2/EVL/CASS4/MARCKS/SNAP23/FOCAD/CDH2/ARL14EP/VCL/RPL4/PABPC1/DDR2/CORO1C/PTPN12/FLRT2/MME/SVIL/YWHAB/LAP3/FERMT2/ITGA4/ANXA1/RND3/ACTR3/CTNNA1/TNFSF13B/JAK2/ACTR2/CLASP2/DCTN4/MAP4K4/HSPA8/LMO7/SDCBP/KRAS/…	121
CC	GO:0005925	focal adhesion	118/3336	424/19880	0.278302	1.65847	6.15431	5.99e-09	1.5e-06	1.16e-06	SLC6A4/RRAS/ITGA3/TSPAN9/MAPK3/TSPAN4/EHD3/FAM107A/DAG1/PRUNE1/STARD8/TNS1/RAC2/RPLP2/JUP/CORO2B/FZD1/RHOG/ITGB4/RHOB/NOX4/AJUBA/TLE2/LIMS2/CNN2/TNS3/PAK4/FZD2/CD151/EFNB2/CAPN1/CSRP1/CDH13/FLOT2/EVL/CASS4/MARCKS/SNAP23/FOCAD/CDH2/ARL14EP/VCL/RPL4/PABPC1/DDR2/CORO1C/PTPN12/FLRT2/MME/SVIL/YWHAB/LAP3/FERMT2/ITGA4/ANXA1/RND3/ACTR3/CTNNA1/TNFSF13B/JAK2/ACTR2/CLASP2/DCTN4/MAP4K4/HSPA8/LMO7/SDCBP/KRAS/…	118
CC	GO:0016607	nuclear speck	114/3336	415/19880	0.274699	1.63699	5.88874	2.36e-08	4.35e-06	3.36e-06	HIF3A/ATOH8/CDC34/FAM107A/PIN1/THAP7/HOXA6/APBB1/VPS72/ABHD17A/TMEM179B/GRK5/DACH1/POLDIP3/ALYREF/HDAC5/CBY1/BCAS2/NFKBIZ/IK/PRPF4/PPP4R3A/SNRPA1/CMYA5/SDE2/WAC/WTAP/FYTTD1/PRKAA1/SRSF4/SRPK2/DDX42/RCHY1/BNIP3L/DENND1B/TRIM22/CCNL1/HEATR5B/TCF12/AAGAB/MECOM/MEF2C/EIF4A3/SRSF10/YTHDC1/CRNKL1/SRP54/KMT2E/HNRNPU/SYF2/RBBP6/SON/CDC40/SPRTN/KAT6A/SMU1/RBM39/GPATCH2/HBP1/RBM27/ARHGAP18/DDX5/ZNF106/PALB…	114
CC	GO:0005635	nuclear envelope	131/3336	496/19880	0.264113	1.57391	5.81237	2.9e-08	4.35e-06	3.36e-06	IFI27/GPER1/TMEM109/ADRA1A/MAPK3/CDH5/MGST2/HOXA7/EMD/TMEM147/TMEM53/ATRAID/MFSD10/TMEM120A/NRM/THAP7/RAC2/GRK5/ITGB4/DNAJB2/PTGDS/DMPK/SUN2/HAX1/AAAS/PLA2G4C/ROGDI/SHISA5/IL15RA/ATP2A3/NUP50/OSBPL3/STAU2/DNAJB14/VPS4B/SIRT1/PARP1/NUP160/WTAP/ZNF224/EPHA3/LRRC59/AGPAT5/ZMPSTE24/NUP133/NXT2/UTP18/BNIP3L/CBX5/GTPBP4/SLC22A3/NUP58/PUM2/NUP153/XPO4/AKAP6/LMO7/XPOT/SDCBP/BNIP2/C9orf72/SENP1/DTL/MATR3/…	131
CC	GO:0000793	condensed chromosome	84/3336	285/19880	0.294737	1.75641	5.77556	6.08e-08	7.6e-06	5.86e-06	DCTN3/SUN2/TUBA1A/KAT5/SMARCE1/KIFAP3/SKA3/NUP160/RRS1/CENPC/NCAPH/NSMCE2/BRCA1/FBXO28/NUP133/SETMAR/CBX5/TP53BP1/CENPK/CLASP2/DCTN4/MLH1/BRD7/SGO1/ZWILCH/GPATCH11/SYCP2/CENPW/ZW10/PHF6/MLH3/CENPN/FANCD2/HNRNPU/BAZ1B/NUP107/CHMP2B/ADD3/NDC80/LIG4/ARID2/BUB1B/SPAG5/BRCA2/BLM/RIF1/NUF2/CLIP1/SMARCA5/SMC1A/SGO2/EID3/BUB1/TTK/KNSTRN/KNTC1/KMT5B/RAD21/MIS12/APC/CHEK1/PBRM1/MKI67/KIF18A/NCAPG/CENPF/SMC…	84
CC	GO:0005681	spliceosomal complex	66/3336	208/19880	0.317308	1.89091	5.80005	7.69e-08	8.24e-06	6.36e-06	ARMC7/LSM2/SNRPC/SF3B5/LSM4/ALYREF/SNRPB/ZMAT5/BCAS2/SNRNP48/IK/PRPF4/SNRPA1/RBM48/DDX23/PABPC1/PRPF38A/WAC/SNRNP200/HNRNPH1/DDX42/HNRNPA1L2/TTF2/HSPA8/PTBP2/HTATSF1/EIF4A3/HNRNPA1/HNRNPR/CRNKL1/MFAP1/DHX32/HNRNPU/PRPF39/SYF2/CDC40/GCFC2/SMU1/PPWD1/DDX5/SNW1/AQR/CWC27/PLRG1/PRPF38B/DHX15/RBM41/SF3A3/LUC7L3/PRPF18/DDX46/HNRNPA2B1/API5/HNRNPH3/WBP4/SYNCRIP/CWF19L2/SREK1/SF3B1/PNN/IVNS1ABP/CWC22/SLU…	66
CC	GO:0000228	nuclear chromosome	71/3336	236/19880	0.300847	1.79282	5.50181	2.63e-07	2.46e-05	1.9e-05	SUN2/KAT5/JUN/POLD4/SMARCE1/BCAS2/IK/RBBP7/KIFAP3/ETAA1/TRIM24/HDAC8/PARP1/ORC4/RRS1/NCAPH/XPA/BRCA1/BRMS1L/FIGNL1/UCHL5/MMS22L/ING3/MLH1/ORC3/ACTR8/SYCP2/ANP32E/MLH3/KMT2E/HNRNPU/HDAC2/ARID4B/BAZ1B/NUFIP1/EXOSC9/LRIF1/POLA1/ADD3/SMCHD1/ZRANB3/MCM6/BRCA2/BLM/PLRG1/POLD3/SMARCA5/SMC1A/WDHD1/RAD21/SMARCAD1/CHEK1/SLC5A8/PBRM1/SETX/TOP1/NCAPG/DHX9/TOPBP1/BAZ1A/ARID4A/LRPPRC/CHD1/ATRX/SMC2/CDC5L/SMC3/…	71
CC	GO:0031252	cell leading edge	114/3336	434/19880	0.262673	1.56533	5.34713	3.07e-07	2.56e-05	1.97e-05	GRIA1/GPER1/SH2D3C/CORO1A/TACR3/FAM89B/FAM107A/DAG1/LDB1/ERBB2/RAC2/FSCN1/APBB1/CDK5/ITGB4/RNH1/AJUBA/ARHGAP45/PHPT1/PEAR1/ABI3/HAX1/EPS8L2/ARAP3/ROBO2/FLOT2/EVL/CIB1/RAB3IP/CTTNBP2NL/CDH2/APPL1/PABPC1/CORO1C/FERMT2/SNAP25/IFIT5/ACTR3/CTNNA1/AKAP5/VEZT/SLC39A6/CLASP2/MACF1/C2CD5/VAMP7/ACAP2/ITGB3/BMX/CAPRIN1/CDKL5/ITGB1/CLCN3/RUFY3/PKN2/PSD3/DOCK8/BLOC1S6/FGD6/LIMA1/SHTN1/ATP7A/PHLDB2/KLHL2/ITSN1…	114
CC	GO:0005819	spindle	114/3336	435/19880	0.262069	1.56173	5.31935	3.48e-07	2.61e-05	2.01e-05	DCTN3/TUBG2/EMD/MAPRE3/TPPP/AAAS/MZT2A/TADA3/EML3/CCAR2/KAT5/CEP95/IK/VPS4B/KIFAP3/SKA3/BORA/CEP63/EPB41/KIF4A/USP44/PPP2CA/DIAPH3/KIF3A/CLASP2/DCTN4/WAPL/SGO1/ZWILCH/CDK5RAP2/TERF1/HAUS6/ALPK1/NCOR1/ZW10/CEP162/NPM1/EVI5/MAP9/HNRNPU/MAPRE1/INVS/CKAP2L/SHCBP1/NEDD1/UBXN2B/BCCIP/ATM/CHMP2B/CEP128/TBL1XR1/KIF14/RB1/CDC27/CYLD/FBXO5/BUB1B/CTNNB1/PARP4/SPAG5/IQCB1/RACGAP1/SPICE1/RIF1/HMMR/STAG1/KIF16…	114
CC	GO:0000775	chromosome, centromeric region	76/3336	265/19880	0.286792	1.70906	5.21799	8.3e-07	5.66e-05	4.37e-05	DCTN3/KAT5/SMARCE1/SKA3/SUV39H2/NUP160/CENPC/FBXO28/NUP133/CBX5/TP53BP1/PPP2CA/NGDN/CENPK/CLASP2/DCTN4/BRD7/KDM4C/WAPL/SGO1/ZWILCH/GPATCH11/SYCP2/CENPW/ZW10/PHF6/ZNF330/CENPN/HNRNPU/BAZ1B/PDS5A/NUP107/CHMP2B/FMR1/NDC80/HELLS/ARID2/PDS5B/BUB1B/SPAG5/NUF2/STAG1/CLIP1/SMARCA5/SMC1A/SGO2/BUB1/TTK/EZH2/KNSTRN/KNTC1/KMT5B/RAD21/MIS12/APC/PBRM1/KIF18A/NCAPG/CENPF/SMC5/CKAP5/BAZ1A/KNL1/ESCO2/CENPU/STAG2/…	76
CC	GO:0031965	nuclear membrane	86/3336	312/19880	0.275641	1.64261	5.13737	1.03e-06	6.43e-05	4.96e-05	IFI27/TMEM109/ADRA1A/CDH5/HOXA7/EMD/TMEM147/TMEM53/MFSD10/TMEM120A/NRM/THAP7/GRK5/ITGB4/DNAJB2/PTGDS/DMPK/SUN2/HAX1/AAAS/SHISA5/IL15RA/ATP2A3/NUP50/OSBPL3/STAU2/DNAJB14/SIRT1/WTAP/ZNF224/EPHA3/ZMPSTE24/NUP133/UTP18/GTPBP4/SLC22A3/NUP58/PUM2/NUP153/AKAP6/SDCBP/C9orf72/SENP1/DTL/MATR3/CANX/WDFY3/NAV3/NUP107/NUP205/TOR1AIP2/CEP128/NUP155/MYO6/KPNB1/PLCB1/MTDH/RIF1/ANKRD17/PLRG1/PTGS2/ERBIN/CD38/HACD…	86
CC	GO:0005684	U2-type spliceosomal complex	35/3336	95/19880	0.368421	2.19551	5.24488	2.03e-06	0.000116961	9.03e-05	LSM2/SNRPC/SF3B5/LSM4/SNRPB/BCAS2/IK/PRPF4/SNRPA1/PRPF38A/SNRNP200/DDX42/HTATSF1/EIF4A3/CRNKL1/MFAP1/PRPF39/SYF2/CDC40/GCFC2/SMU1/SNW1/AQR/CWC27/PLRG1/DHX15/SF3A3/LUC7L3/PRPF18/DDX46/WBP4/SF3B1/CWC22/PRPF40A/CDC5L	35
CC	GO:0014704	intercalated disc	23/3336	52/19880	0.442308	2.63581	5.30379	3.22e-06	0.000156381	0.000120715	SCN4B/FXYD1/GJA5/VAMP5/JUP/ATP2A2/CDH2/SLC31A1/VCL/CXADR/CTNNA1/AKAP6/DSC2/ITGB1/DLG1/ANK3/CTNNB1/DSP/PIK3CA/ANK2/SCN1A/PKP2/DSG2	23
CC	GO:0000922	spindle pole	55/3336	180/19880	0.305556	1.82088	4.96788	3.32e-06	0.000156381	0.000120715	EMD/AAAS/KAT5/CEP95/IK/VPS4B/CEP63/PPP2CA/DIAPH3/DCTN4/SGO1/CDK5RAP2/ALPK1/ZW10/NPM1/HNRNPU/MAPRE1/CKAP2L/NEDD1/UBXN2B/BCCIP/CEP128/CTNNB1/SPAG5/STAG1/TOPORS/GPSM2/KIF2A/SMC1A/BIRC6/KIF15/KNSTRN/KNTC1/CUL3/NIN/ALMS1/RAD21/MIS12/CNTRL/CDC6/PRC1/ASPM/CENPF/TPX2/CKAP5/TOPBP1/KIF20B/STAG2/DLGAP5/CKAP2/SPDL1/SMC6/KIF11/BRCC3/SMC3	55
CC	GO:0001650	fibrillar center	48/3336	150/19880	0.32	1.90695	5.00677	3.34e-06	0.000156381	0.000120715	AGER/SMAD7/MRI1/TAF1C/POLR2F/HOXB5/MLLT1/MRPL23/TTF1/LIPA/UTP4/HERC4/SIRT1/EIF3L/POLR1B/RPS6KA6/CDCA7L/LEO1/TERF1/MALT1/DCLRE1A/AFF4/NUFIP1/FAM111A/COIL/NEDD1/TAF4B/NOLC1/CD2AP/UTP15/MTDH/PLRG1/DKC1/RNMT/SMARCA5/ACACA/DDX46/GTF3C3/HEATR1/TOP1/RAI14/NOP58/STAG2/TXNRD1/NRIP1/PTPN13/WDR43/USO1	48
CC	GO:0030684	preribosome	37/3336	106/19880	0.349057	2.08011	5.00684	4.62e-06	0.00020392	0.000157412	RRP7A/UTP4/NOL10/RRS1/AATF/UTP6/RRP15/UTP18/NGDN/MDN1/UTP11/NSA2/UTP3/BMS1/WDR12/EBNA1BP2/UTP14A/UTP23/XRCC5/UTP15/RIOK3/PRKDC/WDR36/MAK16/MPHOSPH10/HEATR1/UTP20/NOP58/WDR3/RIOK2/KRR1/RIOK1/WDR75/SRFBP1/WDR43/LTV1/DNTTIP2	37
CC	GO:0072686	mitotic spindle	54/3336	182/19880	0.296703	1.76812	4.67462	1.06e-05	0.000439912	0.000339581	MAPRE3/TPPP/AAAS/TADA3/EML3/KAT5/IK/SKA3/EPB41/USP44/CLASP2/WAPL/CDK5RAP2/HAUS6/NCOR1/MAP9/HNRNPU/MAPRE1/CKAP2L/BCCIP/TBL1XR1/CDC27/SPAG5/IQCB1/RACGAP1/STAG1/GPSM2/SMC1A/TAF1D/KNSTRN/CUL3/NIN/ZZZ3/CNTRL/CDC6/PRC1/ASPM/KIF18A/NUSAP1/CDK1/TPX2/KIF20B/CLTC/ECT2/STAG2/CEP295/DLGAP5/CENPE/CKAP2/KIF23/SMC6/KIF11/SMC3/TPR	54
CC	GO:0090734	site of DNA damage	42/3336	131/19880	0.320611	1.91059	4.69546	1.26e-05	0.000498211	0.000384584	PHF1/XRCC1/KAT5/SLFN11/WDR70/ATF2/PARP1/CHD4/CUL5/RAD18/SAMHD1/ACTR3/SETMAR/CBX5/TP53BP1/MMS22L/ACTR2/PARP9/HTATSF1/ZGRF1/FH/WDR76/RAD17/AIM2/ATM/SMCHD1/PELI1/XRCC5/RIF1/SMARCA5/XRCC4/SMARCAD1/ATR/UFL1/POLK/SMC5/TOPBP1/ESCO2/RBBP8/NBN/SMC6/RAD50	42
CC	GO:0030175	filopodium	36/3336	107/19880	0.336449	2.00498	4.6806	1.58e-05	0.00059236	0.00045726	ITGA3/GPM6A/DAG1/FSCN1/CDK5/ADGRA2/CIB1/UBE2K/OSBPL3/CXADR/SNAP25/NGDN/ITGB3/ITGB1/DMD/RUFY3/SHTN1/LCP1/FMR1/VCAM1/MTM1/MYO6/ITGA6/MYO1B/PPP1R9A/NLGN1/FGD4/RDX/ITGAV/FAT1/SYNE2/MYO5A/EPHA4/UTRN/TWF1/IQGAP2	36
CC	GO:1990391	DNA repair complex	13/3336	23/19880	0.565217	3.36826	5.10302	1.75e-05	0.000606997	0.000468559	DCLRE1C/BRCA1/TP53BP1/FANCD2/ATM/LIG4/PALB2/XRCC5/BRCA2/PRKDC/XRCC4/FANCI/ASCC3	13
CC	GO:0030027	lamellipodium	58/3336	203/19880	0.285714	1.70264	4.51846	1.78e-05	0.000606997	0.000468559	CORO1A/FAM89B/DAG1/RAC2/FSCN1/APBB1/CDK5/RNH1/AJUBA/PHPT1/PEAR1/ABI3/HAX1/ARAP3/FLOT2/EVL/CIB1/RAB3IP/CTTNBP2NL/CDH2/PABPC1/CORO1C/FERMT2/SNAP25/ACTR3/CTNNA1/SLC39A6/VAMP7/ITGB3/CAPRIN1/ITGB1/RUFY3/PKN2/DOCK8/FGD6/SHTN1/KLHL2/ITSN1/NCKAP1/CTNNB1/SWAP70/PIK3CA/FGD4/RDX/CDC42BPA/ITGAV/APC/FAT1/FER/SYNE2/FAP/DDX3X/PTPN13/SNX2/CCDC88A/ROCK1/IQGAP2/DPP4	58
CC	GO:0000781	chromosome, telomeric region	51/3336	174/19880	0.293103	1.74667	4.44217	2.64e-05	0.000859693	0.000663622	XRCC1/SUN2/ALYREF/RBBP7/PARP1/ORC4/CHD4/MSH2/NSMCE2/POT1/ERCC4/CBX5/TP53BP1/DNA2/ORC3/TERF1/RAD17/HDAC2/SPDYA/RAD51AP1/LRIF1/ATM/SMCHD1/LIG4/MCM6/XRCC5/TNKS2/BRCA2/BLM/HAT1/RIF1/SSB/PRKDC/EID3/THOC1/HNRNPA2B1/EZH2/SP100/ATR/CHEK1/SETX/WRN/CDK1/SMC5/POLR2B/NBN/DHX36/ATRX/SMC6/THOC2/RAD50	51
CC	GO:0071013	catalytic step 2 spliceosome	31/3336	90/19880	0.344444	2.05262	4.4943	3.57e-05	0.00108508	0.000837604	LSM2/ALYREF/SNRPB/BCAS2/SNRPA1/DDX23/PABPC1/SNRNP200/HNRNPH1/HNRNPA1L2/EIF4A3/HNRNPA1/HNRNPR/CRNKL1/HNRNPU/SYF2/CDC40/PPWD1/DDX5/SNW1/AQR/CWC27/PLRG1/SF3A3/HNRNPA2B1/SYNCRIP/SF3B1/PNN/CWC22/SLU7/CDC5L	31
CC	GO:0015030	Cajal body	29/3336	82/19880	0.353659	2.10753	4.51277	3.62e-05	0.00108508	0.000837604	SCARNA4/SCARNA10/NOP10/SCARNA5/SCARNA8/SNRPC/SNORA38B/SCARNA1/PRPF4/FAM118B/VRK1/DDX42/ZNF473/TRIM22/ARIH1/COIL/FMR1/NOLC1/ICE2/PHAX/DKC1/NPAT/TGS1/USPL1/DDX46/HNRNPA2B1/LSG1/ICE1/NOP58	29
CC	GO:0044291	cell-cell contact zone	27/3336	76/19880	0.355263	2.1171	4.38138	6.06e-05	0.00174782	0.0013492	SCN4B/FXYD1/JAM2/GJA5/VAMP5/AJAP1/JUP/FLOT2/ATP2A2/CDH2/SLC31A1/VCL/CXADR/CTNNA1/AKAP6/DSC2/ITGB1/DLG1/BLOC1S6/ANK3/CTNNB1/DSP/PIK3CA/ANK2/SCN1A/PKP2/DSG2	27
CC	GO:0098858	actin-based cell projection	63/3336	235/19880	0.268085	1.59758	4.13804	6.68e-05	0.00185266	0.00143012	ICAM2/ITGA3/AOC3/GPM6A/STARD10/PDGFA/DAG1/HYAL2/FSCN1/CDK5/ADGRA2/RHOC/ABI3/SPN/EPS8L2/AQP5/TBC1D10A/CIB1/UBE2K/OSBPL3/ANGPT1/CXADR/MPP1/ATP8B1/SNAP25/VEZT/NGDN/ITGB3/ITGB1/DMD/RUFY3/EXOC4/SLC4A7/SHTN1/ATP7A/LCP1/FMR1/VCAM1/PDGFRA/MTM1/MYO6/CTNNB1/ITGA6/MYO1B/PPP1R9A/ATP6V1A/ADGRV1/NLGN1/FGD4/RDX/ITGAV/PKHD1L1/FAT1/LRRK2/SYNE2/MYO5A/EPHA4/PLS1/UTRN/TWF1/EPS8/IQGAP2/SLC7A11	63
CC	GO:0005912	adherens junction	53/3336	189/19880	0.280423	1.67111	4.16274	6.92e-05	0.00185266	0.00143012	TMEM204/SMAD7/CDH5/AJAP1/DAG1/ESAM/PDLIM2/CTNND2/JUP/AJUBA/TSPAN33/PAK4/DLL1/VEGFA/EFNB2/NOTCH1/CDH13/FLOT2/WTIP/SNAP23/CDH2/CDH6/VCL/LYN/CXADR/FERMT2/ANXA1/EIF4G2/CTNNA1/VEZT/SDCBP/DSC2/DLG2/DLG1/WNK3/HMCN1/PTPRK/CTNNB1/ITGA6/ADAM10/SSX2IP/DSP/MPP7/FMN1/RDX/APC/PKP2/FRS2/FRMD4B/FER/EPHA4/AHI1/NEXN	53
CC	GO:0034451	centriolar satellite	39/3336	127/19880	0.307087	1.83	4.2136	7.41e-05	0.00188407	0.00145437	TAP1/BBS1/NEK1/BBS7/MIB1/MPP1/CEP63/CCDC112/NUDT21/C2CD5/OFD1/PATJ/FNIP2/CEP162/CCDC66/RBM39/LRIF1/SDCCAG8/SPAG5/CD2AP/SSX2IP/SPAG9/TAF1D/KNSTRN/MYOF/UPF3B/CEP57/CCDC14/PIBF1/FAM184A/CNTRL/CCDC18/HOOK3/PJA2/ODF2L/KLHL4/CEP290/CENPU/PCM1	39
CC	GO:0001726	ruffle	52/3336	185/19880	0.281081	1.67503	4.14209	7.54e-05	0.00188407	0.00145437	SH2D3C/FAM107A/ERBB2/FSCN1/ARHGAP45/EPS8L2/ARAP3/CIB1/APPL1/CORO1C/IFIT5/CLASP2/MACF1/C2CD5/ACAP2/ITGB3/BMX/CDKL5/ITGB1/CLCN3/PSD3/BLOC1S6/FGD6/LIMA1/KLHL2/ADAM17/LCP1/RASA1/ARHGAP18/MTM1/MYO6/MTMR6/NCKAP1/TLR4/CD2AP/MKLN1/TRPM7/TMEM87A/CLIP1/KNSTRN/FGD4/ITGAV/APC/FRMD4B/KIF18A/FAP/SAMSN1/MYO5A/IQGAP1/TWF1/EPS8/ROCK1	52
CC	GO:0030496	midbody	57/3336	209/19880	0.272727	1.62525	4.08038	8.75e-05	0.00205741	0.00158818	DCTN3/PIN1/PKN1/PTCH1/MAPRE3/EML3/LZTS2/VPS4B/RAP2A/CENPC/SVIL/STK17B/EXOC2/KIF4A/EXOC5/C9orf72/SH3GLB1/ZNF330/CCDC66/GNAI3/HNRNPU/PKN2/EXOC4/TXNDC9/SHCBP1/CHMP2B/KIF14/CYLD/CCDC146/SPAG5/PIK3C3/RACGAP1/RASGEF1B/PIK3CB/TOPORS/BIRC6/EXOC1/RDX/RAD21/HSPA5/CNTRL/PRC1/ASPM/SYNE1/CEP55/CDK1/IQGAP1/CENPF/KIF20A/KIF20B/HSP90B1/ECT2/CENPE/GNL3/KIF23/USP8/ANLN	57
CC	GO:0000779	condensed chromosome, centromeric region	52/3336	186/19880	0.27957	1.66602	4.09796	8.78e-05	0.00205741	0.00158818	DCTN3/KAT5/SMARCE1/SKA3/NUP160/CENPC/FBXO28/NUP133/CBX5/TP53BP1/CENPK/CLASP2/DCTN4/BRD7/SGO1/ZWILCH/GPATCH11/SYCP2/CENPW/ZW10/PHF6/CENPN/HNRNPU/NUP107/CHMP2B/NDC80/ARID2/BUB1B/SPAG5/NUF2/CLIP1/SMC1A/SGO2/BUB1/TTK/KNSTRN/KNTC1/KMT5B/MIS12/APC/PBRM1/KIF18A/NCAPG/CENPF/CKAP5/KNL1/CENPU/CENPE/ATRX/SPDL1/PPP1R12A/TPR	52
CC	GO:0060205	cytoplasmic vesicle lumen	82/3336	329/19880	0.24924	1.48528	3.98562	9.78e-05	0.00215967	0.00166712	RARRES2/CLEC3B/CTSW/GAS6/PLAC8/CHIT1/PRF1/UNC13D/TIMP3/PDGFA/GZMB/PDGFB/ISLR/VAT1/JUP/DPP7/TIMP2/APRT/ARHGAP45/CNN2/GSDMD/TRAPPC1/VEGFB/CYB5R3/VEGFA/VEGFC/CFD/NAPRT/FOLR3/SPTAN1/NFKB1/AGA/VCL/EGF/ERP44/C3/VTI1B/PSMD7/THBS1/PSMC2/CCT8/CAB39/HGF/CRISP3/PYGL/ACTR2/PSMD6/HSPA8/SDCBP/OLA1/PSMD12/ORM1/PROS1/DOCK2/HSP90AB1/MNDA/RAB27A/PGM2/GDI2/XRCC5/KPNB1/CCT2/F5/ARG1/MMRN1/PSMD14/VPS13A/ARMC8/CAND1/F1…	82
CC	GO:0005657	replication fork	26/3336	74/19880	0.351351	2.09378	4.23291	0.000101812	0.00215967	0.00166712	POLD4/BCAS2/ETAA1/PARP1/RFC4/XPA/RAD18/XRCC2/TP53BP1/MMS22L/RFC3/BAZ1B/POLA1/ZRANB3/BLM/PLRG1/POLD3/SMARCA5/WDHD1/SMARCAD1/BRIP1/CHEK1/WRN/NBN/RFC1/CDC5L	26
CC	GO:0045121	membrane raft	74/3336	291/19880	0.254296	1.51541	3.97722	0.000106677	0.00215967	0.00166712	MAL/SLC6A4/FXYD1/BST2/NOS1/LRP4/SGCA/PLLP/CD8A/LAMTOR1/ADRA1A/MAPK3/CLN3/SCARB1/DAG1/HYAL2/ORAI1/PTCH1/EHD2/S1PR1/DLL1/EFNB1/LAT/CDH13/FLOT2/TLR6/LRP8/CDH2/CD36/VCL/TFPI/CORO1C/MME/LYN/ANGPT1/CXADR/BMPR1A/FAS/ERLIN1/LRP6/ENTPD1/CTNNA1/AKAP5/PPP2CA/JAK2/CD226/SLC39A6/AKAP6/SDCBP/OLR1/PPT1/TGFBR1/CNR1/ITGB1/DMD/DLG1/PTPRC/ADAM17/TLR1/CTNNB1/CR1/IL6ST/PIKFYVE/HAS2/PTGS2/MYOF/TLR2/LRRK2/ACE2/SULF1/KI…	74
CC	GO:0090443	FAR/SIN/STRIPAK complex	10/3336	17/19880	0.588235	3.50543	4.6406	0.000107826	0.00215967	0.00166712	STK25/CTTNBP2/CTTNBP2NL/STRN3/PDCD10/SIKE1/PPP2CA/STK26/STRN/SLMAP	10
CC	GO:0031983	vesicle lumen	82/3336	330/19880	0.248485	1.48078	3.95475	0.000109097	0.00215967	0.00166712	RARRES2/CLEC3B/CTSW/GAS6/PLAC8/CHIT1/PRF1/UNC13D/TIMP3/PDGFA/GZMB/PDGFB/ISLR/VAT1/JUP/DPP7/TIMP2/APRT/ARHGAP45/CNN2/GSDMD/TRAPPC1/VEGFB/CYB5R3/VEGFA/VEGFC/CFD/NAPRT/FOLR3/SPTAN1/NFKB1/AGA/VCL/EGF/ERP44/C3/VTI1B/PSMD7/THBS1/PSMC2/CCT8/CAB39/HGF/CRISP3/PYGL/ACTR2/PSMD6/HSPA8/SDCBP/OLA1/PSMD12/ORM1/PROS1/DOCK2/HSP90AB1/MNDA/RAB27A/PGM2/GDI2/XRCC5/KPNB1/CCT2/F5/ARG1/MMRN1/PSMD14/VPS13A/ARMC8/CAND1/F1…	82
CC	GO:0035861	site of double-strand break	32/3336	99/19880	0.323232	1.92622	4.14855	0.000109423	0.00215967	0.00166712	PHF1/KAT5/WDR70/ATF2/PARP1/RAD18/SAMHD1/ACTR3/SETMAR/TP53BP1/MMS22L/ACTR2/HTATSF1/ZGRF1/FH/RAD17/AIM2/ATM/SMCHD1/PELI1/RIF1/SMARCA5/XRCC4/SMARCAD1/UFL1/SMC5/TOPBP1/ESCO2/RBBP8/NBN/SMC6/RAD50	32
CC	GO:0098857	membrane microdomain	74/3336	293/19880	0.25256	1.50506	3.91097	0.000134368	0.00258401	0.00199467	MAL/SLC6A4/FXYD1/BST2/NOS1/LRP4/SGCA/PLLP/CD8A/LAMTOR1/ADRA1A/MAPK3/CLN3/SCARB1/DAG1/HYAL2/ORAI1/PTCH1/EHD2/S1PR1/DLL1/EFNB1/LAT/CDH13/FLOT2/TLR6/LRP8/CDH2/CD36/VCL/TFPI/CORO1C/MME/LYN/ANGPT1/CXADR/BMPR1A/FAS/ERLIN1/LRP6/ENTPD1/CTNNA1/AKAP5/PPP2CA/JAK2/CD226/SLC39A6/AKAP6/SDCBP/OLR1/PPT1/TGFBR1/CNR1/ITGB1/DMD/DLG1/PTPRC/ADAM17/TLR1/CTNNB1/CR1/IL6ST/PIKFYVE/HAS2/PTGS2/MYOF/TLR2/LRRK2/ACE2/SULF1/KI…	74
CC	GO:0030139	endocytic vesicle	87/3336	358/19880	0.243017	1.44819	3.84269	0.000156645	0.00293709	0.00226723	CACNG4/HLA-DRB5/GRIA1/GNLY/HLA-DQB1/WNT7A/CORO1A/CD82/ATP6V0B/VAMP2/EHD3/PLA2G5/SCARB1/CD3D/HYAL2/RAC2/PIK3C2B/PTCH1/RAB17/RAB11B/EHD2/ARRB1/LDLRAP1/RILP/CLTB/TAP1/CYBA/FZD2/SLC2A8/RAB5B/FLOT2/SLC48A1/WNT3A/TLR6/SNAP23/CD36/SLC9A9/APPL1/AP2B1/EGF/LYN/CAMK2D/HEATR5A/RABGEF1/CTSS/PLD1/PIK3R4/HEATR5B/VAMP7/GAPVD1/BECN1/CLCN3/HBB/CTSL/STXBP3/RAB8B/MSR1/ATP7A/STXBP4/EPGN/NOSTRIN/MYO6/CYBB/RAPGEF2/TLR1…	87
CC	GO:0034774	secretory granule lumen	80/3336	324/19880	0.246914	1.47142	3.84173	0.000163824	0.00299679	0.00231331	RARRES2/CLEC3B/CTSW/GAS6/PLAC8/CHIT1/UNC13D/TIMP3/PDGFA/PDGFB/ISLR/VAT1/JUP/DPP7/TIMP2/APRT/ARHGAP45/CNN2/GSDMD/TRAPPC1/VEGFB/CYB5R3/VEGFA/VEGFC/CFD/NAPRT/FOLR3/SPTAN1/NFKB1/AGA/VCL/EGF/ERP44/C3/VTI1B/PSMD7/THBS1/PSMC2/CCT8/CAB39/HGF/CRISP3/PYGL/ACTR2/PSMD6/HSPA8/SDCBP/OLA1/PSMD12/ORM1/PROS1/DOCK2/HSP90AB1/MNDA/RAB27A/PGM2/GDI2/XRCC5/KPNB1/CCT2/F5/ARG1/MMRN1/PSMD14/VPS13A/ARMC8/CAND1/F13A1/AGL/FR…	80
CC	GO:0034399	nuclear periphery	44/3336	155/19880	0.283871	1.69165	3.88182	0.000203185	0.0036283	0.00280079	HES1/DAG1/PHB2/PSIP1/SMARCE1/ANAPC4/MORC3/KIF4A/KIN/NUP153/BRD7/XPOT/CENPW/MATR3/HNRNPU/ZNF326/NUFIP1/NUP107/NUP205/LRIF1/POLA1/EBNA1BP2/ARID2/SNW1/BLM/HAT1/STAG1/SMC1A/CASK/THOC1/HNRNPA2B1/ARFGEF1/PPIG/SP100/RAD21/ZNF350/PBRM1/SRPK1/CENPF/HLTF/STAG2/PRPF40A/SMC3/TPR	44
CC	GO:0005801	cis-Golgi network	26/3336	77/19880	0.337662	2.01221	3.99613	0.000213493	0.00372372	0.00287445	KDELR1/GPR108/COPZ2/TRAPPC6A/B3GAT3/SLC35C2/MPPE1/GORASP1/COG3/TMED5/TRAPPC6B/MAN2A1/PHTF1/KDELR3/FKTN/PIK3R1/ATP2C1/SCFD1/VPS13B/HOOK3/GOLGA5/GOLIM4/TRIP11/AKAP9/GOLGB1/BLZF1	26
CC	GO:0000776	kinetochore	48/3336	174/19880	0.275862	1.64393	3.83091	0.000226598	0.00386246	0.00298155	DCTN3/KAT5/SMARCE1/SKA3/NUP160/CENPC/FBXO28/NUP133/CBX5/TP53BP1/CENPK/CLASP2/DCTN4/BRD7/SGO1/ZWILCH/GPATCH11/CENPW/ZW10/PHF6/CENPN/HNRNPU/NUP107/CHMP2B/NDC80/ARID2/BUB1B/SPAG5/NUF2/CLIP1/SMC1A/SGO2/BUB1/TTK/KNSTRN/KNTC1/MIS12/APC/PBRM1/KIF18A/CENPF/CKAP5/KNL1/CENPU/CENPE/SPDL1/PPP1R12A/TPR	48
CC	GO:0044295	axonal growth cone	13/3336	28/19880	0.464286	2.76679	4.20098	0.000248967	0.00414944	0.00320308	GPM6A/PTCH1/SNAP25/CLASP2/C9orf72/HSP90AB1/SHTN1/FLRT3/NIN/MYO9A/EPHA4/KIF21A/HSP90AA1	13
CC	GO:0032040	small-subunit processome	25/3336	74/19880	0.337838	2.01325	3.92126	0.000277625	0.00452649	0.00349414	RRP7A/UTP4/NOL10/AATF/UTP6/UTP18/NGDN/UTP11/UTP3/BMS1/UTP14A/UTP23/XRCC5/UTP15/PRKDC/WDR36/MPHOSPH10/HEATR1/UTP20/NOP58/WDR3/KRR1/WDR75/WDR43/DNTTIP2	25
CC	GO:0099023	vesicle tethering complex	23/3336	66/19880	0.348485	2.0767	3.93434	0.000287598	0.00455933	0.00351949	TRAPPC6A/TRAPPC1/VPS51/TRAPPC5/COG3/TRAPPC6B/EXOC2/TRAPPC13/EXOC6B/EXOC5/STX17/COG6/ZW10/TRAPPC11/TRAPPC8/EXOC4/NBAS/VPS54/COG5/EXOC1/VPS41/HOOK3/HOOK1	23
CC	GO:0097431	mitotic spindle pole	16/3336	39/19880	0.410256	2.44481	4.05557	0.000291797	0.00455933	0.00351949	KAT5/IK/CDK5RAP2/MAPRE1/BCCIP/SPAG5/STAG1/GPSM2/SMC1A/NIN/CNTRL/ASPM/KIF20B/STAG2/SMC6/SMC3	16
CC	GO:0000242	pericentriolar material	11/3336	22/19880	0.5	2.97962	4.17172	0.000335383	0.00513341	0.00396263	TUBG2/NEK1/CDK5RAP2/CEP192/NEDD1/TNKS2/CEP152/TCP1/NIN/HOOK3/PCM1	11
CC	GO:1990752	microtubule end	15/3336	36/19880	0.416667	2.48301	3.99919	0.000367268	0.00543711	0.00419707	TBCB/MAPRE3/SVIL/CLASP2/CDK5RAP2/NAV3/MAPRE1/CAMSAP2/SPAG5/CLIP1/KNSTRN/PDE4DIP/ASPM/DST/CKAP5	15
CC	GO:0070993	translation preinitiation complex	10/3336	19/19880	0.526316	3.13644	4.18366	0.000369724	0.00543711	0.00419707	EIF3E/EIF3L/EIF3D/EIF3H/EIF3M/EIF3J/EIF1AX/DHX29/EIF2S1/EIF3A	10
CC	GO:0034708	methyltransferase complex	31/3336	101/19880	0.306931	1.82907	3.75094	0.000391494	0.00561961	0.00433794	TRMT112/PHF1/SNRPB/PRMT1/METTL4/RBBP7/SIRT1/RBBP5/WTAP/EED/TAF1/KMT2C/CBX5/E2F6/TAF7/SUZ12/CHD8/HCFC2/HDAC2/TRMT10C/KDM6A/TRMT6/MTF2/METTL14/MGA/TEX10/RNMT/EZH2/RIOK1/BOD1L1/ZC3H13	31
CC	GO:0005814	centriole	45/3336	164/19880	0.27439	1.63516	3.6676	0.000397119	0.00561961	0.00433794	CBY1/IFT88/RP2/CEP63/KIF3A/OFD1/CEP78/SASS6/CEP162/CEP120/CEP192/CEP135/NEDD1/BCCIP/CEP128/CEP83/KIAA0586/CNTLN/CCDC146/SDCCAG8/IQCB1/MPHOSPH9/SPICE1/TOPORS/CEP152/CEP97/STIL/KIF2A/NIN/ALMS1/LRRCC1/CCDC102B/CEP55/PLK4/ODF2L/AHI1/CEP290/CEP295/CEP350/PCM1/CCP110/CEP170/CCDC88A/ROCK1/TOP2A	45
CC	GO:0120114	Sm-like protein family complex	35/3336	119/19880	0.294118	1.75272	3.6982	0.00042254	0.0058686	0.00453015	RNU5D-1/RNVU1-1/RNVU1-15/RNU5F-1/RNU5B-1/RNU4-1/RNU4ATAC/RNU11/RNVU1-6/RNU5A-1/LSM2/SNRPC/SF3B5/LSM4/SNRPB/RNU6ATAC/PRPF4/SNRPA1/DDX23/GEMIN5/SNRNP200/HTATSF1/PRPF39/FMR1/DDX20/TGS1/SF3A3/LUC7L3/PRPF18/DDX46/ARFGEF1/SF3B1/U2SURP/SLU7/PRPF40A	35
CC	GO:0005777	peroxisome	41/3336	147/19880	0.278912	1.6621	3.61805	0.00048917	0.00655138	0.00505721	PRDX5/PXMP4/ACOT2/ACOT8/FIS1/DAO/ACOT4/SERHL2/PEX10/MGAT4A/HACL1/GNPAT/BAAT/VWA8/PEX3/ACBD5/PEX1/NUDT12/SCP2/ABCD3/RAB8B/FAR1/ACSL3/IDI1/LACC1/SLC27A2/ATM/HSDL2/FAR2/PIK3C3/CNOT1/HMGCR/AGPS/HSD17B4/ACSL4/MYO5A/IDE/ACSL1/DNM1L/PNPLA8/IDH1	41
CC	GO:0042579	microbody	41/3336	147/19880	0.278912	1.6621	3.61805	0.00048917	0.00655138	0.00505721	PRDX5/PXMP4/ACOT2/ACOT8/FIS1/DAO/ACOT4/SERHL2/PEX10/MGAT4A/HACL1/GNPAT/BAAT/VWA8/PEX3/ACBD5/PEX1/NUDT12/SCP2/ABCD3/RAB8B/FAR1/ACSL3/IDI1/LACC1/SLC27A2/ATM/HSDL2/FAR2/PIK3C3/CNOT1/HMGCR/AGPS/HSD17B4/ACSL4/MYO5A/IDE/ACSL1/DNM1L/PNPLA8/IDH1	41
CC	GO:0030532	small nuclear ribonucleoprotein complex	32/3336	107/19880	0.299065	1.7822	3.64304	0.00052992	0.00697264	0.00538239	RNU5D-1/RNVU1-1/RNVU1-15/RNU5F-1/RNU5B-1/RNU4-1/RNU4ATAC/RNU11/RNVU1-6/RNU5A-1/LSM2/SNRPC/SF3B5/LSM4/SNRPB/RNU6ATAC/PRPF4/SNRPA1/DDX23/SNRNP200/HTATSF1/PRPF39/TGS1/SF3A3/LUC7L3/PRPF18/DDX46/ARFGEF1/SF3B1/U2SURP/SLU7/PRPF40A	32
CC	GO:0033290	eukaryotic 48S preinitiation complex	9/3336	17/19880	0.529412	3.15489	3.99132	0.00069452	0.00898086	0.00693259	EIF3E/EIF3L/EIF3D/EIF3H/EIF3M/EIF3J/EIF1AX/EIF2S1/EIF3A	9
CC	GO:0005876	spindle microtubule	26/3336	83/19880	0.313253	1.86675	3.55322	0.000793408	0.00998509	0.00770779	TUBG2/MAPRE3/EML3/KIFAP3/SKA3/KIF4A/KIF3A/CLASP2/ZWILCH/HAUS6/ZW10/MAP9/HNRNPU/MAPRE1/CHMP2B/PARP4/KIF2A/KNTC1/CUL3/PRC1/KIF18A/CDK1/CLTC/CEP295/CENPE/KIF11	26
CC	GO:0035580	specific granule lumen	21/3336	62/19880	0.33871	2.01845	3.60658	0.000798807	0.00998509	0.00770779	CHIT1/JUP/TIMP2/CNN2/GSDMD/FOLR3/SPTAN1/NFKB1/VCL/ERP44/CRISP3/ORM1/DOCK2/RAB27A/KPNB1/ARG1/ARMC8/FRK/CEP290/HP/MMP8	21
CC	GO:0042581	specific granule	43/3336	160/19880	0.26875	1.60154	3.43055	0.00084061	0.0103354	0.00797818	ALDH3B1/CHIT1/LAMTOR1/ITGAL/SLC44A2/JUP/TIMP2/CNN2/GSDMD/CYBA/FOLR3/SNAP23/SPTAN1/UBR4/CD36/NFKB1/VCL/RAP1A/ERP44/SNAP25/PLD1/CRISP3/OLR1/ORM1/DOCK2/CLCN3/STXBP3/SLC27A2/ATP8A1/RAB27A/CYBB/KPNB1/ADAM10/ATP8B4/ARG1/ITGAV/ATP6V1D/ARMC8/FRK/MOSPD2/CEP290/HP/MMP8	43
CC	GO:0097525	spliceosomal snRNP complex	29/3336	97/19880	0.298969	1.78163	3.46521	0.000949397	0.0114846	0.00886534	RNU5D-1/RNVU1-1/RNVU1-15/RNU5F-1/RNU5B-1/RNU4-1/RNU4ATAC/RNU11/RNVU1-6/RNU5A-1/LSM2/SNRPC/SF3B5/LSM4/SNRPB/RNU6ATAC/PRPF4/SNRPA1/DDX23/SNRNP200/HTATSF1/PRPF39/SF3A3/LUC7L3/PRPF18/DDX46/SF3B1/U2SURP/PRPF40A	29
CC	GO:0044853	plasma membrane raft	33/3336	115/19880	0.286957	1.71004	3.42905	0.000974731	0.0116039	0.00895743	MAL/FXYD1/LRP4/CD8A/ADRA1A/MAPK3/CLN3/SCARB1/DAG1/ORAI1/PTCH1/EHD2/CDH13/FLOT2/LRP8/CDH2/CD36/TFPI/CORO1C/BMPR1A/LRP6/ENTPD1/CTNNA1/JAK2/AKAP6/CTNNB1/CR1/HAS2/PTGS2/MYOF/LRRK2/KIF18A/SELE	33
CC	GO:0008023	transcription elongation factor complex	18/3336	51/19880	0.352941	2.10326	3.54244	0.00107552	0.0126037	0.00972918	TCEA2/MLLT1/CCNT1/MMS22L/TTF2/LEO1/RTF1/MLLT3/AFF4/NUFIP1/CCNT2/RB1/SNW1/ICE2/ELL2/CTR9/ICE1/SUPT16H	18
CC	GO:0016282	eukaryotic 43S preinitiation complex	9/3336	18/19880	0.5	2.97962	3.77308	0.00118294	0.0136493	0.0105363	EIF3E/EIF3L/EIF3D/EIF3H/EIF3M/EIF3J/EIF1AX/DHX29/EIF3A	9
CC	GO:0005901	caveola	25/3336	81/19880	0.308642	1.83927	3.3987	0.00125658	0.0142691	0.0110148	FXYD1/ADRA1A/MAPK3/CLN3/SCARB1/PTCH1/EHD2/CDH13/FLOT2/LRP8/CD36/TFPI/CORO1C/BMPR1A/LRP6/ENTPD1/CTNNA1/JAK2/AKAP6/CTNNB1/PTGS2/MYOF/LRRK2/KIF18A/SELE	25
CC	GO:0005938	cell cortex	76/3336	325/19880	0.233846	1.39354	3.21215	0.00127471	0.0142691	0.0110148	CRIP2/CLDN5/CORO1A/TBCB/EMD/PDLIM2/FSCN1/HAX1/DMTN/CLTB/GYPC/PLA2G4C/FLOT2/MYL9/MARCKS/CTTNBP2/CDH2/SPTAN1/VCL/CORO1C/PCLO/SCIN/MPP1/FERMT2/SNAP25/EXOC2/EPB41/EXOC6B/EXOC5/ACTR2/ITCH/CLASP2/DCTN4/CYTIP/C2CD5/AKAP13/CAPZA2/NEDD4/MAPRE1/FRYL/EXOC4/PPFIA1/PHLDB2/HMCN1/ADD3/MYO6/CTNNB1/ERC1/MELK/MKLN1/ASPH/AKAP12/MPP7/CLIP1/GPSM2/PPP1R9A/STIL/EXOC1/RDX/PDE4DIP/DST/FER/CALD1/RAI14/IQGAP1/PLS1/ECT2/KIF…	76
CC	GO:0031010	ISWI-type complex	8/3336	15/19880	0.533333	3.17826	3.78966	0.00131087	0.0144581	0.0111607	RBBP7/HMGXB4/BPTF/BAZ1B/SMARCA5/RSF1/SMARCA1/BAZ1A	8
CC	GO:0098791	Golgi apparatus subcompartment	88/3336	388/19880	0.226804	1.35158	3.14051	0.00150804	0.0163917	0.0126532	CA4/HLA-DRB5/LGR5/GPER1/HLA-DQB1/APH1A/VAMP2/RASIP1/PSENEN/CLN3/SCAMP3/SYT17/GPR108/TRAPPC6A/ST3GAL4/HID1/SCAMP2/AP4M1/NDST1/VPS51/CLTB/ZDHHC14/PLEKHJ1/PLOD3/CBY1/RAB3IP/ARL5B/AFTPH/COG3/KLHL20/MGAT4A/MME/CSGALNACT2/AP4E1/ATL1/TRAPPC6B/VRK1/VCPIP1/LPCAT2/MAN2A1/ATP8B1/SNAP25/OSBP/WDR11/PREPL/CLASP2/COG6/TOM1L1/VAMP7/RIC1/FUT8/BECN1/SAR1B/ARFGEF2/CNST/ATP7A/ATP8A1/GALNT3/VPS54/COG5/CD2AP/ATP2C1/MY…	88
CC	GO:0005769	early endosome	98/3336	440/19880	0.222727	1.32728	3.1174	0.0015664	0.0167828	0.0129552	ADRB1/GRIA1/GPER1/CORO1A/APH1A/AOC3/SLC5A1/VPS28/MAPK3/EHD3/CLN3/MVB12B/ERBB2/ACKR1/RAB17/EHD2/RHOB/TMEM108/TPCN1/AP4M1/CD1E/LDLRAP1/UBXN6/CD22/RAB5B/PLEKHJ1/PLEKHF1/WNT3A/SLC31A1/SLC9A9/ATP13A4/CLCN5/APPL1/RAP1A/ARRDC3/REP15/HPS3/MME/AP1AR/EPHA3/VTI1B/RABGEF1/ZMPSTE24/STEAP4/ANXA1/LRP6/SNX4/ITCH/CYTIP/SNX6/RPS6KC1/AP3M1/HAVCR2/EPS15/ARRDC4/CD274/SNX16/MON2/TRAK2/RABGAP1L/CLCN3/DTX3L/CCDC93/ATP7A…	98
CC	GO:0005838	proteasome regulatory particle	10/3336	22/19880	0.454545	2.70874	3.60089	0.00159114	0.0168078	0.0129744	ADRM1/PSMD7/PSMC2/PSMD6/PSMD12/PSMC6/PSMC1/PSMD5/PSMD14/PSMD1	10
CC	GO:0043596	nuclear replication fork	15/3336	41/19880	0.365854	2.18021	3.39688	0.00181752	0.0189325	0.0146146	POLD4/BCAS2/ETAA1/PARP1/XPA/MMS22L/BAZ1B/POLA1/ZRANB3/PLRG1/POLD3/SMARCA5/WDHD1/SMARCAD1/CDC5L	15
CC	GO:0035371	microtubule plus-end	11/3336	26/19880	0.423077	2.52121	3.48532	0.00191119	0.0196355	0.0151573	TBCB/MAPRE3/CLASP2/CDK5RAP2/MAPRE1/SPAG5/CLIP1/KNSTRN/PDE4DIP/DST/CKAP5	11
CC	GO:0016363	nuclear matrix	35/3336	129/19880	0.271318	1.61685	3.15622	0.00204014	0.0206771	0.0159613	HES1/PHB2/SMARCE1/MORC3/KIF4A/KIN/BRD7/XPOT/CENPW/MATR3/HNRNPU/ZNF326/NUFIP1/LRIF1/POLA1/ARID2/SNW1/BLM/HAT1/STAG1/SMC1A/CASK/THOC1/HNRNPA2B1/ARFGEF1/PPIG/RAD21/ZNF350/PBRM1/SRPK1/CENPF/HLTF/STAG2/PRPF40A/SMC3	35
CC	GO:0098636	protein complex involved in cell adhesion	19/3336	58/19880	0.327586	1.95216	3.26093	0.0021681	0.021681	0.0167362	ITGA3/MMRN2/JAM2/ITGAL/ITGB4/LYN/ITGA4/LAMB1/TNC/ITGB3/ITGB1/LAMC1/ITGB8/ITGA6/MMRN1/NLGN1/ITGAV/ITGA2/LAMA2	19
CC	GO:0005852	eukaryotic translation initiation factor 3 complex	8/3336	16/19880	0.5	2.97962	3.55711	0.00223783	0.0217001	0.0167509	EIF3E/EIF3L/EIF3D/EIF3H/EIF3M/EIF3J/DDX3X/EIF3A	8
CC	GO:0035098	ESC/E(Z) complex	8/3336	16/19880	0.5	2.97962	3.55711	0.00223783	0.0217001	0.0167509	PHF1/RBBP7/SIRT1/EED/SUZ12/HDAC2/MTF2/EZH2	8
CC	GO:0032154	cleavage furrow	18/3336	54/19880	0.333333	1.98641	3.25932	0.00225681	0.0217001	0.0167509	ICAM2/DCTN3/PKN1/RHOB/RHOC/PLCD3/SVIL/DIAPH3/MASTL/ITGB1/PKN2/LIMA1/HMCN1/RACGAP1/RDX/CEP55/PLK4/ECT2	18
CC	GO:0090543	Flemming body	13/3336	34/19880	0.382353	2.27853	3.35046	0.00228875	0.0217286	0.0167729	VPS4B/STK17B/EXOC2/C9orf72/CCDC66/EXOC4/KIF14/RACGAP1/BIRC6/EXOC1/CNTRL/CEP55/KIF23	13
CC	GO:0045178	basal part of cell	73/3336	317/19880	0.230284	1.37232	3.00063	0.0023986	0.0224868	0.0173583	NDRG4/EDN1/ITGA3/SLCO1A2/ACE/FOLR1/GPIHBP1/AJAP1/DAG1/SLC29A1/MAP4K2/HPGD/ERBB2/PDGFB/SLC51B/ORAI1/RAB17/SLCO2A1/CNNM4/ITGB4/LDLRAP1/SLC19A1/AQP5/SLC3A2/FLOT2/NAIP/CDH2/SLC5A3/SLC31A1/SLC12A2/CXADR/AQP4/ABCC4/ANXA1/EPB41/SLC22A3/SLC16A6/CLASP2/ABCA8/SCN3A/EPS15/ADAM9/DLG2/DLG1/STXBP3/SLC4A7/ERBB4/ATP7A/PHLDB2/SLC38A1/ANK3/CTNNB1/DOCK7/DSP/SLC16A7/CASK/TFRC/ERBIN/CD38/ANK2/SLC16A1/ATP2B1/DST/FAP/I…	73
CC	GO:1990909	Wnt signalosome	7/3336	13/19880	0.538462	3.20882	3.5773	0.00248897	0.023046	0.0177899	LRP5/FZD1/ADGRA2/LRP6/CTNNB1/APC/LRRK2	7
CC	GO:0008278	cohesin complex	6/3336	10/19880	0.6	3.57554	3.65813	0.00252149	0.0230624	0.0178025	STAG1/SMC1A/SGO2/RAD21/STAG2/SMC3	6
CC	GO:0045177	apical part of cell	104/3336	479/19880	0.217119	1.29386	2.92341	0.00272454	0.024475	0.018893	MAL/CA4/FXYD1/ANO1/AGER/BST2/SLC5A1/PDZK1IP1/SLCO1A2/SVBP/FOLR1/GPIHBP1/AJAP1/SLC29A1/VANGL2/ERBB2/HYAL2/SCNN1G/SCNN1B/PTCH1/RAB17/SIPA1L3/HAX1/KL/DLL1/SLC19A1/SLC44A4/AQP5/NOTCH1/SLC3A2/CIB1/CDH2/SLC5A3/SLC31A1/CD36/CLCN5/SLC12A2/DDR2/ABCC4/ENPEP/PRKAA1/ATP8B1/IFIT5/ANXA1/PLD1/SLC22A3/SLC39A6/LMO7/CHL1/PATJ/PDE4D/TNIK/MGAM/EPS15/ITGB3/CTSK/SNX10/ADGRF5/DLG1/OSMR/CTSL/STXBP3/SLC4A7/ATP7A/NEDD1/RA…	104
CC	GO:0030686	90S preribosome	11/3336	27/19880	0.407407	2.42784	3.33378	0.0027412	0.024475	0.018893	RRP7A/UTP4/UTP6/UTP18/WDR12/WDR36/MPHOSPH10/HEATR1/UTP20/WDR3/SRFBP1	11
CC	GO:0000940	outer kinetochore	9/3336	20/19880	0.45	2.68165	3.37872	0.00296726	0.0261817	0.0202104	SKA3/NDC80/BUB1B/NUF2/BUB1/MIS12/CENPF/KNL1/SPDL1	9
CC	GO:0005874	microtubule	105/3336	486/19880	0.216049	1.28749	2.88134	0.00306521	0.0267315	0.0206348	DNAL4/TUBG2/FEZ1/TBCB/EMD/MAPRE3/HID1/CDK5/TPPP3/TPPP/EML3/MAP3K11/CDK2AP2/MID1IP1/TUBA1A/LZTS2/APPBP2/STAU2/CCT4/CLMP/KIFAP3/SKA3/KIF13B/KIF27/WDR47/SVIL/TTLL7/KIF4A/CCT8/DYNC1I2/SYBU/SRPRB/KIF3A/CLASP2/MACF1/ZWILCH/CDK5RAP2/HAUS6/ZW10/DNAH5/CEP162/CCDC66/MAP9/NAV3/HNRNPU/MAPRE1/DLG1/INVS/ARFGEF2/SHTN1/CHMP2B/KIF14/ARHGAP18/DYNC2H1/CYLD/PARP4/CAMSAP2/SPAG5/RACGAP1/GAS2L3/KIF16B/CLIP1/CCT2/TCP1/C…	105
CC	GO:0031091	platelet alpha granule	26/3336	91/19880	0.285714	1.70264	3.01669	0.00340691	0.0293699	0.0226715	GAS6/PDGFA/PDGFB/ISLR/VEGFB/VEGFA/VEGFC/CFD/LHFPL2/CD36/EGF/VTI1B/THBS1/THBS2/HGF/TMX3/OLA1/VAMP7/ORM1/PROS1/ITGB3/STXBP3/F5/MMRN1/F13A1/IGF1	26
CC	GO:0061702	canonical inflammasome complex	8/3336	17/19880	0.470588	2.80434	3.34204	0.00360965	0.030527	0.0235647	CASP12/GSDMD/NAIP/CASP4/AIM2/NLRC4/NLRP3/DDX3X	8
CC	GO:0055037	recycling endosome	51/3336	211/19880	0.241706	1.44038	2.88783	0.00366241	0.030527	0.0235647	GRIA1/GPER1/EHD3/UNC13D/PLA2G5/CLN3/SCAMP3/RAB25/ACKR1/RAB17/ABHD17A/RAB11B/EHD2/SCAMP2/TPCN1/TBC1D17/LDLRAP1/VPS51/CD22/PLEKHJ1/TUBA1A/SLC31A1/SLC9A9/ATP13A4/RAP2A/REP15/VTI1B/RABGEF1/AKAP5/TNIK/AP3M1/CD274/ITGB1/CLCN3/RAB8B/ARFGEF2/ITSN1/RAB11FIP2/FIG4/VPS50/ATP11C/TFRC/ATP11B/ANK2/VPS13B/CFTR/RABEP1/ATP13A3/MCTP1/MYO5A/EEA1	51
CC	GO:0010494	cytoplasmic stress granule	27/3336	96/19880	0.28125	1.67603	2.98152	0.00366324	0.030527	0.0235647	STAU2/PABPC1/MBNL1/RC3H2/OGFOD1/G3BP2/PUM2/G3BP1/C9orf72/PRRC2C/CAPRIN1/LARP4/LARP1B/FMR1/GIGYF2/YTHDF3/KPNB1/ZFAND1/NUFIP2/CSDE1/SSB/FXR1/DDX3X/DDX1/EIF2S1/DHX36/ROCK1	27
CC	GO:0071011	precatalytic spliceosome	17/3336	52/19880	0.326923	1.94821	3.07438	0.00371609	0.0306271	0.023642	LSM2/SF3B5/LSM4/SNRPB/IK/PRPF4/SNRPA1/PRPF38A/SNRNP200/MFAP1/SMU1/CWC27/PRPF38B/SF3A3/WBP4/SF3B1/CWC22	17
CC	GO:0005778	peroxisomal membrane	20/3336	65/19880	0.307692	1.83361	3.02282	0.00384044	0.0309713	0.0239077	PXMP4/FIS1/PEX10/GNPAT/PEX3/ACBD5/PEX1/ABCD3/RAB8B/FAR1/ACSL3/SLC27A2/FAR2/CNOT1/HMGCR/AGPS/HSD17B4/ACSL4/ACSL1/PNPLA8	20
CC	GO:0031903	microbody membrane	20/3336	65/19880	0.307692	1.83361	3.02282	0.00384044	0.0309713	0.0239077	PXMP4/FIS1/PEX10/GNPAT/PEX3/ACBD5/PEX1/ABCD3/RAB8B/FAR1/ACSL3/SLC27A2/FAR2/CNOT1/HMGCR/AGPS/HSD17B4/ACSL4/ACSL1/PNPLA8	20
CC	GO:0062023	collagen-containing extracellular matrix	94/3336	432/19880	0.217593	1.29668	2.79956	0.0039512	0.0315256	0.0243355	RARRES2/CLEC3B/MFAP4/LTBP4/S100A4/PRELP/FCN3/LTBP2/SEMA3B/ADAMTS8/DPT/CTSF/CLEC14A/AGRN/MMRN2/MMP28/MATN3/TIMP3/BCAM/EGFL7/AEBP1/DAG1/MDK/LTBP3/EFEMP2/PDGFB/LAMC3/ITIH5/FMOD/ANGPTL4/TIMP2/ITGB4/SDC3/SPN/ELN/MFGE8/CD151/TINAGL1/MXRA7/CDH13/PLOD3/SERPINB6/ECM2/ADAMDEC1/CDH2/CDON/ADAMTS5/ANGPT1/COL1A1/COL5A2/ANXA1/THBS1/CTSS/THBS2/LAMA4/EGFL6/LOX/LAMB1/MATN2/ORM1/TNC/FGL2/SERPINB8/DLG1/CTSL/OGN/LAMC…	94
CC	GO:0030666	endocytic vesicle membrane	50/3336	207/19880	0.241546	1.43943	2.85383	0.00403718	0.0318725	0.0246033	CACNG4/HLA-DRB5/GRIA1/HLA-DQB1/WNT7A/CORO1A/ATP6V0B/VAMP2/SCARB1/CD3D/RAC2/PTCH1/RAB11B/ARRB1/LDLRAP1/RILP/TAP1/CYBA/FZD2/SLC2A8/SLC48A1/WNT3A/TLR6/SNAP23/CD36/SLC9A9/AP2B1/EGF/LYN/CAMK2D/PIK3R4/VAMP7/RAB8B/MSR1/ATP7A/EPGN/NOSTRIN/CYBB/TLR1/PIK3C3/AREG/PIKFYVE/LRP2/TFRC/CFTR/MDM2/TLR2/ACE2/CLTC/CD163	50
CC	GO:0019908	nuclear cyclin-dependent protein kinase holoenzyme complex	7/3336	14/19880	0.5	2.97962	3.32721	0.00426094	0.0332886	0.0256964	CCNT1/MED13/BCCIP/CCNT2/RB1/CCNC/SNW1	7
CC	GO:1902554	serine/threonine protein kinase complex	36/3336	140/19880	0.257143	1.53237	2.83856	0.00469873	0.0359781	0.0277726	CNPPD1/CDK5/CCND3/CDK10/PHKA1/CCNH/CCNT1/CCNG1/IFIT5/PRKACB/CAB39/CCNL1/TGFBR1/C9orf72/DBF4/MED13/BCCIP/CCNA2/CCNT2/RB1/PRKAR2B/CCNC/SNW1/ERC1/PHKB/XRCC5/CCNB2/PRKDC/CHUK/GTF2H1/TANK/TBK1/CCNE2/RB1CC1/AZI2/CDK1	36
CC	GO:0005832	chaperonin-containing T-complex	6/3336	11/19880	0.545455	3.25049	3.35255	0.00476209	0.0359781	0.0277726	CCT4/CCT8/CCT2/TCP1/CCT6A/CCT5	6
CC	GO:0070938	contractile ring	6/3336	11/19880	0.545455	3.25049	3.35255	0.00476209	0.0359781	0.0277726	DAG1/BLOC1S6/PRC1/UTRN/KIF20B/ANLN	6
CC	GO:0036064	ciliary basal body	45/3336	184/19880	0.244565	1.45742	2.79915	0.00482181	0.0359781	0.0277726	PIN1/NME3/RILP/CDK10/CBY1/RAB3IP/BBS7/KIFAP3/TBC1D30/IFT88/RP2/TTLL7/WDR11/MKKS/OFD1/CEP78/WDR35/DAAM1/BBOF1/CDKL5/CCDC66/MAPRE1/LCA5/NEDD1/KIAA0586/CYLD/IFT57/CCDC146/ERC1/CAMSAP2/SDCCAG8/SPAG5/SSX2IP/TOPORS/IFT80/RPGR/RPGRIP1L/CADPS2/PJA2/ODF2L/CENPF/AHI1/CEP290/PCM1/CCDC88A	45
CC	GO:0061695	transferase complex, transferring phosphorus-containing groups	69/3336	305/19880	0.22623	1.34815	2.75144	0.00484506	0.0359781	0.0277726	CNPPD1/POLR2E/POLR2F/CDK5/TADA3/CCND3/POLR2L/POLR2G/CDK10/POLR2I/POLD4/POLR3F/PHKA1/CCNH/MAP3K5/POLR1B/CCNT1/CCNG1/PRKAA1/TAF1/IFIT5/PRKACB/CAB39/PIK3R4/DNA2/LEO1/RTF1/CCNL1/TGFBR1/C9orf72/PIK3CG/TAF7/BECN1/DBF4/MED13/POLR3C/BCCIP/CCNA2/CCNT2/POLA1/RB1/TCEA1/PRKAR2B/TAF4B/REV3L/CCNC/SNW1/ERC1/PHKB/XRCC5/PIK3C3/PIK3R1/CCNB2/PIK3CB/POLD3/PRKDC/POLR3B/TAF2/PIK3CA/CHUK/GTF2H1/TANK/TBK1/CCNE2/RB1CC1/A…	69
CC	GO:0022624	proteasome accessory complex	10/3336	25/19880	0.4	2.38369	3.1086	0.00496017	0.0364718	0.0281537	ADRM1/PSMD7/PSMC2/PSMD6/PSMD12/PSMC6/PSMC1/PSMD5/PSMD14/PSMD1	10
CC	GO:0005793	endoplasmic reticulum-Golgi intermediate compartment	35/3336	136/19880	0.257353	1.53363	2.80401	0.00518575	0.0377603	0.0291483	CA4/GRIA1/RAB1B/FOLR1/KDELR1/COPZ2/SLC35C2/MPPE1/TAP1/TRAPPC5/YIF1A/ATP6AP1/GORASP1/MGAT4A/TMED5/ERP44/STK17B/SEC23IP/STX17/PDIA6/UGGT2/PTPN2/MTMR6/AREG/UGGT1/LMAN1/F5/ERGIC2/VPS13B/HSPA5/NUCB2/TRIP11/COPB1/GOLGB1/GALNT1	35
CC	GO:0030662	coated vesicle membrane	49/3336	205/19880	0.239024	1.4244	2.74275	0.00543923	0.0391459	0.0302179	HLA-DRB5/GRIA1/HLA-DQB1/ATP6V0B/VAMP2/ATP6V1F/COPE/FOLR1/CD3D/KDELR1/COPZ2/PEF1/EPN2/LDLRAP1/CLTB/FZD2/SLC2A8/ATP6AP1/AFTPH/AP2B1/EGF/SEC23IP/VTI1B/HSPA8/KDELR3/STX17/ARCN1/VAMP7/SEC23A/SEC31A/SAR1B/COPA/EPGN/MYO6/SEC24D/CLINT1/AREG/ATP6V1A/LMAN1/LRP2/TFRC/CFTR/AP3B1/ATP6V1D/ATP6V1C1/CLTC/COPB2/COPB1/USO1	49
CC	GO:0030135	coated vesicle	72/3336	322/19880	0.223602	1.3325	2.70114	0.00548043	0.0391459	0.0302179	HLA-DRB5/GRIA1/EDN1/HLA-DQB1/ATP6V0B/VAMP2/ATP6V1F/UNC13D/COPE/FOLR1/CD3D/KDELR1/COPZ2/PEF1/EPN2/HAX1/LDLRAP1/TEX261/CLTB/FZD2/SLC2A8/YIF1A/ATP6AP1/AFTPH/AP2B1/EGF/TMED5/SEC23IP/VTI1B/DENND1B/HSPA8/KDELR3/STX17/HEATR5B/ARCN1/VAMP7/SEC23A/SEC31A/SAR1B/COPA/RAB8B/ATP7A/EPGN/RAB27A/GOPC/MYO6/SEC24D/ADAM10/CLINT1/AREG/STEAP2/ATP6V1A/LMAN1/F5/ERGIC2/LRP2/TFRC/CFTR/VPS41/AP3B1/ATP6V1D/SCYL2/PIK3C2A/FCH…	72
CC	GO:0030663	COPI-coated vesicle membrane	8/3336	18/19880	0.444444	2.64855	3.14207	0.00555102	0.0392761	0.0303184	COPE/KDELR1/COPZ2/KDELR3/ARCN1/COPA/COPB2/COPB1	8
CC	GO:0031253	cell projection membrane	79/3336	359/19880	0.220056	1.31136	2.67334	0.00577431	0.0404741	0.0312432	CA4/NDRG4/GRIA1/GPER1/SH2D3C/ITGA3/SLC5A1/ACE/TACR3/EHD3/FOLR1/FAM107A/RAB25/MFSD10/ERBB2/FSCN1/GPR157/PTCH1/SHANK3/ARHGAP45/DHRS3/DMTN/CLTB/EPS8L2/BBS1/SLC19A1/ROBO2/MXRA8/CIB1/TMEM231/BBS7/CD36/SLC12A2/CORO1C/EFCAB7/FERMT2/IFIT5/AKAP5/VEZT/SLC39A6/CLASP2/MACF1/C2CD5/ITGB3/BMX/CDKL5/ITGB1/DMD/CLCN3/MAPRE1/PSD3/DLG1/HHIP/DOCK8/ARL13B/LIMA1/ATP7A/ADAM17/LCP1/EPB41L3/MYO6/MTMR6/NCKAP1/CTNNB1/CASK/L…	79
CC	GO:0071005	U2-type precatalytic spliceosome	16/3336	50/19880	0.32	1.90695	2.88336	0.00607238	0.0421693	0.0325518	LSM2/SF3B5/LSM4/SNRPB/IK/PRPF4/SNRPA1/PRPF38A/SNRNP200/MFAP1/SMU1/CWC27/SF3A3/WBP4/SF3B1/CWC22	16
CC	GO:0009925	basal plasma membrane	67/3336	298/19880	0.224832	1.33983	2.65417	0.00630362	0.0433735	0.0334813	NDRG4/ITGA3/SLCO1A2/ACE/FOLR1/GPIHBP1/AJAP1/DAG1/SLC29A1/MAP4K2/HPGD/ERBB2/PDGFB/SLC51B/ORAI1/RAB17/SLCO2A1/CNNM4/ITGB4/LDLRAP1/SLC19A1/AQP5/SLC3A2/FLOT2/NAIP/CDH2/SLC5A3/SLC31A1/SLC12A2/CXADR/AQP4/ABCC4/ANXA1/EPB41/SLC22A3/SLC16A6/ABCA8/SCN3A/EPS15/ADAM9/DLG2/DLG1/STXBP3/SLC4A7/ERBB4/ATP7A/SLC38A1/ANK3/CTNNB1/DSP/SLC16A7/CASK/TFRC/ERBIN/CD38/ANK2/SLC16A1/ATP2B1/DST/IQGAP1/IDE/AQP9/CLDN1/SLC1A3/M…	67
CC	GO:0031258	lamellipodium membrane	9/3336	22/19880	0.409091	2.43787	3.03007	0.00639105	0.0435753	0.0336371	FERMT2/SLC39A6/ITGB3/DOCK8/NCKAP1/ITGAV/SYNE2/FAP/DPP4	9
CC	GO:0000307	cyclin-dependent protein kinase holoenzyme complex	18/3336	59/19880	0.305085	1.81807	2.82582	0.00653054	0.0441253	0.0340616	CNPPD1/CDK5/CCND3/CDK10/CCNH/CCNT1/CCNG1/CCNL1/MED13/BCCIP/CCNA2/CCNT2/RB1/CCNC/SNW1/CCNB2/CCNE2/CDK1	18
CC	GO:0035097	histone methyltransferase complex	20/3336	68/19880	0.294118	1.75272	2.79197	0.00672216	0.0450145	0.034748	PHF1/RBBP7/SIRT1/RBBP5/EED/TAF1/KMT2C/CBX5/E2F6/TAF7/SUZ12/CHD8/HCFC2/HDAC2/KDM6A/MTF2/MGA/TEX10/EZH2/BOD1L1	20
CC	GO:1904724	tertiary granule lumen	17/3336	55/19880	0.309091	1.84194	2.80768	0.00701162	0.0464856	0.0358836	CHIT1/TIMP2/CNN2/GSDMD/FOLR3/SPTAN1/ASAH1/LTA4H/CTSS/CRISP3/ORM1/HBB/TNFAIP6/ARMC8/IDH1/HP/MMP8	17
CC	GO:0071007	U2-type catalytic step 2 spliceosome	11/3336	30/19880	0.366667	2.18505	2.91681	0.0070658	0.0464856	0.0358836	SNRPB/BCAS2/SNRPA1/CRNKL1/SYF2/CDC40/SNW1/AQR/PLRG1/CWC22/CDC5L	11
CC	GO:0005775	vacuolar lumen	43/3336	178/19880	0.241573	1.43959	2.64541	0.00723762	0.0472019	0.0364365	PRELP/PLAC8/CTSF/PRF1/AGRN/HYAL1/UNC13D/SDC1/GZMB/VAT1/FMOD/DPP7/SDC3/ARHGAP45/CD1E/DAPK2/TRAPPC1/SMPD1/CYB5R3/NAPRT/IDUA/LIPA/AGA/ASAH1/C3/CTSS/CCT8/ACTR2/HSPA8/SDCBP/PPT1/CTSK/CTSL/OGN/MNDA/GDI2/CCT2/ARG1/FRK/DNAJC3/PSMD1/VCAN/HSP90AA1	43
MF	GO:0016887	ATP hydrolysis activity	143/3224	417/18639	0.342926	1.98257	9.28019	1.92e-17	2.57e-14	2.17e-14	TAP1/DHX58/ATP2A3/EIF4A2/ATP2A2/NAIP/SLFN11/ABCA5/DDX24/ATP13A4/DDX23/CCT4/VPS4B/GPN1/MORC3/YTHDC2/RFC4/ORC4/KIF13B/CHD4/KIF27/MSH2/CLPX/ABCC4/ATAD5/SNRNP200/VWA8/ATP8B1/ATF7IP/PSMC2/DDX42/FIGNL1/CCT8/ENTPD1/PEX1/IFIH1/KIF3A/MDN1/CHD7/ABCA8/DNA2/HSPA8/MLH1/DHX57/OLA1/G3BP1/ATAD2B/EIF4A3/PSMC6/DNAH5/ABCA6/SRP54/CHD8/DHX32/MLH3/HSP90AB1/RFC3/NAV3/ABCD3/CHD6/FANCM/PSMC1/ATP7A/ATP10D/ATP8A1/KIF14/SMC…	143
MF	GO:0008094	ATP-dependent activity, acting on DNA	82/3224	210/18639	0.390476	2.25747	8.38073	5.18e-14	3.46e-11	2.93e-11	CHTF8/DHX58/EIF4A2/DDX24/ATP13A4/DDX23/VPS4B/YTHDC2/RFC4/BPTF/CHD4/MSH2/ATAD5/SNRNP200/MSH3/DDX42/FIGNL1/XRCC2/ENTPD1/IFIH1/TTF2/CHD7/DNA2/MLH1/DHX57/WAPL/ZGRF1/G3BP1/EIF4A3/CHD8/DHX32/MLH3/RFC3/RAD17/CHD6/FANCM/MSH6/SMCHD1/DDX5/ZRANB3/DDX20/MCM6/XRCC5/BLM/AQR/YME1L1/DHX15/SMARCA5/RSF1/SMARCA1/DDX46/CFTR/HSPA5/SMARCAD1/BRIP1/NSF/RECQL/BTAF1/DHX29/SETX/ATAD2/WRN/TOP2B/DHX9/DDX10/DDX3X/DDX52/DDX1/H…	82
MF	GO:0004386	helicase activity	63/3224	155/18639	0.406452	2.34983	7.71742	5.48e-12	2.44e-09	2.06e-09	CHTF8/DHX58/EIF4A2/SLFN11/DDX24/DDX23/YTHDC2/RFC4/CHD4/SNRNP200/DDX42/IFIH1/TTF2/CHD7/DNA2/DHX57/ZGRF1/G3BP1/EIF4A3/CHD8/DHX32/RFC3/CHD6/FANCM/HELZ/DDX5/HELLS/DDX20/MCM6/XRCC5/BLM/AQR/SHPRH/DHX15/SMARCA5/ERCC6L2/SMARCA1/DDX46/DICER1/SMARCAD1/BRIP1/RECQL/BTAF1/DHX29/SETX/WRN/DHX9/DDX10/DDX3X/DDX52/DDX1/HLTF/MCM8/CHD2/DDX60L/CHD9/DDX18/DHX36/CHD1/ASCC3/ATRX/DDX21/RAD50	63
MF	GO:0140097	catalytic activity, acting on DNA	109/3224	336/18639	0.324405	1.87549	7.40603	7.29e-12	2.44e-09	2.06e-09	DNASE1L3/CHTF8/BIVM/XRCC1/DNASE2/DHX58/NEIL1/POLD4/EIF4A2/METTL4/DDX24/ATP13A4/DDX23/VPS4B/YTHDC2/RFC4/BPTF/CHD4/MSH2/ATAD5/SNRNP200/DCLRE1C/REV1/ERCC4/MSH3/DDX42/FIGNL1/XRCC2/SETMAR/ENTPD1/IFIH1/TTF2/CHD7/DNA2/MLH1/DHX57/WAPL/TERF1/ZGRF1/G3BP1/EIF4A3/DCLRE1A/CHD8/DHX32/MLH3/RFC3/RAD17/CHD6/FANCM/MSH6/POLA1/SMCHD1/LIG4/DDX5/ZRANB3/REV3L/DDX20/MCM6/XRCC5/BLM/AQR/DKC1/YME1L1/POLD3/DHX15/SMARCA5/RSF…	109
MF	GO:0003689	DNA clamp loader activity	61/3224	160/18639	0.38125	2.20413	6.99552	2.71e-10	7.23e-08	6.12e-08	CHTF8/DHX58/EIF4A2/DDX24/ATP13A4/DDX23/VPS4B/YTHDC2/RFC4/CHD4/SNRNP200/DDX42/FIGNL1/ENTPD1/IFIH1/CHD7/DNA2/DHX57/G3BP1/EIF4A3/CHD8/DHX32/RFC3/RAD17/CHD6/FANCM/SMCHD1/DDX5/DDX20/MCM6/BLM/AQR/YME1L1/DHX15/DDX46/CFTR/HSPA5/SMARCAD1/BRIP1/NSF/RECQL/DHX29/ATAD2/WRN/DHX9/DDX10/DDX3X/DDX52/DDX1/MCM8/CHD2/DDX60L/CHD9/DDX18/DHX36/CHD1/ASCC3/RFC1/ATRX/DDX21/RAD50	61
MF	GO:0140713	histone chaperone activity	61/3224	164/18639	0.371951	2.15037	6.76696	8.55e-10	1.91e-07	1.61e-07	VPS72/DHX58/EIF4A2/DDX24/ATP13A4/DDX23/VPS4B/YTHDC2/CHD4/SNRNP200/DDX42/FIGNL1/ENTPD1/IFIH1/CHD7/DNA2/DHX57/G3BP1/EIF4A3/SPTY2D1/CHD8/DHX32/ANP32E/CHD6/FANCM/NAP1L1/SMCHD1/DDX5/DDX20/MCM6/BLM/AQR/YME1L1/DHX15/DDX46/PWP1/CFTR/HSPA5/SMARCAD1/BRIP1/NSF/RECQL/DHX29/ATAD2/WRN/DHX9/DDX10/DDX3X/DDX52/DDX1/MCM8/CHD2/DDX60L/CHD9/DDX18/DHX36/CHD1/ASCC3/ATRX/DDX21/RAD50	61
MF	GO:0140104	molecular carrier activity	82/3224	249/18639	0.329317	1.90389	6.56675	1.28e-09	2.25e-07	1.91e-07	VPS72/CYGB/DHX58/EMC6/TMCO6/URM1/EIF4A2/DDX24/ATP13A4/DDX23/VPS4B/HBD/YTHDC2/CHD4/SNRNP200/DDX42/FIGNL1/ENTPD1/EMC2/IFIH1/CHD7/DNA2/XPO4/HSPA8/DHX57/G3BP1/EIF4A3/SPTY2D1/CHD8/DHX32/ANP32E/CHD6/FANCM/HBB/NAP1L1/ATP7A/KPNA1/SMCHD1/DDX5/DDX20/MCM6/KPNB1/BLM/AQR/IPO11/DPH3/YME1L1/DHX15/DDX46/PWP1/CSE1L/KPNA3/KPNA2/KPNA4/CFTR/HSPA5/SMARCAD1/BRIP1/TNPO1/NSF/RECQL/DHX29/ATAD2/WRN/DHX9/RANBP6/DDX10/DDX3X…	82
MF	GO:0140658	ATP-dependent chromatin remodeler activity	59/3224	158/18639	0.373418	2.15885	6.68988	1.35e-09	2.25e-07	1.91e-07	DHX58/EIF4A2/DDX24/ATP13A4/DDX23/VPS4B/YTHDC2/CHD4/SNRNP200/DDX42/FIGNL1/ENTPD1/IFIH1/CHD7/DNA2/DHX57/G3BP1/EIF4A3/CHD8/DHX32/CHD6/FANCM/SMCHD1/DDX5/DDX20/MCM6/BLM/AQR/YME1L1/DHX15/SMARCA5/RSF1/SMARCA1/DDX46/CFTR/HSPA5/SMARCAD1/BRIP1/NSF/RECQL/DHX29/ATAD2/WRN/DHX9/DDX10/DDX3X/DDX52/DDX1/MCM8/CHD2/DDX60L/CHD9/DDX18/DHX36/CHD1/ASCC3/ATRX/DDX21/RAD50	59
MF	GO:0061775	cohesin loader activity	57/3224	153/18639	0.372549	2.15383	6.55376	2.82e-09	4.19e-07	3.55e-07	DHX58/EIF4A2/DDX24/ATP13A4/DDX23/VPS4B/YTHDC2/CHD4/SNRNP200/DDX42/FIGNL1/ENTPD1/IFIH1/CHD7/DNA2/DHX57/G3BP1/EIF4A3/CHD8/DHX32/CHD6/FANCM/SMCHD1/DDX5/DDX20/MCM6/BLM/AQR/YME1L1/DHX15/DDX46/CFTR/HSPA5/SMARCAD1/BRIP1/NSF/RECQL/NIPBL/DHX29/ATAD2/WRN/DHX9/DDX10/DDX3X/DDX52/DDX1/MCM8/CHD2/DDX60L/CHD9/DDX18/DHX36/CHD1/ASCC3/ATRX/DDX21/RAD50	57
MF	GO:0000510	H3-H4 histone complex chaperone activity	56/3224	151/18639	0.370861	2.14407	6.45537	4.69e-09	4.56e-07	3.86e-07	DHX58/EIF4A2/DDX24/ATP13A4/DDX23/VPS4B/YTHDC2/CHD4/SNRNP200/DDX42/FIGNL1/ENTPD1/IFIH1/CHD7/DNA2/DHX57/G3BP1/EIF4A3/CHD8/DHX32/CHD6/FANCM/SMCHD1/DDX5/DDX20/MCM6/BLM/AQR/YME1L1/DHX15/DDX46/CFTR/HSPA5/SMARCAD1/BRIP1/NSF/RECQL/DHX29/ATAD2/WRN/DHX9/DDX10/DDX3X/DDX52/DDX1/MCM8/CHD2/DDX60L/CHD9/DDX18/DHX36/CHD1/ASCC3/ATRX/DDX21/RAD50	56
MF	GO:0140584	chromatin extrusion motor activity	56/3224	151/18639	0.370861	2.14407	6.45537	4.69e-09	4.56e-07	3.86e-07	DHX58/EIF4A2/DDX24/ATP13A4/DDX23/VPS4B/YTHDC2/CHD4/SNRNP200/DDX42/FIGNL1/ENTPD1/IFIH1/CHD7/DNA2/DHX57/G3BP1/EIF4A3/CHD8/DHX32/CHD6/FANCM/SMCHD1/DDX5/DDX20/MCM6/BLM/AQR/YME1L1/DHX15/DDX46/CFTR/HSPA5/SMARCAD1/BRIP1/NSF/RECQL/DHX29/ATAD2/WRN/DHX9/DDX10/DDX3X/DDX52/DDX1/MCM8/CHD2/DDX60L/CHD9/DDX18/DHX36/CHD1/ASCC3/ATRX/DDX21/RAD50	56
MF	GO:0140665	ATP-dependent H3-H4 histone complex chaperone activity	56/3224	151/18639	0.370861	2.14407	6.45537	4.69e-09	4.56e-07	3.86e-07	DHX58/EIF4A2/DDX24/ATP13A4/DDX23/VPS4B/YTHDC2/CHD4/SNRNP200/DDX42/FIGNL1/ENTPD1/IFIH1/CHD7/DNA2/DHX57/G3BP1/EIF4A3/CHD8/DHX32/CHD6/FANCM/SMCHD1/DDX5/DDX20/MCM6/BLM/AQR/YME1L1/DHX15/DDX46/CFTR/HSPA5/SMARCAD1/BRIP1/NSF/RECQL/DHX29/ATAD2/WRN/DHX9/DDX10/DDX3X/DDX52/DDX1/MCM8/CHD2/DDX60L/CHD9/DDX18/DHX36/CHD1/ASCC3/ATRX/DDX21/RAD50	56
MF	GO:0140849	ATP-dependent H2AZ histone chaperone activity	56/3224	151/18639	0.370861	2.14407	6.45537	4.69e-09	4.56e-07	3.86e-07	DHX58/EIF4A2/DDX24/ATP13A4/DDX23/VPS4B/YTHDC2/CHD4/SNRNP200/DDX42/FIGNL1/ENTPD1/IFIH1/CHD7/DNA2/DHX57/G3BP1/EIF4A3/CHD8/DHX32/CHD6/FANCM/SMCHD1/DDX5/DDX20/MCM6/BLM/AQR/YME1L1/DHX15/DDX46/CFTR/HSPA5/SMARCAD1/BRIP1/NSF/RECQL/DHX29/ATAD2/WRN/DHX9/DDX10/DDX3X/DDX52/DDX1/MCM8/CHD2/DDX60L/CHD9/DDX18/DHX36/CHD1/ASCC3/ATRX/DDX21/RAD50	56
MF	GO:0042393	histone binding	80/3224	247/18639	0.323887	1.87249	6.3128	4.78e-09	4.56e-07	3.86e-07	PTMS/PHF1/PKN1/THAP7/ING4/MLLT6/APBB1/VPS72/PYGO2/MLLT1/RBBP7/MLLT10/SFMBT1/SIRT1/ANP32B/TRIM24/MORC3/BPTF/RBBP5/CHD4/VRK1/TAF1/CBX5/TP53BP1/KDM7A/STAT1/JAK2/PARP9/CHD7/ING3/BRD7/FH/ATAD2B/SPTY2D1/TSPYL2/PHF6/SUZ12/MLLT3/CHD8/NPM1/ANP32E/KMT2E/CHD6/HDAC2/KDM5B/NASP/CTSL/KDM5A/SCML1/NAP1L1/BAZ1B/DTX3L/MSH6/ZMYND11/MTF2/TBL1XR1/FMR1/L3MBTL3/PHF14/HAT1/DEK/RNF20/SMARCA5/RSF1/AASS/EZH2/PWP1/MYSM1/ZZZ…	80
MF	GO:0015616	DNA translocase activity	56/3224	152/18639	0.368421	2.12996	6.39703	6.19e-09	5.17e-07	4.37e-07	DHX58/EIF4A2/DDX24/ATP13A4/DDX23/VPS4B/YTHDC2/CHD4/SNRNP200/DDX42/FIGNL1/ENTPD1/IFIH1/CHD7/DNA2/DHX57/G3BP1/EIF4A3/CHD8/DHX32/CHD6/FANCM/SMCHD1/DDX5/DDX20/MCM6/BLM/AQR/YME1L1/DHX15/DDX46/CFTR/HSPA5/SMARCAD1/BRIP1/NSF/RECQL/DHX29/ATAD2/WRN/DHX9/DDX10/DDX3X/DDX52/DDX1/MCM8/CHD2/DDX60L/CHD9/DDX18/DHX36/CHD1/ASCC3/ATRX/DDX21/RAD50	56
MF	GO:0140674	ATP-dependent histone chaperone activity	56/3224	152/18639	0.368421	2.12996	6.39703	6.19e-09	5.17e-07	4.37e-07	DHX58/EIF4A2/DDX24/ATP13A4/DDX23/VPS4B/YTHDC2/CHD4/SNRNP200/DDX42/FIGNL1/ENTPD1/IFIH1/CHD7/DNA2/DHX57/G3BP1/EIF4A3/CHD8/DHX32/CHD6/FANCM/SMCHD1/DDX5/DDX20/MCM6/BLM/AQR/YME1L1/DHX15/DDX46/CFTR/HSPA5/SMARCAD1/BRIP1/NSF/RECQL/DHX29/ATAD2/WRN/DHX9/DDX10/DDX3X/DDX52/DDX1/MCM8/CHD2/DDX60L/CHD9/DDX18/DHX36/CHD1/ASCC3/ATRX/DDX21/RAD50	56
MF	GO:0030695	GTPase regulator activity	134/3224	489/18639	0.274029	1.58425	5.98742	1.14e-08	8.99e-07	7.61e-07	SH2D3C/LAMTOR1/RGS9/SYDE1/DOCK6/RGL2/PTGIR/STARD8/ARHGEF25/DENND2A/ARHGEF37/ALS2CL/RHOF/ARRB1/ARHGAP45/GDPGP1/SIPA1L3/TBC1D17/GPS1/EPS8L2/TBC1D2/ARHGAP23/TBC1D24/ARHGEF15/TBC1D10A/JUN/RAB3IP/ARHGAP5/RALGAPA2/CHN1/RAPGEF4/EGF/RAP1A/TBC1D30/NET1/STXBP5/SRGAP1/RP2/RGS18/WDR41/SIPA1L1/RALGAPA1/RAB3GAP1/RABGEF1/RGS1/TRIO/RASAL2/RABGAP1/DENND1B/RGS5/RAPGEF5/KRIT1/BNIP2/SOS2/PREX2/AKAP13/SOS1/ACAP2/C9or…	134
MF	GO:0060589	nucleoside-triphosphatase regulator activity	134/3224	490/18639	0.273469	1.58102	5.96054	1.31e-08	9.73e-07	8.23e-07	SH2D3C/LAMTOR1/RGS9/SYDE1/DOCK6/RGL2/PTGIR/STARD8/ARHGEF25/DENND2A/ARHGEF37/ALS2CL/RHOF/ARRB1/ARHGAP45/GDPGP1/SIPA1L3/TBC1D17/GPS1/EPS8L2/TBC1D2/ARHGAP23/TBC1D24/ARHGEF15/TBC1D10A/JUN/RAB3IP/ARHGAP5/RALGAPA2/CHN1/RAPGEF4/EGF/RAP1A/TBC1D30/NET1/STXBP5/SRGAP1/RP2/RGS18/WDR41/SIPA1L1/RALGAPA1/RAB3GAP1/RABGEF1/RGS1/TRIO/RASAL2/RABGAP1/DENND1B/RGS5/RAPGEF5/KRIT1/BNIP2/SOS2/PREX2/AKAP13/SOS1/ACAP2/C9or…	134
MF	GO:0140597	protein carrier chaperone	64/3224	188/18639	0.340426	1.96811	6.10126	1.94e-08	1.37e-06	1.16e-06	VPS72/DHX58/EMC6/EIF4A2/DDX24/ATP13A4/DDX23/VPS4B/YTHDC2/CHD4/SNRNP200/DDX42/FIGNL1/ENTPD1/EMC2/IFIH1/CHD7/DNA2/HSPA8/DHX57/G3BP1/EIF4A3/SPTY2D1/CHD8/DHX32/ANP32E/CHD6/FANCM/NAP1L1/SMCHD1/DDX5/DDX20/MCM6/BLM/AQR/YME1L1/DHX15/DDX46/PWP1/CFTR/HSPA5/SMARCAD1/BRIP1/NSF/RECQL/DHX29/ATAD2/WRN/DHX9/DDX10/DDX3X/DDX52/DDX1/MCM8/CHD2/DDX60L/CHD9/DDX18/DHX36/CHD1/ASCC3/ATRX/DDX21/RAD50	64
MF	GO:0051020	GTPase binding	94/3224	315/18639	0.298413	1.72522	5.93665	2.34e-08	1.57e-06	1.33e-06	GRIA1/LAMTOR1/RASIP1/UNC13D/PKN1/RABAC1/LSM2/ALS2CL/RILP/MAP3K11/ATP6AP1/CIB1/INF2/RAB3IP/WDR44/STRN3/RAPGEF4/CORO1C/RAP1A/TBC1D30/RABGGTB/RAB3GAP1/RABGEF1/AIMP1/EXOC2/RABGAP1/SIKE1/EXOC5/DIAPH3/DENND1B/KIF3A/XPO4/XPOT/AP3M1/AKAP13/C9orf72/RIC1/DAAM1/GAPVD1/CDKL5/EVI5/DOCK2/RABGAP1L/BECN1/PKN2/CHM/FGD6/ATP7A/EXPH5/LCP1/RASA1/RAB11FIP2/DOCK5/GDI2/NCKAP1/SYTL2/ERC1/KPNB1/IPO8/RASGRP3/IPO11/DOCK7/CH…	94
MF	GO:0031267	small GTPase binding	84/3224	283/18639	0.29682	1.71601	5.55073	1.66e-07	1.06e-05	8.93e-06	GRIA1/UNC13D/PKN1/LSM2/ALS2CL/RILP/MAP3K11/ATP6AP1/CIB1/INF2/WDR44/STRN3/RAPGEF4/CORO1C/RAP1A/TBC1D30/RABGGTB/RAB3GAP1/RABGEF1/EXOC2/RABGAP1/SIKE1/EXOC5/DIAPH3/DENND1B/KIF3A/XPO4/XPOT/AP3M1/AKAP13/C9orf72/RIC1/DAAM1/GAPVD1/CDKL5/EVI5/DOCK2/RABGAP1L/PKN2/CHM/FGD6/ATP7A/EXPH5/RAB11FIP2/DOCK5/GDI2/NCKAP1/SYTL2/ERC1/KPNB1/IPO8/RASGRP3/IPO11/DOCK7/CHML/CSE1L/FGD4/FMNL2/KNTC1/RAB3GAP2/TNPO1/RAPGEF6/GOL…	84
MF	GO:0035173	histone kinase activity	100/3224	360/18639	0.277778	1.60592	5.30907	4.06e-07	2.41e-05	2.04e-05	FGFR4/TIE1/MKNK2/MAP4K2/PKN1/ERBB2/PKDCC/CDK5/DDR1/FLT4/DAPK2/DMPK/PAK4/STK25/NEK1/RPS6KB1/RPS6KA5/DDR2/NRK/CLK4/LYN/RIPK1/STK33/VRK1/MERTK/OXSR1/PRKAA1/EPHA3/MAP4K5/STK17B/SRPK2/TRIO/TAF1/ABL2/RPS6KA6/PIK3R4/JAK2/MAP4K4/ITK/RPS6KC1/TNIK/ALPK1/PIK3CG/MASTL/FLT1/TEC/BMX/TLK1/IRAK4/WEE1/RIPK2/WNK3/MAP3K7/BAZ1B/EIF2AK4/ERBB4/ATM/PDGFRA/STK26/PBK/BUB1B/RPS6KA3/MELK/TAOK1/YES1/TRPM7/RIOK3/JAK1/PIKFYVE…	100
MF	GO:0140662	ATP-dependent protein folding chaperone	21/3224	40/18639	0.525	3.0352	5.89274	4.15e-07	2.41e-05	2.04e-05	CCT4/CLPX/CCT8/HSPA8/HSP90AB1/HSP90AA4P/HSPA4/CCT2/TCP1/CCT6A/HSP90AB3P/HSPA4L/HSPA5/HSPA13/HSPA9/CCT5/HSP90B1/HSP90AA2P/HSP90AA1/HSPD1/HSPH1	21
MF	GO:0140996	histone H3 kinase activity	98/3224	357/18639	0.27451	1.58703	5.12164	9.49e-07	5.29e-05	4.48e-05	FGFR4/TIE1/MKNK2/MAP4K2/PKN1/ERBB2/PKDCC/CDK5/DDR1/FLT4/DAPK2/DMPK/PAK4/STK25/NEK1/RPS6KB1/RPS6KA5/DDR2/NRK/CLK4/LYN/RIPK1/STK33/VRK1/MERTK/OXSR1/PRKAA1/EPHA3/MAP4K5/STK17B/SRPK2/TRIO/TAF1/ABL2/RPS6KA6/PIK3R4/JAK2/MAP4K4/ITK/RPS6KC1/TNIK/ALPK1/PIK3CG/MASTL/FLT1/TEC/BMX/TLK1/IRAK4/WEE1/RIPK2/WNK3/BAZ1B/EIF2AK4/ERBB4/ATM/PDGFRA/STK26/PBK/BUB1B/RPS6KA3/MELK/TAOK1/YES1/TRPM7/RIOK3/JAK1/PIKFYVE/PRKDC/…	98
MF	GO:0141003	histone H2AX kinase activity	97/3224	354/18639	0.274011	1.58415	5.07462	1.18e-06	6.29e-05	5.32e-05	FGFR4/TIE1/MKNK2/MAP4K2/ERBB2/PKDCC/CDK5/DDR1/FLT4/DAPK2/DMPK/PAK4/STK25/NEK1/RPS6KB1/RPS6KA5/DDR2/NRK/CLK4/LYN/RIPK1/STK33/VRK1/MERTK/OXSR1/PRKAA1/EPHA3/MAP4K5/STK17B/SRPK2/TRIO/TAF1/ABL2/RPS6KA6/PIK3R4/JAK2/MAP4K4/ITK/RPS6KC1/TNIK/ALPK1/PIK3CG/MASTL/FLT1/TEC/BMX/TLK1/IRAK4/WEE1/RIPK2/WNK3/BAZ1B/EIF2AK4/ERBB4/ATM/PDGFRA/STK26/PBK/BUB1B/RPS6KA3/MELK/TAOK1/YES1/TRPM7/RIOK3/JAK1/PIKFYVE/PRKDC/CASK/…	97
MF	GO:0045296	cadherin binding	92/3224	334/18639	0.275449	1.59246	4.99659	1.72e-06	8.86e-05	7.5e-05	CDH5/EMD/FSCN1/CTNND2/JUP/SH3GLB2/RAB11B/PPP1R13L/CNN2/EPN2/PAK4/EPS8L2/TBC1D2/SLC3A2/CDH13/TBC1D10A/EIF3E/CDH2/SPTAN1/PAICS/CDH6/VCL/CTNNAL1/YWHAB/LRRC59/ATIC/ANXA1/NCK1/EIF4G2/CCT8/CTNNA1/DIAPH3/STAT1/HSPA8/MACF1/OLA1/EPS15/GAPVD1/SH3GLB1/ITGB1/HSP90AB1/MAPRE1/BZW2/PKN2/TES/DLG1/SERBP1/TXNDC9/LIMA1/SHTN1/PHLDB2/CAST/CHMP2B/COBLL1/DOCK9/ARHGAP18/ANK3/GIGYF2/CTNNB1/EIF2A/ERC1/RAB1A/CD2AP/ITGA6/MY…	92
MF	GO:0003697	single-stranded DNA binding	42/3224	121/18639	0.347107	2.00674	5.08088	2.86e-06	0.000141846	0.000120053	BIVM/SSBP3/POLR2G/FUBP1/MSH2/POT1/RAD18/ERCC4/MSH3/SAMHD1/SETMAR/MMS22L/MLH1/RTF1/TERF1/HNRNPA1/HNRNPU/WDR48/SPRTN/FAM111A/POLR3C/RAD51AP1/POLA1/ZRANB3/MCM6/BRCA2/BLM/TDP2/SMARCA1/HNRNPA2B1/RECQL/TOP1/DHX9/SMC5/MCM8/DHX36/LRPPRC/SMC2/SMC6/RAD50/HSPD1/SMC4	42
MF	GO:0005096	GTPase activator activity	77/3224	271/18639	0.284133	1.64267	4.87376	3.38e-06	0.000161509	0.000136694	RGS9/SYDE1/STARD8/ALS2CL/ARRB1/ARHGAP45/SIPA1L3/TBC1D17/TBC1D2/ARHGAP23/TBC1D24/ARHGEF15/TBC1D10A/JUN/ARHGAP5/RALGAPA2/CHN1/TBC1D30/STXBP5/SRGAP1/RP2/RGS18/WDR41/SIPA1L1/RALGAPA1/RAB3GAP1/RGS1/RASAL2/RABGAP1/RGS5/BNIP2/PREX2/SOS1/ACAP2/C9orf72/SEC23A/GAPVD1/FAM13A/ARHGAP29/EVI5/DOCK2/ARFGAP3/RABGAP1L/ARHGAP12/CHM/ARHGEF12/TBC1D8B/ARHGAP11B/DEPDC1/NF1/RASA1/ARAP2/FAM13B/ARHGAP18/DOCK5/RASA2/GDI2/R…	77
MF	GO:0043021	ribonucleoprotein complex binding	55/3224	177/18639	0.310734	1.79646	4.86895	4.79e-06	0.000220916	0.000186974	RHBDD2/TMEM147/SNRPB/TMEM223/SECISBP2/IMPACT/STAU2/NAA16/PRMT3/GEMIN5/CBX5/GTPBP4/IFIH1/ITCH/OLA1/ERI1/G3BP1/EIF4A3/EIF4B/PHF6/SRP54/NPM1/HNRNPU/SERBP1/NMD3/WDR12/RBM39/MTIF2/FMR1/PTCD3/DDX5/EIF2A/YTHDF3/CSDE1/CCDC47/NEMF/EZH2/EFL1/RICTOR/DNAJC2/HSPA5/MDM2/LTN1/DHX29/TOP2B/FXR1/DHX9/SECISBP2L/DDX3X/CKAP5/SRP72/EIF2S1/ABCE1/NAA15/USP16	55
MF	GO:0005085	guanyl-nucleotide exchange factor activity	67/3224	230/18639	0.291304	1.68413	4.77431	5.74e-06	0.000255639	0.000216362	SH2D3C/LAMTOR1/DOCK6/RGL2/PTGIR/ARHGEF25/DENND2A/ARHGEF37/ALS2CL/RHOF/GDPGP1/EPS8L2/ARHGEF15/TBC1D10A/RAB3IP/RAPGEF4/EGF/RAP1A/NET1/WDR41/RAB3GAP1/RABGEF1/TRIO/DENND1B/RAPGEF5/SOS2/PREX2/AKAP13/SOS1/C9orf72/DENND4A/RIC1/HERC1/GAPVD1/DOCK2/EIF2B3/DENND4C/PSD3/DOCK8/ARFGEF2/ARHGEF12/FGD6/ITSN1/DENND2C/DOCK9/DOCK5/RALGPS2/RAPGEF2/ARHGEF38/RASGRP3/DOCK7/RASGEF1B/SWAP70/RAP1GDS1/FGD4/RAB3GAP2/ITSN2/RP…	67
MF	GO:0003678	DNA helicase activity	29/3224	74/18639	0.391892	2.26566	4.98895	6.65e-06	0.000286904	0.000242823	CHTF8/RFC4/CHD4/CHD7/DNA2/ZGRF1/G3BP1/CHD8/RFC3/CHD6/FANCM/MCM6/XRCC5/BLM/SMARCAD1/BRIP1/RECQL/SETX/WRN/DHX9/DDX3X/MCM8/CHD2/CHD9/DHX36/CHD1/ASCC3/ATRX/RAD50	29
MF	GO:0003724	RNA helicase activity	29/3224	77/18639	0.376623	2.17738	4.73452	1.64e-05	0.000679042	0.000574711	DHX58/EIF4A2/DDX24/DDX23/YTHDC2/SNRNP200/DDX42/IFIH1/DHX57/G3BP1/EIF4A3/DHX32/FANCM/DDX5/DDX20/AQR/DHX15/DDX46/BRIP1/DHX29/DHX9/DDX10/DDX3X/DDX52/DDX1/DDX60L/DDX18/DHX36/DDX21	29
MF	GO:0106310	protein serine kinase activity	94/3224	361/18639	0.260388	1.50539	4.43444	1.68e-05	0.000679042	0.000574711	MKNK2/MAPK3/MAP4K2/PKN1/PRKD2/MAPK4/CDK5/DAPK2/DMPK/PAK4/MAP3K11/CDK10/STK25/NEK1/RPS6KB1/CDKL2/RPS6KA5/NRK/MAP3K5/CLK4/CAMK2D/RIPK1/STK33/VRK1/OXSR1/PRKAA1/MAP4K5/STK17B/SRPK2/TRIO/TAF1/MAP3K1/PRKD3/MAPK10/RPS6KA6/PRKACB/PIK3R4/MAP4K4/MAP3K4/RPS6KC1/TNIK/ALPK1/PIK3CG/MASTL/TLK1/CDKL5/IRAK4/MAP3K13/PKN2/RIPK2/WNK3/MAP3K7/EIF2AK4/ATM/STK26/PBK/MAP3K2/BUB1B/RPS6KA3/MELK/TAOK1/PIK3CB/TRPM7/RIOK3/PIK…	94
MF	GO:0035402	histone H3T11 kinase activity	69/3224	247/18639	0.279352	1.61503	4.44993	1.97e-05	0.000686468	0.000580997	MKNK2/MAP4K2/PKN1/CDK5/DAPK2/DMPK/PAK4/STK25/NEK1/RPS6KB1/RPS6KA5/NRK/RIPK1/STK33/VRK1/OXSR1/PRKAA1/MAP4K5/STK17B/SRPK2/TRIO/TAF1/RPS6KA6/PIK3R4/MAP4K4/RPS6KC1/TNIK/ALPK1/PIK3CG/MASTL/TLK1/IRAK4/RIPK2/WNK3/EIF2AK4/ATM/STK26/BUB1B/RPS6KA3/MELK/TAOK1/TRPM7/RIOK3/PIKFYVE/PRKDC/CASK/EIF2AK3/PIK3CA/EIF2AK2/BUB1/STK32A/CDC42BPA/VRK2/TBK1/ATR/HIPK3/CHEK1/TAOK3/LRRK2/SRPK1/RIOK2/SMG1/STK38L/RIOK1/SLK/DCL…	69
MF	GO:0004694	eukaryotic translation initiation factor 2alpha kinase activity	68/3224	243/18639	0.279835	1.61782	4.43332	2.12e-05	0.000686468	0.000580997	MKNK2/MAP4K2/CDK5/DAPK2/DMPK/PAK4/STK25/NEK1/RPS6KB1/RPS6KA5/NRK/RIPK1/STK33/VRK1/OXSR1/PRKAA1/MAP4K5/STK17B/SRPK2/TRIO/TAF1/RPS6KA6/PIK3R4/MAP4K4/RPS6KC1/TNIK/ALPK1/PIK3CG/MASTL/TLK1/IRAK4/RIPK2/WNK3/EIF2AK4/ATM/STK26/BUB1B/RPS6KA3/MELK/TAOK1/TRPM7/RIOK3/PIKFYVE/PRKDC/CASK/EIF2AK3/PIK3CA/EIF2AK2/BUB1/STK32A/CDC42BPA/VRK2/TBK1/ATR/HIPK3/CHEK1/TAOK3/LRRK2/SRPK1/RIOK2/SMG1/STK38L/RIOK1/SLK/DCLK1/RO…	68
MF	GO:0061629	RNA polymerase II-specific DNA-binding transcription factor binding	91/3224	349/18639	0.260745	1.50745	4.37649	2.14e-05	0.000686468	0.000580997	HEY1/IFI27/TCF21/HEY2/GATA2/TBX3/HES1/SOX17/WBP2/TBX5/LDB1/COMMD6/NR1H2/TRIB2/PKN1/JUP/CDKN2A/ARID5A/TADA3/DLL1/NKX2-1/BBS1/RELA/EOMES/GATA3/HDAC5/JUN/PHB2/SMARCE1/UBXN7/ZFPM2/BBS7/SIRT1/ASAH1/GTF2I/RNF14/ATF2/CREB1/TRIM24/PARP1/CHD4/PPARG/NCOA3/PRRX1/TAF1/MED4/NCOA1/NCOA2/SMAD2/TP53BP1/PARP9/MKKS/KDM4C/RBPJ/MEF2C/NCOR1/TAF7/NPM1/KDM3A/HDAC2/MED13/DTX3L/EXOSC9/LRIF1/NFE2L2/RB1/PTPN2/SDR16C5/DDX5/…	91
MF	GO:0140030	modification-dependent protein binding	52/3224	173/18639	0.300578	1.73774	4.45826	2.4e-05	0.000686468	0.000580997	PHF1/THAP7/ING4/XRCC1/SHARPIN/DNAJB2/UBL7/MLLT1/TRIM24/MORC3/BPTF/LYN/RAD18/TAF1/CBX5/TP53BP1/KDM7A/ING3/TNFAIP3/BRD7/HTATSF1/ATAD2B/EPS15/TAB2/SUZ12/MLLT3/CHD8/DZIP3/KMT2E/SPRTN/TAB3/MSH6/ZMYND11/MTF2/FMR1/ZRANB3/L3MBTL3/ZRANB1/PWP1/ANK2/ZZZ3/ZBTB1/TNIP3/PHIP/PHF20L1/AGL/TOPBP1/PSME4/NBN/CHD1/ATRX/BRCC3	52
MF	GO:0019783	ubiquitin-like protein peptidase activity	41/3224	127/18639	0.322835	1.86641	4.48049	2.75e-05	0.000686468	0.000580997	OTUB1/OTUD1/USP21/USP27X/SENP7/USP45/UCHL3/VCPIP1/USP13/USP38/UCHL5/USP44/OTUD4/USP14/TNFAIP3/EIF3H/USP37/SENP1/USP1/YOD1/SENP5/USP24/CYLD/USP7/SENP6/USP25/ZRANB1/USPL1/USP32/OTUD6B/USP9X/PSMD14/MYSM1/TANK/COPS4/USP15/USP47/USP34/BRCC3/USP16/USP8	41
MF	GO:0004676	3-phosphoinositide-dependent protein kinase activity	68/3224	245/18639	0.277551	1.60461	4.3566	2.82e-05	0.000686468	0.000580997	MKNK2/MAP4K2/CDK5/DAPK2/DMPK/PAK4/STK25/NEK1/RPS6KB1/RPS6KA5/NRK/RIPK1/STK33/VRK1/OXSR1/PRKAA1/MAP4K5/STK17B/SRPK2/TRIO/TAF1/RPS6KA6/PIK3R4/MAP4K4/RPS6KC1/TNIK/ALPK1/PIK3CG/MASTL/TLK1/IRAK4/RIPK2/WNK3/EIF2AK4/ATM/STK26/BUB1B/RPS6KA3/MELK/TAOK1/TRPM7/RIOK3/PIKFYVE/PRKDC/CASK/EIF2AK3/PIK3CA/EIF2AK2/BUB1/STK32A/CDC42BPA/VRK2/TBK1/ATR/HIPK3/CHEK1/TAOK3/LRRK2/SRPK1/RIOK2/SMG1/STK38L/RIOK1/SLK/DCLK1/RO…	68
MF	GO:0004711	ribosomal protein S6 kinase activity	68/3224	245/18639	0.277551	1.60461	4.3566	2.82e-05	0.000686468	0.000580997	MKNK2/MAP4K2/CDK5/DAPK2/DMPK/PAK4/STK25/NEK1/RPS6KB1/RPS6KA5/NRK/RIPK1/STK33/VRK1/OXSR1/PRKAA1/MAP4K5/STK17B/SRPK2/TRIO/TAF1/RPS6KA6/PIK3R4/MAP4K4/RPS6KC1/TNIK/ALPK1/PIK3CG/MASTL/TLK1/IRAK4/RIPK2/WNK3/EIF2AK4/ATM/STK26/BUB1B/RPS6KA3/MELK/TAOK1/TRPM7/RIOK3/PIKFYVE/PRKDC/CASK/EIF2AK3/PIK3CA/EIF2AK2/BUB1/STK32A/CDC42BPA/VRK2/TBK1/ATR/HIPK3/CHEK1/TAOK3/LRRK2/SRPK1/RIOK2/SMG1/STK38L/RIOK1/SLK/DCLK1/RO…	68
MF	GO:0035175	histone H3S10 kinase activity	68/3224	245/18639	0.277551	1.60461	4.3566	2.82e-05	0.000686468	0.000580997	MKNK2/MAP4K2/CDK5/DAPK2/DMPK/PAK4/STK25/NEK1/RPS6KB1/RPS6KA5/NRK/RIPK1/STK33/VRK1/OXSR1/PRKAA1/MAP4K5/STK17B/SRPK2/TRIO/TAF1/RPS6KA6/PIK3R4/MAP4K4/RPS6KC1/TNIK/ALPK1/PIK3CG/MASTL/TLK1/IRAK4/RIPK2/WNK3/EIF2AK4/ATM/STK26/BUB1B/RPS6KA3/MELK/TAOK1/TRPM7/RIOK3/PIKFYVE/PRKDC/CASK/EIF2AK3/PIK3CA/EIF2AK2/BUB1/STK32A/CDC42BPA/VRK2/TBK1/ATR/HIPK3/CHEK1/TAOK3/LRRK2/SRPK1/RIOK2/SMG1/STK38L/RIOK1/SLK/DCLK1/RO…	68
MF	GO:0035979	histone H2AXS139 kinase activity	68/3224	245/18639	0.277551	1.60461	4.3566	2.82e-05	0.000686468	0.000580997	MKNK2/MAP4K2/CDK5/DAPK2/DMPK/PAK4/STK25/NEK1/RPS6KB1/RPS6KA5/NRK/RIPK1/STK33/VRK1/OXSR1/PRKAA1/MAP4K5/STK17B/SRPK2/TRIO/TAF1/RPS6KA6/PIK3R4/MAP4K4/RPS6KC1/TNIK/ALPK1/PIK3CG/MASTL/TLK1/IRAK4/RIPK2/WNK3/EIF2AK4/ATM/STK26/BUB1B/RPS6KA3/MELK/TAOK1/TRPM7/RIOK3/PIKFYVE/PRKDC/CASK/EIF2AK3/PIK3CA/EIF2AK2/BUB1/STK32A/CDC42BPA/VRK2/TBK1/ATR/HIPK3/CHEK1/TAOK3/LRRK2/SRPK1/RIOK2/SMG1/STK38L/RIOK1/SLK/DCLK1/RO…	68
MF	GO:0044022	histone H3S28 kinase activity	68/3224	245/18639	0.277551	1.60461	4.3566	2.82e-05	0.000686468	0.000580997	MKNK2/MAP4K2/CDK5/DAPK2/DMPK/PAK4/STK25/NEK1/RPS6KB1/RPS6KA5/NRK/RIPK1/STK33/VRK1/OXSR1/PRKAA1/MAP4K5/STK17B/SRPK2/TRIO/TAF1/RPS6KA6/PIK3R4/MAP4K4/RPS6KC1/TNIK/ALPK1/PIK3CG/MASTL/TLK1/IRAK4/RIPK2/WNK3/EIF2AK4/ATM/STK26/BUB1B/RPS6KA3/MELK/TAOK1/TRPM7/RIOK3/PIKFYVE/PRKDC/CASK/EIF2AK3/PIK3CA/EIF2AK2/BUB1/STK32A/CDC42BPA/VRK2/TBK1/ATR/HIPK3/CHEK1/TAOK3/LRRK2/SRPK1/RIOK2/SMG1/STK38L/RIOK1/SLK/DCLK1/RO…	68
MF	GO:0044023	histone H4S1 kinase activity	68/3224	245/18639	0.277551	1.60461	4.3566	2.82e-05	0.000686468	0.000580997	MKNK2/MAP4K2/CDK5/DAPK2/DMPK/PAK4/STK25/NEK1/RPS6KB1/RPS6KA5/NRK/RIPK1/STK33/VRK1/OXSR1/PRKAA1/MAP4K5/STK17B/SRPK2/TRIO/TAF1/RPS6KA6/PIK3R4/MAP4K4/RPS6KC1/TNIK/ALPK1/PIK3CG/MASTL/TLK1/IRAK4/RIPK2/WNK3/EIF2AK4/ATM/STK26/BUB1B/RPS6KA3/MELK/TAOK1/TRPM7/RIOK3/PIKFYVE/PRKDC/CASK/EIF2AK3/PIK3CA/EIF2AK2/BUB1/STK32A/CDC42BPA/VRK2/TBK1/ATR/HIPK3/CHEK1/TAOK3/LRRK2/SRPK1/RIOK2/SMG1/STK38L/RIOK1/SLK/DCLK1/RO…	68
MF	GO:0044024	histone H2AS1 kinase activity	68/3224	245/18639	0.277551	1.60461	4.3566	2.82e-05	0.000686468	0.000580997	MKNK2/MAP4K2/CDK5/DAPK2/DMPK/PAK4/STK25/NEK1/RPS6KB1/RPS6KA5/NRK/RIPK1/STK33/VRK1/OXSR1/PRKAA1/MAP4K5/STK17B/SRPK2/TRIO/TAF1/RPS6KA6/PIK3R4/MAP4K4/RPS6KC1/TNIK/ALPK1/PIK3CG/MASTL/TLK1/IRAK4/RIPK2/WNK3/EIF2AK4/ATM/STK26/BUB1B/RPS6KA3/MELK/TAOK1/TRPM7/RIOK3/PIKFYVE/PRKDC/CASK/EIF2AK3/PIK3CA/EIF2AK2/BUB1/STK32A/CDC42BPA/VRK2/TBK1/ATR/HIPK3/CHEK1/TAOK3/LRRK2/SRPK1/RIOK2/SMG1/STK38L/RIOK1/SLK/DCLK1/RO…	68
MF	GO:0044025	histone H2BS14 kinase activity	68/3224	245/18639	0.277551	1.60461	4.3566	2.82e-05	0.000686468	0.000580997	MKNK2/MAP4K2/CDK5/DAPK2/DMPK/PAK4/STK25/NEK1/RPS6KB1/RPS6KA5/NRK/RIPK1/STK33/VRK1/OXSR1/PRKAA1/MAP4K5/STK17B/SRPK2/TRIO/TAF1/RPS6KA6/PIK3R4/MAP4K4/RPS6KC1/TNIK/ALPK1/PIK3CG/MASTL/TLK1/IRAK4/RIPK2/WNK3/EIF2AK4/ATM/STK26/BUB1B/RPS6KA3/MELK/TAOK1/TRPM7/RIOK3/PIKFYVE/PRKDC/CASK/EIF2AK3/PIK3CA/EIF2AK2/BUB1/STK32A/CDC42BPA/VRK2/TBK1/ATR/HIPK3/CHEK1/TAOK3/LRRK2/SRPK1/RIOK2/SMG1/STK38L/RIOK1/SLK/DCLK1/RO…	68
MF	GO:0072354	histone H3T3 kinase activity	68/3224	245/18639	0.277551	1.60461	4.3566	2.82e-05	0.000686468	0.000580997	MKNK2/MAP4K2/CDK5/DAPK2/DMPK/PAK4/STK25/NEK1/RPS6KB1/RPS6KA5/NRK/RIPK1/STK33/VRK1/OXSR1/PRKAA1/MAP4K5/STK17B/SRPK2/TRIO/TAF1/RPS6KA6/PIK3R4/MAP4K4/RPS6KC1/TNIK/ALPK1/PIK3CG/MASTL/TLK1/IRAK4/RIPK2/WNK3/EIF2AK4/ATM/STK26/BUB1B/RPS6KA3/MELK/TAOK1/TRPM7/RIOK3/PIKFYVE/PRKDC/CASK/EIF2AK3/PIK3CA/EIF2AK2/BUB1/STK32A/CDC42BPA/VRK2/TBK1/ATR/HIPK3/CHEK1/TAOK3/LRRK2/SRPK1/RIOK2/SMG1/STK38L/RIOK1/SLK/DCLK1/RO…	68
MF	GO:0072371	histone H2AS121 kinase activity	68/3224	245/18639	0.277551	1.60461	4.3566	2.82e-05	0.000686468	0.000580997	MKNK2/MAP4K2/CDK5/DAPK2/DMPK/PAK4/STK25/NEK1/RPS6KB1/RPS6KA5/NRK/RIPK1/STK33/VRK1/OXSR1/PRKAA1/MAP4K5/STK17B/SRPK2/TRIO/TAF1/RPS6KA6/PIK3R4/MAP4K4/RPS6KC1/TNIK/ALPK1/PIK3CG/MASTL/TLK1/IRAK4/RIPK2/WNK3/EIF2AK4/ATM/STK26/BUB1B/RPS6KA3/MELK/TAOK1/TRPM7/RIOK3/PIKFYVE/PRKDC/CASK/EIF2AK3/PIK3CA/EIF2AK2/BUB1/STK32A/CDC42BPA/VRK2/TBK1/ATR/HIPK3/CHEK1/TAOK3/LRRK2/SRPK1/RIOK2/SMG1/STK38L/RIOK1/SLK/DCLK1/RO…	68
MF	GO:0072518	Rho-dependent protein serine/threonine kinase activity	68/3224	245/18639	0.277551	1.60461	4.3566	2.82e-05	0.000686468	0.000580997	MKNK2/MAP4K2/CDK5/DAPK2/DMPK/PAK4/STK25/NEK1/RPS6KB1/RPS6KA5/NRK/RIPK1/STK33/VRK1/OXSR1/PRKAA1/MAP4K5/STK17B/SRPK2/TRIO/TAF1/RPS6KA6/PIK3R4/MAP4K4/RPS6KC1/TNIK/ALPK1/PIK3CG/MASTL/TLK1/IRAK4/RIPK2/WNK3/EIF2AK4/ATM/STK26/BUB1B/RPS6KA3/MELK/TAOK1/TRPM7/RIOK3/PIKFYVE/PRKDC/CASK/EIF2AK3/PIK3CA/EIF2AK2/BUB1/STK32A/CDC42BPA/VRK2/TBK1/ATR/HIPK3/CHEK1/TAOK3/LRRK2/SRPK1/RIOK2/SMG1/STK38L/RIOK1/SLK/DCLK1/RO…	68
MF	GO:0140823	histone H2BS36 kinase activity	68/3224	245/18639	0.277551	1.60461	4.3566	2.82e-05	0.000686468	0.000580997	MKNK2/MAP4K2/CDK5/DAPK2/DMPK/PAK4/STK25/NEK1/RPS6KB1/RPS6KA5/NRK/RIPK1/STK33/VRK1/OXSR1/PRKAA1/MAP4K5/STK17B/SRPK2/TRIO/TAF1/RPS6KA6/PIK3R4/MAP4K4/RPS6KC1/TNIK/ALPK1/PIK3CG/MASTL/TLK1/IRAK4/RIPK2/WNK3/EIF2AK4/ATM/STK26/BUB1B/RPS6KA3/MELK/TAOK1/TRPM7/RIOK3/PIKFYVE/PRKDC/CASK/EIF2AK3/PIK3CA/EIF2AK2/BUB1/STK32A/CDC42BPA/VRK2/TBK1/ATR/HIPK3/CHEK1/TAOK3/LRRK2/SRPK1/RIOK2/SMG1/STK38L/RIOK1/SLK/DCLK1/RO…	68
MF	GO:0140855	histone H3S57 kinase activity	68/3224	245/18639	0.277551	1.60461	4.3566	2.82e-05	0.000686468	0.000580997	MKNK2/MAP4K2/CDK5/DAPK2/DMPK/PAK4/STK25/NEK1/RPS6KB1/RPS6KA5/NRK/RIPK1/STK33/VRK1/OXSR1/PRKAA1/MAP4K5/STK17B/SRPK2/TRIO/TAF1/RPS6KA6/PIK3R4/MAP4K4/RPS6KC1/TNIK/ALPK1/PIK3CG/MASTL/TLK1/IRAK4/RIPK2/WNK3/EIF2AK4/ATM/STK26/BUB1B/RPS6KA3/MELK/TAOK1/TRPM7/RIOK3/PIKFYVE/PRKDC/CASK/EIF2AK3/PIK3CA/EIF2AK2/BUB1/STK32A/CDC42BPA/VRK2/TBK1/ATR/HIPK3/CHEK1/TAOK3/LRRK2/SRPK1/RIOK2/SMG1/STK38L/RIOK1/SLK/DCLK1/RO…	68
MF	GO:0140995	histone H2A kinase activity	68/3224	245/18639	0.277551	1.60461	4.3566	2.82e-05	0.000686468	0.000580997	MKNK2/MAP4K2/CDK5/DAPK2/DMPK/PAK4/STK25/NEK1/RPS6KB1/RPS6KA5/NRK/RIPK1/STK33/VRK1/OXSR1/PRKAA1/MAP4K5/STK17B/SRPK2/TRIO/TAF1/RPS6KA6/PIK3R4/MAP4K4/RPS6KC1/TNIK/ALPK1/PIK3CG/MASTL/TLK1/IRAK4/RIPK2/WNK3/EIF2AK4/ATM/STK26/BUB1B/RPS6KA3/MELK/TAOK1/TRPM7/RIOK3/PIKFYVE/PRKDC/CASK/EIF2AK3/PIK3CA/EIF2AK2/BUB1/STK32A/CDC42BPA/VRK2/TBK1/ATR/HIPK3/CHEK1/TAOK3/LRRK2/SRPK1/RIOK2/SMG1/STK38L/RIOK1/SLK/DCLK1/RO…	68
MF	GO:0140997	histone H4 kinase activity	68/3224	245/18639	0.277551	1.60461	4.3566	2.82e-05	0.000686468	0.000580997	MKNK2/MAP4K2/CDK5/DAPK2/DMPK/PAK4/STK25/NEK1/RPS6KB1/RPS6KA5/NRK/RIPK1/STK33/VRK1/OXSR1/PRKAA1/MAP4K5/STK17B/SRPK2/TRIO/TAF1/RPS6KA6/PIK3R4/MAP4K4/RPS6KC1/TNIK/ALPK1/PIK3CG/MASTL/TLK1/IRAK4/RIPK2/WNK3/EIF2AK4/ATM/STK26/BUB1B/RPS6KA3/MELK/TAOK1/TRPM7/RIOK3/PIKFYVE/PRKDC/CASK/EIF2AK3/PIK3CA/EIF2AK2/BUB1/STK32A/CDC42BPA/VRK2/TBK1/ATR/HIPK3/CHEK1/TAOK3/LRRK2/SRPK1/RIOK2/SMG1/STK38L/RIOK1/SLK/DCLK1/RO…	68
MF	GO:0140998	histone H2B kinase activity	68/3224	245/18639	0.277551	1.60461	4.3566	2.82e-05	0.000686468	0.000580997	MKNK2/MAP4K2/CDK5/DAPK2/DMPK/PAK4/STK25/NEK1/RPS6KB1/RPS6KA5/NRK/RIPK1/STK33/VRK1/OXSR1/PRKAA1/MAP4K5/STK17B/SRPK2/TRIO/TAF1/RPS6KA6/PIK3R4/MAP4K4/RPS6KC1/TNIK/ALPK1/PIK3CG/MASTL/TLK1/IRAK4/RIPK2/WNK3/EIF2AK4/ATM/STK26/BUB1B/RPS6KA3/MELK/TAOK1/TRPM7/RIOK3/PIKFYVE/PRKDC/CASK/EIF2AK3/PIK3CA/EIF2AK2/BUB1/STK32A/CDC42BPA/VRK2/TBK1/ATR/HIPK3/CHEK1/TAOK3/LRRK2/SRPK1/RIOK2/SMG1/STK38L/RIOK1/SLK/DCLK1/RO…	68
MF	GO:1990244	histone H2AT120 kinase activity	68/3224	245/18639	0.277551	1.60461	4.3566	2.82e-05	0.000686468	0.000580997	MKNK2/MAP4K2/CDK5/DAPK2/DMPK/PAK4/STK25/NEK1/RPS6KB1/RPS6KA5/NRK/RIPK1/STK33/VRK1/OXSR1/PRKAA1/MAP4K5/STK17B/SRPK2/TRIO/TAF1/RPS6KA6/PIK3R4/MAP4K4/RPS6KC1/TNIK/ALPK1/PIK3CG/MASTL/TLK1/IRAK4/RIPK2/WNK3/EIF2AK4/ATM/STK26/BUB1B/RPS6KA3/MELK/TAOK1/TRPM7/RIOK3/PIKFYVE/PRKDC/CASK/EIF2AK3/PIK3CA/EIF2AK2/BUB1/STK32A/CDC42BPA/VRK2/TBK1/ATR/HIPK3/CHEK1/TAOK3/LRRK2/SRPK1/RIOK2/SMG1/STK38L/RIOK1/SLK/DCLK1/RO…	68
MF	GO:0008186	ATP-dependent activity, acting on RNA	29/3224	79/18639	0.367089	2.12226	4.57134	2.89e-05	0.000689897	0.000583899	DHX58/EIF4A2/DDX24/DDX23/YTHDC2/SNRNP200/DDX42/IFIH1/DHX57/G3BP1/EIF4A3/DHX32/FANCM/DDX5/DDX20/AQR/DHX15/DDX46/BRIP1/DHX29/DHX9/DDX10/DDX3X/DDX52/DDX1/DDX60L/DDX18/DHX36/DDX21	29
MF	GO:0061578	K63-linked deubiquitinase activity	10/3224	15/18639	0.666667	3.85422	5.05734	3.04e-05	0.000713355	0.000603753	USP27X/OTUD4/USP14/TNFAIP3/YOD1/CYLD/USP9X/PSMD14/BRCC3/USP8	10
MF	GO:0004677	DNA-dependent protein kinase activity	68/3224	246/18639	0.276423	1.59809	4.31851	3.25e-05	0.000737068	0.000623822	MKNK2/MAP4K2/CDK5/DAPK2/DMPK/PAK4/STK25/NEK1/RPS6KB1/RPS6KA5/NRK/RIPK1/STK33/VRK1/OXSR1/PRKAA1/MAP4K5/STK17B/SRPK2/TRIO/TAF1/RPS6KA6/PIK3R4/MAP4K4/RPS6KC1/TNIK/ALPK1/PIK3CG/MASTL/TLK1/IRAK4/RIPK2/WNK3/EIF2AK4/ATM/STK26/BUB1B/RPS6KA3/MELK/TAOK1/TRPM7/RIOK3/PIKFYVE/PRKDC/CASK/EIF2AK3/PIK3CA/EIF2AK2/BUB1/STK32A/CDC42BPA/VRK2/TBK1/ATR/HIPK3/CHEK1/TAOK3/LRRK2/SRPK1/RIOK2/SMG1/STK38L/RIOK1/SLK/DCLK1/RO…	68
MF	GO:0140857	histone H3T45 kinase activity	68/3224	246/18639	0.276423	1.59809	4.31851	3.25e-05	0.000737068	0.000623822	MKNK2/MAP4K2/CDK5/DAPK2/DMPK/PAK4/STK25/NEK1/RPS6KB1/RPS6KA5/NRK/RIPK1/STK33/VRK1/OXSR1/PRKAA1/MAP4K5/STK17B/SRPK2/TRIO/TAF1/RPS6KA6/PIK3R4/MAP4K4/RPS6KC1/TNIK/ALPK1/PIK3CG/MASTL/TLK1/IRAK4/RIPK2/WNK3/EIF2AK4/ATM/STK26/BUB1B/RPS6KA3/MELK/TAOK1/TRPM7/RIOK3/PIKFYVE/PRKDC/CASK/EIF2AK3/PIK3CA/EIF2AK2/BUB1/STK32A/CDC42BPA/VRK2/TBK1/ATR/HIPK3/CHEK1/TAOK3/LRRK2/SRPK1/RIOK2/SMG1/STK38L/RIOK1/SLK/DCLK1/RO…	68
MF	GO:0140297	DNA-binding transcription factor binding	119/3224	488/18639	0.243852	1.40979	4.19515	3.67e-05	0.000818295	0.00069257	HEY1/IFI27/WFS1/TBX2/TCF21/HEY2/GATA2/ATOH8/TBX3/HES1/CHCHD2/MAPK3/SOX17/WBP2/TBX5/HOXA7/LDB1/COMMD6/ID3/NR1H2/TRIB2/PKN1/JUP/CDKN2A/ARID5A/CRTC2/TADA3/EBF4/DLL1/NKX2-1/BBS1/RELA/EOMES/USF2/METTL23/GATA3/HDAC5/KAT5/JUN/PHB2/PSIP1/SMARCE1/UBXN7/ZFPM2/BBS7/SIRT1/ASAH1/GTF2I/RNF14/ATF2/CREB1/TRIM24/HDAC8/PARP1/CCNT1/CHD4/PPARG/GMNN/NCOA3/PRRX1/TAF1/MED4/NCOA1/NCOA2/SMAD2/CBX5/TP53BP1/PARP9/MKKS/KDM4…	119
MF	GO:0035403	histone H3T6 kinase activity	68/3224	247/18639	0.275304	1.59162	4.28058	3.74e-05	0.000819868	0.000693901	MKNK2/MAP4K2/CDK5/DAPK2/DMPK/PAK4/STK25/NEK1/RPS6KB1/RPS6KA5/NRK/RIPK1/STK33/VRK1/OXSR1/PRKAA1/MAP4K5/STK17B/SRPK2/TRIO/TAF1/RPS6KA6/PIK3R4/MAP4K4/RPS6KC1/TNIK/ALPK1/PIK3CG/MASTL/TLK1/IRAK4/RIPK2/WNK3/EIF2AK4/ATM/STK26/BUB1B/RPS6KA3/MELK/TAOK1/TRPM7/RIOK3/PIKFYVE/PRKDC/CASK/EIF2AK3/PIK3CA/EIF2AK2/BUB1/STK32A/CDC42BPA/VRK2/TBK1/ATR/HIPK3/CHEK1/TAOK3/LRRK2/SRPK1/RIOK2/SMG1/STK38L/RIOK1/SLK/DCLK1/RO…	68
MF	GO:0004679	AMP-activated protein kinase activity	68/3224	248/18639	0.274194	1.5852	4.24282	4.3e-05	0.000926278	0.000783962	MKNK2/MAP4K2/CDK5/DAPK2/DMPK/PAK4/STK25/NEK1/RPS6KB1/RPS6KA5/NRK/RIPK1/STK33/VRK1/OXSR1/PRKAA1/MAP4K5/STK17B/SRPK2/TRIO/TAF1/RPS6KA6/PIK3R4/MAP4K4/RPS6KC1/TNIK/ALPK1/PIK3CG/MASTL/TLK1/IRAK4/RIPK2/WNK3/EIF2AK4/ATM/STK26/BUB1B/RPS6KA3/MELK/TAOK1/TRPM7/RIOK3/PIKFYVE/PRKDC/CASK/EIF2AK3/PIK3CA/EIF2AK2/BUB1/STK32A/CDC42BPA/VRK2/TBK1/ATR/HIPK3/CHEK1/TAOK3/LRRK2/SRPK1/RIOK2/SMG1/STK38L/RIOK1/SLK/DCLK1/RO…	68
MF	GO:0004674	protein serine/threonine kinase activity	107/3224	433/18639	0.247113	1.42864	4.12721	5.02e-05	0.00106468	0.000901095	SOSTDC1/LTBP4/MKNK2/MAPK3/MAP4K2/PKN1/PDK2/PRKD2/ACVRL1/MAPK4/CDK5/GRK5/DAPK2/DMPK/PAK4/MAP3K11/CCND3/CDK10/STK25/NEK1/RPS6KB1/CDKL2/RPS6KA5/PHKA1/NRK/MAP3K5/CLK4/CAMK2D/RIPK1/STK33/VRK1/BMPR1A/OXSR1/PRKAA1/MAP4K5/STK17B/SRPK2/TRIO/TAF1/MAP3K1/PRKD3/MAPK10/RPS6KA6/PRKACB/PIK3R4/MAP4K4/CPNE3/MAP3K4/TGFBR1/RPS6KC1/TNIK/ALPK1/PIK3CG/MASTL/TLK1/CDKL5/IRAK4/MAP3K13/PKN2/RIPK2/WNK3/MAP3K7/EIF2AK4/GRK3/…	107
MF	GO:0015631	tubulin binding	96/3224	385/18639	0.249351	1.44158	4.00391	8.35e-05	0.00174405	0.00147609	SVBP/FEZ1/TBCB/EMD/DAG1/PRUNE1/CRYAB/MAPRE3/TPPP3/SUN2/TPPP/EML3/VBP1/APPL1/SKA3/LYN/KIF13B/KIF27/SETD2/BRCA1/TTLL7/RABGAP1/KIF4A/DIAPH3/KIF3A/CLASP2/MAP4K4/MACF1/OFD1/CDK5RAP2/TERF1/CCSER2/KRIT1/HAUS6/PHF6/CCDC66/MAP9/NAV3/MAPRE1/CEP135/NEDD1/BCCIP/KIF14/FMR1/NDC80/CAMSAP2/SPAG5/RACGAP1/BRCA2/TAOK1/STRBP/NUF2/GAS2L3/KIF16B/JMY/CLIP1/KIF2A/IFT74/KIF15/KNSTRN/NIN/CEP70/CEP57/APC/PRC1/VPS41/MAP1B/M…	96
MF	GO:0004197	cysteine-type endopeptidase activity	30/3224	88/18639	0.340909	1.97091	4.17504	0.000104547	0.00215046	0.00182005	CTSW/CTSF/CASP12/RCE1/CAPN1/USP27X/SENP7/PIGK/USP13/CTSS/USP14/CASP3/USP37/SENP1/MALT1/CTSK/CTSL/CFLAR/CASP4/USP1/SENP5/ATG4A/USP7/SENP6/CAPN7/USP9X/USP15/USP34/USP16/USP8	30
MF	GO:0008234	cysteine-type peptidase activity	53/3224	187/18639	0.283422	1.63856	4.01351	0.000114218	0.00231379	0.00195829	CTSW/CTSF/CASP12/OTUB1/OTUD1/RCE1/USP21/CAPN1/USP27X/SENP7/USP45/SCRN3/PIGK/UCHL3/VCPIP1/USP13/USP38/CTSS/UCHL5/USP44/OTUD4/USP14/TNFAIP3/CASP3/USP37/SENP1/MALT1/CTSK/CTSL/CFLAR/CASP4/USP1/YOD1/SENP5/USP24/CYLD/ATG4A/USP7/SENP6/USP25/ZRANB1/USPL1/CAPN7/USP32/OTUD6B/USP9X/TANK/USP15/USP47/USP34/BRCC3/USP16/USP8	53
MF	GO:0005161	platelet-derived growth factor receptor binding	9/3224	14/18639	0.642857	3.71657	4.65009	0.000118621	0.00236711	0.00200342	PDGFA/PDGFB/VEGFA/PDGFC/LYN/IL1R1/ITGB3/PDGFRA/PDGFD	9
MF	GO:0070851	growth factor receptor binding	42/3224	139/18639	0.302158	1.74688	4.04199	0.000122293	0.0024045	0.00203506	GRAP/CDH5/PDGFA/PDGFB/FRS3/FGF18/VEGFB/KL/VEGFA/VEGFC/GATA3/PDCL3/PDGFC/SOCS5/EGF/FLRT2/LYN/GLMN/SNX4/JAK2/SDCBP/IL1R1/SOS1/SLA/ITGB3/IRAK4/ERBB4/FLRT3/ADAM17/EPGN/PDGFRA/IL1A/IL6ST/AREG/PIBF1/AGR2/FRS2/FER/FGF7/PDGFD/SNX2/CCDC88A	42
MF	GO:0017116	single-stranded DNA helicase activity	22/3224	58/18639	0.37931	2.19292	4.16117	0.000148154	0.00287075	0.00242968	CHTF8/RFC4/CHD4/CHD7/DNA2/G3BP1/CHD8/RFC3/CHD6/MCM6/BLM/SMARCAD1/RECQL/WRN/DHX9/MCM8/CHD2/CHD9/DHX36/CHD1/ASCC3/ATRX	22
MF	GO:0019838	growth factor binding	41/3224	136/18639	0.301471	1.7429	3.97653	0.000154605	0.00295296	0.00249926	FGFR4/LTBP4/FGFBP2/LTBP2/LRRC32/IL2RB/PDGFA/RHBDF1/LTBP3/ERBB2/HYAL2/PDGFB/ACVRL1/ITGB4/FLT4/NRROS/HAX1/KL/S100A13/IL2RG/FSTL4/CD36/COL1A1/THBS1/SDCBP/TGFBR1/IL1R1/FLT1/ITGB3/OSMR/COL3A1/PDGFRA/IL2RA/ITGA6/IL6ST/LRP2/API5/NRDC/IL1R2/CEP57/ITGAV	41
MF	GO:0003743	translation initiation factor activity	20/3224	51/18639	0.392157	2.26719	4.14415	0.000172506	0.00324846	0.00274935	EIF4A2/EIF3E/EIF4G3/EIF3L/EIF4G2/EIF3D/EIF3H/EIF4B/EIF2B3/MTIF2/EIF2A/EIF3M/EIF3J/EIF1AX/EIF2S2/DHX29/EIF2S1/EIF5/EIF5B/EIF3A	20
MF	GO:0070063	RNA polymerase binding	22/3224	59/18639	0.372881	2.15575	4.06623	0.000198008	0.0036769	0.00311197	ERBB2/MAF1/CCAR2/URI1/ANP32B/YTHDC2/CCNT1/WAC/BRCA1/NCOA3/LEO1/RRN3/SPTY2D1/NEDD4/HNRNPU/ZNF326/PKN2/CCNT2/PCF11/CTR9/DHX9/WDR43	22
MF	GO:0043138	3'-5' DNA helicase activity	19/3224	48/18639	0.395833	2.28844	4.08752	0.00021577	0.00392161	0.00331908	CHD4/CHD7/G3BP1/CHD8/CHD6/FANCM/MCM6/BLM/SMARCAD1/RECQL/WRN/DHX9/MCM8/CHD2/CHD9/DHX36/CHD1/ASCC3/ATRX	19
MF	GO:0044183	protein folding chaperone	26/3224	75/18639	0.346667	2.00419	3.98509	0.000217053	0.00392161	0.00331908	WDR83OS/FKBP8/PDCL3/CCT4/CLPX/CCT8/HSPA8/ANP32E/HSP90AB1/HSP90AA4P/HSPA4/CCT2/TCP1/CCDC47/CCT6A/HSP90AB3P/HSPA4L/HSPA5/HSPA13/HSPA9/CCT5/HSP90B1/HSP90AA2P/HSP90AA1/HSPD1/HSPH1	26
MF	GO:0008017	microtubule binding	71/3224	276/18639	0.257246	1.48723	3.72939	0.00025218	0.00449553	0.00380482	SVBP/TBCB/CRYAB/MAPRE3/SUN2/TPPP/EML3/SKA3/KIF13B/KIF27/KIF4A/DIAPH3/KIF3A/CLASP2/MAP4K4/MACF1/CDK5RAP2/TERF1/CCSER2/KRIT1/HAUS6/CCDC66/MAP9/NAV3/MAPRE1/CEP135/KIF14/FMR1/NDC80/CAMSAP2/SPAG5/RACGAP1/STRBP/NUF2/GAS2L3/KIF16B/JMY/CLIP1/KIF2A/KIF15/KNSTRN/NIN/CEP57/APC/PRC1/VPS41/MAP1B/MTUS1/HOOK3/LRRK2/DST/KIF18A/NUSAP1/CENPF/CKAP5/KIF20A/KIF20B/KNL1/KIF21A/CEP295/MAP7D3/DLGAP5/CENPE/LRPPRC/HOOK1/C…	71
MF	GO:0070628	proteasome binding	10/3224	18/18639	0.555556	3.21185	4.29354	0.000267062	0.00469818	0.00397634	WFS1/DNAJB2/ADRM1/USP13/UCHL5/USP14/ZFAND1/PSMD14/SACS/PSME4	10
MF	GO:0016504	peptidase activator activity	21/3224	57/18639	0.368421	2.12996	3.90734	0.00033265	0.00574525	0.00486253	MAL/APH1A/SVBP/PSENEN/BEX3/BAD/ADRM1/DMWD/ATP2A3/CLPX/PCOLCE2/MALT1/WDR48/AIM2/NLRC4/NLRP3/PSMD14/TANK/PSME4/ROCK2/HSPD1	21
MF	GO:0016303	1-phosphatidylinositol-3-kinase activity	7/3224	10/18639	0.7	4.04693	4.40751	0.000338767	0.00574525	0.00486253	PIK3C2B/PIK3CG/ATM/PIK3C3/PIK3CB/PIK3CA/PIK3C2A	7
MF	GO:0097718	disordered domain specific binding	13/3224	28/18639	0.464286	2.68419	4.07859	0.000339472	0.00574525	0.00486253	GJA5/TEAD2/CDKN2A/FKBP8/NCOA3/SMAD2/HSP90AB1/RB1/CTNNB1/MDM2/RRM1/CLTC/HSP90AA1	13
MF	GO:0101005	deubiquitinase activity	35/3224	115/18639	0.304348	1.75953	3.73641	0.000371299	0.00620533	0.00525192	OTUB1/OTUD1/USP21/USP27X/USP45/UCHL3/VCPIP1/USP13/USP38/UCHL5/USP44/OTUD4/USP14/TNFAIP3/EIF3H/USP37/USP1/YOD1/USP24/CYLD/USP7/USP25/ZRANB1/USP32/OTUD6B/USP9X/PSMD14/MYSM1/TANK/USP15/USP47/USP34/BRCC3/USP16/USP8	35
MF	GO:0016922	nuclear receptor binding	40/3224	137/18639	0.291971	1.68798	3.69617	0.00038581	0.00636824	0.0053898	TCF21/WBP2/NR1H2/PKN1/JUP/ARID5A/TADA3/PHB2/SMARCE1/SIRT1/ASAH1/RNF14/TRIM24/PARP1/PPARG/NCOA3/TAF1/MED4/NCOA1/NCOA2/KDM4C/NCOR1/TAF7/KDM3A/MED13/LRIF1/DDX5/STRN/CTNNB1/SNW1/SLC30A9/CNOT1/NCOA7/GTF2H1/TRIP12/HIF1A/RNF6/NRIP1/JMJD1C/TMF1	40
MF	GO:0140666	annealing activity	8/3224	13/18639	0.615385	3.55774	4.21885	0.000447024	0.00728867	0.00616882	EIF4B/FMR1/ZRANB3/BLM/SMARCA1/RECQL/FXR1/DDX3X	8
MF	GO:0043022	ribosome binding	34/3224	112/18639	0.303571	1.75505	3.66526	0.00047065	0.00758144	0.0064166	TMEM147/TMEM223/IMPACT/STAU2/NAA16/PRMT3/GEMIN5/OLA1/ERI1/G3BP1/EIF4B/NPM1/SERBP1/NMD3/MTIF2/FMR1/PTCD3/EIF2A/YTHDF3/CCDC47/NEMF/EFL1/RICTOR/DNAJC2/HSPA5/LTN1/DHX29/DHX9/DDX3X/SRP72/EIF2S1/ABCE1/NAA15/USP16	34
MF	GO:0000287	magnesium ion binding	60/3224	230/18639	0.26087	1.50817	3.54638	0.000495943	0.00786208	0.00665413	COMT/DXO/TPPP/ENO2/PRPSAP1/PGP/CIB1/IDH3A/RPS6KA5/RAP2A/MAP3K5/HACL1/PPM1B/RP2/MSH2/OXSR1/SRPK2/ATP8B1/ABL2/FIGNL1/RPS6KA6/PRKACB/SUCLG2/NUDT12/ITGB1/IRAK4/WEE1/MAP3K7/ATP10D/IDI1/GCLC/NLRC4/MSH6/ATP8A1/PGM2/LIG4/STK26/RPS6KA3/ATP8B4/ATP11C/FARSB/TDP2/ATP11B/CDC42BPA/ME1/PAPOLA/SUCLA2/IRAK3/IMPA1/LRRK2/WRN/SRPK1/STK38L/DHX36/OPA1/IDH1/MTHFD2/GEN1/PGM3/TOP2A	60
MF	GO:0005178	integrin binding	45/3224	161/18639	0.279503	1.6159	3.58939	0.000501872	0.00786208	0.00665413	SLC6A4/ICAM2/LTBP4/ITGA3/ADAMTS8/TSPAN4/JAM2/CX3CL1/ITGAL/TSPAN8/ITGB4/ICAM3/MFGE8/CD151/ECM2/ADAMTS5/LYN/CXADR/FERMT2/ITGA4/THBS1/EGFL6/CD226/ADAM23/TNC/ADAM9/ITGB3/ITGB1/COL3A1/ADAM17/LCP1/PTPN2/LGALS8/VCAM1/ITGB8/ITGA6/ADAM10/ITGAV/DST/FAP/UTRN/FBN1/ITGA2/IGF1/SPP1	45
MF	GO:1990518	single-stranded 3'-5' DNA helicase activity	18/3224	47/18639	0.382979	2.21413	3.81131	0.000505714	0.00786208	0.00665413	CHD4/CHD7/G3BP1/CHD8/CHD6/MCM6/BLM/SMARCAD1/RECQL/WRN/DHX9/MCM8/CHD2/CHD9/DHX36/CHD1/ASCC3/ATRX	18
MF	GO:0031625	ubiquitin protein ligase binding	75/3224	302/18639	0.248344	1.43576	3.4915	0.000535434	0.00822846	0.00696421	WFS1/SMAD6/SMAD7/PRR5L/OTUB1/SCAMP3/TRIB2/ARRDC1/PDLIM2/TNFRSF14/CKB/APBB1/ARRB1/DNAJB2/FZD8/PATZ1/RELA/JUN/UBE2K/UBXN7/CCDC50/VCL/FBXW7/CUL4A/PARP1/LYN/RIPK1/CUL5/RAD18/BRCA1/USP13/GLMN/ERLIN1/SMAD2/PRKACB/HSPA8/TGFBR1/HSP90AB1/BECN1/ARIH1/MAP3K7/SPOPL/CUL1/YOD1/NFE2L2/RB1/PRKAR2B/DNAJA1/CTNNB1/USP25/XRCC5/RNF20/SHPRH/CCT2/TCP1/JAK1/ABCB1/NAE1/CUL2/CUL3/TANK/HSPA5/APC/MDM2/ZNF675/HSPA9/HLTF/HIF1…	75
MF	GO:0043130	ubiquitin binding	31/3224	100/18639	0.31	1.79221	3.63265	0.00055188	0.00838481	0.00709654	VPS28/OTUB1/SHARPIN/DNAJB2/MVB12A/RBCK1/UBXN7/FBXW7/UCHL3/UBXN8/USP13/UEVLD/TNFAIP3/TOM1L1/TAB2/NEDD4/PLAA/BIRC2/MAP3K7/WDR48/SPRTN/TAB3/UBXN2B/USP25/STAM2/MDM2/SMARCAD1/UBR5/N4BP2/USP16/TOP2A	31
MF	GO:0003725	double-stranded RNA binding	25/3224	75/18639	0.333333	1.92711	3.67918	0.000560554	0.0084209	0.00712709	ADARB1/DHX58/SLC3A2/OAS1/STAU2/MBNL1/RC3H2/IFIH1/ZFR/EIF4B/HSP90AB1/HNRNPU/STRBP/MTDH/DHX15/TFRC/EIF2AK2/DICER1/DHX9/DDX1/CLTC/DDX60L/DHX36/DDX21/HSPD1	25
MF	GO:0044389	ubiquitin-like protein ligase binding	79/3224	322/18639	0.245342	1.4184	3.46352	0.000573422	0.00845195	0.00715337	WFS1/SMAD6/SMAD7/PRR5L/OTUB1/SCAMP3/TRIB2/ARRDC1/PDLIM2/TNFRSF14/CKB/APBB1/ARRB1/DNAJB2/FZD8/PATZ1/RELA/JUN/UBE2K/UBXN7/CCDC50/VCL/FBXW7/CUL4A/PARP1/LYN/RIPK1/CUL5/RAD18/BRCA1/USP13/GLMN/ERLIN1/SMAD2/PRKACB/STAT1/ITCH/PARP9/HSPA8/TGFBR1/HSP90AB1/BECN1/ARIH1/MAP3K7/SPOPL/DTX3L/CUL1/YOD1/NFE2L2/RB1/PRKAR2B/DNAJA1/CTNNB1/USP25/XRCC5/RNF20/SHPRH/CCT2/TCP1/JAK1/ABCB1/NAE1/CUL2/CUL3/TANK/HSPA5/APC/MDM2…	79
MF	GO:0050840	extracellular matrix binding	23/3224	67/18639	0.343284	1.98463	3.6924	0.000575264	0.00845195	0.00715337	SPOCK2/LTBP2/ITGA3/CLEC14A/AGRN/BCAM/DAG1/OLFML2A/ADAMTSL2/ELN/VEGFA/TINAGL1/ADAMTS5/THBS1/CTSS/ADAM9/ITGB3/ITGB1/ITGA6/ITGAV/SPARCL1/ITGA2/SPP1	23
MF	GO:0009378	four-way junction helicase activity	18/3224	48/18639	0.375	2.168	3.70541	0.00067968	0.00987752	0.0083599	CHD4/CHD7/G3BP1/CHD8/CHD6/FANCM/MCM6/BLM/SMARCAD1/RECQL/WRN/MCM8/CHD2/CHD9/DHX36/CHD1/ASCC3/ATRX	18
MF	GO:0001968	fibronectin binding	13/3224	30/18639	0.433333	2.50524	3.77338	0.00077101	0.0110843	0.00938127	ITGA3/FSTL3/VEGFA/ITGA4/THBS1/CTSS/ITGB3/ITGB1/CTSK/CTSL/ITGAV/TNFAIP6/CCDC80	13
MF	GO:0002162	dystroglycan binding	7/3224	11/18639	0.636364	3.67903	4.06458	0.000792074	0.011266	0.00953504	AGRN/DAG1/VCL/CLASP2/DMD/AGR3/AGR2	7
MF	GO:0061608	nuclear import signal receptor activity	10/3224	20/18639	0.5	2.89066	3.8688	0.000805839	0.0113411	0.00959863	TMCO6/KPNA1/KPNB1/IPO11/KPNA3/KPNA2/KPNA4/TNPO1/RANBP6/IPO5	10
MF	GO:0004843	cysteine-type deubiquitinase activity	32/3224	108/18639	0.296296	1.71299	3.39836	0.00107365	0.0149528	0.0126554	OTUB1/OTUD1/USP21/USP27X/USP45/UCHL3/VCPIP1/USP13/USP38/UCHL5/USP44/OTUD4/USP14/TNFAIP3/USP37/USP1/YOD1/USP24/CYLD/USP7/USP25/ZRANB1/USP32/OTUD6B/USP9X/TANK/USP15/USP47/USP34/BRCC3/USP16/USP8	32
MF	GO:0008135	translation factor activity, RNA binding	26/3224	83/18639	0.313253	1.81102	3.38651	0.00125543	0.0173042	0.0146455	ABTB1/EIF4A2/EIF3E/EIF4G3/EIF3L/EIF4G2/EIF3D/MTRF1L/EIF3H/EIF4B/GSPT1/EIF2B3/MTIF2/EIF2A/EIF3M/GFM1/EIF3J/EIF1AX/HBS1L/EFL1/EIF2S2/DHX29/EIF2S1/EIF5/EIF5B/EIF3A	26
MF	GO:0051010	microtubule plus-end binding	10/3224	21/18639	0.47619	2.75301	3.67582	0.00130122	0.0177523	0.0150248	TBCB/MAPRE3/CLASP2/MAPRE1/CLIP1/KNSTRN/APC/DST/KIF18A/CKAP5	10
MF	GO:0045499	chemorepellent activity	12/3224	28/18639	0.428571	2.47771	3.57857	0.00137632	0.0185873	0.0157315	SEMA3B/SEMA5A/SEMA6A/NRG3/SEMA3G/SEMA4C/FLRT2/SEMA3C/FLRT3/SEMA3D/SEMA3A/DPP4	12
MF	GO:0004706	JUN kinase kinase kinase activity	9/3224	18/18639	0.5	2.89066	3.67007	0.00148032	0.0197919	0.016751	MAP3K11/MAP3K5/RIPK1/MAP3K1/MAP3K4/RIPK2/MAP3K7/MAP3K2/LRRK2	9
MF	GO:0061749	forked DNA-dependent helicase activity	17/3224	47/18639	0.361702	2.09112	3.42518	0.00151425	0.0199726	0.016904	CHD4/CHD7/G3BP1/CHD8/CHD6/MCM6/BLM/SMARCAD1/RECQL/WRN/MCM8/CHD2/CHD9/DHX36/CHD1/ASCC3/ATRX	17
MF	GO:0180051	translation factor activity	26/3224	84/18639	0.309524	1.78946	3.31638	0.00152372	0.0199726	0.016904	ABTB1/EIF4A2/EIF3E/EIF4G3/EIF3L/EIF4G2/EIF3D/MTRF1L/EIF3H/EIF4B/GSPT1/EIF2B3/MTIF2/EIF2A/EIF3M/GFM1/EIF3J/EIF1AX/HBS1L/EFL1/EIF2S2/DHX29/EIF2S1/EIF5/EIF5B/EIF3A	26
MF	GO:0030515	snoRNA binding	13/3224	32/18639	0.40625	2.34866	3.49193	0.00158963	0.0206343	0.017464	NOP10/SDE2/UTP6/TSR1/NUFIP1/BMS1/XRCC5/DKC1/PRKDC/HEATR1/NOP58/WDR3/DDX21	13
MF	GO:0035401	histone H3Y41 kinase activity	33/3224	115/18639	0.286957	1.65899	3.24179	0.00164428	0.0209372	0.0177203	FGFR4/TIE1/ERBB2/PKDCC/DDR1/FLT4/DDR2/CLK4/LYN/MERTK/EPHA3/ABL2/JAK2/ITK/FLT1/TEC/BMX/WEE1/RIPK2/BAZ1B/ERBB4/PDGFRA/PBK/MELK/YES1/JAK1/EIF2AK3/EIF2AK2/TTK/FER/FRK/EPHA4/MET	33
MF	GO:0140801	histone H2AXY142 kinase activity	33/3224	115/18639	0.286957	1.65899	3.24179	0.00164428	0.0209372	0.0177203	FGFR4/TIE1/ERBB2/PKDCC/DDR1/FLT4/DDR2/CLK4/LYN/MERTK/EPHA3/ABL2/JAK2/ITK/FLT1/TEC/BMX/WEE1/RIPK2/BAZ1B/ERBB4/PDGFRA/PBK/MELK/YES1/JAK1/EIF2AK3/EIF2AK2/TTK/FER/FRK/EPHA4/MET	33
MF	GO:0032182	ubiquitin-like protein binding	34/3224	120/18639	0.283333	1.63804	3.20669	0.00178651	0.0225336	0.0190715	VPS28/OTUB1/SHARPIN/DNAJB2/MVB12A/RBCK1/UBXN7/FBXW7/UCHL3/UBXN8/USP13/DCUN1D3/UEVLD/TNFAIP3/TOM1L1/TAB2/NEDD4/PLAA/SERBP1/BIRC2/MAP3K7/WDR48/SPRTN/TAB3/UBXN2B/USP25/STAM2/USPL1/MDM2/SMARCAD1/UBR5/N4BP2/USP16/TOP2A	34
MF	GO:0036121	double-stranded DNA helicase activity	17/3224	48/18639	0.354167	2.04755	3.32331	0.00197192	0.0244116	0.0206609	CHD4/CHD7/G3BP1/CHD8/CHD6/MCM6/BLM/SMARCAD1/RECQL/WRN/MCM8/CHD2/CHD9/DHX36/CHD1/ASCC3/ATRX	17
MF	GO:0140693	molecular condensate scaffold activity	17/3224	48/18639	0.354167	2.04755	3.32331	0.00197192	0.0244116	0.0206609	MYOZ1/RXRG/LAT/CCNT1/NCK1/G3BP2/NUP153/G3BP1/SOS1/CAPRIN1/WNK3/NFE2L2/FMR1/NLRP3/HNRNPA2B1/MKI67/FXR1	17
MF	GO:0061133	endopeptidase activator activity	10/3224	22/18639	0.454545	2.62788	3.49384	0.00201848	0.0247587	0.0209547	APH1A/PSENEN/ADRM1/MALT1/AIM2/NLRC4/NLRP3/PSMD14/ROCK2/HSPD1	10
MF	GO:0004715	non-membrane spanning protein tyrosine kinase activity	16/3224	45/18639	0.355556	2.05558	3.24218	0.00252832	0.0307306	0.0260091	PKDCC/LYN/ABL2/JAK2/ITK/TEC/BMX/WEE1/RIPK2/BAZ1B/MELK/YES1/JAK1/EIF2AK2/FER/FRK	16
MF	GO:0003684	damaged DNA binding	23/3224	74/18639	0.310811	1.7969	3.14121	0.00261085	0.0314478	0.026616	XRCC1/NEIL1/SDE2/PARP1/XPA/MSH2/POT1/RAD18/DCLRE1C/BRCA1/REV1/ERCC4/TP53BP1/DCLRE1A/MSH6/ZNF432/XRCC5/BLM/WRN/POLK/RBBP8/NBN/SMC6	23
MF	GO:0061809	NAD+ nucleosidase activity, cyclic ADP-ribose generating	8/3224	16/18639	0.5	2.89066	3.45999	0.00273332	0.032629	0.0276158	TLR6/IL1R1/TLR1/TLR4/IL1RAP/CD38/IL18RAP/TLR2	8
MF	GO:0032356	oxidized DNA binding	6/3224	10/18639	0.6	3.4688	3.57121	0.00296296	0.0346717	0.0293447	XRCC1/MSH2/POT1/MSH6/BLM/WRN	6
MF	GO:0005172	vascular endothelial growth factor receptor binding	7/3224	13/18639	0.538462	3.11302	3.48531	0.00298224	0.0346717	0.0293447	CDH5/VEGFB/VEGFA/VEGFC/PDCL3/ITGB3/CCDC88A	7
MF	GO:0086080	protein binding involved in heterotypic cell-cell adhesion	7/3224	13/18639	0.538462	3.11302	3.48531	0.00298224	0.0346717	0.0293447	JUP/NRCAM/CXADR/DSC2/DSP/PKP2/DSG2	7
MF	GO:0070577	lysine-acetylated histone binding	10/3224	23/18639	0.434783	2.51362	3.32172	0.00302275	0.0348398	0.0294869	THAP7/MLLT1/TRIM24/TAF1/BRD7/ATAD2B/MLLT3/ZZZ3/PHIP/PSME4	10
MF	GO:0051287	NAD binding	18/3224	54/18639	0.333333	1.92711	3.12012	0.00317785	0.0363144	0.0307349	HPGD/NDUFV1/CRYL1/HSD11B2/CYB5R3/HSD17B8/IDH3A/SIRT1/PARP1/HADHA/NNT/ME2/PARP14/UGDH/ME1/LDHB/AOX1/IDH1	18
MF	GO:0004520	DNA endonuclease activity	15/3224	42/18639	0.357143	2.06476	3.15922	0.00324468	0.0364549	0.0308538	DNASE1L3/BIVM/XRCC1/DNASE2/DCLRE1C/ERCC4/SETMAR/DNA2/ZRANB3/MBD4/DICER1/N4BP2/RBBP8/GEN1/RAD50	15
MF	GO:0043175	RNA polymerase core enzyme binding	15/3224	42/18639	0.357143	2.06476	3.15922	0.00324468	0.0364549	0.0308538	ERBB2/MAF1/CCAR2/URI1/WAC/NCOA3/LEO1/RRN3/SPTY2D1/HNRNPU/ZNF326/PCF11/CTR9/DHX9/WDR43	15
MF	GO:0140098	catalytic activity, acting on RNA	88/3224	387/18639	0.22739	1.31462	2.86028	0.00337963	0.0376548	0.0318694	RPPH1/PTRHD1/NYNRIN/POLR2E/DXO/DHX58/TSR3/DALRD3/EXOSC4/TSEN34/POLR2L/POLR2I/EIF4A2/METTL4/LACTB2/DDX24/DDX23/TFB2M/THUMPD2/QRSL1/POLR3F/QTRT2/YTHDC2/POLR1B/SNRNP200/ALKBH8/IARS2/RARS2/TRMT11/DDX42/TRMT1L/SAMHD1/WARS2/CNOT2/IFIH1/RNGTT/NUDT12/NSUN6/DHX57/ERI1/G3BP1/EIF4A3/PUS7/DHX32/FANCM/PNPT1/DIS3L/TRMT5/TRMT10C/EXOSC9/POLR3C/ERI2/CPSF3/PUS10/DDX5/TYW3/METTL14/PUS3/DDX20/ZC3H12C/XRN2/AQR/CNOT1/…	88
MF	GO:0003779	actin binding	99/3224	443/18639	0.223476	1.29199	2.84451	0.00343646	0.0379714	0.0321374	MYOZ1/TNNC1/SLC6A4/S100A4/CORO1A/PKNOX2/ACE/TMSB15A/FAM107A/EMD/DAG1/TAGLN/TNS1/PDLIM2/SSH3/FSCN1/CORO2B/SYNPO/SHANK3/AJUBA/CNN2/PHPT1/ABI3/DMTN/EPS8L2/LSP1/EVL/INF2/MARCKS/SPTAN1/IMPACT/KLHL20/VCL/CORO1C/UACA/SCIN/CTNNAL1/SVIL/TMOD2/FERMT2/ABL2/EPB41/ACTR3/CTNNA1/DIAPH3/ACTR2/CLASP2/MACF1/CAPZA2/DAAM1/ITGB1/DMD/HNRNPU/BLOC1S6/LIMA1/SHTN1/PANX1/KLHL2/LCP1/COBLL1/EPB41L3/ADD3/MYO6/CD2AP/MYO1B/GAS2…	99
MF	GO:0043024	ribosomal small subunit binding	9/3224	20/18639	0.45	2.6016	3.2773	0.00367472	0.0402713	0.0340839	G3BP1/EIF4B/NPM1/MTIF2/PTCD3/DHX29/DDX3X/ABCE1/USP16	9
MF	GO:0003774	cytoskeletal motor activity	40/3224	153/18639	0.261438	1.51146	2.90509	0.00378347	0.041126	0.0348073	DNAL4/PIN1/TPPP/APPBP2/MMAA/KIF13B/KIF27/KIF4A/ENTPD1/DYNC1I2/GBP2/KIF3A/GBP5/DNAH5/GBP3/KIF14/RAB27A/DYNC2H1/MYO6/MFN1/MYO1B/KIF16B/MYO5C/KIF2A/KIF15/MYO9A/LRRK2/KIF18A/MYO5A/KIF20A/KIF20B/RAB27B/KIF21A/CENPE/DNM1L/OPA1/KIF23/KIF11/EIF5B/SMC3	40
MF	GO:0051082	unfolded protein binding	33/3224	121/18639	0.272727	1.57673	2.91065	0.00401216	0.0432601	0.0366135	CRYAB/DNAJB2/PFDN5/DNAJC4/CCAR2/VBP1/CCT4/SHQ1/RP2/ERLEC1/CLPX/CCT8/MKKS/HSPA8/SRSF10/NPM1/HSP90AB1/CANX/UGGT2/DNAJA1/UGGT1/CCT2/TCP1/LMAN1/CCT6A/HSP90AB3P/HSPA5/HSPA9/CCT5/HSP90B1/HSP90AA2P/HSP90AA1/HSPD1	33
MF	GO:0005154	epidermal growth factor receptor binding	13/3224	35/18639	0.371429	2.14735	3.10708	0.00405689	0.0433925	0.0367255	GRAP/SOCS5/EGF/SNX4/SOS1/SLA/ERBB4/EPGN/AREG/AGR2/FER/SNX2/CCDC88A	13
MF	GO:0019887	protein kinase regulator activity	61/3224	255/18639	0.239216	1.38298	2.81615	0.00419469	0.0445103	0.0376716	CCL5/PKIG/CNPPD1/CAMK2N1/TRIB2/HYAL2/RAC2/CDKN2A/RGCC/AJUBA/NRG3/VEGFA/CCND3/CIB1/EGF/CCNH/ETAA1/CCNT1/CCNG1/YWHAB/FERMT2/NCK1/CAB39/KIDINS220/CCNL1/CASP3/TOM1L1/NPM1/HSP90AB1/MAP3K13/DBF4/PARP8/SPDYA/GSKIP/PTPRC/EPGN/CCNA2/CCNT2/PRKAR2B/CCNC/TAOK1/CCNB2/PAK1IP1/IL6ST/AREG/PIK3CA/RICTOR/HSPA5/CCNE2/APC/TAOK3/IBTK/IQGAP1/DDX3X/TOPBP1/NBN/DNAJC3/ACSL1/CCDC88A/RAD50/TTN	61
MF	GO:0003777	microtubule motor activity	21/3224	68/18639	0.308824	1.78541	2.96728	0.00426549	0.0448917	0.0379944	DNAL4/APPBP2/KIF13B/KIF27/KIF4A/DYNC1I2/KIF3A/DNAH5/KIF14/DYNC2H1/KIF16B/KIF2A/KIF15/KIF18A/KIF20A/KIF20B/KIF21A/CENPE/KIF23/KIF11/SMC3	21
MF	GO:0004713	protein tyrosine kinase activity	37/3224	140/18639	0.264286	1.52792	2.86738	0.00429779	0.0448917	0.0379944	FGFR4/TIE1/ERBB2/PKDCC/DDR1/FLT4/NEK1/RPS6KA5/DDR2/CLK4/LYN/MERTK/EPHA3/ABL2/JAK2/ITK/FLT1/TEC/BMX/WEE1/RIPK2/BAZ1B/ERBB4/PDGFRA/PBK/MELK/YES1/JAK1/EIF2AK3/EIF2AK2/TTK/HIPK3/FER/FRK/EPHA4/MET/TTN	37
MF	GO:0050431	transforming growth factor beta binding	10/3224	24/18639	0.416667	2.40889	3.15846	0.00438778	0.0451266	0.0381932	LTBP4/LRRC32/LTBP3/HYAL2/ACVRL1/NRROS/CD36/THBS1/TGFBR1/ITGAV	10
MF	GO:0140033	acetylation-dependent protein binding	10/3224	24/18639	0.416667	2.40889	3.15846	0.00438778	0.0451266	0.0381932	THAP7/MLLT1/TRIM24/TAF1/BRD7/ATAD2B/MLLT3/ZZZ3/PHIP/PSME4	10
