# Supplementary material for: Identification and functional analysis of NAD+ metabolism-related gene NT5E in pulmonary hypertension
Source: Front Genet. 2026 Apr 7;17:1787122. doi: 10.3389/fgene.2026.1787122 (PMC13095183; doi:10.3389/fgene.2026.1787122)
Supplement: Supplementary file 7 [file Supplementaryfile8.csv]

	B.cells.naive	B.cells.memory	Plasma.cells	T.cells.CD8	T.cells.CD4.naive	T.cells.CD4.memory.resting	T.cells.CD4.memory.activated	T.cells.follicular.helper	T.cells.regulatory..Tregs.	T.cells.gamma.delta	NK.cells.resting	NK.cells.activated	Monocytes	Macrophages.M0	Macrophages.M1	Macrophages.M2	Dendritic.cells.resting	Dendritic.cells.activated	Mast.cells.resting	Mast.cells.activated	Eosinophils	Neutrophils	P-value	Correlation	RMSE
GSM3106326	0	0.00524210579647126	0.152021515331765	0.0475734260559509	0	0.235059863414331	0	0	0	0	0.0626057578384994	0	0.0536765987028601	0.0750517841909846	0	0.120014169967828	0	0.116188799048719	0.0634135516699067	0	0.00318620176410728	0.0659662262185775	0	0.301363236227991	0.957246333175632
GSM3106327	0.0171203318367249	0	0.0598879340352699	0.0212443221219939	0	0.194780564067973	0	0	0	0	0.0446995794694507	0	0.0412753240286955	0.26307058296122	0.0145501663860255	0.0789012428237807	0	0.137697204765322	0.0414951635256915	0	0.0348642568988761	0.050413327078976	0	0.333756951780515	0.948949345099671
GSM3106328	0.0323363448045028	0	0.0844940819930255	0.0348328469801417	0	0.230989110977031	0.0132158187426561	0	0	0	0.0288583516110282	0	0.035102962212177	0.104191518588681	0.0800137146765891	0.101890740938443	0	0.0189715976811367	0.142650070221916	0	0.0493720403653912	0.0430808002072804	0	0.360124801747301	0.932413732157373
GSM3106329	0.00642357141642575	0	0.13662701265411	0.0420552466227635	0	0.166079134329893	0.00434906258298999	0	0	0	0	0.00251860490811611	0.0130241406476522	0.0362910998670954	0.000333595746689844	0.286501086469173	0	0.0392887043826865	0.183647298355516	0	0.061248571812959	0.0216128702039293	0	0.359877013646857	0.933326577576269
GSM3106330	0.0213726206111714	0	0.153662846092262	0.0610539979869544	0	0.27953629155751	0	0	0	0	0.039707524107473	0	0.00706686833302455	0.0853187918568562	0.0076514829517693	0.148056710646083	0	0.025384343230947	0.101284289396591	0.000969583078245267	0.00863744336463851	0.0602972067864747	0	0.251260646954135	0.978412749684866
GSM3106331	0.0528254730770117	0	0.100771598223577	0.00134239799833636	0	0.252958858144999	0.0270370262515468	0	0	0	0.0711368361006415	0	0.0292184717408774	0.0633375100608398	0	0.0979547077930463	0	0.192107858066585	0.0464811538371583	0	0.0353071640553262	0.0295209446500544	0	0.294042781566917	0.9608988100532
GSM3106332	0	0.00578492096852615	0.184379466218647	0.0354656892228319	0	0.308440238296379	0	0	0	0	0.0488907841260726	0	0.0383219015383111	0.0114625651858044	0.000181496259009008	0.172119861783263	0	0.042362242563188	0.0741771661615491	0	0	0.0784136676764191	0.01	0.207414930030208	0.997097938555542
GSM3106333	0.043703888687188	0	0.089264591336531	0.0761404239109414	0	0.177512395620573	0	0	0	0	0.0523443090885735	0	0.0402906030580621	0.151786346373093	0.00453099206572195	0.148703475430154	0	0.0742855355399991	0.0910329604173164	0	0.0272072457230017	0.0231972327488447	0	0.282658423669734	0.964820800519754
GSM3106334	0.00630927091223304	0.0753532161870109	0.0893361065815535	0.0419794467180983	0	0.278886513231486	0.0624991435385442	0	0	0	0.0475326797886367	0	0.0242100795126056	0.10449434671002	0.00349903774165553	0.0496573409361926	0	0.0894494126350799	0.0192394269259977	0.009563261627619	0.0128539938815979	0.0851367230716692	0	0.349270511829107	0.937990886488404
GSM3106335	0	0	0.0484471961606026	0.0355355485247726	0	0.13514514539763	0	0	0	0	0.0746067260750497	0	0.0816760860401706	0.247933749699278	0.0263558048984918	0.117288977492403	0	0.0661394700296322	0.0683227559389434	0	0.0159291726336177	0.0826193671094083	0	0.280791997883201	0.973702837354033
GSM3106336	0.00423330485984983	0	0.132166868075011	0.0689053111106691	0	0.23831220867632	0	0	0	0	0.0458357140757759	0	0.028216306720389	0.0915044419215979	0.00712706995750451	0.107182884852938	0	0.133990441798451	0.070693873460817	0	0.0281091027614615	0.0437224717292156	0	0.314448874943656	0.952042830220971
GSM3106337	0.0402251171554708	0	0.127695389226004	0.0598139917112914	0	0.269247370825228	0.00802425829441062	0	0	0	0.040790388746404	0	0.025169396778511	0.0562972206710662	0.013918522999069	0.132843352918611	0	0.0953849523083142	0.08804165222675	0	0	0.0425483861388704	0	0.260024270490412	0.973582741413684
GSM3106338	0.0577587086041478	0	0.130493351074709	0.085105148257696	0	0.256263779636754	0.0132460099517264	0	0	0	0.0413803409862906	0	0.0302265712877446	0	0.0196226071778847	0.1422840752235	0	0.0238315289566255	0.118066270871547	0	0	0.0817216079713749	0	0.309102469829387	0.954153837522836
GSM3106339	0.0406582643314233	0	0.0630883828761578	0.123130320862012	0	0.205982911369705	0	0	0	0	0.0821435761660394	0	0.0687412132772111	0.069411641569438	0.0791015603581988	0.0704808672938045	0	0.113689975470887	0.0403501106144741	0	0	0.0432211758106485	0	0.338306499224991	0.945091723624755
GSM3106340	0.0326192326888122	0	0.115699366578297	0.108795615100003	0	0.253558919364909	0	0	0	0	0	0.0318976354611015	0.0281361186936238	0.058736862240084	0.0214817828352148	0.161147728215976	0	0.0142761244276726	0.116115953043054	0	0	0.057534661351253	0.01	0.232703303275282	0.985766429603142
GSM3106341	0	0	0.126131129560355	0.11616047962056	0	0.349202089528166	0	0	0	0	0	0.0532105817891897	0.0319161654061762	0.0146982173847566	0.0279113691828678	0.101752149100363	0	0.0648453440876672	0.114172474339897	0	0	0	0	0.29810495665099	0.963579985483416
GSM3106342	0.0195346447177141	0	0.100406590800842	0.154483530831498	0	0.111702028169688	0	0.0116465158008153	0	0	0.0110130018386248	0.0192816445272465	0.0380060112781438	0.0478000433141955	0.0101869492400171	0.106436491715973	0	0.0325949646444098	0.227000664990241	0	0	0.109906918130591	0	0.282209679958008	0.96526793244811
GSM3106343	0.0184135050514184	0.00818632523364774	0.102862495723238	0.24979653450691	0	0.163523845297821	0	0	0	0	0.0633330300523672	0.0145406349098652	0.0398244755930857	0.0631041101809089	0.00552885962208356	0.101105248797611	0	0.0261329152585846	0.143648019772459	0	0	0	0	0.264444793191797	0.978232042189709
GSM3106344	0.032225246087046	0	0.0775059307268311	0.131711481569572	0	0.186188058715873	0	0	0	0	0.0835794591053959	0	0.0415402943869753	0.0777802913549346	0.023449765603632	0.138693563619156	0	0.0249616512092342	0.165130712260245	0	0	0.0172335453611054	0.01	0.224577169215359	0.988478423501252
GSM3106345	0.00331478135605354	0	0.112360157305391	0.118927824698588	0	0.239018328222798	0	0	0	0	0.0672502936056644	0	0.040721274610018	0.0690944045036405	0.0425358829719031	0.107720464008051	0	0.0843029141717863	0.0563242768092893	0	0.00394350365950296	0.0544858940773138	0	0.308516026450915	0.955935211470701
GSM3106346	0.0138592683521083	0	0.0611216342216259	0.144771139326634	0	0.250927116117085	0.0017995373793237	0	0	0	0.0425994822345454	0.0131480905649581	0.0511890856980813	0.113647342954942	0.0201120431470885	0.145339705748684	0	0.0124852912413304	0.0916028758352137	0	0	0.0373973871783803	0	0.253173846244724	0.980618956706958
GSM3106347	0.0011286640412096	0	0.114332818217795	0.196563469960302	0	0.136401233220135	0	0.00593818047001134	0	0	0.0746690546083822	0.0389337992354996	0.105627440030675	0.0398952035039121	0.0109587025206414	0.11785671482932	0	0.0287116610842763	0.128983058277842	0	0	0	0.01	0.225983370302632	0.991967407101601
GSM3106348	0.0199603418827584	0	0.114901589013093	0.0628190841633195	0	0.172066881165228	0	0	0	0	0.0257735691185932	0	0.0448251704446321	0.107341232475593	0.0108479459746859	0.176353482247497	0	0.0827291348511901	0.111766304688159	0	0.0231901880751372	0.0474250759001146	0	0.30179568076796	0.956265755950989
GSM3106349	0.0317956566665223	0.0815626738147659	0.123710517057153	0.236118893796193	0	0.107105459785844	0	0	0	0	0.0436014670376381	0	0.100080846553418	0.0372605432940991	0.0106027866264504	0.0513002062357256	0	0.0326555741349258	0.110258543458345	0.00402340105361207	0	0.0299234304853073	0	0.332283421926497	0.946386274373654
GSM3106350	0.0173880442650889	0	0.156001266491032	0.148721703784679	0	0.183342934972296	0	0	0	0	0	0.0463431838056538	0.0482457690514542	0.0936237555831578	0.0187862968314913	0.155920352169139	0	0.0211564826113396	0.0892683243742364	0	0	0.0212018860604324	0.01	0.21088489383517	0.995864265518442
GSM3106351	0.0147281136179993	0.00276825665516699	0.0775429679913178	0.267371027143392	0	0.191473532530357	0	0	0	0	0.0945239752754823	0.00363430702452684	0.0132697716785838	0.0208013870650025	0.044564289353379	0.128691796212774	0	0.0278693763902982	0.100049247568151	0	0	0.0127119514935691	0	0.359052950845732	0.938045524174407
