# Supplementary material for: Identification and functional analysis of NAD+ metabolism-related gene NT5E in pulmonary hypertension
Source: Front Genet. 2026 Apr 7;17:1787122. doi: 10.3389/fgene.2026.1787122 (PMC13095183; doi:10.3389/fgene.2026.1787122)
Supplement: Supplementary file 8 [file Supplementaryfile5.xls]

## Sheet: Supplementary Material 5
ID	Description	setSize	enrichmentScore	NES	pvalue	p.adjust	qvalue	rank	leading_edge	core_enrichment
KEGG_RIBOSOME	KEGG_RIBOSOME	72	0.548889	2.06272	8.49915e-06	0.00154685	0.00135986	4764	tags=50%, list=23%, signal=38%	RPLP2/RPS29/RPS7/RPL22/RPS28/RPS21/RPS27L/RPL13/RPL23/RPS25/RPS13/RPL17/RPS27A/RPL35/RPL26/RPL36AL/RPL11/RPL29/RPS19/RPL22L1/RPL37A/RPS3A/RPL10A/RPS20/RPS4X/RPS17/FAU/RPL24/RPS3/RPL12/RPL28/RPL38/RPS15A/RPS15/MRPL13/RPLP1
KEGG_PARKINSONS_DISEASE	KEGG_PARKINSONS_DISEASE	94	0.503767	1.98099	2.8317e-05	0.0017179	0.00151024	4842	tags=50%, list=24%, signal=38%	COX7B/NDUFAB1/COX6C/NDUFA8/NDUFA4/COX7C/NDUFA3/NDUFB6/PINK1/UQCRH/NDUFV1/NDUFC1/SNCAIP/NDUFB7/NDUFA1/NDUFB4/COX7A1/NDUFA5/UQCR11/PPID/SLC18A2/COX6B1/NDUFB2/UQCR10/NDUFS7/UQCRFS1/COX4I2/UQCRQ/COX7A2/NDUFB10/COX5B/UCHL1/NDUFS4/NDUFB5/UBA7/SDHD/NDUFV3/NDUFA7/COX7A2L/COX4I1/NDUFB9/NDUFS8/UBE2J2/UQCRC1/COX6A2/SLC25A31/UBE2L3
KEGG_OXIDATIVE_PHOSPHORYLATION	KEGG_OXIDATIVE_PHOSPHORYLATION	95	0.488691	1.92348	1.98869e-05	0.0017179	0.00151024	4690	tags=45%, list=23%, signal=35%	COX7B/ATP6V0D2/NDUFAB1/COX6C/NDUFA8/NDUFA4/COX7C/NDUFA3/NDUFB6/UQCRH/NDUFV1/NDUFC1/ATP6V1B1/NDUFB7/NDUFA1/NDUFB4/COX7A1/NDUFA5/UQCR11/COX6B1/NDUFB2/UQCR10/NDUFS7/NDUFA11/UQCRFS1/COX4I2/UQCRQ/COX7A2/NDUFB10/COX5B/NDUFS4/ATP6V1H/NDUFB5/SDHD/NDUFV3/NDUFA7/COX7A2L/COX4I1/NDUFB9/ATP6V1G3/NDUFS8/UQCRC1/COX6A2
KEGG_SMALL_CELL_LUNG_CANCER	KEGG_SMALL_CELL_LUNG_CANCER	84	-0.474032	-1.82633	0.000129086	0.00587342	0.00516344	2822	tags=30%, list=14%, signal=26%	E2F3/PIAS1/RARB/APAF1/NOS2/NFKB1/CCNE1/LAMC1/PIK3R1/CYCS/PIK3R5/ITGA2B/CHUK/LAMB1/LAMC2/LAMB4/ITGAV/PIK3CA/BIRC2/PTGS2/LAMA2/LAMB3/BIRC3/ITGA2/CCNE2
KEGG_CELL_CYCLE	KEGG_CELL_CYCLE	122	-0.428336	-1.75882	0.000163213	0.00594097	0.00522283	4148	tags=36%, list=20%, signal=29%	SKP2/CUL1/WEE1/SMC1B/ANAPC13/RB1/CDK4/MCM7/STAG1/ANAPC1/CCNB1/GADD45B/ESPL1/HDAC2/E2F3/MDM2/MCM4/CCNE1/SMC1A/CDC25C/ORC3/SFN/CDC45/CDC27/CCNA2/PLK1/ATR/RAD21/PRKDC/STAG2/CDC20/SMC3/CCNH/BUB1/MCM6/DBF4/ORC1/CHEK1/CDK1/TTK/BUB1B/CDC7/CDC6/CCNE2
KEGG_NITROGEN_METABOLISM	KEGG_NITROGEN_METABOLISM	21	-0.66548	-1.92091	0.000780014	0.0236604	0.0208004	987	tags=33%, list=5%, signal=32%	ASNS/CA5A/CA13/CA2/HAL/CTH/CA1
KEGG_LINOLEIC_ACID_METABOLISM	KEGG_LINOLEIC_ACID_METABOLISM	23	0.639071	1.87149	0.0010238	0.0266188	0.0234012	2705	tags=35%, list=13%, signal=30%	PLA2G2A/ALOX15/PLA2G4A/PLA2G5/PLA2G6/CYP2C19/PLA2G1B/PLA2G10
KEGG_ALPHA_LINOLENIC_ACID_METABOLISM	KEGG_ALPHA_LINOLENIC_ACID_METABOLISM	15	0.698436	1.85621	0.0020698	0.047088	0.041396	2705	tags=40%, list=13%, signal=35%	PLA2G2A/PLA2G4A/PLA2G5/PLA2G6/PLA2G1B/PLA2G10
KEGG_P53_SIGNALING_PATHWAY	KEGG_P53_SIGNALING_PATHWAY	66	-0.442722	-1.64353	0.00382473	0.0696102	0.0611958	3007	tags=29%, list=15%, signal=25%	CCNB1/GADD45B/MDM2/APAF1/SESN2/CCNE1/CYCS/SFN/CASP3/ATR/THBS1/FAS/CHEK1/RRM2B/CDK1/SERPINB5/SERPINE1/PMAIP1/CCNE2
KEGG_HUNTINGTONS_DISEASE	KEGG_HUNTINGTONS_DISEASE	154	0.364797	1.53933	0.00348689	0.0696102	0.0611958	5086	tags=38%, list=25%, signal=29%	COX7B/UCP1/NDUFAB1/BDNF/COX6C/NDUFA8/NDUFA4/COX7C/NDUFA3/NDUFB6/DNAL4/UQCRH/NDUFV1/NDUFC1/NDUFB7/NDUFA1/NDUFB4/COX7A1/NDUFA5/UQCR11/PPID/COX6B1/NDUFB2/UQCR10/NDUFS7/POLR2G/CREB3L4/TP53/PLCB3/UQCRFS1/COX4I2/UQCRQ/GRIN2B/POLR2I/COX7A2/DNAL1/NDUFB10/COX5B/NDUFS4/NDUFB5/SDHD/NDUFV3/AP2M1/POLR2F/NDUFA7/COX7A2L/COX4I1/NDUFB9/NRF1/NDUFS8/UQCRC1/COX6A2/SLC25A31/POLR2D/CREB3/PLCB2/DLG4/SOD1/GRIN1
KEGG_ALZHEIMERS_DISEASE	KEGG_ALZHEIMERS_DISEASE	141	0.353733	1.46882	0.00514946	0.0852002	0.0749013	5149	tags=40%, list=25%, signal=30%	COX7B/NDUFAB1/COX6C/NDUFA8/GRIN2A/NDUFA4/COX7C/NDUFA3/NDUFB6/UQCRH/NDUFV1/NDUFC1/NDUFB7/NDUFA1/NDUFB4/COX7A1/NDUFA5/UQCR11/NOS1/COX6B1/NDUFB2/UQCR10/NDUFS7/RYR3/PLCB3/UQCRFS1/PPP3CB/COX4I2/UQCRQ/LRP1/GRIN2B/COX7A2/NDUFB10/COX5B/MAPK3/NDUFS4/HSD17B10/NDUFB5/APBB1/SDHD/NDUFV3/NDUFA7/COX7A2L/ATP2A3/COX4I1/NDUFB9/NDUFS8/FADD/UQCRC1/COX6A2/GRIN2D/PLCB2/NCSTN/CDK5/GRIN1/MAPT/CAPN1
KEGG_ARACHIDONIC_ACID_METABOLISM	KEGG_ARACHIDONIC_ACID_METABOLISM	51	0.475151	1.65536	0.00637367	0.0966673	0.0849822	823	tags=18%, list=4%, signal=17%	PLA2G2A/ALOX15/PTGIS/HPGDS/PTGDS/EPHX2/PLA2G4A/PTGS1/PLA2G5
KEGG_CYSTEINE_AND_METHIONINE_METABOLISM	KEGG_CYSTEINE_AND_METHIONINE_METABOLISM	32	-0.534985	-1.72303	0.00708788	0.0992303	0.0872355	4301	tags=53%, list=21%, signal=42%	LDHA/AHCY/MTR/LDHAL6B/LDHB/GOT1/AHCYL1/MTAP/ENOPH1/LDHAL6A/GOT2/TAT/MAT2A/AHCYL2/AMD1/LDHC/CTH
KEGG_OLFACTORY_TRANSDUCTION	KEGG_OLFACTORY_TRANSDUCTION	360	-0.279586	-1.31727	0.00801987	0.104258	0.0916556	5106	tags=33%, list=25%, signal=25%	OR5B3/OR51B2/OR13C8/CNGB1/OR10H5/OR2A12/OR2D2/OR2AG1/OR1K1/OR6C1/OR52I1/OR5M8/OR2T4/OR51G1/OR4K17/OR11H6/OR5P3/OR13C9/OR10J5/OR5L1/OR7A17/OR4X1/OR10A3/OR2C3/OR4K1/OR6N2/OR4D2/OR8G5/OR10X1/OR7G3/OR51F2/CALML3/OR13C4/OR4D1/OR4E2/OR7G2/OR1B1/OR56A5/OR2W1/OR4F15/OR52E8/OR2AE1/CALM2/OR10G3/OR2A5/OR11A1/OR52N2/OR8B12/CAMK2D/OR5K1/OR2B3/OR11G2/OR4K2/OR2C1/OR1M1/OR10H2/OR5AR1/PRKG2/OR14A16/OR5C1/OR1J2/OR…
KEGG_PATHWAYS_IN_CANCER	KEGG_PATHWAYS_IN_CANCER	312	-0.27788	-1.28911	0.0116355	0.141177	0.124112	2939	tags=21%, list=14%, signal=18%	FGF12/FGF17/PRKCA/HDAC2/E2F3/PIAS1/KRAS/MDM2/EGF/ZBTB16/RARB/FZD5/NRAS/SOS1/SOS2/MITF/NOS2/NFKB1/HSP90AB1/CCNE1/LAMC1/CTNNB1/CUL2/PIK3R1/CYCS/PIK3R5/PRKCG/CSF3R/HHIP/FZD6/ITGA2B/CHUK/RAD51/CASP3/CDH1/LAMB1/STAT1/CCDC6/LAMC2/LAMB4/JAK1/MMP9/MECOM/ITGAV/HSP90B1/HIF1A/APC/FAS/HSP90AA1/PIK3CA/BIRC2/MSH6/TPR/PTGS2/LAMA2/CXCL8/MET/PDGFRA/LAMB3/BRCA2/DCC/BIRC3/ITGA2/MMP1/CCNE2
KEGG_STEROID_HORMONE_BIOSYNTHESIS	KEGG_STEROID_HORMONE_BIOSYNTHESIS	39	-0.478254	-1.5994	0.014642	0.166552	0.14642	2458	tags=23%, list=12%, signal=20%	SRD5A3/UGT2A3/CYP1A1/AKR1C2/HSD17B3/CYP7B1/UGT2B28/SULT1E1/UGT2B4
KEGG_APOPTOSIS	KEGG_APOPTOSIS	85	-0.37357	-1.43823	0.0195915	0.187666	0.164981	3126	tags=22%, list=15%, signal=19%	PPP3CA/CAPN2/CFLAR/APAF1/NFKB1/PIK3R1/CYCS/PIK3R5/CHUK/CASP3/TNFRSF10D/IRAK2/FAS/PIK3CA/BIRC2/IL1RAP/IL1A/IRAK3/BIRC3
KEGG_VASCULAR_SMOOTH_MUSCLE_CONTRACTION	KEGG_VASCULAR_SMOOTH_MUSCLE_CONTRACTION	103	0.362286	1.43705	0.0175432	0.187666	0.164981	3371	tags=25%, list=17%, signal=21%	PLA2G2A/ACTG2/MYH11/AVPR1A/RAMP2/PLA2G4A/ACTA2/KCNMB1/PLA2G5/ADCY4/MYL9/ADCY5/RAMP3/PLA2G6/NPR2/KCNMA1/PLA2G1B/PLCB3/EDNRA/PLA2G10/ADCY6/MAP2K2/PRKACA/MAPK3/NPR1/ADCY1
KEGG_ENDOCYTOSIS	KEGG_ENDOCYTOSIS	167	-0.313345	-1.33965	0.0188238	0.187666	0.164981	4948	tags=31%, list=24%, signal=23%	STAM/RAB5A/HSPA8/PIP5K1A/PRKCI/ERBB3/VPS37B/VPS45/VPS37A/SMAP1/ITCH/PSD3/WWP1/ADRB2/CBLB/DNM3/ASAP1/FGFR2/EGFR/STAM2/PRKCZ/PARD6B/SMAP2/RAB11FIP1/PDCD6IP/MDM2/EGF/NEDD4/AP2B1/RAB31/CHMP2B/LDLR/SMURF2/RAB11FIP2/CXCR1/EEA1/ARFGAP3/IL2RA/TFRC/CLTC/PIKFYVE/CHMP4C/USP8/DNM1L/ARAP2/MET/NEDD4L/PDGFRA/FLT1/PIP5K1B/ERBB4
KEGG_ETHER_LIPID_METABOLISM	KEGG_ETHER_LIPID_METABOLISM	29	0.513926	1.59016	0.0243793	0.211217	0.185686	4186	tags=38%, list=21%, signal=30%	PLA2G2A/PLA2G4A/PLA2G5/PLA2G6/PLA2G1B/PLA2G10/LPCAT4/PLD2/ENPP6/PAFAH2/PLPP3
KEGG_ASTHMA	KEGG_ASTHMA	24	0.531237	1.5744	0.0255318	0.211217	0.185686	3537	tags=29%, list=17%, signal=24%	FCER1A/HLA-DQB1/HLA-DRB5/HLA-DQA1/MS4A2/FCER1G/IL5
KEGG_CARDIAC_MUSCLE_CONTRACTION	KEGG_CARDIAC_MUSCLE_CONTRACTION	70	0.388118	1.44632	0.0242097	0.211217	0.185686	2919	tags=29%, list=14%, signal=25%	COX7B/ACTC1/COX6C/COX7C/ATP1A2/CACNG2/UQCRH/CACNB3/COX7A1/UQCR11/COX6B1/UQCR10/CACNA2D1/UQCRFS1/COX4I2/UQCRQ/COX7A2/CACNB4/TPM2/COX5B
KEGG_NEUROACTIVE_LIGAND_RECEPTOR_INTERACTION	KEGG_NEUROACTIVE_LIGAND_RECEPTOR_INTERACTION	257	0.290866	1.30439	0.0267156	0.211401	0.185847	3718	tags=23%, list=18%, signal=19%	BDKRB1/VIPR2/TACR1/NPY5R/CYSLTR2/PTGER3/TACR3/APLNR/GZMA/GRIN2A/AVPR1A/P2RY14/P2RY13/LEP/GLP2R/ADCYAP1R1/PTH2R/GRIA4/FSHR/LHCGR/NMUR2/P2RX1/GRM8/ADRA2A/P2RX4/CTSG/PTGDR/GRIA3/PRL/HTR2B/GABRA1/NMUR1/HTR2C/EDNRA/MAS1/GABRG1/CHRM1/HRH1/SSTR1/GRIN2B/S1PR1/LPAR4/GHR/ADRB3/HTR2A/GABBR1/SSTR2/P2RY8/GABRA3/PLG/GRID1/LPAR1/HTR4/HTR1B/EDNRB/CYSLTR1/MCHR2/GRM7
KEGG_UBIQUITIN_MEDIATED_PROTEOLYSIS	KEGG_UBIQUITIN_MEDIATED_PROTEOLYSIS	126	-0.325703	-1.34073	0.0281519	0.213485	0.187679	4794	tags=32%, list=24%, signal=24%	KLHL9/UBE2A/UBE2S/UBE2D3/UBE2C/CUL4A/BRCA1/SKP2/CUL1/FBXO4/ITCH/WWP1/HERC3/UBE2E1/CBLB/ANAPC13/UBE3A/ANAPC1/HUWE1/PIAS1/MDM2/UBE2J1/NEDD4/UBE2K/FBXW11/SMURF2/CUL2/RHOBTB2/CDC27/UBE4A/CUL3/TRIP12/UBR5/CDC20/BIRC6/BIRC2/UBA6/FBXW7/NEDD4L/BIRC3
KEGG_HEDGEHOG_SIGNALING_PATHWAY	KEGG_HEDGEHOG_SIGNALING_PATHWAY	53	0.412641	1.45614	0.0298324	0.21718	0.190927	5291	tags=40%, list=26%, signal=29%	GLI3/BMP4/RAB23/WNT2B/GAS1/WNT5A/WNT11/WNT9A/IHH/BMP7/GLI1/PRKACA/SUFU/WNT4/WNT7B/PTCH1/WNT5B/WNT16/CSNK1G2/WNT2/WNT10A
KEGG_STARCH_AND_SUCROSE_METABOLISM	KEGG_STARCH_AND_SUCROSE_METABOLISM	32	-0.458566	-1.47691	0.0412775	0.276117	0.24274	4627	tags=44%, list=23%, signal=34%	UGP2/ENPP3/SI/GYS2/PGM2/AGL/UGDH/GCK/UGT2A3/GBE1/PGM2L1/UGT2B28/MGAM/UGT2B4
KEGG_GLUTATHIONE_METABOLISM	KEGG_GLUTATHIONE_METABOLISM	44	-0.418659	-1.43689	0.0437531	0.276117	0.24274	2439	tags=25%, list=12%, signal=22%	MGST1/GPX6/GCLC/LAP3/RRM1/IDH1/GSTA4/RRM2B/GSTA5/GCLM/GSTT1
KEGG_DILATED_CARDIOMYOPATHY	KEGG_DILATED_CARDIOMYOPATHY	87	0.359605	1.39252	0.0402613	0.276117	0.24274	2940	tags=25%, list=14%, signal=22%	PLN/DES/TGFB3/ITGA7/ACTC1/ITGA11/SGCG/ADCY4/CACNG2/ADCY5/CACNB3/ITGB3/ITGB7/IGF1/CACNA2D1/ADCY6/ITGB5/TGFB2/CACNB4/TPM2/SGCD/PRKACA
KEGG_FC_EPSILON_RI_SIGNALING_PATHWAY	KEGG_FC_EPSILON_RI_SIGNALING_PATHWAY	74	0.36529	1.37909	0.0439967	0.276117	0.24274	3120	tags=24%, list=15%, signal=21%	PLA2G2A/FCER1A/PLA2G4A/PLA2G5/LAT/PLA2G6/MAP2K6/CSF2/GRB2/PLA2G1B/MAP2K7/MS4A2/RAC2/PLA2G10/MAPK12/MAP2K2/MAPK3/FCER1G
KEGG_HOMOLOGOUS_RECOMBINATION	KEGG_HOMOLOGOUS_RECOMBINATION	25	-0.479446	-1.45814	0.0493097	0.295049	0.259384	2485	tags=32%, list=12%, signal=28%	RAD54L/POLD3/RAD51/RAD50/BLM/XRCC2/NBN/BRCA2
KEGG_ALDOSTERONE_REGULATED_SODIUM_REABSORPTION	KEGG_ALDOSTERONE_REGULATED_SODIUM_REABSORPTION	39	-0.424626	-1.42005	0.0503876	0.295049	0.259384	5612	tags=54%, list=28%, signal=39%	INSR/NR3C2/HSD11B1/IRS1/KCNJ1/MAPK1/PIK3CB/IRS2/SCNN1G/ATP1B1/PRKCA/SCNN1A/KRAS/ATP1A1/PIK3R1/PIK3R5/PRKCG/SFN/PIK3CA/ATP1B3/NEDD4L
KEGG_NOD_LIKE_RECEPTOR_SIGNALING_PATHWAY	KEGG_NOD_LIKE_RECEPTOR_SIGNALING_PATHWAY	57	-0.384401	-1.37956	0.0534979	0.295049	0.259384	4337	tags=39%, list=21%, signal=30%	CASP1/CCL7/TAB2/MAPK8/CASP5/MAPK13/IL6/TAB3/NFKB1/HSP90AB1/MAP3K7/CHUK/NLRC4/HSP90B1/TNFAIP3/ERBIN/HSP90AA1/BIRC2/RIPK2/NLRP3/CXCL8/BIRC3
KEGG_OOCYTE_MEIOSIS	KEGG_OOCYTE_MEIOSIS	110	-0.324252	-1.30791	0.0533049	0.295049	0.259384	4146	tags=31%, list=20%, signal=25%	CUL1/PPP3R2/AURKA/SMC1B/CALML3/SGO1/ITPR1/ANAPC13/CALM2/CAMK2D/PPP3CA/ANAPC1/ITPR2/CCNB1/PPP1CB/ESPL1/FBXW11/CCNE1/RPS6KA6/FBXO5/RPS6KA2/SMC1A/ITPR3/CDC25C/RPS6KA3/CDC27/PLK1/SLK/CDC20/SMC3/BUB1/CDK1/SPDYA/CCNE2
KEGG_NON_HOMOLOGOUS_END_JOINING	KEGG_NON_HOMOLOGOUS_END_JOINING	12	-0.60913	-1.52319	0.0587084	0.308384	0.271107	1843	tags=50%, list=9%, signal=45%	XRCC6/XRCC4/LIG4/XRCC5/RAD50/PRKDC
KEGG_ADHERENS_JUNCTION	KEGG_ADHERENS_JUNCTION	71	-0.358105	-1.34786	0.0593047	0.308384	0.271107	5655	tags=41%, list=28%, signal=30%	PARD3/INSR/SMAD2/MAPK1/WAS/ACP1/LEF1/TGFBR1/PTPRM/PTPN1/CTNNA2/CSNK2A2/NECTIN4/CTNNA1/EGFR/ACTN2/WASF3/CTNNB1/TJP1/FER/MAP3K7/CDH1/AFDN/IQGAP1/LMO7/PTPRB/VCL/YES1/MET
KEGG_STEROID_BIOSYNTHESIS	KEGG_STEROID_BIOSYNTHESIS	15	-0.559597	-1.48798	0.0661323	0.325299	0.285977	4079	tags=53%, list=20%, signal=43%	LIPA/DHCR24/EBP/CYP27B1/SC5D/SQLE/CYP51A1/MSMO1
KEGG_FOCAL_ADHESION	KEGG_FOCAL_ADHESION	188	-0.292778	-1.27652	0.0646684	0.325299	0.285977	3274	tags=22%, list=16%, signal=18%	COL11A1/ACTN2/PGF/COL5A2/PPP1CB/CAPN2/PRKCA/EGF/SOS1/ITGA4/SOS2/DIAPH1/LAMC1/ARHGAP5/CTNNB1/PIK3R1/PIK3R5/TNC/PRKCG/ITGA2B/LAMB1/THBS1/LAMC2/LAMB4/ROCK1/ITGAV/VCL/PPP1R12A/PIK3CA/BIRC2/LAMA2/MET/ROCK2/PDGFRA/ITGA10/FLT1/MYL2/LAMB3/SPP1/BIRC3/ITGA2
KEGG_GLYCEROPHOSPHOLIPID_METABOLISM	KEGG_GLYCEROPHOSPHOLIPID_METABOLISM	69	0.354956	1.32018	0.0697674	0.334149	0.293758	2988	tags=20%, list=15%, signal=17%	PLA2G2A/GPD1/PLA2G4A/ADPRM/CDIPT/PLA2G5/DGKB/PLA2G6/PLA2G1B/GPD1L/ETNK2/PLA2G10/LPCAT4/PLD2
KEGG_CIRCADIAN_RHYTHM_MAMMAL	KEGG_CIRCADIAN_RHYTHM_MAMMAL	11	-0.60929	-1.48557	0.0740741	0.345679	0.303894	3541	tags=36%, list=17%, signal=30%	NPAS2/PER2/CRY1/CLOCK
KEGG_CALCIUM_SIGNALING_PATHWAY	KEGG_CALCIUM_SIGNALING_PATHWAY	171	0.290979	1.24617	0.076225	0.346824	0.3049	4742	tags=28%, list=23%, signal=22%	PLN/BDKRB1/TACR1/CYSLTR2/PTGER3/TACR3/GRIN2A/AVPR1A/GNAL/ADCY4/LHCGR/PLCD1/PDE1B/P2RX1/PPID/NOS1/P2RX4/GNA14/RYR3/HTR2B/PLCB3/HTR2C/EDNRA/PPP3CB/CHRM1/TRPC1/HRH1/PDE1A/PRKACA/ADRB3/HTR2A/PLCD4/ADCY1/HTR4/EDNRB/CYSLTR1/MYLK/ITPKB/CAMK2G/ATP2A3/PDE1C/BDKRB2/CACNA1A/CCKBR/RYR1/ADRB1/SLC25A31/GRIN2D
KEGG_SELENOAMINO_ACID_METABOLISM	KEGG_SELENOAMINO_ACID_METABOLISM	21	-0.482077	-1.39152	0.084	0.358402	0.315079	4611	tags=52%, list=23%, signal=41%	GGT5/PAPSS2/PAPSS1/AHCY/GGT6/TRMT11/AHCYL1/MARS2/MAT2A/AHCYL2/CTH
KEGG_HISTIDINE_METABOLISM	KEGG_HISTIDINE_METABOLISM	28	0.444249	1.37109	0.0846774	0.358402	0.315079	3899	tags=39%, list=19%, signal=32%	ASPA/MAOB/ALDH1B1/ALDH1A3/ALDH2/METTL6/ALDH3B1/LCMT1/HDC/LCMT2/HEMK1
KEGG_LONG_TERM_DEPRESSION	KEGG_LONG_TERM_DEPRESSION	60	0.366992	1.32813	0.0809249	0.358402	0.315079	2994	tags=23%, list=15%, signal=20%	PLA2G2A/GNAO1/PLA2G4A/PLA2G5/PLA2G6/IGF1/NOS1/GRIA3/PLA2G1B/PLCB3/PLA2G10/PPP2R1A/MAP2K2/MAPK3
KEGG_TERPENOID_BACKBONE_BIOSYNTHESIS	KEGG_TERPENOID_BACKBONE_BIOSYNTHESIS	15	-0.536692	-1.42707	0.0941884	0.370205	0.325455	2516	tags=33%, list=12%, signal=29%	IDI1/IDI2/HMGCR/ACAT2/HMGCS1
KEGG_INTESTINAL_IMMUNE_NETWORK_FOR_IGA_PRODUCTION	KEGG_INTESTINAL_IMMUNE_NETWORK_FOR_IGA_PRODUCTION	41	0.400575	1.34645	0.0933063	0.370205	0.325455	1500	tags=17%, list=7%, signal=16%	TNFRSF17/HLA-DQB1/CXCL12/HLA-DRB5/IL2/HLA-DQA1/ITGB7
KEGG_DRUG_METABOLISM_CYTOCHROME_P450	KEGG_DRUG_METABOLISM_CYTOCHROME_P450	50	-0.375477	-1.31741	0.0939335	0.370205	0.325455	924	tags=28%, list=5%, signal=27%	FMO2/ADH4/GSTA3/MAOA/MGST1/UGT2A3/CYP2B6/GSTA4/CYP2C8/GSTA5/UGT2B28/FMO5/GSTT1/UGT2B4
KEGG_TGF_BETA_SIGNALING_PATHWAY	KEGG_TGF_BETA_SIGNALING_PATHWAY	81	0.329909	1.26447	0.0956023	0.370205	0.325455	4076	tags=28%, list=20%, signal=23%	ID3/TGFB3/BMP4/SMAD6/ACVR1C/ID4/ID1/FST/IFNG/BMP7/THBS3/DCN/GDF5/PPP2R1A/TGFB2/THBS2/MAPK3/ID2/COMP/BMPR1B/NOG/SMAD7/GDF6
KEGG_METABOLISM_OF_XENOBIOTICS_BY_CYTOCHROME_P450	KEGG_METABOLISM_OF_XENOBIOTICS_BY_CYTOCHROME_P450	51	-0.374116	-1.31756	0.0978474	0.371005	0.326158	2439	tags=22%, list=12%, signal=19%	MGST1/UGT2A3/CYP2B6/CYP1A1/AKR1C2/GSTA4/CYP2C8/GSTA5/UGT2B28/GSTT1/UGT2B4
KEGG_GLYCOSAMINOGLYCAN_BIOSYNTHESIS_KERATAN_SULFATE	KEGG_GLYCOSAMINOGLYCAN_BIOSYNTHESIS_KERATAN_SULFATE	15	0.52639	1.39897	0.115308	0.388929	0.341916	3978	tags=33%, list=20%, signal=27%	B4GAT1/ST3GAL2/ST3GAL3/CHST1/B3GNT2
KEGG_TYPE_I_DIABETES_MELLITUS	KEGG_TYPE_I_DIABETES_MELLITUS	31	0.409053	1.29837	0.121807	0.388929	0.341916	2219	tags=29%, list=11%, signal=26%	CPE/IL12A/HLA-DQB1/HLA-DRB5/IL2/HLA-DQA1/IFNG/IL12B/GAD1
KEGG_SYSTEMIC_LUPUS_ERYTHEMATOSUS	KEGG_SYSTEMIC_LUPUS_ERYTHEMATOSUS	47	0.373084	1.27786	0.12024	0.388929	0.341916	1737	tags=21%, list=9%, signal=20%	SNRPD3/HLA-DQB1/FCGR2B/HLA-DRB5/GRIN2A/C1QA/HLA-DQA1/TRIM21/IFNG/CTSG
KEGG_FATTY_ACID_METABOLISM	KEGG_FATTY_ACID_METABOLISM	40	-0.379668	-1.27466	0.119141	0.388929	0.341916	2186	tags=22%, list=11%, signal=20%	ECI2/ALDH3A2/ACSL5/ACSL3/ACADSB/ACSL4/ACADL/ACSL1/ACAT2
KEGG_PPAR_SIGNALING_PATHWAY	KEGG_PPAR_SIGNALING_PATHWAY	65	0.3447	1.26233	0.105263	0.388929	0.341916	3221	tags=28%, list=16%, signal=23%	PCK1/UCP1/FABP4/ADIPOQ/PLIN1/RXRG/PLTP/ANGPTL4/CYP27A1/ILK/CPT1A/NR1H3/ACOX2/SORBS1/ACAA1/EHHADH/DBI/SLC27A1
KEGG_TOLL_LIKE_RECEPTOR_SIGNALING_PATHWAY	KEGG_TOLL_LIKE_RECEPTOR_SIGNALING_PATHWAY	95	-0.320392	-1.25663	0.115632	0.388929	0.341916	2211	tags=20%, list=11%, signal=18%	NFKB1/PIK3R1/PIK3R5/TLR1/MAP3K7/CHUK/STAT1/CD86/CXCL10/TLR2/TBK1/PIK3CA/IFNB1/CXCL8/TLR3/SPP1/CD80/CXCL9/CXCL11
KEGG_PROSTATE_CANCER	KEGG_PROSTATE_CANCER	84	-0.325382	-1.25362	0.121795	0.388929	0.341916	3670	tags=29%, list=18%, signal=24%	PDGFC/RB1/FGFR2/EGFR/CREB5/E2F3/KRAS/MDM2/EGF/NRAS/SOS1/SOS2/NFKB1/HSP90AB1/CCNE1/CTNNB1/PIK3R1/PIK3R5/CHUK/HSP90B1/HSP90AA1/PIK3CA/PDGFRA/CCNE2
KEGG_CHEMOKINE_SIGNALING_PATHWAY	KEGG_CHEMOKINE_SIGNALING_PATHWAY	176	0.275632	1.1841	0.114754	0.388929	0.341916	3105	tags=20%, list=15%, signal=17%	CXCL14/CCL8/CX3CR1/XCL2/CCL13/CXCL12/CCL19/CCL24/GNG2/CCL5/GNG11/ADCY4/CXCL6/CCL3/CCR3/ADCY5/CCL21/CSK/STAT2/GNGT2/GNG7/GRB2/CCL22/CCL28/PLCB3/RAC2/GRK2/XCL1/TIAM2/SHC4/ADCY6/PRKACA/MAPK3/GRK6/GNB5/GRK5
KEGG_CYTOKINE_CYTOKINE_RECEPTOR_INTERACTION	KEGG_CYTOKINE_CYTOKINE_RECEPTOR_INTERACTION	238	-0.263856	-1.17984	0.109937	0.388929	0.341916	2075	tags=16%, list=10%, signal=15%	TNFSF4/TNFRSF12A/CXCL13/CSF3R/IL6ST/CXCR1/TNFRSF10D/TNFSF9/IL2RA/IL20RB/TNFSF8/CX3CL1/INHBE/LIFR/CSF3/IL6R/CLCF1/FAS/CXCL10/TNFRSF9/IFNGR1/IFNB1/CCR4/IL17RB/OSMR/CXCL8/MET/TNFSF15/PDGFRA/FLT1/CCL23/IL1RAP/IL1A/IL20RA/IL22/CXCL9/CXCL11/IL18RAP/IL1R2
KEGG_ALLOGRAFT_REJECTION	KEGG_ALLOGRAFT_REJECTION	26	0.431926	1.2981	0.139676	0.430865	0.378783	1980	tags=27%, list=10%, signal=24%	IL12A/HLA-DQB1/HLA-DRB5/IL2/HLA-DQA1/IFNG/IL12B
KEGG_BLADDER_CANCER	KEGG_BLADDER_CANCER	39	-0.383106	-1.2812	0.137597	0.430865	0.378783	3670	tags=36%, list=18%, signal=29%	RB1/CDK4/EGFR/PGF/E2F3/KRAS/MDM2/EGF/NRAS/CDH1/THBS1/MMP9/CXCL8/MMP1
KEGG_CITRATE_CYCLE_TCA_CYCLE	KEGG_CITRATE_CYCLE_TCA_CYCLE	30	0.406705	1.27804	0.147929	0.448718	0.394477	4016	tags=33%, list=20%, signal=27%	PCK1/PC/ACO2/IDH2/PDHB/IDH3G/MDH1/MDH2/SDHD/IDH3B
KEGG_BASAL_CELL_CARCINOMA	KEGG_BASAL_CELL_CARCINOMA	55	0.344961	1.22297	0.157791	0.470786	0.413878	5612	tags=44%, list=28%, signal=32%	GLI3/BMP4/WNT2B/WNT5A/WNT11/WNT9A/TP53/GLI1/SUFU/WNT4/WNT7B/FZD8/FZD1/PTCH1/FZD2/WNT5B/TCF7L2/WNT16/WNT2/DVL2/TCF7/WNT10A/AXIN1/FZD4
KEGG_TRYPTOPHAN_METABOLISM	KEGG_TRYPTOPHAN_METABOLISM	36	-0.37633	-1.24412	0.167323	0.491173	0.431801	3620	tags=33%, list=18%, signal=27%	AADAT/IDO2/MAOA/WARS2/IDO1/ACMSD/ALDH3A2/CYP1A1/KYNU/TPH1/ACAT2/KMO
KEGG_COMPLEMENT_AND_COAGULATION_CASCADES	KEGG_COMPLEMENT_AND_COAGULATION_CASCADES	67	-0.324892	-1.20837	0.17551	0.507029	0.44574	1593	tags=18%, list=8%, signal=17%	F3/PLAUR/TFPI/MBL2/C5AR1/F9/C5/C9/SERPINE1/F11/FGA/FGG
KEGG_ASCORBATE_AND_ALDARATE_METABOLISM	KEGG_ASCORBATE_AND_ALDARATE_METABOLISM	13	-0.486748	-1.24539	0.18835	0.535619	0.470874	2911	tags=38%, list=14%, signal=33%	UGDH/UGT2A3/ALDH3A2/UGT2B28/UGT2B4
KEGG_PRIMARY_BILE_ACID_BIOSYNTHESIS	KEGG_PRIMARY_BILE_ACID_BIOSYNTHESIS	15	-0.462299	-1.22926	0.206413	0.566341	0.497882	1615	tags=27%, list=8%, signal=25%	HSD17B4/BAAT/CYP7B1/CH25H
KEGG_OTHER_GLYCAN_DEGRADATION	KEGG_OTHER_GLYCAN_DEGRADATION	15	0.46242	1.22896	0.214712	0.566341	0.497882	7054	tags=67%, list=35%, signal=44%	FUCA1/FUCA2/ENGASE/MANBA/GLB1/HEXA/MAN2B1/MAN2B2/MAN2C1/NEU1
KEGG_PENTOSE_AND_GLUCURONATE_INTERCONVERSIONS	KEGG_PENTOSE_AND_GLUCURONATE_INTERCONVERSIONS	16	-0.448101	-1.21418	0.213861	0.566341	0.497882	2911	tags=38%, list=14%, signal=32%	DCXR/UGDH/UGT2A3/RPEL1/UGT2B28/UGT2B4
KEGG_PHOSPHATIDYLINOSITOL_SIGNALING_SYSTEM	KEGG_PHOSPHATIDYLINOSITOL_SIGNALING_SYSTEM	75	-0.306887	-1.16351	0.208589	0.566341	0.497882	3847	tags=25%, list=19%, signal=21%	CALML3/ITPR1/CALM2/ITPR2/PRKCA/PIK3C3/PLCE1/PIP4K2C/PIK3R1/ITPR3/PIK3R5/PRKCG/PIKFYVE/PIK3CA/DGKD/CDS1/DGKH/PIK3C2A/PIP5K1B
KEGG_WNT_SIGNALING_PATHWAY	KEGG_WNT_SIGNALING_PATHWAY	145	0.270327	1.12665	0.20438	0.566341	0.497882	5291	tags=32%, list=26%, signal=24%	SFRP2/SFRP4/SFRP1/VANGL2/SFRP5/WNT2B/FRAT1/PPP2R5D/WNT5A/LRP5/WNT11/WNT9A/TP53/PLCB3/FRAT2/RAC2/PPP3CB/CER1/CCND2/PPP2R1A/PRKACA/DAAM2/WNT4/SOX17/PRICKLE1/WNT7B/FZD8/NFATC4/PPP2R5A/FZD1/CAMK2G/CXXC4/RAC1/MAPK10/SMAD3/FZD2/WNT5B/RAC3/TCF7L2/PRICKLE2/WNT16/PLCB2/WNT2/DVL2/TCF7/WNT10A
KEGG_ERBB_SIGNALING_PATHWAY	KEGG_ERBB_SIGNALING_PATHWAY	84	-0.301799	-1.16276	0.222222	0.577778	0.507937	3861	tags=24%, list=19%, signal=19%	MAPK8/CBLB/EGFR/CAMK2D/RPS6KB1/PRKCA/KRAS/EGF/NRAS/SOS1/SOS2/PIK3R1/PIK3R5/PRKCG/HBEGF/PIK3CA/EREG/NRG1/ERBB4/AREG
KEGG_TIGHT_JUNCTION	KEGG_TIGHT_JUNCTION	126	-0.267543	-1.10132	0.230108	0.589853	0.518552	3948	tags=30%, list=19%, signal=24%	RRAS2/MYL12B/PPP2CA/MYH2/CTNNA2/CSNK2A2/CLDN5/CTNNA1/CDK4/ASH1L/PRKCZ/ACTN2/EXOC4/PPP2R2A/PARD6B/PRKCH/MAGI3/PRKCA/LLGL2/KRAS/CASK/GNAI3/NRAS/CGN/PATJ/MPDZ/CTNNB1/PRKCQ/TJP1/PRKCG/CLDN17/AFDN/MYH7/YES1/CLDN16/CLDN7/CLDN8/MYL2
KEGG_EPITHELIAL_CELL_SIGNALING_IN_HELICOBACTER_PYLORI_INFECTION	KEGG_EPITHELIAL_CELL_SIGNALING_IN_HELICOBACTER_PYLORI_INFECTION	66	-0.311629	-1.15687	0.237219	0.599636	0.527153	5170	tags=38%, list=25%, signal=28%	TCIRG1/ATP6V1F/MAPK9/ATP6V1D/ATP6V1E2/ADAM17/ATP6V0A2/MAPK8/EGFR/MAPK13/ATP6V1B2/PTPN11/LYN/NFKB1/TJP1/CHUK/CASP3/ADAM10/CXCR1/ATP6V1A/ATP6V1C1/HBEGF/CXCL8/MET/PTPRZ1
KEGG_ECM_RECEPTOR_INTERACTION	KEGG_ECM_RECEPTOR_INTERACTION	78	-0.297582	-1.13092	0.242678	0.605032	0.531897	2762	tags=24%, list=14%, signal=21%	COL11A1/COL5A2/GP6/ITGA4/GP9/LAMC1/TNC/ITGA2B/LAMB1/THBS1/LAMC2/LAMB4/ITGAV/LAMA2/ITGA10/LAMB3/HMMR/SPP1/ITGA2
KEGG_MAPK_SIGNALING_PATHWAY	KEGG_MAPK_SIGNALING_PATHWAY	253	0.242329	1.08383	0.252408	0.620788	0.545748	3222	tags=19%, list=16%, signal=17%	PLA2G2A/NTRK2/FGF9/FGF1/TGFB3/FLNC/FGF10/BDNF/FGF18/PLA2G4A/NTF3/FGF7/PLA2G5/CACNG2/CACNB3/MAP3K12/PDGFA/PLA2G6/MAP2K6/HSPA1L/RASGRF2/GRB2/TP53/CACNA2D1/PLA2G1B/FGF13/MAP2K7/RAC2/PPP3CB/CD14/MOS/MAP3K11/PLA2G10/FGF5/MAPK12/TGFB2/CACNB4/GADD45G/MAPK8IP1/MAP2K2/DAXX/PRKACA/MAP2K5/FOS/MAPK3/MAP4K1/FGF11/NR4A1/DUSP4
KEGG_GLYCOSPHINGOLIPID_BIOSYNTHESIS_GLOBO_SERIES	KEGG_GLYCOSPHINGOLIPID_BIOSYNTHESIS_GLOBO_SERIES	13	0.465671	1.18526	0.262834	0.621243	0.546148	5009	tags=46%, list=25%, signal=35%	ST8SIA1/A4GALT/ST3GAL2/B3GALNT1/HEXA/NAGA
KEGG_PROTEASOME	KEGG_PROTEASOME	42	-0.339627	-1.15146	0.258383	0.621243	0.546148	6774	tags=48%, list=33%, signal=32%	PSMA5/PSMB2/PSMF1/PSMC5/PSMA3/PSME3/PSMC6/PSMB11/PSMC4/PSME2/PSMA1/PSMC1/PSMD2/PSMD6/PSMC2/PSMD12/PSMD7/PSMD14/PSMD1/PSME4
KEGG_ANTIGEN_PROCESSING_AND_PRESENTATION	KEGG_ANTIGEN_PROCESSING_AND_PRESENTATION	55	0.314345	1.11443	0.262327	0.621243	0.546148	3378	tags=24%, list=17%, signal=20%	HLA-DQB1/IFNA10/HLA-DRB5/NFYB/HLA-DQA1/HSPA1L/CD4/RFXAP/IFNA16/KLRD1/IFNA2/IFNA8/KLRC1
KEGG_RENIN_ANGIOTENSIN_SYSTEM	KEGG_RENIN_ANGIOTENSIN_SYSTEM	17	0.414178	1.14156	0.299803	0.626581	0.55084	2316	tags=35%, list=11%, signal=31%	CMA1/ENPEP/AGT/CPA3/CTSG/MAS1
KEGG_O_GLYCAN_BIOSYNTHESIS	KEGG_O_GLYCAN_BIOSYNTHESIS	27	-0.368056	-1.13645	0.294235	0.626581	0.55084	2930	tags=33%, list=14%, signal=29%	B4GALT5/GCNT4/ST6GALNAC1/GALNT2/GALNTL5/GALNT10/GALNT7/GALNT1/GALNT3
KEGG_PYRUVATE_METABOLISM	KEGG_PYRUVATE_METABOLISM	40	0.340179	1.13291	0.273469	0.626581	0.55084	3402	tags=30%, list=17%, signal=25%	PCK1/ACACB/ACSS1/ALDH1B1/PC/ALDH2/ACYP2/GRHPR/LDHD/PDHB/MDH1/MDH2
KEGG_GLYCOSPHINGOLIPID_BIOSYNTHESIS_LACTO_AND_NEOLACTO_SERIES	KEGG_GLYCOSPHINGOLIPID_BIOSYNTHESIS_LACTO_AND_NEOLACTO_SERIES	26	-0.369363	-1.13286	0.297244	0.626581	0.55084	2553	tags=42%, list=13%, signal=37%	B3GNT4/B4GALT1/ST3GAL6/B3GALT5/FUT9/GCNT2/FUT6/FUT5/B3GNT5/FUT3/B3GALT1
KEGG_ONE_CARBON_POOL_BY_FOLATE	KEGG_ONE_CARBON_POOL_BY_FOLATE	15	-0.423246	-1.12542	0.310621	0.626581	0.55084	4582	tags=47%, list=23%, signal=36%	MTHFR/ATIC/GART/MTR/MTHFD1L/MTHFD2L/MTHFD2
KEGG_BASAL_TRANSCRIPTION_FACTORS	KEGG_BASAL_TRANSCRIPTION_FACTORS	31	-0.352548	-1.12365	0.314402	0.626581	0.55084	3158	tags=23%, list=16%, signal=19%	TAF1/GTF2IRD1/GTF2B/TAF4B/TAF2/GTF2H1/TBPL2
KEGG_BIOSYNTHESIS_OF_UNSATURATED_FATTY_ACIDS	KEGG_BIOSYNTHESIS_OF_UNSATURATED_FATTY_ACIDS	21	0.389709	1.12135	0.316733	0.626581	0.55084	2746	tags=24%, list=14%, signal=21%	ELOVL2/ACOT2/ACOT1/PECR/ACAA1
KEGG_VALINE_LEUCINE_AND_ISOLEUCINE_DEGRADATION	KEGG_VALINE_LEUCINE_AND_ISOLEUCINE_DEGRADATION	41	0.333142	1.11979	0.286004	0.626581	0.55084	4086	tags=41%, list=20%, signal=33%	HIBADH/ALDH1B1/ALDH6A1/MCEE/BCKDHA/ECHS1/ALDH2/ACADS/BCAT2/ACAA1/HMGCL/EHHADH/HSD17B10/PCCB/HMGCS2/IVD/DBT
KEGG_PRION_DISEASES	KEGG_PRION_DISEASES	34	-0.340926	-1.11576	0.298597	0.626581	0.55084	2466	tags=26%, list=12%, signal=23%	C8G/IL6/HSPA5/LAMC1/C8B/C5/NCAM2/C9/IL1A
KEGG_GLIOMA	KEGG_GLIOMA	61	-0.305406	-1.11438	0.277433	0.626581	0.55084	3847	tags=31%, list=19%, signal=25%	CALML3/RB1/CDK4/EGFR/CALM2/CAMK2D/PRKCA/E2F3/KRAS/MDM2/EGF/NRAS/SOS1/SOS2/PIK3R1/PIK3R5/PRKCG/PIK3CA/PDGFRA
KEGG_AUTOIMMUNE_THYROID_DISEASE	KEGG_AUTOIMMUNE_THYROID_DISEASE	35	0.341279	1.1067	0.314402	0.626581	0.55084	4337	tags=34%, list=21%, signal=27%	HLA-DQB1/IFNA10/HLA-DRB5/TPO/IL2/HLA-DQA1/IFNA16/IFNA2/IFNA8/IL5/PRF1/GZMB
KEGG_MELANOGENESIS	KEGG_MELANOGENESIS	99	0.277494	1.09986	0.279412	0.626581	0.55084	5291	tags=32%, list=26%, signal=24%	GNAO1/ADCY4/WNT2B/WNT5A/ADCY5/ASIP/WNT11/WNT9A/CREB3L4/PLCB3/ADCY6/MAP2K2/PRKACA/MAPK3/ADCY1/WNT4/EDNRB/WNT7B/FZD8/FZD1/CAMK2G/DCT/FZD2/WNT5B/TCF7L2/CREB3/WNT16/PLCB2/WNT2/DVL2/TCF7/WNT10A
KEGG_GNRH_SIGNALING_PATHWAY	KEGG_GNRH_SIGNALING_PATHWAY	95	0.274065	1.07872	0.306542	0.626581	0.55084	2994	tags=19%, list=15%, signal=16%	PLA2G2A/PLA2G4A/PLA2G5/ADCY4/ADCY5/PLA2G6/MAP2K6/GRB2/PLA2G1B/MAP2K7/PLCB3/PLA2G10/ADCY6/MAPK12/MAP2K2/PRKACA/PLD2/MAPK3
KEGG_PURINE_METABOLISM	KEGG_PURINE_METABOLISM	146	0.257509	1.07502	0.297641	0.626581	0.55084	4290	tags=25%, list=21%, signal=20%	AK5/PDE7B/POLR3GL/PDE10A/AMPD1/NT5E/PDE3A/ADPRM/ADCY4/NME3/AK4/PRUNE1/ADCY5/PDE1B/PDE3B/PDE2A/NME2/NPR2/POLR2G/AK1/ADA/POLR2I/PDE1A/ADCY6/ITPA/NPR1/ADCY1/PDE5A/APRT/PDE11A/POLR3A/POLR2F/POLD4/NME4/NT5C/PDE1C/FHIT
KEGG_HYPERTROPHIC_CARDIOMYOPATHY_HCM	KEGG_HYPERTROPHIC_CARDIOMYOPATHY_HCM	80	0.281072	1.07392	0.313576	0.626581	0.55084	2935	tags=21%, list=14%, signal=18%	DES/TGFB3/ITGA7/ACTC1/ITGA11/SGCG/CACNG2/CACNB3/ITGB3/ITGB7/IGF1/CACNA2D1/ITGB5/TGFB2/CACNB4/TPM2/SGCD
KEGG_PANTOTHENATE_AND_COA_BIOSYNTHESIS	KEGG_PANTOTHENATE_AND_COA_BIOSYNTHESIS	16	-0.409447	-1.10944	0.322772	0.631662	0.555307	2620	tags=31%, list=13%, signal=27%	VNN1/DPYD/PANK3/BCAT1/VNN2
KEGG_PORPHYRIN_AND_CHLOROPHYLL_METABOLISM	KEGG_PORPHYRIN_AND_CHLOROPHYLL_METABOLISM	27	-0.359967	-1.11147	0.328032	0.635125	0.558352	2992	tags=22%, list=15%, signal=19%	HMBS/ALAS2/UGT2A3/HMOX1/UGT2B28/UGT2B4
KEGG_RNA_DEGRADATION	KEGG_RNA_DEGRADATION	52	-0.304061	-1.07176	0.336	0.64118	0.563674	4651	tags=38%, list=23%, signal=30%	CNOT6/CNOT4/CNOT7/DCP1A/EXOSC7/CNOT10/CNOT9/XRN2/CNOT2/ENO1/PAPOLG/PATL1/CNOT6L/PAPOLA/HSPA9/CNOT1/EXOSC9/HSPD1/XRN1/DIS3
KEGG_PROGESTERONE_MEDIATED_OOCYTE_MATURATION	KEGG_PROGESTERONE_MEDIATED_OOCYTE_MATURATION	81	-0.27359	-1.05118	0.338205	0.64118	0.563674	3069	tags=27%, list=15%, signal=23%	MAPK8/ANAPC13/MAPK13/ANAPC1/CCNB1/KRAS/GNAI3/HSP90AB1/RPS6KA6/RPS6KA2/PIK3R1/PIK3R5/CDC25C/RPS6KA3/CDC27/CCNA2/PLK1/BUB1/HSP90AA1/PIK3CA/CDK1/SPDYA
KEGG_TYPE_II_DIABETES_MELLITUS	KEGG_TYPE_II_DIABETES_MELLITUS	46	-0.310854	-1.06656	0.345924	0.645797	0.567733	5786	tags=46%, list=28%, signal=33%	MTOR/INSR/IRS1/MAPK1/HK1/PIK3CB/MAPK9/SLC2A2/CACNA1C/MAPK8/IRS2/PRKCZ/KCNJ11/GCK/PIK3R1/PIK3R5/SOCS2/CACNA1D/SOCS4/ABCC8/PIK3CA
KEGG_PEROXISOME	KEGG_PEROXISOME	73	-0.281128	-1.06106	0.347737	0.645797	0.567733	2364	tags=22%, list=12%, signal=19%	FAR2/FAR1/NOS2/ECI2/ACSL5/HACL1/ABCD3/HSD17B4/PEX1/SOD2/IDH1/ACSL3/BAAT/ACSL4/ACSL1/SLC27A2
KEGG_DNA_REPLICATION	KEGG_DNA_REPLICATION	36	-0.319245	-1.0554	0.352362	0.647777	0.569474	5119	tags=42%, list=25%, signal=31%	POLD1/MCM3/RNASEH1/PRIM1/POLE/PRIM2/POLE3/POLA1/MCM7/MCM4/RFC1/POLD3/MCM6/DNA2/RFC3
KEGG_BETA_ALANINE_METABOLISM	KEGG_BETA_ALANINE_METABOLISM	22	0.371889	1.08326	0.361111	0.657222	0.577778	3007	tags=32%, list=15%, signal=27%	ALDH1B1/ECHS1/ALDH2/GAD1/DPYS/MLYCD/EHHADH
KEGG_PROXIMAL_TUBULE_BICARBONATE_RECLAMATION	KEGG_PROXIMAL_TUBULE_BICARBONATE_RECLAMATION	20	0.370352	1.05932	0.371094	0.662148	0.582108	779	tags=10%, list=4%, signal=10%	PCK1/ATP1A2
KEGG_MTOR_SIGNALING_PATHWAY	KEGG_MTOR_SIGNALING_PATHWAY	49	-0.298903	-1.04033	0.369863	0.662148	0.582108	3599	tags=24%, list=18%, signal=20%	TSC1/PGF/RPS6KB1/PRKAA1/RPS6KA6/RPS6KA2/PIK3R1/PIK3R5/RPS6KA3/HIF1A/PIK3CA/RICTOR
KEGG_GALACTOSE_METABOLISM	KEGG_GALACTOSE_METABOLISM	24	-0.351588	-1.04699	0.409182	0.694632	0.610666	5712	tags=46%, list=28%, signal=33%	GLA/GALK2/B4GALT1/HK1/LALBA/UGP2/GALE/PGM2/LCT/GCK/MGAM
KEGG_GLYCOLYSIS_GLUCONEOGENESIS	KEGG_GLYCOLYSIS_GLUCONEOGENESIS	57	0.291305	1.03616	0.395349	0.694632	0.610666	3664	tags=23%, list=18%, signal=19%	PCK1/ACSS1/ALDH1B1/ALDH1A3/PGM1/ALDH2/AKR1A1/ALDH3B1/FBP1/PDHB/ALDOC/GALM/ENO2
KEGG_GLYCOSYLPHOSPHATIDYLINOSITOL_GPI_ANCHOR_BIOSYNTHESIS	KEGG_GLYCOSYLPHOSPHATIDYLINOSITOL_GPI_ANCHOR_BIOSYNTHESIS	23	0.352622	1.03264	0.424547	0.694632	0.610666	2265	tags=30%, list=11%, signal=27%	PIGP/PIGH/PIGC/PIGX/PIGT/PIGZ/PIGF
KEGG_RIBOFLAVIN_METABOLISM	KEGG_RIBOFLAVIN_METABOLISM	14	0.394061	1.03161	0.424901	0.694632	0.610666	2605	tags=36%, list=13%, signal=31%	MTMR7/PHPT1/ACP2/FLAD1/ACP6
KEGG_ABC_TRANSPORTERS	KEGG_ABC_TRANSPORTERS	43	-0.301921	-1.0308	0.413725	0.694632	0.610666	4474	tags=40%, list=22%, signal=31%	ABCA1/ABCA3/ABCB4/ABCC9/ABCB11/ABCC1/ABCA6/ABCG1/TAP1/ABCG2/ABCA12/ABCC2/ABCD3/ABCC4/ABCC8/ABCA13/CFTR
KEGG_TASTE_TRANSDUCTION	KEGG_TASTE_TRANSDUCTION	51	-0.29266	-1.03069	0.399217	0.694632	0.610666	3808	tags=27%, list=19%, signal=22%	TAS2R3/TAS2R7/SCNN1G/SCNN1A/TAS2R8/TAS2R50/TAS2R20/TAS2R45/TAS2R41/ITPR3/TAS2R14/TAS2R19/TAS2R9/TAS2R60
KEGG_CELL_ADHESION_MOLECULES_CAMS	KEGG_CELL_ADHESION_MOLECULES_CAMS	119	-0.250557	-1.02555	0.407328	0.694632	0.610666	3042	tags=21%, list=15%, signal=18%	CD226/PVR/SELL/CDH3/ITGA4/CADM1/PTPRC/ICAM1/NRCAM/CDH1/CLDN17/CD86/ITGAV/ALCAM/CLDN16/CLDN7/VCAN/ICOS/CLDN8/NCAM2/PDCD1LG2/CTLA4/SELE/CD80/CD274
KEGG_VIBRIO_CHOLERAE_INFECTION	KEGG_VIBRIO_CHOLERAE_INFECTION	53	-0.289164	-1.02163	0.415663	0.694632	0.610666	5368	tags=36%, list=26%, signal=26%	KDELR3/TJP2/TCIRG1/ATP6V1F/ATP6V1D/SEC61A1/ATP6V1E2/ATP6V0A2/SEC61A2/ERO1A/ATP6V1B2/SEC61G/PRKCA/SLC12A2/TJP1/PRKCG/ATP6V1A/ATP6V1C1/CFTR
KEGG_JAK_STAT_SIGNALING_PATHWAY	KEGG_JAK_STAT_SIGNALING_PATHWAY	145	-0.242664	-1.01992	0.418502	0.694632	0.610666	3205	tags=23%, list=16%, signal=20%	SOCS5/IL6/IL9/SPRED2/IL7R/IFNLR1/GH2/PIAS1/SOS1/PTPN11/SOS2/PIK3R1/PIK3R5/SOCS2/JAK2/CSF3R/IL6ST/IL2RA/IL20RB/STAT1/JAK1/LIFR/CSF3/IL6R/SOCS4/CLCF1/SPRY4/IFNGR1/PIK3CA/IFNB1/OSMR/STAT4/IL20RA/IL22
KEGG_ARRHYTHMOGENIC_RIGHT_VENTRICULAR_CARDIOMYOPATHY_ARVC	KEGG_ARRHYTHMOGENIC_RIGHT_VENTRICULAR_CARDIOMYOPATHY_ARVC	72	0.268086	1.00747	0.427466	0.694632	0.610666	1500	tags=14%, list=7%, signal=13%	DES/CDH2/ITGA7/ITGA11/SGCG/CTNNA3/CACNG2/CACNB3/ITGB3/ITGB7
KEGG_PHENYLALANINE_METABOLISM	KEGG_PHENYLALANINE_METABOLISM	15	0.385875	1.02553	0.437376	0.69583	0.611719	1026	tags=20%, list=5%, signal=19%	HPD/MAOB/ALDH1A3
KEGG_TYROSINE_METABOLISM	KEGG_TYROSINE_METABOLISM	37	0.308857	1.00841	0.439673	0.69583	0.611719	4211	tags=30%, list=21%, signal=24%	HPD/MAOB/TPO/ALDH1A3/METTL6/COMT/ALDH3B1/LCMT1/LCMT2/HEMK1/DCT
KEGG_ARGININE_AND_PROLINE_METABOLISM	KEGG_ARGININE_AND_PROLINE_METABOLISM	48	0.292261	1.00824	0.433735	0.69583	0.611719	2025	tags=21%, list=10%, signal=19%	CKMT2/MAOB/GATM/SAT2/ALDH1B1/ALDH4A1/CKB/ALDH2/NOS1/OTC
KEGG_ADIPOCYTOKINE_SIGNALING_PATHWAY	KEGG_ADIPOCYTOKINE_SIGNALING_PATHWAY	64	0.275571	1.01027	0.444444	0.697318	0.613027	1564	tags=11%, list=8%, signal=10%	PCK1/ADIPOQ/RXRG/LEP/ACACB/IRS4/CPT1A
KEGG_T_CELL_RECEPTOR_SIGNALING_PATHWAY	KEGG_T_CELL_RECEPTOR_SIGNALING_PATHWAY	105	-0.250153	-1.00032	0.466809	0.72413	0.636597	3498	tags=23%, list=17%, signal=19%	CDK4/MAP3K8/MAPK13/PPP3CA/KRAS/LCP2/NRAS/SOS1/SOS2/PTPRC/NFKB1/PIK3R1/PRKCQ/TEC/PIK3R5/MAP3K7/CHUK/RASGRP1/MALT1/NFAT5/PIK3CA/ICOS/ITK/CTLA4
KEGG_GLYCEROLIPID_METABOLISM	KEGG_GLYCEROLIPID_METABOLISM	46	-0.2901	-0.995358	0.473161	0.72413	0.636597	1959	tags=17%, list=10%, signal=16%	ALDH3A2/LIPG/MBOAT2/GPAT3/GK2/LIPF/DGKD/DGKH
KEGG_PANCREATIC_CANCER	KEGG_PANCREATIC_CANCER	67	-0.260876	-0.970275	0.473469	0.72413	0.636597	5258	tags=37%, list=26%, signal=28%	SMAD2/MAPK1/PIK3CB/E2F1/MAPK9/BCL2L1/RALA/TGFBR1/MAPK8/RB1/CDK4/EGFR/PGF/E2F3/KRAS/EGF/NFKB1/PIK3R1/PIK3R5/CHUK/RAD51/STAT1/JAK1/PIK3CA/BRCA2
KEGG_LEUKOCYTE_TRANSENDOTHELIAL_MIGRATION	KEGG_LEUKOCYTE_TRANSENDOTHELIAL_MIGRATION	109	-0.243198	-0.978698	0.511727	0.74004	0.650585	4108	tags=28%, list=20%, signal=22%	ITGB1/RHOH/CTNNA2/RAPGEF4/CLDN5/CTNNA1/MAPK13/ACTN2/PRKCA/GNAI3/PTPN11/ITGA4/ARHGAP5/CTNNB1/PIK3R1/ICAM1/PIK3R5/PRKCG/CLDN17/AFDN/MMP9/ROCK1/VCL/PIK3CA/CLDN16/CLDN7/ITK/CLDN8/ROCK2/MYL2
KEGG_PRIMARY_IMMUNODEFICIENCY	KEGG_PRIMARY_IMMUNODEFICIENCY	35	0.300638	0.974913	0.509128	0.74004	0.650585	5661	tags=40%, list=28%, signal=29%	BLNK/CD3D/CD79A/CD4/RFXAP/ADA/CD3E/CD19/IL2RG/CD8A/LCK/ZAP70/RFXANK/UNG
KEGG_MELANOMA	KEGG_MELANOMA	67	0.263002	0.971806	0.511719	0.74004	0.650585	3070	tags=21%, list=15%, signal=18%	FGF9/FGF1/FGF10/FGF18/FGF7/PDGFD/PDGFA/IGF1/TP53/FGF13/FGF5/MAP2K2/MAPK3/FGF11
KEGG_LEISHMANIA_INFECTION	KEGG_LEISHMANIA_INFECTION	62	0.266367	0.965326	0.519455	0.74004	0.650585	3205	tags=26%, list=16%, signal=22%	TGFB3/IL12A/HLA-DQB1/HLA-DRB5/ITGB2/HLA-DQA1/CYBA/IFNG/IL12B/CR1/MAPK12/TGFB2/NCF4/FOS/MAPK3/NCF2
KEGG_ENDOMETRIAL_CANCER	KEGG_ENDOMETRIAL_CANCER	50	-0.274965	-0.964754	0.510763	0.74004	0.650585	3948	tags=28%, list=19%, signal=23%	CTNNA2/CTNNA1/EGFR/KRAS/EGF/NRAS/SOS1/SOS2/CTNNB1/PIK3R1/PIK3R5/CDH1/APC/PIK3CA
KEGG_GLYCINE_SERINE_AND_THREONINE_METABOLISM	KEGG_GLYCINE_SERINE_AND_THREONINE_METABOLISM	28	-0.308194	-0.962082	0.517787	0.74004	0.650585	121	tags=39%, list=1%, signal=39%	SARDH/SHMT2/GCAT/CHDH/DLD/SRR/MAOA/AOC2/ALAS2/CTH/PSAT1
KEGG_LONG_TERM_POTENTIATION	KEGG_LONG_TERM_POTENTIATION	67	-0.258014	-0.959632	0.5	0.74004	0.650585	3983	tags=52%, list=20%, signal=42%	CALML6/PRKX/PRKCB/RAP1B/CAMK2A/MAP2K1/CALML5/ATF4/CHP1/GRIN2C/PRKACG/CAMK4/RPS6KA1/MAPK1/GNAQ/RAP1A/PPP3R2/CACNA1C/CALML3/ITPR1/CALM2/CAMK2D/PPP3CA/ITPR2/PPP1CB/PRKCA/KRAS/NRAS/RPS6KA6/RPS6KA2/ITPR3/RPS6KA3/PRKCG/GRIA1/PPP1R12A
KEGG_GLYOXYLATE_AND_DICARBOXYLATE_METABOLISM	KEGG_GLYOXYLATE_AND_DICARBOXYLATE_METABOLISM	16	-0.352161	-0.95422	0.512871	0.74004	0.650585	1372	tags=19%, list=7%, signal=17%	MTHFD1L/MTHFD2L/MTHFD2
KEGG_SULFUR_METABOLISM	KEGG_SULFUR_METABOLISM	11	-0.387976	-0.945964	0.520468	0.74004	0.650585	1355	tags=36%, list=7%, signal=34%	PAPSS2/PAPSS1/CHST11/SULT1E1
KEGG_CYTOSOLIC_DNA_SENSING_PATHWAY	KEGG_CYTOSOLIC_DNA_SENSING_PATHWAY	46	-0.279561	-0.959195	0.536779	0.743438	0.653572	2211	tags=20%, list=11%, signal=17%	NFKB1/POLR3C/CHUK/POLR3G/AIM2/CXCL10/TBK1/POLR3B/IFNB1
KEGG_GLYCOSPHINGOLIPID_BIOSYNTHESIS_GANGLIO_SERIES	KEGG_GLYCOSPHINGOLIPID_BIOSYNTHESIS_GANGLIO_SERIES	15	0.356975	0.948724	0.532803	0.743438	0.653572	5342	tags=47%, list=26%, signal=34%	ST8SIA1/ST3GAL2/SLC33A1/GLB1/ST6GALNAC6/HEXA/B3GALT4
KEGG_HEMATOPOIETIC_CELL_LINEAGE	KEGG_HEMATOPOIETIC_CELL_LINEAGE	80	0.247212	0.944548	0.539197	0.743438	0.653572	3890	tags=30%, list=19%, signal=24%	HLA-DRB5/CD1C/TPO/CD1E/CD22/CD3G/MS4A1/CD3D/ITGB3/FCER2/CD34/CR2/CSF2/CD4/CD1B/CD14/CR1/CD3E/CD1A/CD19/IL7/IL5/CD5/CSF1R
KEGG_NON_SMALL_CELL_LUNG_CANCER	KEGG_NON_SMALL_CELL_LUNG_CANCER	52	-0.267875	-0.944207	0.532	0.743438	0.653572	3670	tags=29%, list=18%, signal=24%	RB1/CDK4/EGFR/PRKCA/E2F3/KRAS/EGF/RARB/NRAS/SOS1/SOS2/PIK3R1/PIK3R5/PRKCG/PIK3CA
KEGG_DRUG_METABOLISM_OTHER_ENZYMES	KEGG_DRUG_METABOLISM_OTHER_ENZYMES	34	-0.2885	-0.94418	0.54509	0.745913	0.655748	4262	tags=29%, list=21%, signal=23%	UPP1/TK1/CYP3A5/TPMT/GMPS/IMPDH2/UGT2A3/DPYD/UGT2B28/UGT2B4
KEGG_BUTANOATE_METABOLISM	KEGG_BUTANOATE_METABOLISM	32	0.295103	0.941436	0.552684	0.75066	0.659921	3472	tags=31%, list=17%, signal=26%	ALDH1B1/ECHS1/ALDH2/ACADS/GAD1/HMGCL/ACSM5/EHHADH/PDHB/HMGCS2
KEGG_PROPANOATE_METABOLISM	KEGG_PROPANOATE_METABOLISM	31	0.291202	0.924296	0.565815	0.762803	0.670596	3342	tags=32%, list=16%, signal=27%	ACACB/ACSS1/ALDH1B1/ALDH6A1/MCEE/ECHS1/ALDH2/MLYCD/EHHADH/PCCB
KEGG_NATURAL_KILLER_CELL_MEDIATED_CYTOTOXICITY	KEGG_NATURAL_KILLER_CELL_MEDIATED_CYTOTOXICITY	110	-0.233371	-0.941332	0.592751	0.79324	0.697354	2852	tags=21%, list=14%, signal=18%	PRKCA/KRAS/LCP2/NRAS/SOS1/PTPN11/SOS2/PIK3R1/ICAM1/PIK3R5/PRKCG/CASP3/TNFRSF10D/MICA/KLRC3/FAS/IFNGR1/NFAT5/PIK3CA/IFNB1/ULBP2/FCGR3A/ULBP1
KEGG_VEGF_SIGNALING_PATHWAY	KEGG_VEGF_SIGNALING_PATHWAY	70	0.248513	0.926081	0.600775	0.797438	0.701045	4189	tags=23%, list=21%, signal=18%	PLA2G2A/PLA2G4A/PLA2G5/PLA2G6/PLA2G1B/RAC2/PPP3CB/PLA2G10/MAPK12/MAP2K2/MAPK3/VEGFA/PIK3CD/NFATC4/HSPB1/RAC1
KEGG_AMINO_SUGAR_AND_NUCLEOTIDE_SUGAR_METABOLISM	KEGG_AMINO_SUGAR_AND_NUCLEOTIDE_SUGAR_METABOLISM	39	-0.27189	-0.909268	0.604651	0.797438	0.701045	4627	tags=28%, list=23%, signal=22%	UGP2/UAP1/GALE/GMPPB/PGM2/UGDH/GCK/GFPT1/NPL/GNPNAT1/PGM3
KEGG_MISMATCH_REPAIR	KEGG_MISMATCH_REPAIR	23	-0.302651	-0.894566	0.617822	0.808947	0.711162	3297	tags=26%, list=16%, signal=22%	EXO1/RFC1/POLD3/MLH3/MSH6/RFC3
KEGG_THYROID_CANCER	KEGG_THYROID_CANCER	25	-0.292912	-0.89083	0.635108	0.825641	0.725838	2764	tags=24%, list=14%, signal=21%	KRAS/NRAS/CTNNB1/CDH1/CCDC6/TPR
KEGG_GRAFT_VERSUS_HOST_DISEASE	KEGG_GRAFT_VERSUS_HOST_DISEASE	24	-0.299525	-0.891951	0.640719	0.827027	0.727057	1373	tags=17%, list=7%, signal=16%	CD86/FAS/IL1A/CD80
KEGG_INSULIN_SIGNALING_PATHWAY	KEGG_INSULIN_SIGNALING_PATHWAY	132	0.220589	0.90726	0.683241	0.846073	0.743801	4824	tags=23%, list=24%, signal=18%	PCK1/PPP1R3C/PDE3A/ACACB/IRS4/LIPE/PYGM/PDE3B/GRB2/SLC2A4/SHC4/PRKAR2B/SORBS1/FBP1/MAP2K2/PRKACA/MAPK3/PRKAR1B/PIK3CD/FLOT2/FLOT1/SOCS1/PRKAA2/ARAF/MAPK10/PPP1CA/PRKAR1A/SHC3/TSC2/AKT2/PPP1R3A
KEGG_PATHOGENIC_ESCHERICHIA_COLI_INFECTION	KEGG_PATHOGENIC_ESCHERICHIA_COLI_INFECTION	50	-0.253206	-0.888407	0.663405	0.846073	0.743801	5050	tags=32%, list=25%, signal=24%	WAS/YWHAQ/KRT18/ARPC5L/ITGB1/TUBA4A/TLR4/TUBA1C/PRKCA/NCL/TUBB1/ARPC2/CTNNB1/CDH1/ROCK1/ROCK2
KEGG_SPHINGOLIPID_METABOLISM	KEGG_SPHINGOLIPID_METABOLISM	37	-0.261967	-0.870949	0.670565	0.846073	0.743801	6326	tags=46%, list=31%, signal=32%	SMPD2/GALC/GLA/SGMS1/SPTLC2/KDSR/SGPL1/NEU3/SPTLC1/NEU4/ASAH1/SPHK1/UGCG/ACER3/UGT8/SGPP2/SGMS2
KEGG_FRUCTOSE_AND_MANNOSE_METABOLISM	KEGG_FRUCTOSE_AND_MANNOSE_METABOLISM	31	0.27302	0.866587	0.669941	0.846073	0.743801	1095	tags=10%, list=5%, signal=9%	PFKFB1/MTMR7/PHPT1
KEGG_LYSINE_DEGRADATION	KEGG_LYSINE_DEGRADATION	42	-0.25403	-0.861254	0.676529	0.846073	0.743801	5340	tags=31%, list=26%, signal=23%	AASDH/DOT1L/KMT5B/GCDH/SETMAR/PLOD2/AADAT/ASH1L/SETD2/ALDH3A2/SUV39H2/ACAT2/AASS
KEGG_BASE_EXCISION_REPAIR	KEGG_BASE_EXCISION_REPAIR	32	-0.264286	-0.851191	0.683367	0.846073	0.743801	3894	tags=31%, list=19%, signal=25%	POLD1/POLE/POLE3/POLB/PARP4/PARP1/NEIL3/POLD3/MBD4/TDG
KEGG_RETINOL_METABOLISM	KEGG_RETINOL_METABOLISM	43	-0.25196	-0.860226	0.688235	0.846343	0.744038	3468	tags=21%, list=17%, signal=17%	ADH4/RDH10/CYP4A11/UGT2A3/CYP2B6/CYP1A1/CYP2C8/UGT2B28/UGT2B4
KEGG_VIRAL_MYOCARDITIS	KEGG_VIRAL_MYOCARDITIS	59	0.243384	0.875766	0.695568	0.84962	0.746919	1442	tags=10%, list=7%, signal=9%	MYH11/HLA-DQB1/HLA-DRB5/SGCG/ITGB2/HLA-DQA1
KEGG_REGULATION_OF_ACTIN_CYTOSKELETON	KEGG_REGULATION_OF_ACTIN_CYTOSKELETON	199	-0.210781	-0.920339	0.7103	0.856124	0.752636	3518	tags=22%, list=17%, signal=18%	SSH1/ARHGEF12/FGFR2/EGFR/ACTN2/PPP1CB/FGF12/FGF17/F2/KRAS/EGF/ITGAX/NCKAP1/NRAS/SOS1/ARPC2/ITGA4/SOS2/DIAPH1/IQGAP2/PIP4K2C/DIAPH3/PIK3R1/PIK3R5/ITGA2B/DIAPH2/CHRM2/IQGAP1/SSH2/ROCK1/ITGAV/SCIN/APC/PIKFYVE/VCL/PPP1R12A/CHRM3/PIK3CA/ROCK2/PDGFRA/ITGA10/MYL2/PIP5K1B/ITGA2
KEGG_COLORECTAL_CANCER	KEGG_COLORECTAL_CANCER	60	-0.240393	-0.87158	0.706004	0.856124	0.752636	2130	tags=32%, list=10%, signal=28%	MSH2/SMAD2/MAPK1/PIK3CB/MAPK9/LEF1/TGFBR1/MAPK8/BIRC5/KRAS/CTNNB1/PIK3R1/CYCS/PIK3R5/CASP3/APC/PIK3CA/MSH6/DCC
KEGG_AMYOTROPHIC_LATERAL_SCLEROSIS_ALS	KEGG_AMYOTROPHIC_LATERAL_SCLEROSIS_ALS	53	0.241787	0.853225	0.724206	0.867142	0.762322	5639	tags=36%, list=28%, signal=26%	GRIN2A/MAP2K6/NOS1/TP53/CCS/PPP3CB/GRIN2B/MAPK12/DAXX/SLC1A2/TNFRSF1B/NEFH/PRPH/RAC1/GRIN2D/SOD1/GRIN1/NEFL/TOMM40
KEGG_RIG_I_LIKE_RECEPTOR_SIGNALING_PATHWAY	KEGG_RIG_I_LIKE_RECEPTOR_SIGNALING_PATHWAY	64	0.234448	0.859513	0.734893	0.872182	0.766753	3751	tags=25%, list=18%, signal=20%	IL12A/RNF125/IFNA10/IFNK/IFNE/IL12B/IFNA16/OTUD5/MAPK12/TRADD/DHX58/IFNA2/IFNA8/PIN1/NLRX1/TKFC
KEGG_PROTEIN_EXPORT	KEGG_PROTEIN_EXPORT	21	-0.281734	-0.813227	0.738	0.872182	0.766753	4666	tags=33%, list=23%, signal=26%	SEC61A1/SEC63/SEC61A2/SRP54/SEC61G/HSPA5/SRP72
KEGG_GAP_JUNCTION	KEGG_GAP_JUNCTION	83	-0.217966	-0.836897	0.775641	0.883974	0.77712	4089	tags=27%, list=20%, signal=21%	TUBA4A/PDGFC/ITPR1/EGFR/ITPR2/TUBA1C/PRKG2/PRKCA/KRAS/EGF/GNAI3/NRAS/SOS1/TUBB1/SOS2/ITPR3/MAP3K2/TJP1/GJA1/PRKCG/CDK1/PDGFRA
KEGG_INOSITOL_PHOSPHATE_METABOLISM	KEGG_INOSITOL_PHOSPHATE_METABOLISM	54	-0.232875	-0.829205	0.776892	0.883974	0.77712	2421	tags=17%, list=12%, signal=15%	PIK3C3/PLCE1/PIP4K2C/MINPP1/IPMK/PIKFYVE/PIK3CA/PIK3C2A/PIP5K1B
KEGG_MATURITY_ONSET_DIABETES_OF_THE_YOUNG	KEGG_MATURITY_ONSET_DIABETES_OF_THE_YOUNG	23	0.278845	0.816585	0.764588	0.883974	0.77712	2299	tags=13%, list=11%, signal=12%	HHEX/IAPP/NEUROG3
KEGG_RNA_POLYMERASE	KEGG_RNA_POLYMERASE	25	-0.265908	-0.808705	0.77712	0.883974	0.77712	1990	tags=20%, list=10%, signal=18%	POLR1B/POLR3C/POLR3G/POLR3B/POLR2B
KEGG_NICOTINATE_AND_NICOTINAMIDE_METABOLISM	KEGG_NICOTINATE_AND_NICOTINAMIDE_METABOLISM	22	0.27564	0.802896	0.775794	0.883974	0.77712	6018	tags=50%, list=30%, signal=35%	NMNAT2/NT5E/NMNAT1/NMRK1/NMNAT3/NT5C/NT5C3A/AOX1/QPRT/NADSYN1/BST1
KEGG_GLYCOSAMINOGLYCAN_BIOSYNTHESIS_HEPARAN_SULFATE	KEGG_GLYCOSAMINOGLYCAN_BIOSYNTHESIS_HEPARAN_SULFATE	26	-0.256997	-0.788227	0.773622	0.883974	0.77712	7166	tags=54%, list=35%, signal=35%	EXT1/HS3ST5/HS3ST3A1/EXTL1/HS2ST1/B3GAT3/EXT2/HS3ST2/XYLT1/NDST3/GLCE/HS6ST3/HS6ST2/HS3ST3B1
KEGG_PYRIMIDINE_METABOLISM	KEGG_PYRIMIDINE_METABOLISM	90	-0.21178	-0.827341	0.787368	0.890069	0.782478	5119	tags=29%, list=25%, signal=22%	POLD1/CANT1/POLR1C/PRIM1/RRM2/POLE/PRIM2/UPP1/TK1/POLE3/ENTPD3/POLA1/POLR1B/NME7/ENTPD4/DPYD/POLR3C/POLD3/POLR3G/RRM1/CTPS1/POLR3B/POLR2B/RRM2B/TXNRD1/PNP
KEGG_FC_GAMMA_R_MEDIATED_PHAGOCYTOSIS	KEGG_FC_GAMMA_R_MEDIATED_PHAGOCYTOSIS	90	-0.207166	-0.809317	0.825263	0.91233	0.802048	5238	tags=32%, list=26%, signal=24%	MAPK1/FCGR2A/CFL2/PIK3CB/LIMK2/WAS/PIP5K1A/MYO10/PLA2G4F/ARPC5L/DOCK2/DNM3/ASAP1/RPS6KB1/PRKCA/SPHK1/ARPC2/WASF3/PTPRC/LYN/PIK3R1/PIK3R5/PRKCG/SCIN/PIKFYVE/PIK3CA/FCGR3A/DNM1L/PIP5K1B
KEGG_NOTCH_SIGNALING_PATHWAY	KEGG_NOTCH_SIGNALING_PATHWAY	45	0.234172	0.794698	0.818	0.91233	0.802048	2750	tags=13%, list=14%, signal=12%	LFNG/MFNG/NOTCH3/DTX3/DTX1/RFNG
KEGG_ACUTE_MYELOID_LEUKEMIA	KEGG_ACUTE_MYELOID_LEUKEMIA	54	-0.221857	-0.789972	0.818725	0.91233	0.802048	2982	tags=41%, list=15%, signal=35%	MYC/STAT3/RUNX1/CCNA1/MTOR/JUP/MAPK1/PIK3CB/LEF1/PPARD/PIM1/RPS6KB1/KRAS/ZBTB16/NRAS/SOS1/SOS2/NFKB1/PIK3R1/PIK3R5/CHUK/PIK3CA
KEGG_NUCLEOTIDE_EXCISION_REPAIR	KEGG_NUCLEOTIDE_EXCISION_REPAIR	41	-0.234138	-0.789398	0.827112	0.91233	0.802048	5119	tags=32%, list=25%, signal=24%	POLD1/XPA/POLE/CETN2/CUL4A/POLE3/MNAT1/ERCC4/RFC1/POLD3/GTF2H1/CCNH/RFC3
KEGG_REGULATION_OF_AUTOPHAGY	KEGG_REGULATION_OF_AUTOPHAGY	28	0.241283	0.744675	0.842742	0.913525	0.803099	5207	tags=39%, list=26%, signal=29%	IFNA10/IFNG/IFNA16/IFNA2/IFNA8/ATG4B/ATG4C/PRKAA2/GABARAPL2/GABARAPL1/ATG7
KEGG_GLYCOSAMINOGLYCAN_BIOSYNTHESIS_CHONDROITIN_SULFATE	KEGG_GLYCOSAMINOGLYCAN_BIOSYNTHESIS_CHONDROITIN_SULFATE	22	0.25493	0.742571	0.843254	0.913525	0.803099	3140	tags=27%, list=15%, signal=23%	CHSY3/XYLT2/CHST12/B4GALT7/CSGALNACT1/CHST7
KEGG_ALANINE_ASPARTATE_AND_GLUTAMATE_METABOLISM	KEGG_ALANINE_ASPARTATE_AND_GLUTAMATE_METABOLISM	28	-0.236636	-0.738703	0.839921	0.913525	0.803099	4534	tags=39%, list=22%, signal=31%	GFPT2/GLS2/ASL/GAD2/NIT2/DDO/GLUL/GOT1/GFPT1/GOT2/ASNS
KEGG_CHRONIC_MYELOID_LEUKEMIA	KEGG_CHRONIC_MYELOID_LEUKEMIA	71	-0.212493	-0.799795	0.860941	0.927167	0.815092	3762	tags=24%, list=19%, signal=20%	CBLB/RB1/CDK4/HDAC2/E2F3/KRAS/MDM2/NRAS/SOS1/PTPN11/SOS2/NFKB1/PIK3R1/PIK3R5/CHUK/MECOM/PIK3CA
KEGG_B_CELL_RECEPTOR_SIGNALING_PATHWAY	KEGG_B_CELL_RECEPTOR_SIGNALING_PATHWAY	73	0.209062	0.787502	0.879845	0.936443	0.823247	3838	tags=23%, list=19%, signal=19%	FCGR2B/BLNK/CD22/CD79A/CR2/GRB2/RAC2/PPP3CB/IFITM1/CD79B/MAP2K2/FOS/MAPK3/CARD11/CD19/PIK3CD/NFATC4
KEGG_DORSO_VENTRAL_AXIS_FORMATION	KEGG_DORSO_VENTRAL_AXIS_FORMATION	23	-0.239699	-0.708495	0.877228	0.936443	0.823247	5238	tags=39%, list=26%, signal=29%	MAPK1/ETS1/ETS2/EGFR/KRAS/SOS1/SOS2/PIWIL4/SPIRE1
KEGG_RENAL_CELL_CARCINOMA	KEGG_RENAL_CELL_CARCINOMA	63	-0.195059	-0.718248	0.921212	0.972019	0.854522	3117	tags=19%, list=15%, signal=16%	PGF/KRAS/NRAS/SOS1/PTPN11/SOS2/CUL2/PIK3R1/PIK3R5/HIF1A/PIK3CA/MET
KEGG_N_GLYCAN_BIOSYNTHESIS	KEGG_N_GLYCAN_BIOSYNTHESIS	42	0.203012	0.685544	0.929293	0.972019	0.854522	5552	tags=31%, list=27%, signal=23%	MAN1C1/DOLPP1/MGAT2/MGAT3/RFT1/DAD1/MAN1B1/ST6GAL1/ALG12/ALG6/DPAGT1/ALG1/DPM3
KEGG_AMINOACYL_TRNA_BIOSYNTHESIS	KEGG_AMINOACYL_TRNA_BIOSYNTHESIS	21	-0.223855	-0.646158	0.924	0.972019	0.854522	2588	tags=14%, list=13%, signal=12%	WARS2/MARS2/FARSB
KEGG_AXON_GUIDANCE	KEGG_AXON_GUIDANCE	126	-0.189228	-0.778945	0.950538	0.977389	0.859243	4108	tags=20%, list=20%, signal=16%	ITGB1/PPP3R2/EPHA7/ABLIM1/SLIT1/EPHA1/ARHGEF12/SRGAP1/PPP3CA/KRAS/GNAI3/NRAS/ROBO2/RASA1/SEMA4A/ROBO1/ROCK1/PLXNA2/SEMA3E/EPHA2/NFAT5/MET/ROCK2/EPHA4/DCC
KEGG_NEUROTROPHIN_SIGNALING_PATHWAY	KEGG_NEUROTROPHIN_SIGNALING_PATHWAY	122	-0.182486	-0.749318	0.948608	0.977389	0.859243	5473	tags=31%, list=27%, signal=23%	MAPKAPK2/RPS6KA1/IRS1/MAPK1/PIK3CB/SH2B3/PRDM4/MAPK9/IRAK4/YWHAQ/FASLG/IRAK1/RAP1A/MAPK8/CALML3/IRS2/FRS2/CALM2/MAPK13/CAMK2D/PSEN1/KIDINS220/KRAS/NRAS/SOS1/PTPN11/SORT1/SOS2/NFKB1/RPS6KA6/RPS6KA2/PIK3R1/PIK3R5/RPS6KA3/IRAK2/PIK3CA/RIPK2/IRAK3
KEGG_PENTOSE_PHOSPHATE_PATHWAY	KEGG_PENTOSE_PHOSPHATE_PATHWAY	26	0.207231	0.622809	0.945344	0.977389	0.859243	3253	tags=19%, list=16%, signal=16%	PGM1/FBP1/ALDOC/TKTL2/PGLS
KEGG_SPLICEOSOME	KEGG_SPLICEOSOME	116	-0.18167	-0.734634	0.958242	0.979775	0.861341	3976	tags=22%, list=20%, signal=17%	CDC40/PRPF38B/HNRNPK/NCBP2/CTNNBL1/SNRNP200/NCBP1/RBM25/PRPF4/AQR/PLRG1/HNRNPA1L2/EIF4A3/TCERG1/SRSF10/HNRNPU/THOC1/DHX15/U2SURP/SF3B1/CDC5L/DDX46/HNRNPA1/PRPF40A/THOC2
KEGG_LYSOSOME	KEGG_LYSOSOME	118	0.167039	0.682216	0.988991	0.990234	0.870536	6475	tags=32%, list=32%, signal=22%	ATP6V0D2/CTSW/FUCA1/CTSF/NAGPA/CTSG/ACP2/CTSK/ABCA2/GUSB/MANBA/ATP6V1H/PLA2G15/GLB1/AP1M1/ARSA/GGA1/LGMN/LAMP1/HEXA/SUMF1/NAGA/AP4M1/GNPTG/CTSZ/LAPTM4B/MAN2B1/ATP6V0B/IDUA/ABCB9/MCOLN1/SMPD1/SLC17A5/TPP1/GGA3/DNASE2/GM2A/ACP5
KEGG_VASOPRESSIN_REGULATED_WATER_REABSORPTION	KEGG_VASOPRESSIN_REGULATED_WATER_REABSORPTION	44	0.175898	0.591696	0.985714	0.990234	0.870536	2940	tags=16%, list=14%, signal=14%	DYNLL1/VAMP2/CREB3L4/STX4/RAB11B/ADCY6/PRKACA
KEGG_SNARE_INTERACTIONS_IN_VESICULAR_TRANSPORT	KEGG_SNARE_INTERACTIONS_IN_VESICULAR_TRANSPORT	37	0.174579	0.569996	0.989775	0.990234	0.870536	2183	tags=14%, list=11%, signal=12%	STX8/VAMP2/BET1/SNAP25/STX4
KEGG_GLYCOSAMINOGLYCAN_DEGRADATION	KEGG_GLYCOSAMINOGLYCAN_DEGRADATION	20	0.1804	0.516	0.990234	0.990234	0.870536	4527	tags=20%, list=22%, signal=16%	HPSE2/GUSB/GLB1/HEXA
