# Supplementary material for: Identification and functional analysis of NAD+ metabolism-related gene NT5E in pulmonary hypertension
Source: Front Genet. 2026 Apr 7;17:1787122. doi: 10.3389/fgene.2026.1787122 (PMC13095183; doi:10.3389/fgene.2026.1787122)
Supplement: Supplementary file 10 [file Supplementaryfile3.xlsx]

## Sheet: KEGG
Supplementary table 2. KEGG enrichment analysis of DEGs
category	subcategory	ID	Description	GeneRatio	BgRatio	RichFactor	FoldEnrichment	zScore	pvalue	p.adjust	qvalue	geneID	Count
Human Diseases	Infectious disease: viral	hsa05165	Human papillomavirus infection	92/1558	333/8964	0.276276	1.58956	5.02853	1.43901e-06	0.000411493	0.000293344	23462/4242/23493/3675/7476/3280/533/10379/4855/5595/9296/27175/10319/5526/8321/3691/8325/572/10474/26508/2535/7422/896/3955/5970/7483/4851/537/89780/3265/6198/5520/23352/4790/1950/1385/1108/4893/355/1277/3676/7057/7058/3910/5567/5515/6772/3845/3912/3516/836/10207/6655/6654/3371/3690/1740/3688/3066/4799/3454/1739/5700/5523/3915/1293/472/890/5925/55012/1499/5295/3696/3655/5291/523/3716/5743/5290/56…	92
Cellular Processes	Cellular community - eukaryotes	hsa04510	Focal adhesion	62/1558	203/8964	0.305419	1.75724	5.00519	2.37172e-06	0.000411493	0.000293344	3675/5595/5154/2064/5155/5880/10319/25759/3691/2324/7423/572/10298/7422/7424/896/10398/54776/3265/3725/394/56034/7414/1950/5906/1277/3676/7057/7058/3910/5602/3082/3912/6655/6654/3371/2321/3690/3688/2012/329/3915/1293/5156/8395/1499/5295/3696/3655/5291/5290/3685/3673/80310/3479/3908/4233/4659/330/6093/9475/6696	62
Genetic Information Processing	Translation	hsa03013	Nucleocytoplasmic transport	38/1558	108/8964	0.351852	2.02439	4.91221	6.04355e-06	0.000699037	0.000498327	56000/10189/8086/10762/23279/55746/55916/9818/9972/64328/11260/9775/22916/4686/51068/57122/23165/3836/9631/3837/10526/51808/51194/9984/1434/3839/65109/3838/4927/3840/3842/26019/5411/5903/10527/3843/57187/7175	38
Human Diseases	Drug resistance: antineoplastic	hsa01524	Platinum drug resistance	29/1558	75/8964	0.386667	2.2247	4.88486	9.48806e-06	0.000823089	0.000586762	2949/5595/4258/2064/1029/572/1317/4217/54205/7507/4436/355/672/4437/4292/836/5366/329/538/2956/472/5980/5295/5291/5290/4193/7155/330/7153	29
Cellular Processes	Cell growth and death	hsa04110	Cell cycle	49/1558	158/8964	0.310127	1.78432	4.56197	1.69173e-05	0.00112757	0.000803822	5526/1029/4616/51529/896/902/55869/29945/5000/7529/4087/5515/23063/151648/23595/7465/3066/10926/23244/114799/8454/472/890/5925/10403/23047/996/26271/701/4175/9133/10274/8243/5591/699/7272/5885/9134/4193/990/545/1111/25836/983/57082/157570/10735/546/9126	49
Organismal Systems	Immune system	hsa04621	NOD-like receptor signaling pathway	56/1558	189/8964	0.296296	1.70475	4.49118	1.94969e-05	0.00112757	0.000803822	6352/100506742/10379/5595/5585/81858/79792/10616/1535/5970/4938/3725/4671/4790/8737/5602/7158/2634/6772/7128/115362/23118/51135/3326/5586/3454/8767/329/6885/837/257397/9447/5332/58484/24145/2635/114548/1536/55669/7099/23236/3606/54822/3716/10135/55914/1147/10010/29110/3428/10059/3709/3576/330/79184/3320	56
Human Diseases	Cancer: overview	hsa05205	Proteoglycans in cancer	59/1558	204/8964	0.289216	1.66401	4.40004	2.61858e-05	0.00129807	0.000925364	6237/7476/5595/406902/7078/6382/2064/5727/8321/8325/2535/7422/7483/54776/89780/3265/6198/817/4893/355/1277/7057/4087/5567/3082/3845/836/6655/6654/1975/3690/3688/27250/1514/23365/2066/288/1655/1499/7099/5295/5291/5781/5290/287/5962/3685/4193/7097/10818/8826/3091/3673/3479/3709/4233/4659/6093/9475	59
Human Diseases	Cardiovascular disease	hsa05417	Lipid and atherosclerosis	61/1558	216/8964	0.282407	1.62484	4.26343	4.21175e-05	0.00182685	0.00130232	6352/177/6258/5595/572/1535/5970/6257/3265/3725/10333/948/4790/57534/5906/4217/54205/4067/817/5468/4893/355/6648/5602/3717/3312/3845/4973/836/23118/51135/3326/30001/6885/5332/22926/4780/7412/114548/1536/7099/5295/23236/3606/5291/3308/9451/5290/1147/10010/29110/3309/7097/7184/1965/4312/3576/6401/9475/3320/3329	61
Human Diseases	Infectious disease: viral	hsa05169	Epstein-Barr virus infection	58/1558	204/8964	0.284314	1.63581	4.21315	5.24037e-05	0.00202046	0.00144034	3127/3119/3280/10379/916/915/3683/919/4616/6890/3108/896/11047/5970/3111/4938/3725/4790/54205/4067/8737/355/5713/5701/5602/953/6772/9861/7128/3516/836/5718/5706/23118/4734/51135/3066/3454/5700/6885/890/5925/7874/22938/5295/9541/5291/3716/5290/5610/10213/1147/29110/9134/4193/7097/51426/5707	58
Environmental Information Processing	Signal transduction	hsa04014	Ras signaling pathway	65/1558	238/8964	0.273109	1.57134	4.09728	7.32356e-05	0.00223816	0.00159553	2264/6237/5595/5322/5154/5863/2791/5155/5880/5319/25759/2788/8817/2324/7423/572/10298/7422/7424/8605/5869/5970/51365/27040/3265/56034/57186/4790/1950/5906/4893/284/253959/9462/55770/27/5337/5602/5567/3082/3845/9771/6655/6654/2321/4763/5966/5921/5156/5922/5295/25780/5291/5781/5290/5321/1147/8036/29110/2252/80310/3479/4233/5320/285	65
Genetic Information Processing	Folding, sorting and degradation	hsa04141	Protein processing in endoplasmic reticulum	50/1558	171/8964	0.292398	1.68232	4.13176	7.79066e-05	0.00223816	0.00159553	7466/746/100506742/57134/1410/3300/200185/80700/823/55768/4217/7993/27248/6747/5602/3312/7095/10484/201595/22872/9373/10130/3326/821/30001/10905/51128/8454/55757/55432/6745/22926/4780/80267/3301/11231/9871/56886/3998/6400/9451/22824/3309/23190/54431/7184/1965/5611/3320/10808	50
Human Diseases	Cancer: specific types	hsa05210	Colorectal cancer	30/1558	87/8964	0.344828	1.98398	4.22989	8.62994e-05	0.00223816	0.00159553	5595/5880/4616/572/3265/3725/6198/26060/1950/54205/4893/4436/4437/5602/4087/4292/3845/836/7046/6655/6654/5366/2956/1499/5295/5291/374/5290/324/51426	30
Cellular Processes	Cell growth and death	hsa04210	Apoptosis	42/1558	137/8964	0.306569	1.76386	4.13222	8.89671e-05	0.00223816	0.00159553	1521/8722/100506742/5551/5595/3002/4616/572/5970/823/7846/3265/3725/6709/4790/4217/54205/142/4893/8737/355/1520/5602/9131/3845/836/5366/1513/1514/8837/329/472/143/5295/5291/9451/5290/1147/1965/5783/3709/330	42
Environmental Information Processing	Signal transduction	hsa04010	MAPK signaling pathway	78/1558	300/8964	0.26	1.49592	4.0071	9.03003e-05	0.00223816	0.00159553	2264/27092/6237/3727/2872/5595/5154/5871/2064/5155/5880/1850/408/8817/2324/4616/7423/4296/7422/7424/8605/5970/3265/3725/56034/4790/9252/1950/1386/5906/4217/5495/4893/284/355/4214/5602/27330/5567/3082/9448/3312/3845/836/4216/7046/2122/4208/6655/3554/6654/781/2321/23118/51135/9175/6885/2066/4763/5921/5156/5922/10746/9693/25780/6197/57551/3552/374/3556/5321/1147/51347/2252/80310/3479/4233/285	78
Human Diseases	Endocrine and metabolic disease	hsa04933	AGE-RAGE signaling pathway in diabetic complications	33/1558	101/8964	0.326733	1.87987	4.07855	0.00012977	0.00300202	0.00214007	177/1906/5595/5333/50507/7423/7422/7424/5970/113026/3265/3725/4790/4893/1277/5602/4087/6772/3717/3845/836/7046/5332/1281/7412/1536/5295/23236/3552/5291/5290/3576/6401	33
Environmental Information Processing	Signal transduction	hsa04151	PI3K-Akt signaling pathway	90/1558	362/8964	0.248619	1.43044	3.83426	0.000154158	0.00334331	0.00238337	2264/23566/3675/3560/5595/5154/92579/5585/2791/2064/5155/10319/5526/2788/3691/8817/2324/7423/200186/572/3561/7422/7424/896/5970/3265/6198/56034/5520/4790/1950/1386/1385/4893/284/5562/1277/7529/672/3676/7057/7058/3910/3082/5515/3717/3845/3912/6655/6654/1975/5294/3371/2321/3690/3688/3326/5586/3454/9180/5523/3915/2066/1293/55012/5156/3559/7099/5295/3696/3655/5291/374/3716/5290/1147/3685/9134/4193/70…	90
Human Diseases	Cancer: specific types	hsa05215	Prostate cancer	32/1558	98/8964	0.326531	1.8787	4.01153	0.000165332	0.00337473	0.00240577	5595/5154/2064/5155/6692/572/5970/3265/56034/4790/1950/1385/4893/3845/6655/6654/3326/5925/5156/1499/5295/5291/5290/6935/7850/1147/9134/4193/7184/80310/3479/3320	32
Human Diseases	Infectious disease: bacterial	hsa05132	Salmonella infection	66/1558	251/8964	0.262948	1.51288	3.77996	0.000217509	0.00409182	0.00291697	6237/11258/5595/257364/5585/5287/391/388/79792/83547/5869/5970/7846/10398/3265/3725/10333/4671/4790/54205/8737/55770/10096/5602/1781/10640/10097/51164/836/5294/23118/51135/3326/60412/8767/329/6885/837/257397/58484/5788/3836/114548/79659/4646/10787/1499/7099/5289/64746/3606/5291/5290/1434/3839/1147/3840/7097/27072/5286/7184/3576/330/9475/9648/3320	66
Metabolism	Lipid metabolism	hsa01040	Biosynthesis of unsaturated fatty acids	13/1558	27/8964	0.481481	2.77022	4.22505	0.000224048	0.00409182	0.00291697	641371/64834/10965/9524/79966/122970/570/6342/54898/79993/79071/51495/3295	13
Human Diseases	Cancer: specific types	hsa05224	Breast cancer	43/1558	148/8964	0.290541	1.67163	3.77873	0.000280749	0.0047341	0.00337483	23462/54567/23493/7476/3280/4855/5595/2064/4041/25759/8321/8817/2324/4616/8325/26508/28514/2535/7483/4851/89780/3265/3725/6198/1950/4893/672/8202/8648/4040/3845/6655/6654/5925/1499/5295/675/5291/5290/324/2252/51426/3479	43
Human Diseases	Drug resistance: antineoplastic	hsa01521	EGFR tyrosine kinase inhibitor resistance	27/1558	80/8964	0.3375	1.94182	3.88084	0.000286501	0.0047341	0.00337483	2621/5595/5154/2064/5155/25759/572/7422/3265/6198/56034/1950/4893/3082/3717/3845/6655/6654/4763/5156/5295/5291/3716/5290/80310/3479/4233	27
Metabolism	Global and overview maps	hsa01212	Fatty acid metabolism	21/1558	57/8964	0.368421	2.11972	3.88956	0.000347485	0.00533449	0.00380284	64834/9524/79966/7923/3030/5538/39/6342/54898/34/2181/79993/36/38/79071/33/31/51495/3295/2182/2180	21
Environmental Information Processing	Signal transduction	hsa04668	TNF signaling pathway	36/1558	119/8964	0.302521	1.74056	3.72997	0.000367873	0.00533449	0.00380284	6352/1906/5595/6376/64285/7424/5970/3725/4790/9252/1386/1385/4217/8737/355/5602/83737/7128/836/23118/8837/329/6885/257397/6868/7412/1540/5295/5291/5743/5290/1147/10059/6364/6401/330	36
Human Diseases	Cancer: specific types	hsa05218	Melanoma	25/1558	73/8964	0.342466	1.97039	3.81812	0.000368956	0.00533449	0.00380284	5595/5154/5155/1029/8817/4616/572/3265/4286/56034/1950/4893/3082/3845/5925/5156/5295/5291/5290/4193/2252/51426/80310/3479/4233	25
Human Diseases	Cardiovascular disease	hsa05412	Arrhythmogenic right ventricular cardiomyopathy	28/1558	86/8964	0.325581	1.87324	3.73203	0.000436775	0.00606243	0.00432177	27092/3675/4842/6442/6445/2010/1605/3728/3691/489/488/1000/3676/1495/781/1824/3690/3688/1756/1499/3696/3655/1832/3685/5318/3673/3908/1829	28
Human Diseases	Infectious disease: viral	hsa05162	Measles	40/1558	139/8964	0.28777	1.65569	3.57329	0.000558034	0.00744761	0.00530923	10379/3560/916/915/572/3561/896/5970/4938/3725/4790/54205/355/25898/5602/6772/64135/3312/7128/8667/836/23118/51135/3454/6885/440275/3559/7099/5295/3552/5291/3716/9451/5290/5610/1147/29110/9134/7097/1965	40
Cellular Processes	Cell growth and death	hsa04115	p53 signaling pathway	25/1558	75/8964	0.333333	1.91784	3.66093	0.00058647	0.00753723	0.00537312	3732/1029/10848/4616/10572/896/51246/143686/54205/900/355/7057/25898/92344/836/5366/50484/472/9133/9134/4193/545/1111/983/3479	25
Organismal Systems	Immune system	hsa04659	Th17 cell differentiation	33/1558	109/8964	0.302752	1.74189	3.57421	0.00062533	0.00774962	0.00552453	3127/3119/6258/3560/5595/916/6097/915/919/3561/3108/5970/27040/6257/2625/3111/3725/4790/5602/4087/6772/3717/7046/3554/6095/3326/3559/3572/3556/3716/1147/3091/3320	33
Human Diseases	Cancer: specific types	hsa05212	Pancreatic cancer	25/1558	77/8964	0.324675	1.86803	3.50849	0.000908447	0.01087	0.007749	5595/2064/5880/1029/4616/572/7422/5970/6198/4790/1950/5337/5602/4087/6772/3845/7046/5925/5295/675/5291/3716/5290/1147/51426	25
Environmental Information Processing	Signal transduction	hsa04015	Rap1 signaling pathway	55/1558	212/8964	0.259434	1.49266	3.32952	0.000997132	0.0112477	0.00801823	2264/6237/23566/5595/5154/3397/5155/5880/196883/115/3683/25865/8817/2324/23094/7423/7422/7424/64411/27040/51466/3265/56034/11069/1950/5906/4893/284/26037/23683/7057/3082/3845/9771/889/2321/3690/1268/3688/2773/5332/5156/9693/1499/5295/25780/23236/5291/5290/51735/2252/80310/3479/4233/285	55
Human Diseases	Infectious disease: parasitic	hsa05142	Chagas disease	31/1558	103/8964	0.300971	1.73165	3.42528	0.00100484	0.0112477	0.00801823	6352/9630/1636/5595/916/915/919/2767/5970/3725/10333/5520/4790/718/355/5602/4087/5515/7046/51135/2773/8837/5332/7099/5295/23236/5291/5290/1147/7097/3576	31
Cellular Processes	Transport and catabolism	hsa04144	Endocytosis	63/1558	252/8964	0.25	1.43838	3.23753	0.00124413	0.013491	0.00961745	2264/381/51160/3560/30845/2348/89853/84313/56904/9230/30846/2869/408/22905/26119/93343/1212/3561/5869/64411/3265/2352/9525/163/5337/10096/4087/8723/10097/83737/51534/3312/58533/7046/830/23527/2060/51100/4734/26286/23362/10564/157/9559/25978/11059/116984/22841/5156/3559/55737/8395/10254/9765/7037/11311/10565/9135/4193/1213/6643/8411/9101	63
Human Diseases	Neurodegenerative disease	hsa05010	Alzheimer disease	91/1558	391/8964	0.232737	1.33906	3.14422	0.00145398	0.0152888	0.0108991	4696/177/84701/4842/7476/1346/51107/100506742/1351/1329/91252/1340/5595/55851/374291/4041/4701/4723/322/4695/126328/4710/8321/1020/4713/50507/8325/572/2535/54539/1347/11047/5970/7483/823/7846/29796/4694/4697/89780/3265/489/488/4790/4217/54205/55102/4311/4893/4023/355/5713/5701/4040/5602/7385/30849/25800/9861/3845/836/5718/5706/8678/4719/5700/5332/6868/22926/57181/1536/1499/5289/5295/23236/3552/10…	91
Human Diseases	Infectious disease: bacterial	hsa05134	Legionellosis	19/1558	56/8964	0.339286	1.95209	3.27794	0.00204397	0.0208605	0.014871	81876/5970/4671/4790/54205/57396/718/3312/836/51128/58484/7099/5861/1378/3606/10767/7097/3576/3329	19
Organismal Systems	Endocrine system	hsa04926	Relaxin signaling pathway	36/1558	130/8964	0.276923	1.59329	3.12518	0.0021661	0.0208977	0.0148975	1906/4842/5595/59350/2791/196883/115/25759/2788/408/7423/7422/7424/5970/3265/3725/4790/1386/1385/4893/1277/5602/4087/5567/3845/7046/6655/6654/2773/5332/1281/5295/23236/5291/5290/4312	36
Human Diseases	Infectious disease: parasitic	hsa05145	Toxoplasmosis	32/1558	112/8964	0.285714	1.64387	3.14487	0.00216806	0.0208977	0.0148975	3127/3119/5595/10319/572/3108/5970/3111/4790/54205/3910/5602/6772/3717/3312/3912/836/5294/23118/3688/51135/2773/329/6885/3915/7099/3655/3716/1147/7097/3908/330	32
Human Diseases	Drug resistance: antineoplastic	hsa01522	Endocrine resistance	29/1558	99/8964	0.292929	1.68538	3.14504	0.00227472	0.0213332	0.0152079	54567/2852/4855/5595/2064/196883/115/25759/1029/572/28514/4851/3265/3725/6198/4893/8202/5602/5567/3845/6655/6654/9611/5925/5295/5291/5290/4193/3479	29
Human Diseases	Infectious disease: viral	hsa05168	Herpes simplex virus 1 infection	47/1558	182/8964	0.258242	1.4858	3.0368	0.00247929	0.0226399	0.0161394	56000/3127/6352/3119/684/10379/8764/10189/572/6890/3108/5970/3111/4938/4790/54205/718/355/6429/6772/64135/3717/836/23118/3690/51135/8891/29915/3454/329/6885/440275/5295/5291/3716/5781/9451/5290/5610/1147/6672/29110/7097/6732/1965/727/330	47
Human Diseases	Cancer: specific types	hsa05219	Bladder cancer	15/1558	41/8964	0.365854	2.10495	3.25235	0.00256908	0.0226869	0.016173	5595/2064/1029/23604/7422/3265/9252/1950/4893/7057/3845/5925/4193/4312/3576	15
Cellular Processes	Transport and catabolism	hsa04145	Phagosome	42/1558	159/8964	0.264151	1.5198	3.03312	0.0026152	0.0226869	0.016173	3127/3119/4842/11151/533/9296/949/83547/6890/1535/3108/5869/537/7846/3111/10333/948/718/7057/1520/7058/1781/4973/3690/3688/821/1514/4481/79659/1536/7099/5289/523/200576/7037/3685/7097/51382/528/4360/3673/8411	42
Human Diseases	Cardiovascular disease	hsa05418	Fluid shear stress and atherosclerosis	38/1558	141/8964	0.269504	1.5506	3.02241	0.00280297	0.0237227	0.0169114	2949/1906/406902/1003/6382/4258/5154/5155/5880/1535/7422/10365/5970/3725/4790/4217/657/5562/5602/4208/3554/3690/3326/1514/6885/4780/7412/1499/5295/3552/5291/5290/7850/1147/3685/7184/6401/3320	38
Environmental Information Processing	Signal transduction	hsa04330	Notch signaling pathway	20/1558	62/8964	0.322581	1.85598	3.10194	0.00311197	0.0245824	0.0175242	23462/54567/4242/23493/51107/3280/4855/55851/7089/26508/28514/3955/4851/83737/3516/3066/151636/6868/22938/9541	20
Genetic Information Processing	Replication and repair	hsa03430	Mismatch repair	10/1558	23/8964	0.434783	2.50153	3.30693	0.00311551	0.0245824	0.0175242	57804/5984/4436/4437/4292/27030/5983/2956/10714/5981	10
Human Diseases	Infectious disease: parasitic	hsa05140	Leishmaniasis	24/1558	79/8964	0.303797	1.74791	3.06233	0.00311707	0.0245824	0.0175242	3127/3119/5595/1535/3108/5970/3111/3725/4790/718/3676/6772/3717/23118/3688/51135/6885/1536/7099/1378/3552/3716/5743/7097	24
Human Diseases	Infectious disease: parasitic	hsa05144	Malaria	17/1558	50/8964	0.34	1.9562	3.10968	0.00336487	0.0259469	0.018497	6382/3683/2532/2995/948/7057/7058/3082/3043/7412/7099/1378/3606/7097/4233/3576/6401	17
Human Diseases	Cancer: specific types	hsa05222	Small cell lung cancer	27/1558	93/8964	0.290323	1.67038	2.98054	0.00363402	0.0269392	0.0192043	3675/6258/10319/4616/5970/6257/4790/54205/3910/3912/836/3688/329/3915/5925/5295/3655/5291/5743/5290/1147/3685/9134/51426/3673/3908/330	27
Cellular Processes	Transport and catabolism	hsa04148	Efferocytosis	41/1558	157/8964	0.261146	1.50251	2.91342	0.00364882	0.0269392	0.0192043	2621/177/5595/1524/6376/7376/1850/64284/1901/4240/5869/489/203859/488/3988/948/23411/1385/817/5468/10461/7057/3717/836/5627/84868/8754/3690/24145/10396/6868/102/286410/5781/5743/383/23200/6566/3685/27072/3091	41
Environmental Information Processing	Signaling molecules and interaction	hsa04512	ECM-receptor interaction	26/1558	89/8964	0.292135	1.68081	2.96042	0.00389436	0.028153	0.0200696	3675/375790/6382/1605/10319/3691/948/1277/3676/7057/7058/3910/3912/3371/3690/3688/3915/1293/3696/3655/3161/3685/341640/3673/3908/6696	26
Human Diseases	Infectious disease: viral	hsa05161	Hepatitis B	42/1558	163/8964	0.257669	1.4825	2.85133	0.00426469	0.0297271	0.0211918	100506742/5595/572/5970/537/3265/3725/4790/1386/1385/54205/4893/6775/355/7529/4214/5602/6772/64135/3717/3845/836/7046/6655/6654/23118/51135/3454/6885/890/5925/7099/5295/5291/3716/5290/1147/29110/9134/7097/1654/3576	42
Human Diseases	Infectious disease: parasitic	hsa05146	Amoebiasis	29/1558	103/8964	0.281553	1.61993	2.90226	0.00430506	0.0297271	0.0211918	9630/911/10319/913/2767/5869/5970/5269/4790/7414/1277/3910/5567/3912/836/3554/3915/5332/1281/7099/5295/23236/5291/5290/383/7850/7097/3908/3576	29
Human Diseases	Cancer: overview	hsa05235	PD-L1 expression and PD-1 checkpoint pathway in cancer	26/1558	90/8964	0.288889	1.66213	2.8955	0.00459197	0.0297271	0.0211918	5595/916/915/116071/919/5970/27040/3265/3725/6198/4790/1950/4893/6772/3717/3845/29126/7099/5295/5291/3716/5781/5290/1147/7097/3091	26
Human Diseases	Cancer: overview	hsa05231	Choline metabolism in cancer	28/1558	99/8964	0.282828	1.62726	2.87836	0.00464368	0.0297271	0.0211918	5595/5154/5155/5880/57153/126969/8605/80736/3265/3725/6198/56034/1950/4893/5337/5602/6581/3845/6655/6654/5156/8395/5295/5291/5290/5321/3091/80310	28
Human Diseases	Cancer: specific types	hsa05220	Chronic myeloid leukemia	23/1558	77/8964	0.298701	1.71859	2.90446	0.00474946	0.0297271	0.0211918	5595/25759/1029/4616/572/5970/3265/4790/4893/3845/7046/2122/6655/6654/3066/5925/5295/5291/5781/5290/1147/4193/51426	23
Environmental Information Processing	Signal transduction	hsa04071	Sphingolipid signaling pathway	33/1558	122/8964	0.270492	1.55628	2.83739	0.00482525	0.0297271	0.0211918	2205/79603/5595/5880/5526/1901/6609/5970/2207/3265/5520/4790/427/4217/4893/5337/5602/5515/10558/3845/8439/2773/5523/5332/55304/55012/5295/23236/5291/166929/5290/6093/9475	33
Organismal Systems	Immune system	hsa04660	T cell receptor signaling pathway	33/1558	122/8964	0.270492	1.55628	2.83739	0.00482525	0.0297271	0.0211918	925/5595/916/915/5526/919/10298/5970/27040/3265/3725/5520/4790/4893/4690/5602/5515/3702/3845/6655/6654/10892/7006/1739/5523/6885/5788/55012/5295/5291/5781/5290/1147	33
Organismal Systems	Endocrine system	hsa04919	Thyroid hormone signaling pathway	33/1558	122/8964	0.270492	1.55628	2.83739	0.00482525	0.0297271	0.0211918	6258/4855/5595/5333/572/4851/6257/113026/3265/489/488/4893/5208/8202/29079/8648/10499/5567/6772/3845/9611/3690/3066/9969/5332/1499/5295/23236/5291/5290/3685/4193/3091	33
Human Diseases	Cancer: specific types	hsa05226	Gastric cancer	39/1558	150/8964	0.26	1.49592	2.80923	0.00488313	0.0297271	0.0211918	7476/6258/5595/2064/4041/25759/3728/8321/8817/4616/8325/2535/7483/6257/89780/3265/6198/1950/4893/4040/4087/1495/3082/4292/3845/7046/6655/6654/5925/1499/5295/5291/5243/5290/9134/324/2252/51426/4233	39
Metabolism	Lipid metabolism	hsa00062	Fatty acid elongation	11/1558	28/8964	0.392857	2.26032	3.06341	0.00503823	0.0301425	0.0214879	641371/64834/10965/9524/122970/3030/5538/54898/79993/79071/51495	11
Cellular Processes	Transport and catabolism	hsa04137	Mitophagy - animal	29/1558	105/8964	0.27619	1.58907	2.78476	0.00579183	0.0340638	0.0242833	6237/23770/79735/51024/5869/5970/3265/3725/11331/4286/4893/27342/5602/665/55288/3845/8678/25820/9868/55669/9451/29110/64786/9958/3091/1965/8887/4976/9101	29
Cellular Processes	Transport and catabolism	hsa04146	Peroxisome	24/1558	83/8964	0.289157	1.66367	2.78599	0.00623607	0.0360653	0.0257101	25824/11264/10005/1610/54511/5192/26061/8443/570/8504/6648/5189/83594/6342/5825/84188/2181/11001/55711/8540/3295/2182/2180/3417	24
Human Diseases	Cancer: specific types	hsa05211	Renal cell carcinoma	21/1558	70/8964	0.3	1.72606	2.79699	0.00644013	0.0366349	0.0261162	5595/5155/572/10298/7422/3265/3725/5906/4893/3082/3845/2271/6655/6654/5295/5291/5781/5290/8453/3091/4233	21
Genetic Information Processing	Replication and repair	hsa03440	Homologous recombination	14/1558	41/8964	0.341463	1.96462	2.8393	0.00717066	0.0397265	0.0283201	57804/672/7516/472/79728/675/641/10714/83990/11073/5932/4683/79184/10111	14
Human Diseases	Cancer: specific types	hsa05216	Thyroid cancer	13/1558	37/8964	0.351351	2.02151	2.85568	0.0072126	0.0397265	0.0283201	6258/5595/4616/6257/3265/8030/5468/4893/3845/8031/1499/51426/7175	13
Organismal Systems	Immune system	hsa04658	Th1 and Th2 cell differentiation	26/1558	93/8964	0.27957	1.60851	2.70548	0.00733838	0.0397878	0.0283638	54567/3127/3119/3560/5595/916/915/919/28514/3561/3108/5970/4851/27040/2625/3111/3725/4790/6775/5602/6772/3717/3516/3559/3716/1147	26
Human Diseases	Infectious disease: viral	hsa05160	Hepatitis C	40/1558	159/8964	0.251572	1.44743	2.61082	0.00799989	0.0421023	0.0300138	7122/10379/5595/949/9071/572/5970/4938/3265/3646/439996/5520/4790/1950/54205/4893/8737/355/7529/5515/6772/3845/836/6655/6654/3454/8837/440275/5925/1499/5295/5291/3716/9451/5290/5610/1147/29110/1965/9076	40
Cellular Processes	Cell motility	hsa04810	Regulation of actin cytoskeleton	55/1558	232/8964	0.237069	1.36398	2.57625	0.00800794	0.0421023	0.0300138	2264/6237/3675/5595/5154/5155/5880/54961/3683/28984/3691/8817/10298/10398/54776/3265/56034/7414/1950/85477/4893/3676/10096/81624/10097/3845/6655/6654/3690/3688/23365/5156/10787/8395/729/5295/3696/3655/730/5291/200576/5290/5962/3685/324/2252/8826/1730/727/3673/80310/4659/6093/10788/9475	55
Cellular Processes	Transport and catabolism	hsa04140	Autophagy - animal	42/1558	169/8964	0.248521	1.42987	2.58751	0.00835587	0.0432759	0.0308504	6237/5595/23604/572/64689/3265/6198/55102/4893/55255/5562/5602/5567/5515/64422/30849/55578/3845/55014/203228/51100/23001/8678/1514/8837/6885/440275/115201/5861/5289/5295/5291/57448/9451/5290/10010/29110/27072/9821/3091/1965/8887	42
Organismal Systems	Endocrine system	hsa03320	PPAR signaling pathway	22/1558	76/8964	0.289474	1.6655	2.6722	0.00848597	0.0433034	0.03087	3158/6258/51129/79966/1593/6257/948/5468/4023/4973/6342/34/2181/11001/3157/2170/33/4199/2182/123/2180/4312	22
Metabolism	Amino acid metabolism	hsa00310	Lysine degradation	19/1558	63/8964	0.301587	1.73519	2.68578	0.00874796	0.0439933	0.0313619	8985/93166/79723/29072/83852/3030/58508/80854/6419/55870/2122/39/55904/38/5352/10157/2146/51111/1738	19
Metabolism	Glycan biosynthesis and metabolism	hsa00563	Glycosylphosphatidylinositol (GPI)-anchor biosynthesis	11/1558	30/8964	0.366667	2.10963	2.79212	0.00916946	0.045438	0.0323917	9091/27315/80235/65258/93210/51227/8705/10026/284098/23556/5277	11
Human Diseases	Cancer: specific types	hsa05213	Endometrial cancer	18/1558	59/8964	0.305085	1.75531	2.66966	0.00929712	0.045438	0.0323917	5595/2064/4616/572/3265/1950/4893/1495/4292/3845/6655/6654/1499/5295/5291/5290/324/51426	18
Human Diseases	Immune disease	hsa05323	Rheumatoid arthritis	26/1558	95/8964	0.273684	1.57465	2.58254	0.00983076	0.0468063	0.0333671	3127/6352/3119/533/9296/3683/7422/3108/537/3111/3725/284/10673/2321/1513/1514/7099/3552/3606/523/7097/51382/528/6364/4312/3576	26
Genetic Information Processing	Replication and repair	hsa03460	Fanconi anemia pathway	17/1558	55/8964	0.309091	1.77836	2.65563	0.00984686	0.0468063	0.0333671	3280/672/51455/2072/4292/2177/57697/57599/7398/5980/79728/675/641/83990/545/55215/51426	17
